# Supplementary material for: Asymmetric expression patterns reveal a strong maternal effect and dosage compensation in polyploid hybrid fish
Source: BMC Genomics. 2018 Jul 3;19:517. doi: 10.1186/s12864-018-4883-7 (PMC6030793; doi:10.1186/s12864-018-4883-7)
Supplement: Supplementary file 2 — Data of the eight linked orthologs sequences. (XLSX 3757 kb) [file 12864_2018_4883_MOESM2_ESM.xlsx]

## Sheet: ortholougs
BSB	Sequence	3nBY1	sequence1	3nBY2	sequence2	3nBY3	sequence3	2nBY1	sequence1	2nBY2	sequence1	2nBY3	sequence3	YB	sequence
Unigene14941_BSB-T	GCTGTAGACAACCTTGGACCCCATGTCTGAGTTATATGGTTTAGGCACTTGGCTGCCCATATAATACTCCATCCGGTCATGCATCTCTCTGCTCTCAGCTTCAAGGAAAGCCACCCTCTCTTTGAGGTCGCCGATCAGTCGGTCTCTTTGCTCCATTATGGTTCGTGAATTTTGCACCTGTTCGATCATGTTTCTGATTTTCCTTTGTTGACTTTTGAGCATGTCATCCAAGTTATGGTTTTTATCCTTCAGAGTTGCCAGCTCCTTTTTCAGTTGTTCAGACTTGTCCTCACTATCCATTTTCTTCAGTCCTCGCAGTTTTTCGAGTTCAGCCTCACTAGCAGCCAATTTTTCTCGAAGTGTGGCATTTTCCAGCTCCAAACCACCCATAAGCTTCTG…	BY50_1_10030	GCTGTAGACAACCTTGGACCCCATGTCTGAGTTATATGGTTTAGGCACTTGGCTGCCCATATAATACTCCATCCGGTCATGCATCTCTCTGCTCTCAGCTTCAAGGAAAGCCACCCTCTCTTTGAGGTCGCCGATCAGTCGGTCTCTTTGCTCCATTATGGTTCGTGAATTTTGCACCTGTTCGATCATGTTTCTGATTTTCCTTTGTTGACTTTTGAGCATGTCATCCAAGTTATGGTTTTTATCCTTCAGAGTTGCCAGCTCCTTTTTCAGTTGTTCAGACTTGTCCTCACTATCCATTTTCTTCAGTCCTCGCAGTTTTTCGAGTTCAGCCTCACTAGCAGCCAATTTTTCTCGAAGTGTGGCATTTTCCAGCTCCAAACCACCCATAAGCTTCTG…	BY50_2_4966	GCTGTAGACAACCTTGGACCCCATGTCTGAGTTATATGGTTTAGGCACTTGGCTGCCCATATAATACTCCATCCGGTCATGCATCTCTCTGCTCTCAGCTTCAAGGAAAGCCACCCTCTCTTTGAGGTCGCCGATCAGTCGGTCTCTTTGCTCCATTATGGTTCGTGAATTTTGCACCTGTTCGATCATGTTTCTGATTTTCCTTTGTTGACTTTTGAGCATGTCATCCAAGTTATGGTTTTTATCCTTCAGAGTTGCCAGCTCCTTTTTCAGTTGTTCAGACTTGTCCTCACTATCCATTTTCTTCAGTCCTCGCAGTTTTTCGAGTTCAGCCTCACTAGCAGCCAATTTTTCTCGAAGTGTGGCATTTTCCAGCTCCAAACCACCCATAAGCTTCTG…	CL9425.Contig2_BY50-T	GCTGTAGACAACCTTGGACCCCATGTCTGAGTTATATGGTTTAGGCACTTGGCTGCCCATATAATACTCCATCCGGTCATGCATCTCTCTGCTCTCAGCTTCAAGGAAAGCCACCCTCTCTTTGAGGTCGCCGATCAGTCGGTCTCTTTGCTCCATTATGGTTCGTGAATTTTGCACCTGTTCGATCATGTTTCTGATTTTCCTTTGTTGACTTTTGAGCATGTCATCCAAGTTATGGTTTTTATCCTTCAGAGTTGCCAGCTCCTTTTTCAGTTGTTCAGACTTGTCCTCACTATCCATTTTCTTCAGTCCTCGCAGTTTTTCGAGTTCAGCCTCACTAGCAGCCAATTTTTCTCGAAGTGTGGCATTTTCCAGCTCCAAACCACCCATAAGCTTCTG…	BY66_2_8931	GCTGTAGACAACCTTGGACCCCATGTCTGTGTTATATGGTTTAGGCACTTGGCTGCCCATATAATACTCCATCCGGTCATGCATCTCTCTGCTCTCAGCTTCAAGGAAAGCCACCCTCTCTTTGAGGTCGCCGATCAGTCGGTCTCTTTGCTCCATTATGGTTCGTGAATTTTGCACCTGTTCGATCATGTTTCTGATTTTCCTTTGTTGACTTTTGAGCATGTCATCCAAGTTATGGTTTTTATCCTTCAGAGTTGCCAGCTCCTTTTTCAGTTGTTCAGACTTGTCCTCACTATCCATTTTCTTCAGTCCTCGCAGTTTTTCGAGTTCAGCCTCACTAGCAGCCAATTTTTCTCGAAGTGTGGCATTTTCCAGCTCCAAACCACCCATAAGCTTCTG…	BY66_1_18397	GCTGTAGACAACCTTGGACCCCATGTCTGTGTTATATGGTTTAGGCACTTGGCTGCCCATATAATACTCCATCCGGTCATGCATCTCTCTGCTCTCAGCTTCAAGGAAAGCCACCCTCTCTTTGAGGTCGCCGATCAGTCGGTCTCTTTGCTCCATTATGGTTCGTGAATTTTGCACCTGTTCGATCATGTTTCTGATTTTCCTTTGTTGACTTTTGAGCATGTCATCCAAGTTATGGTTTTTATCCTTCAGAGTTGCCAGCTCCTTTTTCAGTTGTTCAGACCTGTCCTCACTATCCATTTTCTTCAGTCCTCGCAGTTTTTCGAGTTCAGCCTCACTAGCAGCCAATTTTTCTCGAAGTGTGGCATTTTCCAGCTCCAAACCACCCATAAGCTTCTG…	CL4740.Contig1_BY66-Gonad	GCTGTAGACAACCTTGGACCCCATGTCTGTGTTATATGGTTTAGGCACTTGGCTGCCCATATAATACTCCATCCGGTCATGCATCTCTCTGCTCTCAGCTTCAAGGAAAGCCACCCTCTCTTTGAGGTCGCTGATCAGTCGGTCTCTTTGCTCCATTATGGTTCGTGAATTTTGCACCTGTTCGATCATGTTTCTGATTTTCCTTTGTTGACTTTTGAGCATGTCATCCAAGTTATGGTTTTTATCCTTCAGAGTTGCCAGCTCCTTTTTCAGTTGTTCAGACTTGTCCTCACTATCCATTTTCTTCAGTCCTCGCAGTTTCTCGAGTTCAGCCTCCCTAGCAGCCAATTTTTCTCGTAGTGTTGCATTTTCCAGCTCCAAACCACCCATAAGCTTCTG…	Unigene24285_G-T	GCTGTAGACAACCTTGGACCCCATGTCTGTGTTATATGGTTTAGGCACTTGGCTGCCCATATAATACTCCATCCGGTCATGCATCTCTCTGCTCTCAGCTTCAAGGAAAGCCACCCTCTCTTTGAGGTCGCTGATCAGTCGGTCTCTTTGCTCCATTATGGTTCGTGAATTTTGCACCTGTTCGATCATGTTTCTGATTTTCCTTTGTTGACTTTTGAGCATGTCATCCAAGTTATGGTTTTTATCCTTCAGAGTTGCCAGCTCCTTTTTCAGTTGTTCAGACCTGTCCTCACTATCCATTTTCTTCAGTCCTCGCAGTTTCTCGAGTTCAGCCTCCCTAGCAGCCAATTTTTCTCGTAGTGTTGCATTTTCCAGCTCCAAACCACCCATAAGCTTCTG…
Unigene30136_BSB-T	TGTCCATGCTGACCGGGGTCTGCTGTGAATTCTTGCCTGGTAGCCCTGTCGATTCATTCTCTCTGTCTCAAGACGAAGCTCCTCCTCCTGCAGCCTAAGCTCCTCCCTCTCTTGTACTTCTTCCTGCTCTTGTCTTTGCTGCTCCTCCCACTGTTCCTTGCGCCTCTGCGCCACCTGTGCATTGATCTCCTGCATGCGAGCTGTGCGGGATCCCTCCTGCTGCTCTCTCTCCTGGCGTAGAGTGAGTCTCTCTTGCTCCAGCTGTTGGATGAGCTCTTCTCTCCTCTGCAGAGACTCCTCCCTCGCCAGTCTGTTCTCCTGCATTCGTTCCTCCAACTGCTGCTGACGTCCTGCCAGGACCTCTCGCATCAGTCTTTCTCTGGCTCTCCTCTCTTTCTC…	BY50_1_10385	TGTCCATGCTGACCGGGGTCTGCTGTGAATTCTTGCCTGGTAGCCCTGTCGATTCATTCTCTCTGTCTCAAGACGAAGCTCCTCCTCCTGCAGCCTAAGCTCCTCCCTCTCTTGTACTTCTTCCTGCTCTTGTCTTTGCTGCTCCTCCCACTGTTCCTTGCGCCTCTGCGCCACCTGTGCATTGATCTCCTGCATGCGAGCTGTGCGGGATCCCTCCTGCTGCTCTCTCTCCTGGCGTAGAGTGAGTCTCTCTTGCTCCAGCTGTTGGATGAGCTCTTCTCTCCTCTGCAGAGACTCCTCCCTCGCCAGTCTGTTCTCCTGCATTCGTTCCTCCAACTGCTGCTGACGTCCTGCCAGGACCTCTCGCATCAGTCTTTCTCTGGCTCTCCTCTCTTTCTC…	BY50_2_10236	TGTCCATGCTGACCGGGGTCTGCTGTGAATTCTTGCCTGGTAGCCCTGTCGATTCATTCTCTCTGTCTCAAGACGAAGCTCCTCCTCCTGCAGCCTAAGCTCCTCCCTCTCTTGTACTTCTTCCTGCTCTTGTCTTTGCTGCTCCTCCCACTGTTCCTTGCGCCTCTGCGCCACCTGTGCATTGATCTCCTGCATGCGAGCTGTGCGGGATCCCTCCTGCTGCTCTCTCTCCTGGCGTAGAGTGAGTCTCTCTTGCTCCAGCTGTTGGATGAGCTCTTCTCTCCTCTGCAGAGACTCCTCCCTCGCCAGTCTGTTCTCCTGCATTCGTTCCTCCAACTGCTGCTGACGTCCTGCCAGGACCTCTCGCATCAGTCTTTCTCTGGCTCTCCTCTCTTTCTC…	Unigene39177_BY50-T	TGTCCATGCTGACCGGGGTCTGCTGTGAATTCTTGCCTGGTAGCCCTGTCGATTCATTCTCTCTGTCTCAAGACGAAGCTCCTCCTCCTGCAGCCTAAGCTCATCCCTCTCTTGTACTTCTTCCTGCTCTTGTCTTTGCTGCTCCTCCCACTGTTCCTTGTGCCTCTGCGCCACCTGTGCATTGATCTCCTGCATGCGAGCTGTGCGGGATCCCTCCTGCTGCTCTCTCTCCTGGCGTAGAGTGAGTCTCTCTTGCTCCAGCTGTTGGATGAGCTCTTCTCTCCTCTGCAGAGACTCCTCCCTCGCCAGTCTGTTCTCCTGCATTCGTTCCTCCAACTGCTGCTGACGTCCTGCCAGGACCTCTCGCATCAGTCTTTCTCTGGCTCTCCTCTCTTTCTC…	BY66_2_9319	TGTCCATGCTGACCGGGGTCTGCTGTGAATTCTTGCCTGGTAGCCCTGTCGATTCATTCTCTCTGTCTCAAGACGAAGCTCCTCCTCCTGCAGCCTAAGCTCCTCCCTCTCTTGTACTTCTTCCTGCTCTTGTCTTTGCTGCTCCTCCCACTGTTCCTTGCGCCTCTGCGCCACCTGTGCATTGATCTCCTGCATGCGAGCTGTGCGGGATCCCTCCTGCTGCTCTCTCTCCTGGCGTAGAGTGAGTCTCTCTTGCTCCAGCTGTTGGATGAGCTCTTCTCTCCTCTGCAGAGACTCCTCCCTCGCCAGTCTGTTCTCCTGCATTCGTTCCTCCAACTGCTGCTGACGTCCTGCCAGGACCTCTCGCATCAGTCTTTCTCTGGCTCTCCTCTCTTTCTC…	BY66_1_9391	TCTTCATTAACACTTTAATCTTCACTCA-CTCTTGCCTGGTAGCCCTGTCGATTCATTCTCTCTGTCTCAAGACGAAGCTCCTCCTCCTGCAGCCTAAGCTCCTCCCTCTCTTGTACTTCTTCCTGCTCTTGTCTTTGCTGCTCCTCCCACTGTTCCTTGCGCCTCTGCGCCACCTGTGCATTGATCTCCTGCATGCGAGCTGTGCGGGATCCCTCCTGCTGCTCTCTCTCCTGGCGTAGAGTGAGTCTCTCTTGCTCCAGCTGTTGGATGAGCTCTTCTCTCCTCTGCAGAGACTCCTCCCTCGCCAGTCTGTTCTCCTGCATTCGTTCCTCCAACTGCTGCTGACGTCCTGCCAGGACCTCTCGCATCAGTCTTTCTCTGGCTCTCCTCTCTTTCTC…	CL18784.Contig1_BY66-Gonad	TGTCCATGCTGACCGGGGTCTGCTGTGAATTCTTGCCTGGTAGCCCTGTCGATTCATTCTCTCTGTCTCGAGACGAAGCTCCTCCTCCTGCAGCCTAAGCTCATCCCTCTCTTGTACTTCTTCCTGCTCTTGTCTTTGCTGCTCCTCCCACTGTTCCTTGCGCCTCTGCGCCACCTGTGCATTGATCTCCTGCATGCGAGCTGTGCGGGATCCCTCCTGCTGCTCTCTCTCCTGGCGTAGAGTGAGCCTCTCTTGCTCCAGCTGTTGGATGAGCTCTTCTCTCCTCTGCAGAGACTCCTCCCTCGCCAGTCTGTTCTCCTGCATTCGTTCCTCCAACTGCTGCTGACGTCCTGCCAGGACCTCTCGCATCAGTCTTTCTCTGGCTCTCCTCTCTTTCTC…	Unigene13865_G-T	TGTCCATGCTGACCGGGGTCTGCTGTGAATTCTTGCCTGGTAGCCCTGTCGATTCATTCTCTCTGTCTCAAGACGAAGCTCCTCCTCCTGTAGCCTAAGCTCCTCCCTCTCTTGTACTTCTTCCTGCTCTTGTCTTTGCTGCTCCTCCCACTGTTCCTTGCGCCTCTGCGCCACCTGTGCATTGATCTCCTGCATGCGAGCTGTGCGGGATCCCTCCTGCAGCTCTCTCTCCTGGCGCAGAGTGAGCCTCTCTTGCTCCAGCTGTTGGATGAGCTCCTCTCTCCTCCGCAGAGACTCCTCCCTTGCCAGTCTGTTCTCCTGCATTTGTTCCTCCAACTGCTGCTGACGTCCTGCCAGGACCTCTCGCATCAGTCTTTCTCTGGCTCTCCTCTCTTTCTC…
Unigene29409_BSB-T	AAAAAACTTCTTAGCTGCCGCTTCCTGTTGACTCTTGTACATAACGTAGCCGAAGAAGAGGAGGGACTGAATGACGATGAAGACCAGAAAGTGTGTGGTAGAGAGGCAGGAGGGTAATGGAGGAACTTCAGGACATTTCGCCTTTTCTGCAGGATTCACATTTTTCTGAATTATGTGTTCAATGTTCCTCTTGACGACATGCAAATGCTCCTTGATGTCATTGAAGTGCTGGACTGTCTCGTACGATCCGAGTCCGCCTGCGTTACCCTGCTGTTGACCCACCGCCAACTGCTTCAGTGAGCCTGACAATGAGTTTCTTACTTCATTAAGGTTTCTCAGAACCTCCTGTTGTGAATTAATAATGGTGTCCATTTCATGAGCGGGAGCCTGTCCTGACTG…	BY50_1_13570	AAAAAACTTCTTAGCTGCCGCTTCCTGTTGACTCTTGTACATAACGTAGCCGAAGAAGAGGAGGGACTGAATGACGATGAAGACCAGAAAGTGTGTGGTAGAGAGGCAGGAGGGTAATGGAGGAACTTCAGGACATTTCGCCTTTTCTGCAGGATTCACATTTTTCTGAATTATGTGTTCAATGTTCCTCTTGACGACATGCAAATGCTCCTTGATGTCATTGAAGTGCTGGACTGTCTCGTACGATCCGAGTCCGCCTGCGTTACCCTGCTGTTGACCCACCGCCAACTGCTTCAGTGAGCCTGACAATGAGTTTCTTACTTCATTAAGGTTTCTCAGAACCTCCTGTTGTGAATTAATAATGGTGTCCATTTCATGAGCGGGAGCCTGTCCTGACTG…	BY50_2_12448	AAAAAACTTCTTAGCTGCCGCTTCCTGTTGACTCTTGTACATAACGTAGCCGAAGAAGAGGAGGGACTGAATGACGATGAAGACCAGAAAGTGTGTGGTAGAGAGGCAGGAGGGTAATGGAGGAACTTCAGGACATTTCGCCTTTTCTGCAGGATTCACATTTTTCTGAATTATGTGTTCAATGTTCCTCTTGACGACATGCAAATGCTCCTTGATGTCATTGAAGTGCTGGACTGTCTCGTACGATCCGAGTCCGCCTGCGTTACCCTGCTGTTGACCCACCGCCAACTGCTTCAGTGAGCCTGACAATGAGTTTCTTACTTCATTAAGGTTTCTCAGAACCTCCTGTTGTGAATTAATAATGGTGTCCATTTCATGAGCGGGAGCCTGTCCTGACTG…	CL11349.Contig1_BY50-T	AAAAAACTTCTTAGCTGCCGCTTCCTGTTGACTCTTGTACATAACGTAGCCGAAGAAGAGGAGGGACTGAATGACGATGAAGACCAGAAAGTGTGTGGTAGAGAGGCAGGAGGGTAATGGAGGAACTTCAGGACATTTCGCCTTTTCTGCAGGATTCGCATTTTTCTGAATTATGTGTTCAATGTTCCTCTTGACGACATGCAAATGCTCCTTGATGTCATTGAAGTGCTGGACTGTCTCGTACGATCCGAGTCCGCCTGCATTACCCTGCTGTTGACCCACCGCCAACTGCTTCAGTGAGCCTGACAATGAGTTTCTTACTTCATTAAGGTTTCTCAGAACCTCCTGTTGTGAATTAATAATGGTGTCCATTTCATGAGCGGGAGCCTGTCCTGACTG…	BY66_2_9890	AAAAAACTTCTTAGCGGCTGCTTCCTGTTGACTCTTGTACATAACGTAGCCAAAGAAGAGGAGGGACTGAATGACGATGAAGACCAGAAAGTGTGTGGTAGAGAGGCAGGAGGGTAATGGAGGAACTTCAGGACATTTCGCCTTTTCTGCAGGATTCAAATTTTTCTGAATTATGTGTTCGATGTTCCTCTTGACGACATGCAAATGCTCCTTGATGTCATTGAAGTGCTGGACTGTCTCGTATGATCCGAGTCCGCCTGCGTTACCCTGCTGTTGACCCACCGCCAACTGCTTCAGTGAGCCTGACAATGAGTTTCTTACTTCATTAAGGTTTCTCAAAACCTCCTGTTGTGTATTAATAATGGTGTCCATTTCATGAGTGGGAGCCTGTCCTGACTG…	BY66_1_10536	AAAAAACTTCTTAGCGGCTGCTTCCTGTTGACTCTTGTACATAACGTAGCCAAAGAAGAGGAGGGACTGAATGACGATGAAGACCAGAAAGTGTGTGGTAGAGAGGCAGGAGGGTAAGGGAGGAACTTCAGGACATTTCGCCTTTTCTGCAGGATTCAAATTTTTCTGAATTATGTGTTCGATGTTCCTCTTGACGACATGCAAATGCTCCTTGATGTCATTGAAGTGCTGGACTGTCTCGTACGATCCGAGTCCGCCTGCGTTACCCTGCTGTTGACCCACCGCCAACTGCTTCAGTGAGCCTGACAATGAGTTTCTTACTTCATTAAGGTTTCTCAAAACCTCCTGTTGTGTATTAATAATGGTGTCCATTTCATGAGTGGGAGCCTGTCCTGACTG…	Unigene49924_BY66-Gonad	AAAAAACTTCTTAGCTGCCGCTTCCTGTTGACTCTTGTACATAACGTAGCCAAAGAAGAGGAGGGACTGAATGACGATGAAGACCAGAAAGTGTGTGGTAGAGAGGCAGGAGGGTAATGGAGGAACTTCAGGACATTTCGCCTTTTCTGCAGGATTCACATTTTTCTGAATTATGTGTTCAATGTTCCTCTTGACGACATGCAAATGCTCCTTGATGTCATTGAAGTGCTGGACTGTCTCGTATGATCCGAGTCCGCCTGCGTTACCCTGCTGTTGACCCACCGCCAACTGCTTCAGTGAGCCTGACAATGAGTTTCTTACTTCATTAAGGTTTCTCAGAACCTCCTGTTGTGAATTAATAATGGTGTCCATTTCATGAGCGGGAGCCTGTCCTGACTG…	Unigene24638_G-T	AAAAAACTTCTTAGCGGCTGCTTCCTGTTGACTCTTGTACATAACGTAGCCAAAGAAGAGGAGGGACTGAATGACGATGAAGACCAGAAAGTGTGTGGTAGAGAGGCAGGAGGGTAAGGGAGGAACTTCAGGACATTTCGCCTTTTCTGCAGGATTCAAATTTTTCTGAATTATGTGTTCGATGTTCCTCTTGACGACATGCAAATGCTCCTTGATGTCATTGAAGTGCTGGACTGTCTCGTATGATCCGAGTCCGCCTGCGTTACCCTGCTGTTGACCCACTGCCAACTGCTTCAGTGAGCCTGACAATGAGTTTCTTACTTCATTAAGGTTTCTCAAAACCTCCTGTTGTGTATTAATAATGGTGTCCATTTCATGAGTGGGAGCCTGTCCTGACTG…
CL6112.Contig2_BSB-T	CTCGTCATCCTCCTCCTC---GTCCTCATCTTCCTCCTCGTCCTCATCCTCTTCCTCGTCGTCGTCGTCATCATCATCATCGGGTTGGACCTTTTTAGTTGAGCCCGTCGGTCGACCCGGCCCCCTCTTAGAAGCTCCGCCCCCTGCGCGGTACGCCGCCACATCCTTCTCGTATTTCTCGCGCAGTTTCATGGCCTTCTGCTCGTACGGTGCGCGGTCTTTGATGCTCTGTTTCGACCACATCTCTCCCAGTTTCTTGGCGGTCTCTCCGATGGACAGCCCGGGGTTCTCGCTCTTCACCGTCGGCCGATACTCCGAGCAGAAGACGAAGAACGCAGACGGCGGGCGTTTGGGAGCGTTCGGGTCTTTCTTCTTCCTGCCCGCCTTGCCGACGCCTTT…	BY50_1_26568	CTCGTCGTCATCATC------ATCCTCATCTTCCTCCTCGTCCTCTTCATCGTCGTCATCGTCATCATCATCATCATCATCAGCTTGGACCTTCTTAGTCGAGCCTGTCGGTCGACCCGGCCCCCTCTTAGAAGCTCCGCCCCCTGCGCGGTACGCCGCCACATCCTTCTCGTATTTCTCGCGCAGTTTCATGGCCTTCTGCTCGTACGGTGCGCGGTCTTTGATGCTCTGTTTCGACCACATCTCTCCCAGTTTCTTGGCGGTCTCTCCGATGGACAGCCCGGGGTTCTCGCTCTTCACCGTCGGCCGATACTCCGAGCAGAAGACGAAGAACGCAGACGGCGGGCGTTTGGGAGCGTTCGGGTCTTTCTTCTTCCTGCCCGCCTTGCCGACGCCTTT…	BY50_2_27880	CTCGTCATCCTCCTCCTC---GTCCTCATCTTCCTCCTCGTCCTCATCCTCTTCCTCGTCGTC------ATCATCATCATCGGGTTGGACCTTTTTAGTTGAGCCCGTCGGTCGACCCGGCCCCCTCTTAGAAGCTCCGCCCCCTGCGCGGTACGCCGCCACATCCTTCTCGTATTTCTCGCGCAGTTTCATGGCCTTCTGCTCGTACGGTGCGCGGTCTTTGATGCTCTGTTTCGACCACATCTCTCCCAGTTTCTTGGCGGTCTCTCCGATGGACAGCCCGGGGTTCTCGCTCTTCACCGTCGGCCGATACTCCGAGCAGAAGACGAAGAACGCAGACGGCGGGCGTTTGGGAGCGTTCGGGTCTTTCTTCTTCCTGCCCGCCTTGCCGACGCCTTT…	CL9593.Contig3_BY50-T	GTCATCCTCCTCCTC------GTCCTCATCTTCCTCCTCGTCCTCATCCTCTTCCTCGTCGTCGTCGTCATCATCATCATCGGGTTGGACCTTTTTAGTTGAGCCCGTCGGTCGACCCGGCCCCCTCTTAGAAGCTCCGCCCCCTGCGCGGTACGCCGCCACATCCTTCTCGTATTTCTCGCGCAGTTTCATGGCCTTCTGCTCGTACGGTGCGCGGTCTTTGATGCTCTGTTTCGACCACATCTCTCCCAGTTTCTTGGCGGTCTCTCCGATGGACAGCCCGGGGTTCTCGCTCTTCACCGTCGGCCGATACTCCGAGCAGAAGACGAAGAACGCAGACGGCGGGCGTTTGGGAGCGTTCGGGTCTTTCTTCTTCCTGCCCGCCTTGCCGACGCCTTT…	BY66_2_9593	CTCGTCGTCATCATCATCCTCATCTTCCTCCTCGTCCTCATCCTCTTCATCGTCGTCATCGTCATCATCATCATCATCATCAGCTTGGACCTTCTTAGTCGAGCCTGTCGGTCGACCCGGCCCCCTCTTAGAAGCTGCGCCCCCTGCGCGGTACGCCGCCACATCCTTCTCGTATTTCTCACGCAGTTTCATGGCCTTCTGCTCGTACGGCGCGCGGTCTTTGACGCTCTGTTTCGACCACATCTCTCCCAGTTTCTTGGCGGTCTCTCCGATGGACAGACCGGGATTCTCGCTCTTCACCGTCGGCCGATACTCTGCGCAGAAGACGAAGAACGCAGACGGTGGGCGTTTGGGAGCGTTCGGGTCTTTCTTCTTCCTGCCCGCCTTGCCGACGCCTTT…	BY66_1_22539	CTCGTCGTCATCATCATCCTCATCTTCCTCCTCGTCCTCATCCTCTTCATCGTCGTCATCGTCATCATCATCATCATCATCAGCTTGGACCTTCTTAGTCGAGCCTGTCGGTCGACCCGGCCCCCTCTTAGAAGCTGCGCCCCCTGCGCGGTACGCCGCCACATCCTTCTCGTATTTCTCGCGCAGTTTCATGGCCTTCTGCTCGTACGGCGCGCGGTCTTTGACGCTCTGTTTCGACCACATCTCTCCCAGTTTCTTGGCGGTCTCTCCGATGGACAGACCGGGATTCTCGCTCTTCACCGTCGGCCGATACTCTGCGCAGAAGACGAAGAACGCAGACGGTGGGCGTTTGGGAGCGTTCGGGTCTTTCTTCTTCCTGCCCGCCTTGCCGACGCCTTT…	Unigene43864_BY66-Gonad	GTCATCCTCCTCCTCGTCCTCATCTTCCTCCTCGTCCTCATCCTCTTCATCGTCGTCATCGTCATCGTCATCATCATCATCAGCTTGGACCTTCTTAGTCGAGCCTGTCGGTCGACCCGGCCCCCTCTTAGAAGCTCCGCCCCCTGCGCGGTACGCCGCCACATCCTTCTCGTATTTCTCACGCAGTTTCATGGCCTTCTGCTCGTACGGTGCGCGGTCTTTGATGCTCTGTTTCGACCACATCTCTCCCAGTTTCTTGGCGGTCTCTCCGATGGACAGCCCGGGGTTCTCGCTCTTCACCGTCGGCCGATACTCCGAGCAGAAGACGAAGAACGCAGACGGCGGGCGTTTGGGAGCGTTCGGGTCTTTCTTCTTCCTGCCCGCCTTGCCGACGCCTTT…	CL3726.Contig1_G-T	CTCGTCGTCATCATCATCCTCATCTTCCTCCTCGTCCTCATCCTCTTCATCGTCGTCATCGTCATCATCATCATCATCATCAGCTTGGACCTTCTTAGTCGAGCCTGTCGGTCGACCCGGCCCCCTCTTAGAAGCTGCGCCCCCTGCGCGGTACGCCGCCACATCCTTCTCGTATTTCTCACGCAGTTTCATGGCCTTCTGCTCGTACGGCGCGCGGTCTTTGACGCTCTGTTTCGACCACATCTCTCCCAGTTTCTTGGCGGTCTCTCCGATGGACAGACCGGGATTCTCGCTCTTCACCGTCGGCCGATACTCTGCGCAGAAGACGAAGAACGCAGACGGTGGGCGTTTGGGAGCGTTCGGGTCTTTCTTCTTCCTGCCCGCCTTGCCGACGCCTTT…
CL6173.Contig1_BSB-T	GTCCATGTCAACGTCCTCTCCATCTGTATTTGTGTCAGCAGAACTGCGGGTTTTCGTGTCAGAGCATTCAGACAGGTTAGGAGAGATGCTTTCTTTCTGGCTAGAGTTTGTGACAATGGACTCAGAGTCATTTTCAAACTCCTTTTGTGGCGAATTAGATTCTGCAAAACATTTCTCTGAGCTTGTGTCTGAAGACTGGATGGAAGAGTTCTTGCTTTCTCTTTGCAGCTCGCCGTTTGTGGCCGCATTCGCACCGGTGTCTGTGCACAAATGATTGATGTCTTTCTGGTTTGAGGTCGAGATGTCTGTCGTGGAACAGTTGTGACCCGAGTTTCCTGAATCCTGACTGGGTTTCATCGCTGTTTGTGGCACAATGAAACCCAGCGGCTGGGTAATGGG…	BY50_1_26575	GTCCATGTCAACGTCCTCTCCATCTGTATTTGTGTCAGCAGAACTGCGGGTTTTCGTGTCAGAGCATTCAGACAGGTTAGGAGAGATGCTTTCTTTCTGGCTAGAGTTTGTGACAATGGACTCAGAGTCATTTTCAAACTCCTTTTGTGGCGAATTAGATTCTGCAAAACATTTCTCTGAGCTTGTGTCTGAAGACTGGATGGAAGAGTTCTTGCTTTCTCTTTGCAGCTCGCCGTTTGTGGCCGCATTCGCACCGGTGTCTGTGCACAAATGATTGATGTCTTTCTGGTTTGAGGTCGAGATGTCTGTCGTGGAACAGTTGTGACCCGAGTTTCCTGAATCCTGACTGGGTTTCATCGCTGTCTGTGGCACAATGAAACCCAGCGGCTGGGTAATGGG…	BY50_2_9418	GTCCATGTCAACGTCCTCTCCATCTGTATTTGTGTCAGCAGAACTGCGGGTTTTCGTGTCAGAGCATTCAGACAGGTTAGGAGAGATGCTTTCTTTCTGGCTAGAGTTTGTGACAATGGACTCAGAGTCATTTTCAAACTCCTTTTGTGGCGAATTAGATTCTGCAAAACATTTCTCTGAGCTTGTGTCTGAAGACTGGATGGAAGAGTTCTTGCTTTCTCTTTGCAGCTCGCCGTTTGTGGCCGCATTCGCACCGGTGTCTGTGCACAAATGATTGATGTCTTTCTGGTTTGAGGTCGAGATGTCTGTCGTGGAACAGTTGTGACCCGAGTTTCCTGAATCCTGACTGGGTTTCATCGCTGTCTGTGGCACAATGAAACCCAGCGGCTGGGTAATGGG…	Unigene35762_BY50-T	GTCCATGTCAACGTCCTCTCCATCTGTATTTGTGTCAGCAGAACTGCGGGTTTTCGTGTCAGAGCATTCAGACAGGTTAGGAGAGATGCTTTCTTTCTGGCTAGAGTTTGTGACAATGGACTCAGAGTCATTTTCAAACTCCTTTTGTGGCGAATTAGATTCTGCAAAACATTTCTCTGAGCTTGTGTCTGAAGACTGGATGGAAGAGTTCTTGCTTTCTCTTTGCAGCTCGCCGTTTGTGGCCGCATTCGCACCGGTGTCTGTGCACAAATGATTGATGTCTTTCTGGTTTGAGGTCGAGATGTCTGTCGTGGAACAGTTGTGACCCGAGTTTCCTGAATCCTGACTGGGTTTCATCGCTGTTTGTGGCACAATGAAACCCAGCGGCTGGGTAATGGG…	BY66_2_2222	GTCCATGTCAACGTCCTCTCCATCTGTATTTGTGTCAGCAGAACTGCGGGTTTTCGTGTCAGAGTATTCAGACAGGTTAGGAGAGATGCTTTCTTTCTGGCTAGAGTTTGTGACAATGGACTCAGAGTCATTTTCAAACTCCTTTTGTGGCGAATTAGATTCTGCAAAACATTTCTCTGAGCTTGTGTCTGAAGACCGGATGGAAGAGTTCTTGCTTTCTCTTTGCAGCTCGCCGTTTGTGGCCGCATTCGCACCGGTGTCTGTGCACAAATGATTGATGTCTTTCTGGTTTGAGGTCGAGATGTCTGTCGTGGAACAGTTGTGACCCGAGTTTCCTGAATCCTGACTGGGTTTCATCGCTGTCTGTGGCACAATGAAACCCAGTGGCTGGGTAATGGG…	BY66_1_1219	GTCCATGTCAACGTCCTCTCCATCTGTATTTGTGTCAGCAGAACTGCGGGTTTTCGTGTCAGAGTATTCAGACAGGTTAGGAGAGATGCTTTCTTTCTGGCTAGAGTTTGTGACAATGGACTCAGAGTCATTTTCAAACTCCTTTTGTGGCGAATTAGATTCTGCAAAACATTTCTCTGAGCTTGTGTCTGAAGACTGGATGGAAGAGTTCTTGCTTTCTCTTTGCAGCTCGCCGTTTGTGGCCGCATTCGCACCGGTGTCTGTGCACAAATGATTGATGTCTTTCTGGTTTGAGGTCGAGATGTCTGTCGTGGAACAGTTGTGACCCGAGTTTCCTGAATCCTGACTGGGTTTCATCGCTGTTTGTGGCACAATGAAACCCAGCGGCTGGGTAATGGG…	Unigene53384_BY66-Gonad	GTCCATGTCAACGTCCTCTCCATCTGTATTTGTGCCAGCAGAACTGCGGGTTTTCGTGTCAGAGCATTCAGACAGGTTAGGAGAGATGCTTTCTTTCTGGCTAGAGTTTGTGACAATGGACTCAGAGTCATTTTCAAACTCCTTTTGTGGCGAATTAGATTCTGCAAAACATTTCTCTGAGCTTGTGTCTGAAGACTGGATGGAAGAGTTCTTGCTTTCTCTTTGCAGCTCGCCGTTTGTGGCCGCATTCGCACCGGTGTCTGTGCACAAATGATTGATGTCTTTATGGTTTGAGGTCGAGATGTCTGTCGTGGAACAGTTGTGACCCGAGTTTCCTGAATCCTGACTGGGTTTCATCGCTGTCTGTGGCACAATGAAACCCAGTGGCTGGGTAATGGG…	Unigene24445_G-T	GTCCATGTCAACGTCCTCTCCATCTGTATTTGTGTCAGCAGAACTGCGGGTTTTCGTGTCAGAGTATTCAGACAGGTTAGGAGAGATGCTTTCTTTCTGGCTAGAGTTTGTGACAATGGACTCAGAGTCATTTTCAAACTCCTTTTGTGGCGAATTAGATTCTGCAAAACATTTCTCTGAGCTTGTGTCTGAAGACCGGATGGAAGAGTTCTTGCTTTCTCTTTGCAGCTCGCCGTTTGTGGCCGCATTCGCACCGGTGTCTGTGCACAAATGATTGATGTCTTTATGGTTTGAGGTCGAGATGTCTGTCGTGGAACAGTTGTGACCCGAGTTTCCTGAATCCTGACTGGGTTTCATCGCTGTCTGTGGCACAATGAAACCCAGTGGCTGGGTAATGGG…
CL3256.Contig1_BSB-T	CTTCTTGCGAAGGACCTTGTCACCCAGTGGCACGTCATCCATGAGTTTCTTAAGCAGTCTGGCATAGTATGCTCTCTCATCTTCTCCTTCCCCCTGTGACACATCCACATGGTATCTCCTGCAGGCCACAATCAGCTCATCATGAGCGTAAAGGAGGGCGGGGTCGATAGAATGTCCGTTAATGAGGCTGACAAGGTATTCTCGATAATGCTTCTCGCAGAGTCCCGCCTGTCCCGGCTGAGTCTGAGCCCCACACGGCGAATCAGTCGGACGAGGCCCTTCATCTTTCTGCTCAATCACTCCGCACACACCAGTCTGTGCTCCTGTTGCAGTGTCAGTATTGTAGTTCACCGCCTTTTTCTGCAGCAAGGCCTGAAGCCTGGCAGGCTCCCAGTCTCG…	BY50_1_268	CTTCTTGCGAAGGACCTTGTCACCCAGTGGCACGTCATCCATGAGTTTCTTAAGCAGTCTGGCATAGTATGCTCTCTCATCTTCTCCTTCCCCCTGTGACACATCCACATGGTATCTCCTGCAGGCCACAATCAGCTCATCATGAGCGTAAAGGAGGGCGGGGTCGATAGAATGTCCGTTAATGAGGCTGACAAGGTATTCTCGATAATGCTTCTCGCAGAGTCCTGCCTGTCCCGGCTGAGTCTGAGCCCCACACGGCGAATCAGTCGGACGAGGCCCTTCATCTTTCTGCTCAATCACTCCGCACACACCAGTCTGTGCTCCTGTTGCAGTGTCAGTATTGTAGTTCACCGCCTTTTTCTGCAGCAAGGCCTGAAGCCTGGCAGGCTCCCAGTCTCG…	BY50_2_304	CTTCTTGCGAAGGACCTTGTCACCCAGTGGCACGTCATCCATGAGTTTCTTAAGCAGTCTGGCATAGTATGCTCTCTCATCTTCTCCTTCCCCCTGTGACACATCCACATGGTATCTCCTGCAGGCCACAATCAGCTCATCATGAGCGTAAAGGAGGGCGGGGTCGATAGAATGTCCGTTAATGAGGCTGACAAGGTATTCTCGATAATGCTTCTCGCAGAGTCCCGCCTGTCCCGGCTGAGTCTGAGCCCCACACGGCGAATCAGTCGGACGAGGCCCTTCATCTTTCTGCTCAATCACTCCGCACACACCAGTCTGTGCTCCTGTTGCAGTGTCAGTATTGTAGTTCACCGCCTTTTTCTGCAGCAAGGCCTGAAGCCTGGCAGGCTCCCAGTCTCG…	Unigene33268_BY50-T	CTTCTTGCGAAGGACCTTGTCACCCAGTGGCACGTCATCCATGAGTTTCTTAAGCAGTCTGGCATAGTATGCTCTCTCATCTTCTCCTTCCCCCTGTGACACATCCACATGGTATCTCCTGCAGGCCACAATCAGCTCATCATGAGCGTAAAGGAGGGCGGGGTCGATAGAATGTCCATTAATGAGGCTGACAAGGTATTCTCGATAATGCTTCTCGCAGAGTCCCGCCTGTCCCGGCTGAGTCTGAGCCCCACACGGCGAATCAGTCGGACGAGGCCCTTCATCTTTCTGCTCAATCACTCCGCACACACCAGTCTGTGCTCCTGTTGCAGTGTCAGTATTGTAGTTCACCGCCTTTTTCTGCAGCAAGGCCTGAAGCCTGGCAGGCTCCCAGTCTCG…	BY66_2_2588	CTTCTTGCGAAGGACCTTGTCACCCAGAGGCACGTCATCCATGAGTTTCTTAAGCAGTCTGGCAAAGTATGCTCTCTCATCTTCTCCTTCCCCCTGTGACACATCCACATGGTATCTCCTGCAGGCCACGATCAGCTCATCATGAGCGTAAAGGAGGGCGGGGTCGATAGAATGTCCATTAATGAGGCTGACAAGGTATTCTCGATAATGCTTCTCGCAGAGTCCCGCCTGTCCCGGCTGAGTCTGAGCCCCACACGGCGAATCAGTCGGACGAGGCCCTTCATCTTTCTGCTCAATCACTCCGCACACACCAGTCTGTGCTCCTGTTGCAGTGTCAGTATTGTAGTTCACCGCCTTTTTCTGCAGCAAGGCCTGAAGCCTGGCAGGCTCCCAGTCTCG…	BY66_1_8788	CTTCTTGCGAAGGACCTTGTCACCCAGAGGCACGTCATCCATGAGTTTCTTAAGCAGTCTGGCAAAGTATGCTCTCTCATCTTCTCCTTCCCCCTGTGACACATCCACATGGTATCTCCTGCAGGCCACGATCAGCTCATCATGAGCGTAAAGGAGGGCGGGGTCGATAGAATGTCCATTAATGAGGCTGACAAGGTATTCTCGATAATGCTTCTCGCAGAGTCCTGCCTGTCCCGGCTGAGTCTGAGCCCCACACGGCGAATCAGTCGGACGAGGCCCTTCATCTTTCTGCTCAATCACTCCGCACACACCAGTCTGTGCTCCTGTTGCAGTGTCAGTATTGTAGTTCACCGCCTTTTTCTGCAGCAAGGCCTGAAGCCTGGCAGGCTCCCAGTCTCG…	CL7104.Contig2_BY66-Gonad	CTTCTTGCGAAGGACCTTGTCACCCAGTGGCACGTCATCCATGAGTTTCTTAAGCAGTCTGGCAAAGTATGCTCTCTCATCTTCTCCTTCCCCCTGTGACACATCCACATGGTATCTCCTGCAGGCCACGATCAGCTCATCATGAGCGTAAAGGAGGGCGGGGTCGATAGAATGTCCATTAATGAGGCTGACAAGGTATTCTCGATAATGCTTCTCGCAGAGTCCTGCCTGTCCCGGCTGAGTCTGAGCCCCACACGGCGAATCAGTCGGACGAGGCCCTTCATCTTTCTGCTCAATCACTCCGCACACACCAGTCTGTGCTCCTGTTGCAGTGTCAGTATTGTAGTTCACCGCCTTTTTCTGCAGCAAGGCCTGAAGCCTGGCAGGCTCCCAGTCTCG…	Unigene16151_G-T	CTTCTTGCGAAGGACCTTGTCACCCAGAGGCACGTCATCCATGAGTTTCTTAAGCAGTCTGGCAAAGTATGCTCTCTCATCTTCTCCTTCCCCCTGTGACACATCCACATGGTATCTCCTGCAGGCCACGATCAGCTCATCATGAGCGTAAAGGAGGGCGGGGTCGATAGAATGTCCATTAATGAGGCTGACAAGGTATTCTCGATAATGCTTCTCGCAGAGTCCTGCCTGTCCCGGCTGAGTCTGAGCCCCACACGGCGAATCAGTCGGACGAGGCCCTTCATCTTTCTGCTCAATCACTCCGCACACACCAGTCTGTGCTCCTGTTGCAGTGTCAGTATTGTAGTTCACCGCCTTTTTCTGCAGCAAGGCCTGAAGCCTGGCAGGCTCCCAGTCTCG…
Unigene36481_BSB-T	CAGGCTTTGCAACTCCTCCTTTATTTTCATGATCTCCTTCTCCAGCATGTTTTGCTCCTCCTGTATATTTCTGCATTTCTCCTTCTCTTTCAGAATTGCCTTAGTATATTTCTGTTTTTCTTCTTCAACTGACACTTTCTTCTTCTCAGCTCGTTGTTTAAATGCCTTGGCAAAGTTTTTGTTACTATCGATGCCATCTCTTAGTAATTTTTGTTCCGATAATAATGCTTCATACAGTTTCTTGCATTTCTGGATCTCCTTCTGTTTACTGTCCAAAGACTCACTATCCACAAGTGAGAAATCCTCAGTAGACATTTCTACCAACGCAAGAA	BY50_1_27198	CAGGCTTTGCAACTCCTCCTTTATTTTCATGATCTCCTTCTCCAGCATGTTTTGCTCCTCCTGTATATTTCTGCATTTCTCCTTCTCTTTCAGAATTGCCTTAGTATATTTCTGTTTTTCTTCTTCAACTGACACTTTCTTCTTCTCAGCTCGTTGTTTAAATGCCTTGGCAAAGTTTTTGTTACTATCGATGCCATCTCTTAGTAATTTTTGTTCCGATAATAATGCTTCATACAGTTTCTTGCATTTCTGGATCTCCTTCTGTTTACTGTCCAAAGACTCACCATCCACAAGTGAGAAATCCTCAGTAGACATTTCTACCAACGCAAGAA	BY50_2_15774	CAGGCTTTGCAACTCCTCCTTTATTTTCATGATCTCCTTCTCCAGCATGTTTTGCTCCTCCTGTATATTTCTGCATTTCTCCTTCTCTTTCAGAATTGCCTTAGTATATTTCTGTTTTTCTTCTTCAACTGACACTTTCTTCTTCTCAGCTCGTTGTTTAAATGCCTTGGCAAAGTTTTTGTTACTATCGATGCCATCTCTTAGTAATTTTTGTTCCGATAATAATGCTTCATACAGTTTCTTGCATTTCTGGATCTCCTTCTGTTTACTGTCCAAAGACTCACTATCCACAAGTGAGAAATCCTCAGTAGACATTTCTACCAACGCAAGAA	Unigene38335_BY50-T	CAGGCTTTGCAACTCCTCCTTTATTTTCATGATCTCCTTCTCCAGCATGTTTTGCTCCTCCTGTATATTTCTGCATTTCTCCTTCTCTTTCAGAATTGCCTTAGTATATTTCTGTTTTTCTTCTTCAACTGACACTTTCTTCTTCTCAGCTCGTTGTTTAAATGCCTTGGCAAAGTTTTTGTTACTATCGATGCCATCTCTTAGTAATTTTTGTTCCGATAATAATGCTTCATACAGTTTCTTGCATTTCTGGATCTCCTTCTGTTTACTGTCCAAAGACTCACTATCCACAAGTGAGAAATCCTCAGTAGACATTTCTACCAACGCAAGAA	BY66_2_14209	CAGGCTTTGCAACTCCTCCTTTATTTTCATGATCTCCTTCTCCAGCATGTTTTGCTCCTCCTGTATATTTCTGCATTTCTCCTTCTCTTTCAGAATTGCCTTAGTATATTTCTGTTTTTCTTCTTCAACTGACACTTTCTTCTTCTCAGCTCGTTGTTTAAATGCCTTGGCAAAGTTTTTGTTACTATCGATGCCATCTCTTAGTAATTTTTGTTCCGATAATAATGCTTCATACAGTTTCTTGCATTTCTGGATCTCCTTCTGTTTACTGTCCAAAGACTCACTATCCACAAGTGAGAAATCCTCAGTAGACATTTCTACCAACGCAAGAA	BY66_1_11445	CAGGCTTTGCAACTCATCCTTTATTTTCATGATCTCCTTCTCCAGCCTGTTTTGCTCCTCCTGTATACTTCTGCATTTGTCCTTCTCTTTCTGAATTGTCTTAGCATATTTCTGTTTTTCTTCTTCAACTGACACTTTCCTCTCCTCAGCTCGTTGTTTAAATTCCTTGGCAAATTTTTTGTTCGTATCGATGCCATCTCTCAGTAATTTCTGTTCCCATAATAATGTGTCATACTTTTTCTTGCAGTTCTGGATCTCCTTCTGTTTACTGTCCAAAGACTCACCATCCACAAGAGAGAAATCCTCAGTAGACATTTCTACCAACGCAAGAA	CL10640.Contig1_BY66-Gonad	CAGGCTTTGCAACTCATCCTTTATTTTCATGATCTCCTTCTCCAGCCTGTTTTGCTCCTCCTGTATACTTCTGCATTTGTCCTTCTCTTTCTGAATTGTCTTAGCATATTTCTGTTTTTCTTCTTCAACTGACACTTTCCTCTCCTCAGCTCGTTGTTTAAATTCCTTGGCAAATTTTTTGTTCGTATCGATGCCATCTCTCAGTAATTTCTGTTCCCATAATAATGTGTCATACTTTTTCTTGCAGTTCTGGATCTCCTTCTGTTTACTGTCCAAAGACTCACCATCCACAAGAGAGAAATCCTCAGTAGACATTTCTACCAACGCAAGAA	Unigene26714_G-T	CAGGCTTTGCAACTCATCCTTTATTTTCATGATCTCCTTCTCCAGCCTGTTTTGCTCCTCCTGTATACTTCTGCATTTGTCCTTTTCTTTCTGAATTGCCTTAGCATATTTCTTTTTTTCTTCTTCAACTGACACTTTCCTCTCCTCAGCTCGTTGTTTAAATTCCTTGGCAAAGTTTTTGTTCGTATCGATGCCATCTCTCAGTAATTTTTGTTCCCATAATAATGCATCATGCTTTTTCTTGCAGTTCTGGATCTCCTTCTGTTTACTGTCCAAAGACTCACCATCCACAAGAGAGAAATCCTCAGTAGACATTTCTACCAACGCAAGAA
Unigene48687_BSB-T	AGCAGTGGCACTAGTGTTGGTAAAGCTTGTAGGTGGCGCTGTCGAGCTATGGCTGGGCTGCAGGTCTTTGGGGATCCCGCTGTGGGAAGCCAGTTGGTGGCCAAAGGCTGCACTAAATTGTGGGAGCTGTAGTTTAGGTTGGGTGTGGGTGAGGAGGTCACGTGAAGAGGGCGAGGATGACGGTGTGGTGAGGCCGGTCAGGCCCGTTTGGGGAAGAGCGGAGAGAGCGG	BY50_1_2860	AGCAGTGGCACTAGTGTTGGTAAAGCTTGTAGGTGGCGCTGTCGAGCTATGGCTGGGCTGCAGGTCTTTGGGGATCCCGCTGTGGGAAGCCAGTTGGTGGCCAAAGGCTGCACTAAATTGTGGGAGCTGTAGTTTAGGTTGGGTGTGGGTGAGGAGGTCACGTGAAGAGGGCGAGGATGACGGTGTGGTGAGGCCGGTCAGGCCCGTTTGGGGAAGAGCGGAGAGAGCGG	BY50_2_9018	AGCAGTGGCACTAGTGTTGGTAAAGCTTGTAGGTGGCGCTGTCGAGCTATGGCTGGGCTGCAGGTCTTTGGGGATCCCGCTGTGGGAAGCCAGTTGGTGGCCAAAGGCTGCACTAAATTGTGGGAGCTGTAGTTTAGGTTGGGTGTGGGTGAGGAGGTCACGTGAGGAGGGTGAGGATGACGGTGTGGTGAGGCCGGTCAGGCCCGTTTGGGGAAGAGCGGAGAGAGCAG	Unigene58698_BY50-T	AGCAGTGGCACTAGTGTTGGTAAAGCTTGTAGGTGGCGCTGTTGAGCTATGGCTGGGCTGCAGGTCTTTGGGGATCCCGCTGTGGGAAGCCAGTTGGTGGCCGAAGGCTGCACTAAATTGTGGGAGCTGTAGTTTAGGTTGGGTGTGGGTGAGGAGGTCACGTGAGGAGGGCGAGGATGACGGTGTGGTGAGGCCGGTTAGGCCCGTTTGGGGAAGAGCGGAGAGAGCAG	BY66_2_7621	AGCAGTGGCACTAGTGTTGGTAAAGCTTGTAGGTGGCGCTGTTGAGCTATGGCTGGGCTGCAGGTCTTTGGGGATCCCGCTGTGGGAAGCCAGTTGGTGGCCGAAGGCTGCACTAAATTGTGGGAGCTGTAGTTTAGGTTGGGTGTGGGTGAGGAGGTCACGTGAGGAGGGCGAGGATGACGGTGTGGTGAGGCCGGTTAGGCCCGTTTGGGGAAGAGCGGAGAGAGCAG	BY66_1_3374	AGCAGTGGCACTAGTGTTGGTAAAGCTTGTAGGTGGCGCTGTTGAGCTATGGCTGGGCTGCAGGTCTTTGGGGATCCCGCTGTGGGAAGCCAGTTGGTGGCCGAAGGCTGCACTAAATTGTGGGAGCTGTAGTTTAGGTTGGGTGTGGGTGAGGAGGTCACGTGAGGAGGGCGAGGATGACGGTGTGGTGAGGCCGGTTAGGCCCGTTTGGGGAAGAGCGGAGAGAGCAG	Unigene16638_BY66-Gonad	AGCAGTGGCACTAGTGTTGGTAAAGCTTGTAGGTGGCGCTGTTGAGCTATGGCTGGGCTGCAGGTCTTTGGGGATCCCGCTGTGGGAAGCCAGTTGGTGGCCGAAGGCTGCACTAAATTGTGGGAGCTGTAGTTTAGGTTGGGTGTGGGTGAGGAGGTCACGTGAGGAGGGCGAGGATGACGGTGTGGTGAGGCCGGTTAGGCCCGTTTGGGGAAGAGCGGAGAGAGCAG	Unigene16681_G-T	AGCAGTGGCACTAGTGTTGGTAAAGCTTGTAGGTGGCGCTGTCGAGCTATGGCTGGGCTGCAGGTCTTTGGGGATCCCGCTGTGGGAAGCCAGTTGGTGGCCGAAGGCTGCACTAAATTGTGGGAGCTGTAGTTTAGGTTGGGTGTGGGTGAGGAGGTCACGTGAGGAGGGTGAGGATGACGGTGTGGTGAGGCCGGTCAGGCCCGTTTGGGGAAGAGCGGAGAGAGCAG
Unigene28851_BSB-T	GTCGATTTTCACATTTGTGTAGATCTTCCTCACAAAGGCACTTGTTCCCATGTAACCTACCGCTCCACACATGATTCCCAGAGCAGTACTAAACACAGCCATGTAGCCAAAATAGAATGACGTCTGAAATAACCCATACATCTTTGTTTTGAAGAAATAGTAGTAGAAGGAGTACATGTAAACGTAAACTGCTGTTGAGGCTGCAGAGAGAAAGCTTGTCCACTGCCATCTGTAATCTTCTGCATTGAGAAGGAAGTAGGTACAGACGATGGTGACACAGACTGTAACAATGCACAGGATCACCAGCACCAGCATCATAAATCCATACACATAGTAAATCTTGTAGGCCCAGAAAGATGTGAAAATGAAGTACATCTCAATGAATATTGACCCAAATGG…	BY50_1_2932	GTCGATTTTCACATTTGTGTAGATCTTCCTCACAAAGGCACTTGTTCCCATGTAACCTACCGCTCCACACATGATTCCCAGAGCAGTACTAAACACAGCCATGTAGCCAAAATAGAATGACGTCTGAAATAACCCATACATCTTTGTTTTGAAGAAATAGTAGTAGAAGGAGTACATGTAAACGTAAACTGCTGTTGAGGCTGCAGAGAGAAAGCTTGTCCACTGCCATCTGTAATCTTCTGCATTGAGAAGGAAGTAGGTACAGACGATGGTGACACAGACTGTAACAATGCACAGGATCACCAGCACCAGCATCATAAATCCATACACATAGTAAATCTTGTAGGCCCAGAAAGATGTGAAAATGAAGTACATCTCAATGAATATTGACCCAAATGG…	BY50_2_6879	GTCGATTTTCACATTTGTGTAGATCTTCCTCACAAAGGCACTTGTTCCCATGTAACCTACCGCTCCACACATGATTCCCAGAGCAGTACTAAACACAGCCATGTAGCCAAAATAGAATGACGTCTGAAATAACCCATACATCTTTGTTTTGAAGAAATAGTAGTAGAAGGAGTACATGTAAACGTAAACTGCTGTTGAGGCTGCAGAGAGAAAGCTTGTCCACTGCCATCTGTAATCTTCTGCATTGAGAAGGAAGTAGGTACAGACGATGGTGACACAGACTGTAACAATGCACAGGATCACCAGCACCAGCATCATAAATCCATACACATAGTAAATCTTGTAGGCCCAGAAAGATGTGAAAATGAAGTACATCTCAATGAATATTGACCCAAATGG…	Unigene39468_BY50-T	GTCGATTTTCACATTTGTGTAGATCTTCCTCACAAAGGCACTTGTTCCCATGTAACCTACCGCTCCACACATGATTCCCAGAGCAGTACTAAACACAGCCATGTAGCCAAAATAGAATGACGTCTGAAATAACCCATACATCTTTGTTTTGAAGAAATAGTAGTAGAAGGAGTACATGTAAACGTAAACTGCTGTTGAGGCTGCAGAGAGAAAGCTTGTCCACTGCCATCTGTAATCTTCTGCATTGAGAAGGAAGTAGGTACAGACGATGGTGACACAGACTGTAACAATGCACAGGATCACCAGCACCAGCATCATAAATCCATACACATAGTAAATCTTGTAGGCCCAGAAAGATGTGAAAATGAAGTACATCTCAATGAATATTGACCCAAATGG…	BY66_2_2001	GTCGATTTTCACATTTGTGTAGATCTTCCTCACAAAGGCACTTGTTCCCATGTAACCTACCGCTCCACACATGATTCCCAGAGCAGTACTAAACACAGCCATGTAGCCAAAATAGAATGACGTCTGAAATAACCCATACATCTTTGTTTTGAAGAAATAGTAGTAGAAGGAGTACATGTAAACGTAAACTGCTGTTGAGGCTGCAGAGAGAAAGCTTGTCCACTGCCATCTGTAATCTTCTGCATTGAGAAGGAAGTAGGTACAGACGATGGTGACACAGACTGTAACAATGCACAGGATCACCAGCACCAGCATCATAAATCCATACACATAGTAAATCTTGTAGGCCCAGAAAGATGTGAAAATGAAGTACATCTCAATGAATATTGACCCAAATGG…	BY66_1_2958	GTCGATTTTCACATTTGTGTAGATCTTCCTCACAAAGGCACTTGTTCCCATGTAACCTACCGCTCCACACATGATTCCCAGAGCAGTACTAAACACAGCCATGTAGCCAAAATAGAATGACGTCTGAAATAACCCATACATCTTTGTTTTGAAGAAATAGTAGTAGAAGGAGTACATGTAAACGTAAACTGCTGTTGAGGCTGCAGAGAGAAAGCTTGTCCACTGCCATCTGTAATCTTCTGCATTGAGAAGGAAGTAGGTACAGACGATGGTGACACAGACTGTAACAATGCACAGGATCACCAGCACCAGCATCATAAATCCATACACATAGTAAATCTTGTAGGCCCAGAAAGATGTGAAAATGAAGTACATCTCAATGAATATTGACCCAAATGG…	CL4208.Contig2_BY66-Gonad	GTCGATTTTCACATTTGTGTAGATCTTCCTCACAAAGGCACTTGTTCCCATGTAACCTACCGCTCCACACATGATTCCCAGAGCAGTACTAAACACAGCCATGTAGCCAAAATAGAATGACGTCTGAAATAACCCATACATCTTTGTTTTGAAGAAATAGTAGTAGAAGGAGTACATGTAAACGTAAACTGCTGTTGAGGCTGCAGAGAGAAAGCTTGTCCACTGCCATCTGTAATCTTCTGCATTGAGAAGGAAGTAGGTACAGACGATGGTGACACAGACTGTAACAATGCACAGGATCACCAGCACCAGCATCATAAATCCATACACATAGTAAATCTTGTAGGCCCAGAAAGATGTGAAAATGAAGTACATCTCGATGAATATTGACCCGAATGG…	Unigene21729_G-T	GTCGATTTTCACATTTGTGTAGATCTTCCTCACAAAGGCACTTGTTCCCATGTAACCTACCGCTCCACACATGATTCCCAGAGCAGTACTAAACACAGCCATGTAGCCAAAATAGAATGACGTCTGAAATAACCCATACATCTTTGTTTTGAAGAAATAGTAGTAGAAGGAGTACATGTAAACGTAAACCGCTGTTGAGGCTGCAGAGAGAAAGCTTGTCCACTGCCATCTGTAATCTTCTGCATTGAGAAGGAAGTAGGTACAGACGATGGTGACACAGACAGTAACAATGCACAGGATCACCAGCACCAGCATCATAAATCCATACACATAGTAAATCTTGTAGGCCCAGAAAGATGTGAAAATGAAGTACATCTCGATGAATATTGACCCGAATGG…
Unigene52257_BSB-T	TGTGCTGTAGTTGTTTATCTCTCCTAATGTTGGCACGGCATCTTTGAAAGTCAGCGTGGTCATTTTACTGAACTGGAGGGGAGTCCAGTATACATTCCCCTGTTTTAGGTCCTCAATATAAATGAGTGTAGGCTCTAGAGTAGACCCCACTTCACGCTTCCTGCGACTTTGTAATGTGCTACTTGTTTTGAGCTCAAAAAGTTTGCGGCGAAGCGCAGAGAGATCAAGCCAAGAGCGGAATTCCTTT	BY50_1_3007	TGTGCTGTAGTTGTTTATCTCTCCTAATGTTGGCACGGCATCTTTGAAAGTCAGCGTGGTCATTTTACTGAACTGGAGGGGAGTCCAGTATACATTCCCCTGTTTTAGGTCCTCAATATAAATGAGTGTAGGCTCTAGAGTAGACCCCACTTCACGCTTCCTGCGACTTTGTAATGTGCTACTCGTTTTGAGCTCAAAAAGTTTGCGGCGAAGCGCAGAGAGATCAAGCCAAGAGCGGAATTCCTTT	BY50_2_3083	TGTGCTGTAGTTGTTTATCTCTCCTAATGTTGGCACGGCATCTTTGAAAGTCAGCGTGGTCATTTTACTGAACTGGAGGGGAGTCCAGTATACATTCCCCTGTTTTAGGTCCTCAATATAAATGAGTGTAGGCTCTAGAGTAGACCCCACTTCACGCTTCCTGCGACTTTGTAATGTGCTACTCGTTTTGAGCTCAAAAAGTTTGCGGCGAAGCGCAGAGAGATCAAGCCAAGAGCGGAATTCCTTT	Unigene48628_BY50-T	TGTGCTGTAGTTGTTTATCTCTCCTAATGTTGGCACGGCATCTTTGAAAGTCAGCGTGGTCATTTTACTGAACTGGAGGGGAGTCCAGTATACATTCCCCTGTTTTAGGTCCTCAATATAAATGAGTGTAGGCTCTAGAGTAGACCCCACTTCACGCTTCCTGCGACTTTGTAATGTGCTACTTGTTTTGAGCTCAAAAAGTTTGCGGCGAAGCGCAGAGAGATCAAGCCAAGAGCGGAATTCCTTT	BY66_2_2800	TGTGCTGTAGTTGTTTATCTCTCCTAATGTTGGCACGGCATCTTTGAAAGTCAGCGTGGTCATTTTACTGAACTGGAGGGGAGTCCAGTATACATTCCCCTGTTTTAGGTCCTCAATATAAATGAGTGTAGGCTCTAGAGTAGACCCCACTTCACGCTTCCTGCGACTTTGTAATGTGCTACTTGTTTTGAGCTCAAAAAGTTTGCGGCGAAGCGCAGAGAGATCAAGCCAAGAGCGGAATTCCTTT	BY66_1_12427	TGTGCTGTAGTTGTTTATCTCTCCTAATGTTGGCACGGCATCTTTGAAAGTCAGCGTGGTCATTTTACTGAACTGGAGGGGAGTCCAGTATACATTCCCCTGTTTTAGGTCCTCAATATAAATGAGTGTAGGCTCTAGAGTAGACCCCACTTCACGCTTCCTGCGACTTTGTAATGTGCTACTTGTTTTGAGCTCAAAAAGTTTGCGGCGAAGCGCAGAGAGATCAAGCCAAGAGCGGAATTCCTTT	Unigene33053_BY66-Gonad	TGTGCTGTAGTTGTTTATCTCTCCTAATGTTGGCACGGCATCTTTGAAAGTCAGCGTGGTCATTTTACTGAACTGGAGGGGAGTCCAGTATACATTCCCCTGTTTTAGGTCCTCAATATAAATGAGTGTAGGCTCTAGAGTAGACCCCACTTCACGCTTCCTGCGACTTTGTAATGTGCTACTCGTTTTGAGCTCAAAAAGTTTGCGGCGAAGCGCAGAGAGATCAAGCCAAGAGCGGAATTCCTTT	CL6053.Contig2_G-T	TGTGCTGTAGTTGTTTATCTCTCCTAATGTTGGCACGGCATCTTTGAAAGTCAGCGTGGTCATTGTACTGAACTGGAGGGGAGTCCAGTATACATTCCCCTGTTTTAGGTCCTCAATATAAATGAGTGTAGGCTCTAGAGTAGACCCCACTTCACGCTTCCTGCGACTTTGTAATGTGGTACTCGTTTTGAGCTCAAAAAGTTTGCGGCGAAGCGGAGAGAGATCAAGCCAAGAGCGGAATTCTTTT
Unigene36250_BSB-T	GAACGTTAAGGCCCACAGATAGTATGTCTCATCATGCTGCTGGGCCCGTTCCCGGATCAATCCCTCCTTCACAAGGTACATGAGCCGATTATAGCAGTTCTCCAAGAAGTCGATGCAGAACTCGCGCAGGAAGAGACGTACATTCAATGCCGAGCGTCGTCGGCTCTCTGAGTCTTGAGCCATCTGTTTGCGTTTGGGGACACGTCTCACAGGCTTACCCGCGTCATGAGAATAGTTCTTATAATTGTGAAGTCCTT	BY50_1_3011	GAACGTTAAGGCCCACAGATAGTATGTCTCATCATGCTGCTGGGCCCGTTCCCGGATCAATCCCTCCTTCACAAGGTACATGAGCCGATTATAGCAGTTCTCCAAGAAGTCGATGCAGAACTCGCGCAGGAAGAGACGTACATTCAATGCCGAGCGTCGTCGGCTCTCTGAGTCTTGAGCCATCTGTTTGCGTTTGGGGACACGTCTCACAGGCTTACCCGCGTCATGAGAATAGTTCTTATAATTGTGAAGTCCTT	BY50_2_3137	GAACGTTAAGGCCCACAGATAGTATGTCTCATCATGCTGCTGGGCCCGTTCCCGGATCAATCCCTCCTTCACAAGGTACATGAGCCGATTATAGCAGTTCTCCAAGAAGTCGATGCAGAACTCGCGCAGGAAGAGACGTACATTCAATGCCGAGCGTCGTCGGCTCTCTGAGTCTTGAGCCATCTGTTTGCGTTTGGGGACACGTCTCACAGGCTTACCCGCGTCATGAGAATAGTTCTTATAATTGTGAAGTCCTT	Unigene38676_BY50-T	GAACGTTAAGGCCCACAGATAGTATGTCTCATCATGCTGCTGGGCCCGTTCCCGGATCAATCCCTCCTTCACAAGGTACATGAGCCGATTATAGCAGTTCTCCAAGAAGTCGATGCAGAACTCGCGCAGGAAGAGACGTACATTCAATGCCGAGCGTCGTCGGCTCTCTGAGTCTTGAGCCATCTGTTTGCGTTTGGGGACACGTCTCACAGGCTTACCCGCGTCATGAGAATAGTTCTTATAATTGTGAAGTCCTT	BY66_2_2543	AAACGTTAAGGCCCACAGATAGTACGTCTCATCATGCTGCTGGGCCCGTTCCCGGATCAATCCCTCCTTCACAAGGTACATGAGCCGATTATAGCAGTTCTCCAAGAAGTCGATGCAGAACTCGCGCAGGAACAGACGTACATTTAACGCCGAGCGTCGTCGGCTCTCTGAGTCTTGAGCCATCTGTTTGCGTTTGGGTACACGTCTCACGGGCTTACCCGCGTCATGAGAATAGTTCTTATAATTGTGAAGTCCTT	BY66_1_1469	AAACGTTAAGGCCCACAGATAGTACGTCTCATCATGCTGCTGGGCCCGTTCCCGGATCAATCCCTCCTTCACAAGGTACATGAGCCGATTGTAGCAGTTCTCCAAGAAGTCGATGCAGAACTCGCGCAGGAACAGACGTACATTTAACGCCGAGCGTCGTCGGCTCTCTGAGTCTTGAGCCATCTGTTTGCGTTTGGGTACACGTCTCACGGGCTTACCCGCGTCATGAGAATAGTTCTTATAATTGTGAAGTCCTT	Unigene51165_BY66-Gonad	AAACGTTAAGGCCCACAGATAGTACGTCTCATCATGCTGCTGGGCCCGTTCCCGGATCAATCCCTCCTTCACAAGGTACATGAGCCGATTGTAGCAGTTCTCCAAGAAGTCGATGCAGAACTCGCGCAGGAACAGACGTACATTTAACGCCGAGCGTCGTCGGCTCTCTGAGTCTTGAGCCATCTGTTTGCGTTTGGGTACACGTCTCACGGGCTTACCCGCGTCATGAGAATAGTTCTTATAATTGTGAAGTCCTT	Unigene56010_G-T	AAACGTTAAGGCCCACAGATAGTACGTCTCATCATGCTGCTGGGCCCGTTCCCGGATCAATCCCTCCTTCACAAGGTACATGAGCCGATTGTAGCAGTTCTCCAAGAAGTCGATGCAGAACTCGCGCAGGAACAGACGTACATTTAACGCCGAGCGTCGTCGGCTCTCTGAGTCTTGAGCCATCTGTTTGCGTTTGGGTACACGTCTCACGGGCTTACCCGCGTCATGAGAATAGTTCTTATAATTGTGAAGTCCTT
Unigene35845_BSB-T	CAAACGTTGTGATTTAGCAACCAGGGATTCATATTTTGTCCAGCTCCAATCTTGAGCCATTATGCTCTCTGATTTCTCCTCAGTGGTTTCTTGCAGTAAACTGGTCAGCTGACTCAAATAGCGCTGGTTCTCCTCAAGTAAATGATTGACTGAATCACCCTCATGTGGCACTTGTAGGGACATGGGCAGGCGAGAGGAGCACTGGGCTTGAGTCTGGTTCCATGTCGACAGTGAGGAGGGCATCTCTGCACTCTGACTCACAGAGCTTCGTGTGGTGTTTTGTGCACAGGCAATCTTCAGTAAGTGCCAGAACTCTCTCTGTCTCTTGATCTGCATCTGCATGACAGTGCTGTCTGCCTCCTTAATGCTATCCAGCTTTCTCTCGATTTTAGGGAAGAG…	BY50_1_3031	CAAACGTTGTGATTTAGCAACCAGGGATTCATATTTTGTCCAGCTCCAATCTTGAGCCATTATGCTCTCTGATTTCTCCTCAGTGGTTTCTTGCAGTAAACTGGTCAGCTGACTCAAATAGCGCTGGTTCTCCTCAAGTAAATGATTGACTGAATCACCCTCATGTGGCACTTGTAGGGACATGGGCAGGCGAGAGGAGCACTGGGCTTGAGTCTGGTTCCATGTCGACAGTGAGGAGGGCATCTCTGCACTCTGACTCACAGAGCTTCGTGTGGTGTTTTGTGCACAGGCAATCTTCAGTAAGTGCCAGAACTCTCTCTGTCTCTTGATCTGCATCTGCATGACAGTGCTGTCTGCCTCCTTAATGCTATCCAGCTTTCTCTCGATTTTAGGGAAGAG…	BY50_2_2102	CAAACGTTGTGATTTAGCAACCAGGGATTCATATTTTGTCCAGCTCCAATCTTGAGCCATTATGCTCTCTGATTTCTCCTCAGTGGTTTCTTGCAGTAAACTGGTCAGCTGACTCAAATAGCGCTGGTTCTCCTCAAGTAAATGATTGACTGAATCACCCTCATGTGGCACTTGTAGGGACATGGGCAGGCGAGAGGAGCACTGGGCTTGAGTCTGGTTCCATGTCGACAGTGAGGAGGGCATCTCTGCACTCTGACTCACAGAGCTTCGTGTGGTGTTTTGTGCACAGGCAATCTTCAGTAAGTGCCAGAACTCTCTCTGTCTCTTGATCTGCATCTGCATGACAGTGCTGTCTGCCTCCTTAATGCTATCCAGCTTTCTCTCGATTTTAGGGAAGAG…	Unigene40985_BY50-T	CAAACGTTGTGATTTAGCAACCAGGGATTCATATTTTGTCCAGCTCCAATCTTGAGCCATTATGCTCTCTGATTTCTCCTCAGTGGTTTCTTGCAGTAAACTGGTCAGCTGACTCAAATAGCGCTGGTTCTCCTCAAGTAAATGATTGACTGAATCACCCTCATGTGGCACTTGTAGGGACATGGGCAGGCGAGAGGAGCACTGGGCTTGAGTCTGGTTCCATGTCGACAGTGAGGAGGGCATCTCTGCACTCTGACTCACAGAGCTTCGTGTGGTGTTTTGTGCACAGGCAATCTTCAGTAAGTGCCAGAACTCTCTCTGTCTCTTGATCTGCATCTGCATGACAGTGCTGTCTGCCTCCTTAATGCTATCCAGCTTTCTCTCGATTTTAGGGAAAAG…	BY66_2_2508	CAAACGTTGTGATTTAGCAACCAGGGATTCATATTTTGTCCAGCTCCAATCTTGAGCCATTATGCTCTCTGATTTCTCCTCAGTGGTTTCTTGCAGTAAACTGGTCAACTGACTCAAATAGCGCTGGTTCTCCTCGAGTAAATGATTGACTGAATCACCCTCATGTGGCACTTGTAGGGACATGGGCAGGCGAGAGGAGCACTGGGCTTGAGTCTGGTTCCATGTCGACAGTGAGGAGGGCATCTCTGCACTCTGACTCACAGAGCTTCGTGTGGTGTTTTGTGCACAGGCAATCTTCAGTAAATGCCAGAACTCTCTCTGTCTCTTGATCTGCATCTGCATGACAGTGCTGTCTGCCTCCTTAATGCTATCCAGCTTTCTCTCGATTTTAGGGAAGAG…	BY66_1_2786	CAAACGTTGTGATTTAGCAACCAGGGATTCATATTTTGTCCAGCTCCAATCTTGAGCCATTATGCTCTCTGATTTCTCCTCAGTGGTTTCTTGCAGTAAACTGGTCAGCTGACTCAAATAGCGCTGGTTCTCCTCAAGTAAATGATTGACTGAATCACCCTCATGTGGCACTTGTAGGGACATGGGCAGGCGAGAGGAGCACTGGGCTTGAGTCTGGTTCCATGTCGACAGTGAGGAGGGCATCTCTGCACTCTGACTCACAGAGCTTCGTGTGGTGTTTTGTGCACAGGCAATCTTCAGTAAGTGCCAGAACTCTCTCTGTCTCTTGATCTGCATCTGCATGACAGTGCTGTCTGCCTCCTTAATGCTATCCAGCTTTCTCTCGATTTTAGGGAAGAG…	CL11519.Contig1_BY66-Gonad	CAAACGTTGTGATTTAGCAACCAGGGATTCATATTTTGTCCAGCTCCAATCTTGAGCCATTATGCTCTCTGATTTCTCCTCAGTGGTTTCTTGCAGTAAACTGGTCAGCTGACTCAAATAGCGCTGGTTCTCCTCAAGTAAATGATTGACTGAATCACCCTCATGTGGCACTTGTAGGGACATGGGCAGGCGAGAGGAGCACTGGGCTTGAGTCTGGTTCCATGTCGACAGTGAGGAGGGCATCTCTGCACTCTGACTCACAGAGCTTCGTGTGGTGTTTTGTGCACAGGCAATCTTCAGTAAATGCCAGAACTCTCTCTGTCTCTTGATCTGCATCTGCATGACAGTGCTGTCTGCCTCCTTAATGCTATCCAGCTTTCTCTCGATTTTAGGGAAAAG…	Unigene22850_G-T	CAAACGCTGTGATTTAGCAACCAAGGATTCATATTTCGTCCAGCTCCAGTCTTGAGCCATTATGCTCTCTGATTTCTCCTCAGTGGTTTCTTGCAGTAAACTGGTCAGTTGACTCAAATAGCGCTGGTTCTCCTCGAGTAAATGATTGACTGAATCACCCTCATGTGGCACTTGTAGGGACATGGGCAGGCGAGAGGAGCACTGGGCTTGAGTCTGGTTCCATGTTGACAGTGAGGAGGGCATCTCTGCACTCTGACTCACAGAGCTTCGTGTGGTGTTTTGTGCACAGGCAATCTTCAGTAAATGCCAGAACTCTCTCTGTCTCTTGATCTGCATCTGCATAACAGTGCTGTCTGCCTCCTTAATGCTATCCAGCTTTCTCTCGATTTTAGGGAAGAG…
Unigene36598_BSB-T	AAAAAGTGAGATGAGCTCCTCACATGTTTGGGTTTCCACCGAGCTAAAGTGAGACTCCATGTTCCAGGCCAAGTCTGCTGAAAGAAAGTCATCCACTGCTGTCTGGGTCTCATTGCTAGTGTGGAAGAGGTGGCCAAGGCTGTGAAAGGAACTGGAGATGGTCTGAGTTTCAGCACTGCTGAGCCTCACCTGCCCATCATGGGAGCAAGGCAGAGAAAGCGGAGCAGGCCTGATGTCAGTCTGTGTTTCTGTGTCTGAGGACTCTGTGCTCATGCTGAAACTAGAGTGTCTGAGAATACTGCCAAGGGGCATGTGCCCACTCGTGTCTAGCAGGAAGTTGAGGTCTGTCTGGGTCTGGGTGT	BY50_1_3104	AAAAAGTGAGATGAGCTCCTCACATGTTTGGGTTTCCACCGAGCTAAAGTGAGACTCCATGTTCCAGGCCAAGTCTGCTGAAAGAAAGTCATCCACTGCTGTCTGGGTCTCATTGCTAGTGTGGAAGAGGTGGCCAAGGCTGTGAAAGGAACTGGAGATGGTCTGAGTTTCAGCACTGCTGAGCCTCACCTGCCCATCATGGGAGCAAGGCAGAGAAAGCGGAGCAGGCCTGATGTCAGTCTGTGTTTCTGTGTCTGAGGACTCTGTGCTCATGCTGAAACTAGAGTGTCTGAGAATACTGCCAAGGGGCATGTGCCCACTCGTGTCTAGCAGGAAGTTGAGGTCTGTCTGGGTCTGGGTGT	BY50_2_3592	AAAAAGTGAGATGAGCTCCTCACATGTTTGGGTTTCCACCGAGCTAAAGTGAGACTCCATGTTCCAGGCCAAGTCTGCTGAAAGAAAGTCATCCACTGCTGTCTGGGTCTCATTGCTAGTGTGGAAGAGGTGGCCAAGGCTGTGAAAGGAACTGGAGATGGTCTGAGTTTCAGCACTGCTGAGCCTCACCTGCCCATCATGGGAGCAAGGCAGAGAAAGCGGAGCAGGCCTGATGTCAGTCTGTGTTTCTGTGTCTGAGGACTCTGTGCTCATGCTGAAACTAGAGTGTCTGAGAATACTGCCAAGGGGCATGTGCCCACTCGTGTCTAGCAGGAAGTTGAGGTCTGTCTGGGTCTGGGTGT	Unigene32856_BY50-T	AAAAAGTGAGATGAGCTCCTCACATGTTTGGGTTTCCACCGAGCTAAAGTGAGACTCCATGTTCCAGGCCAAGTCTGCTGAAAGAAAGTCATCCACTGCTGTCTGGGTCTCATTGCTAGTGTGGAAGAGGTGGCCAAGGCTGTGAAAGGAACTGGAGATGGTCTGAGTTTCAGCACTGCTGAGCCTCACCTGCCCATCATGGGAGCAAGGCAGAGAAAGCGGAGCAGGCCTGATGTCAGTCTGTGTTTCTGTGTCTGAGGACTCTGTGCTCATGCTGAAACTAGAGTGTCTGAGAATACTGCCAAGGGGCATGTGCCCACTCGTGTCTAGCAGGAAGTTGAGGTCTGTCTGGGTCTGGGTGT	BY66_2_2836	AAATAGTGAGATGAGCTCCTCACACGTTTGGGTTTCCACCGAGCTAAAGTGAGACTCCATGTTCCAGGCCAAGTCTGCTGAAAGAAAGTCATCCACTGCTGTCTGGGTCTCATTGCTAGTGTGGAAGAGGTGGCCAAGGCTGTGAAAGGAACTGGAGATGGTCTGAGTTTCAGCACTGCTGAGCCTCACCTGCCCATCATGGGAGCAAGGCAGAGAAAGCGGAGCAGGCCTGATGTCAGTCTGTGTTTCTGTGTCCGAGGACTCCGTGCTCATGCTGAAACTAGACTGTCTGAGAATACTGCCAAGGGGCATGTGCCCACTCGTGTCTAGCAGGAAGTTGAGGTCTGTCTGGGTCTGTGTGT	BY66_1_3446	AAAAAGTGAGATGAGCTCCTCACATGTTTGGGTTTCCACCGAGCTAAAGTGAGACTCCATGTTCCAGGCCAAGTCTGCTGAAAGAAAGTCATCCACTGCTGTCTGGGTCTCATTGCTAGTGTGGAAGAGGTGGCCAAGGCTGTGAAAGGAACTGGAGATGGTCTGAGTTTCAGCACTGCTGAGCCTCACCTGCCCATCATGGGAGCAAGGCAGAGAAAGCGGAGCAGGCCTGATGTCAGTCTGTGTTTCTGTGTCTGAGGACTCTGTGCTCATGCTGAAACTAGAGTGTCTGAGAATACTGCCAAGGGGCATGTGCCCACTCGTTTCTAGCAGGAAGTTGAGGTCTGTCTGGGTCTGGGTGT	CL13879.Contig2_BY66-Gonad	AAAAAGTGAGATGAGCTCCTCACATGTTTGGGTTTCCACCGAGCTAAAGTGAGACTCCATGTTCCAGGCCAAGTCTGCTGAAAGAAAGTCATCCACTGCTGTCTGGGTCTCATTGCTAGTGTGGAAGAGGTGGCCAAGGCTGTGAAAGGAACTGGAGATGGTCTGAGTTTCAGCACTGCTGAGCCTCACCTGCCCATCATGGGAGCAAGGCAGAGAAAGCGGAGCAGGCCTGATGTCAGTCTGTGTTTCTGTGTCTGAGGACTCTGTGCTCATGCTGAAACTAGAGTGTCTGAGAATACTGCCAAGGGGCATGTGCCCACTCGTGTCTAGCAGGAAGTTGAGGTCTGTCTGGGTCTGGGTGT	Unigene16665_G-T	AAATAGTGAGATGAGCTCCTCACACGTTTGGGTTTCCACCGAGCTAAAGTGAGACTCCATGTTCCAGGCCAAGTCTGCTGAAAGAAAGTCATCCACTGCTGTCTGGGTCTCATTGCTAGTGTGGAAGAGGTGGCCAAGGCTGTGAAAGGAACTGGAGATGGTCTGAGTTTCAGCACTGCTGAGCCTCACCTGCCCATCATGGGAGCAAGGCAGAGAAAGCGGAGCAGGCCTGATGTCAGTCTGTGTTTCTGTGTCCGAGGACTCCGTGCTCATGCTGAAACTAGACTGTCTGAGAATACTGCCAAGGGGCATGTGCCCACTCGTTTCTAGCAGGAAGTTGAGGTCTGTCTGGGTCTGTGTGT
Unigene27958_BSB-T	CACTTTCACCTCCTGAAGATGTTCGGGGTGGTTAAGCTGATCGTCTATGTCTGGCACCACTTGTAGAGGGCCACTCAGCGAGGACACAGATTGCCAGGATGCGATGATGGCGCTCAAAGACTCGAGCACCTCGGTGGCAGTGAGTCTCTGCTGGGGGTCGAGCACCAGAAGCTTCCTGATCAAACACACCGTACTTT	BY50_1_3128	CACTTTCACCTCCTGAAGATGTTCGGGGTGGTTAAGCTGATCGTCTATGTCTGGCACCACTTGTAGAGGGCCACTCAGCGAGGACACAGATTGCCAGGATGCGATGATGGCGCTCAAAGACTCGAGCACCTCGGTGGCAGTGAGTCTCTGCTGGGGGTCGAGCACCAGAAGCTTCCTGATCAAACACACCGTACTTT	BY50_2_9993	CACTTTCACCTCCTGAAGATGTTCGGGGTGGTTAAGCTGATCGTCTATGTCTGGCACCACTTGTAGAGGGCCACTCAGCGAGGACACAGATTGCCAGGATGCGATGATGGCGCTCAAAGACTCGAGCACCTCGGTGGCAGTGAGTCTCTGCTGGGGGTCGAGCACCAGAAGCTTCCTGATCAAACACACCGTACTTT	Unigene40763_BY50-T	CACTTTCACCTCCTGAAGATGTTCGGGGTGGTTAAGCTGATCGTCTATGTCTGGAACCACTTGTAAAGGGCCACTCAGCGAGGACACAGATTGCCAGGATGCGATGATGGCGCTCAGAGACTCGAGCACCTCTGTGGCAGTGAGTCTCTGCTGGGGGTCGAGCACCAGAAGCTTCCTGATCAAACACACCGTACTTT	BY66_2_13606	CACTTTCACCTCCTGAAGATGTTCGGGGTGGTTAAGTTGATCGTCTATGTCTGGCACCACTTGTAGAGGGCCACTCAGCGAGGACACAGATTGCCAGGATGCGATGATGGCGCTCAAAGACTCGAGCACCTCGGTGGCAGTGAGTCTCTGCTGGGGGTCGAGCACCAGAAGCTTCCTGATCAAACACACCGTACTTT	BY66_1_1323	CACTTTCACCTCCTGAAGATGTTCGGGGTGGTTAAGTTGATCGTCTATGTCTGGCACCACTTGTAGAGGGCCACTCAGCGAGGACACAGATTGCCAGGATGCGATGATGGCGCTCAAAGACTCGAGCACCTCGGTGGCAGTGAGTCTCTGCTGGGGGTCGAGCACCAGAAGCTTCCTGATCAAACACACCGTACTTT	Unigene52288_BY66-Gonad	CACTTTTGCCTCCTGAAGATGTTCGGGGTGGTTAAGCTGATCGTCTATGTCTGGAACCACTTGTAAAGGGCCACTCAGCGAGGACACAGATTGCCAGGATGCGATGATGGCGCTCAAAGACTCGAGCACCTCGGTGGCAGTGAGTCTCTGCTGGGGGTCGAGCACCAGAAGCTTCCTGATCAAACACACCGTACTTT	Unigene62205_G-T	CACTTTTGCCTCCTGAAGATGTTCGGGGTGGTTAAGCTGATCGTCTATGTCTGGAACCACTTGTAAAGGGCCACTCAGCGAGGACACAGATTGCCAGGATGCGATGATGGCGCTCAGAGACTCGAGCACCTCTGTGGCAGTGAGTCTCTGCTGGGGGTCGAGCACCAGAAGCTTCCTGATCAAACACACCGTACTTT
CL973.Contig2_BSB-T	ACGTCCTCGCTGCATACATGTCATCGCAAACTCCTCCAGCTCATCCAAAGATCCAGTCCGTCCGCGTTCCAGGAAAGCCTTCCTCTGCAGGTGCTCTGAGCGAGGGTTCCACCTGGGGTTGTCATCCGCCACATGATTTCTGTGCTGTGGCTGTCGTGTGTATCTGCCCTCGTGAACGGGAGATAAATCGGTGGTCCGGAGGTCAGCGGGGTCATCGAGGTCAGGGATGGCTGGTAGAGCCTTTTTTTGTACTTGTCGATAGGTCTGACGGAAGTCCGTTTCTGCATCATGTAATGAACTCAGCTCGGACATAC	BY50_1_3170	ACGTCCTCGCTCCATATATGTCATCGCAAACTCCTCCAGCTCATCCAAAGATCCAGTCCGTCCGCGTTCCAGGAAAGCCTTCCTCTGCAGGTGCTCTGATCGAGGGTTCCACCTGGGGTTGTCCTCCGCCACATGATTCCTATGCTGTGGCTGTCGTGTGTATCTGCCCTCGTGAACGGGAGATAAATCGGTGGTCCGGAGGTCAGCGGGGTCATCGAGGTCAGGGATGGCTGGTAGAGCCTTTTTTTGTACCTGTCGATAGGTCTGACGGAAGTCCGTTTCTGCATCATGTAATGAACTCAGCTCCGACATAC	BY50_2_9437	ACGTCCTCGCTGCATACATGTCATCGCAAACTCCTCCAGCTCATCCAAAGATCCAGTCCGTCCGCGTTCCAGGAAAGCCTTCCTCTGCAGGTGCTCTGAGCGAGGGTTCCACCTGGGGTTGTCATCCGCCACATGATTTCTGTGCTGTGGCTGTCGTGTGTATCTGCCCTCGTGAACGGGAGATAAATCGGTGGTCCGGAGGTCAGCGGGGTCATCGAGGTCAGGGATGGCTGGTAGAGCCTTTTTTTGTACTTGTCGATAGGTCTGACGGAAGTCCGTTTCTGCATCATGTAATGAACTCAGCTCGGACATAC	Unigene12074_BY50-T	ACGTCCTCGCTCCATATATGTCATCGCAAACTCCTCCAGCTCATCCAAAGATCCAGTCCGTCCGCGTTCCAGGAAAGCCTTCCTCTGCAGGTGCTCTGAGCGAGGGTTCCACCTGGGGTTGTCATCCGCCACATGATTTCTGTGCTGTGGCTGTCGTGTGTATCTGCCCTCGTGAACGGGAGATAAATCGGTGGTCCGGAGGTCAGCGGGGTCATCGAGGTCAGGGATGGCTGGTAGAGCCTTTTTTTGTACTTGTCGATAGGTCTGACGGAAGTCCGTTTCTGCATCATGTAATGAACTCAGCTCGGACATAC	BY66_2_21834	ACGTCCTCGCTGCATACATGTCATCGCAAACTCCTCCAGCTCATCCAAAGATCCAGTCCGTCCGCGTTCCAGGAAAGCCTTCCTCTGCAGGTGCTCTGAGCGAGGGTTCCACCTGGGGTTGTCATCCGCCACATGATTTCTGTGCTGTGGCTGTCGTGTGTATCTGCCCTCGTGAACGGGAGATAAATCGGTGGTCCGGAGGTCAGCGGGGTCATCGAGGTCAGGGATGGCTGGTAGAGCCTTTTTTTGTACTTGTCGATAGGTCTGACGGAAGTCCGTTTCTGCATCATGTAATGAACTCAGCTCGGACATAC	BY66_1_5235	ACGTCCTCGCTGCATACATGTCATCGCAAACTCCTCCAGCTCATCCAAAGATCCAGTCCGTCCGCGTTCCAGGAAAGCCTTCCTCTGCAGGTGCTCTGAGCGAGGGTTCCACCTGGGGTTGTCATCCGCCACATGATTTCTGTGCTGTGGCTGTCGTGTGTATCTGCCCTCGTGAACGGGAGATAAATCGGTGGTCCGGAGGTCAGCGGGGTCATCGAGGTCAGGGATGGCTGGTAGAGCCTTTTTTTGTACTTGTCGATAGGTCTGACGGAAGTCCGTTTCTGCATCATGTAATGAACTCAGCTCGGACATAC	Unigene487_BY66-Gonad	ACGTCCTCGCTCCATATATGTCATCGCAAACTCCTCCAGCTCATCCAAAGATCCAGTCCGTCCGCGTTCCAGGAAAGCCTTCCTCTGCAGGTGCTCTGAGCGAGGGTTCCACCTGGGGTTGTCATCCGCCACATGATTTCTGTGCTGTGGCTGTCGTGTGTATCTGCCCTCGTGAACGGGAGATAAATCTGTGGTCCGGAGGTCAGTGGGGTCATCGAGATCAGGGATGGCAGGTAGAGCCTTTTTTTGTACCTGTCGATAGGTCTGACGGAAGTCCGTTTCTGCATCATGTAATGAACTCAGCTCCGACATAC	Unigene50912_G-T	ACGTCCTCGCTCCATATATGTCATCGCAAACTCCTCCAGCTCATCCAAAGATCCAGTCCGTCCGCGTTCCAGGAAAGCCTTCCTCTGCAGGTGCTCTGATCGAGGGTTCCACCTGGGGTTGTCTTCCGCCACATGATTCCTATGCTGTGGCTGTCGTGTGTATCTGCCCTCGTGAACGGGAGATAAATCTGTGGTCCGGAGGTCAGTGGGGTCATCGAGATCAGGGATGGCCGGTAGAGCCTTTTTTTGTACTTGTCGATAGGTCTGACGGAAGTCCGTTTCTGCATCATGTAATGAACTCAGCTCGGACATAC
Unigene34143_BSB-T	GGTGGTGACCAGCCTTTTGCATTTATCCGAGGCCTTTTCGTGGTGGTTCTCTAACTTGGCGATTCTGGAGCCAAACTGCATGGCTCTCTTAGGTAAGAGAGCAGAGAGTCCCAATCCTAACTCGACAGCTGCTAACCTCAATAACAGCTTTTCTCCAACTCCTCTGGGTAGAGACAAGTCAGCCTTCTCTGACACAGGTAGTCCATTAAGGAAATTGACTACATCTTCGTCCAAGTATGGGAATCTGGCCTCTTTTCCATGGTCCCCAATGATTCGGTCATCCCTTCCCAGATTTCTTGAGGATATTCGTCCCAGCTCCATAGCCAGCTCTTTGACGAGTCCTTCCAGTCCAGAGCTCTTGTACCGCACTCTGTGTCTGGAGTATCCCGCCAGCTGTTC…	BY50_1_3197	GGTGGTGACCAGCCTTTTGCATTTATCCGAGGCCTTTTCGTGGTGGTTCTCTAACTTGGCGATTCTGGAGCCAAACTGCATGGCTCTCTTAGGTAAGAGAGCAGAGAGTCCCAATCCTAACTCGACAGCTGCTAACCTCAATAACAGCTTTTCTCCAACTCCTCTGGGTAGAGACAAGTCAGCCTTCTCTGACACAGGTAGTCCATTAAGGAAATTGACTACATCTTCGTCCAAGTATGGGAATCTGGCCTCTTTTCCATGGTCCCCAATGATTCGGTCATCCCTTCCCAGATTTCTTGAGGATATTCGTCCCAGCTCCATAGCCAGCTCTTTGACGAGTCCTTCCAGTCCAGAGCTCTTGTACCGCACTCTGTGTCTGGAGTATCCCGCCAGCTGTTC…	BY50_2_2760	GGTGGTGACCAGCCTTTTGCATTTATCCGAGGCCTTTTCGTGGTGGTTCTCTAACTTGGCGATTCTGGAGCCAAACTGCATGGCTCTCTTAGGTAAGAGAGCAGAGAGTCCCAATCCTAACTCGACAGCTGCTAACCTCAATAACAGCTTTTCTCCAACTCCTCTGGGTAGAGACAAGTCAGCCTTCTCTGACACAGGTAGTCCATTAAGGAAATTGACTACATCTTCGTCCAAGTATGGGAATCTGGCCTCTTTTCCATGGTCCCCAATGATTCGGTCATCCCTTCCCAGATTTCTTGAGGATATTCGTCCCAGCTCCATAGCCAGCTCTTTGACGAGTCCTTCCAGTCCAGAGCTCTTGTACCGCACTCTGTGTCTGGAGTATCCCGCCAGCTGTTC…	Unigene39694_BY50-T	GGTGGTGACCAGCCTTTTGCATTTATCCGAGGCCTTTTCGTGGTGGTTCTCTAACTTGGCGATTCTGGAGCCAAACTGCATGGCTCTCTTAGGTAAGAGAGCAGAGAGTCCCAATCCTAACTCGACAGCTGCTAACCTCAATAACAGCTTTTCTCCAACTCCTCTGGGTAGAGACAAGTCAGCCTTCTCTGACACAGGTAGTCCATTAAGGAAATTGACTACATCTTCGTCCAAGTATGGGAATCTGGCCTCTTTTCCATGGTCCCCAATGATTCGGTCATCCCTTCCCAGATTTCTTGAGGATATTCGTCCCAGCTCCATAGCCAGCTCTTTGACGAGTCCTTCCAGTCCAGAGCTCTTGTACCGCACTCTGTGTCTGGAGTATCCCGCCAGCTGTTC…	BY66_2_2684	GGTGGTGACCAGCCTTTTGCATTTATCCGAGGCCTTTTCGTGGTGGTTCTCTAACTTGGCGATTCTGGAGCCAAACTGCATGGCTCTCTTAGGTAAGAGAGCAGAGAGTCCCAATCCTAACTCGACAGCTGCTAACCTCAGTAACAGCTTTTCTCCAACTCCTCTGGGTAGAGACAAGTCAGCCTTCTCTGACACAGGTAGTCCATTAAGGAAATTGACTACATCTTCGTCCAAGTATGGGAATCTGGCCTCTTTTCCATGGTCCCCAATGATTCGGTCATCCCTTCCCAGGTTTCTTGAGGATATTCGTCCCAGCTCCATAGCCAGCTCTTTGACGAGTCCTTCCAGTCCAGAGCTCTTGTACCGCACTCTGTGTCTGGAGTATCCCGCCAGCTGTTC…	BY66_1_4059	GGTGGTGACCAGCCTTTTGCATTTATCCGAGGCTTTTTCGTGGTTGTTCTCTAACTTGGCGATTCTGGAGCCAAACTGCATGGCTCTCTTAGGTAAGAGAGCAGAGAGTCCCAATCCTAACTCGACAGCTGCTAACCTCAGTAACAGCTTTTCTCCAACTCCTCTGGGTAAAGACAAGTCAGCCTTCTCCGACACAGGTAGTCCATTAAGGAAATTGACTACATCTTCATCCAAGTATGGGAATCTGGCCTCTTTTCCATGGTCCCCAATGATTCGGTCATCCCTTCCCAGATTTCTTGAGGATATTCGTCCCAGCTCCATAGCCAGCTCTTTGACGAGTCCTTCCAGTCCAGAGCTCTTGTACCGCACTCGGTGTCTGGAGTATCCCGCCAGCTGTTC…	CL14081.Contig2_BY66-Gonad	GGTGGTGACCAGCCTTTTGCATTTATCCGAGGCCTTTTCGTGGTGGTTCTCTAACTTGGCGATTCTGGAGCCAAACTGCATGGCTCTCTTAGGTAAGAGAGCAGAGAGTCCCAATCCTAACTCGACAGCTGCTAACCTCAATAACAGCTTTTCTCCAACTCCTCTGGGTAGAGACAAGTCAGCCTTCTCTGACACAGGTAGTCCATTAAGGAAATTGACTACATCTTCGTCCAAGTATGGGAATCTGGCCTCTTTTCCATGGTCCCCAATGATTCGGTCATCCCTTCCCAGATTTCTTGAGGATATTCGTCCCAGCTCCATAGCCAGCTCTTTGACGAGTCCTTCCAGTCCAGAGCTCTTGTACCGCACTCTGTGTCTGGAGTATCCCGCCAGCTGTTC…	Unigene32985_G-T	GGTGGTGACCAGCCTTTTGCATTTATCCGAGGCTTTTTCGTGGTTGTTCTCTAACTTGGCGATTCTGGAGCCAAACTGCATGGCTCTCTTAGGTAAGAGAGCAGAGAGTCCCAATCCTAACTCGACAGCTGCTAACCTCAGTAACAGCTTTTCTCCAACTCCTCTGGGTAGAGACAAGTCAGCCTTCTCCGACACAGGTAGTCCATTAAGGAAATTGACTACATCTTCGTCCAAGTATGGGAATCTGGCCTCTTTTCCATGGTCCCCAATGATTCGGTCATCCCTTCCCAGGTTTCTTGAGGATATTCGTCCCAGCTCCATAGCCAGCTCTTTGACGAGTCCTTCCAGTCCAGAGCTCTTGTACCGCACTCGGTGTCTGGAGTATCCCGCCAGCTGTTC…
CL5678.Contig1_BSB-T	ATGGAACAAAGGGGAGGTCTACAGGAGTCTGGGCCTGCGAAGATGGAGGGCCTTGGGGAAAGAAGTCGTAATTCCCTCCCGGACCGTAGTACTCGCTCTGATAATCTCCATAATATGAAAACGGGCCGTTTGGAATTAATTCTCCAGGCTCGAGTCTGTCCACGAGCGTTCGCATTCTTCTCGGACTCCGGAAGAACGCGTGTCTCCTCG	BY50_1_3272	ATGGAACAAAGGGGAGGTCTACAGGAGTCTGGGCCTGCGAAGATGGAGGGCCTTGGGGAAAGAAGTCGTAATTCCCTCCCGGACCGTAGTACTCGCTCTGATAATCTCCATAATATGAAAACGGGCCGTTTGGAATTAATTCTCCAGGCTCGAGTCTGTCCACGAGCGTTCGCATTCTTCTCGGACTCCGGAAGAACGCGTGTCTCCTCG	BY50_2_8593	ATGGAACAAAGGGGAGGTCTACAGGAGTCTGGGCCTGCGAAGATGGAGGGCCTTGGGGAAAGAAGTCGTAATTCCCTCCCGGACCGTAGTACTCGCTCTGATAATCTCCATAATATGAAAACGGGCCGTTTGGAATTAATTCTCCAGGCTCGAGTCTGTCCACGAGCGTTCGCATTCTTCTCGGACTCCGGAAGAACGCGTGTCTCCTCG	Unigene34699_BY50-T	ATGGAACAAAGGGGAGGTCTACAGGAGTCTGGGCCTGCGAAGATGGAGGGCCTTGGGGAAAGAAGTCGTAATTCCCTCCCGGACCGTAGTACTCGCTCTGATAATCTCCATAATATGAAAACGGGCCGTTTGGAATTAATTCTCCAGGCTCGAGTCTGTCCACGAGCGTTCGCATTCTTCTCGGACTCCGGAAGAACGCGTGTCTCCTCG	BY66_2_2794	ATGGAACAAAGGGGAGGTCTACAGGAGTCTGGGCCTGCGAAGATGGAGGGCCTTGGGGAAAGAAGTCGTAATTCCCTCCCGGACCGTAGTACTCGCTCTGATAATCTCCATAATATGAAAACGGGCCGTTTGGAATTAATTCTCCAGGCTCGAGTCTGTCCACGAGCGTTCGCATTCTTCTCGGACTCCGGAAGAACGCGTGTCTCCTCG	BY66_1_8959	ATGGAACAAAGGGGAGGTCTACAGGAGTCTGGGCCTGCGAAGATGGAGGGCCTTGGGGAAAGAAGTCGTAATTCCCTCCCGGACCGTAGTACTCGCTCTGATAATCTCCATAATATGAAAACGGGCCGTTTGGAATTAATTCTCCAGGCTCGAGTCTGTCCACGAGCGTTCGCATTCTTCTCGGACTCCGGAAGAACGCGTGTCTCCTCG	CL6803.Contig4_BY66-Gonad	ATGGAACAAAGGGGAGGTCTACAGGAGTCTGGGCCTGCGAAGATGGAGGGCCTTGGGGAAAGAAGTCGTAATTCCCTCCCGGACCGTAGTACTCGCTCTGATAATCTCCATAATATGAAAACGGGCCGTTTGGAATTAATTCTCCAGGCTCGAGTCTGTCCACGAGCGTTCGCATTCTTCTCGGACTCCGGAAGAACGCGTGTCTCCTCG	Unigene16280_G-T	ATGGAACAAAGGGGAGGTCTACCGGAGTCTGGGCCTGCGAAGATGGAGGGCCTTGGGGAAAGAAGTCGTAATTCCCTCCCGGACCGTAGTATTCGCTCTGATAATCTCCATAATATGAAAACGGGCCGTTTGGAATTAATTCTCCAGGCTCGAGTCTGTCCACGAGCGTTCGCATTCTTCTCGGACTCCGGAAGAACGCGTGTCTCCTCG
Unigene30501_BSB-T	CATGGGTTTGCTGTAGCCGAAGACGCCGACGGGGAAGTGCTTGACGTGAGTCGGCCACTGGGCGGCCAGCTGGAAGAACTTCACGTCGTTCCATTCGACTCCGTCGATCGAGACTCTGAGCATGGTGTGCTGATGTTTGGCCGTACAGATGAGGCGGCTGATGCCGTCGATCACCTGACTCTTAGAATCCACGTCCTTCTCCTTCAGCTTCTTACTGAGAAAAATTACTTTCTTGTTCTTCTCTTTGGTTACGACAGTCATGGCCATGCTGTGCGCTGGACTTGTGTCGCCCCCGCTGGGCAGACGGCTGACCTGCAGCGAGCGGAAGTTGCTCTTCAGCGTGTTCTTCAAGCCCACGTCACGCTTCT	BY50_1_3308	CATGGGTTTGCTGTAGCCGAAGACGCCGACGGGGAAGTGCTTGACGTGAGTCGGCCACTGGGCGGCCAGCTGGAAAAACTTCACGTCGTTCCATTCGACTCCGTCGATCGAGACTCTGAGCATGGTGTGCTGATGTTTGGCCGTACAGATGAGGCGGCTGATGCCGTCGATCACCTGACTCTTAGAATCCACGTCCTTCTCCTTCAGCTTCTTACTGAGAAAAATTACTTTCTTGTTCTTCTCTTTGGTTACGACAGTCATGGCCATGCTGTGCGCTGGACTTGTGTCGCCCCCGCTGGGCAGACGGCTGACCTGCAGCGAGCGGAAGTTGCTCTTCAGCGTGTTCTTCAAGCCCACGTCACGCTTCT	BY50_2_3354	CATGGGTTTGCTGTAGCCGAAGACGCCGACGGGGAAGTGCTTGACGTGAGTCGGCCACTGGGCGGCCAGCTGGAAAAACTTCACGTCGTTCCATTCGACTCCGTCGATCGAGACTCTGAGCATGGTGTGCTGATGTTTGGCCGTACAGATGAGGCGGCTGATGCCGTCGATCACCTGACTCTTAGAATCCACGTCCTTCTCCTTCAGCTTCTTACTGAGAAAAATTACTTTCTTGTTCTTCTCTTTGGTTACGACAGTCATGGCCATGCTGTGCGCTGGACTTGTGTCGCCCCCGCTGGGCAGACGGCTGACCTGCAGCGAGCGGAAGTTGCTCTTCAGCGTGTTCTTCAAGCCCACGTCACGCTTCT	CL1037.Contig6_BY50-T	CATGGGTTTGCTGTAGCCGAAGACGCCGACGGGGAAGTGCTTGACGTGAGTCGGCCACTGGGCGGCCAGCTGGAAAAACTTCACGTCGTTCCATTCGACTCCGTCGATCGAGACTCTGAGCATGGTGTGCTGATGTTTGGCCGTACAGATGAGGCGGCTGATGCCGTCGATCACCTGACTCTTAGAATCCACGTCCTTCTCCTTCAGCTTCTTACTGAGAAAAATTACTTTCTTGTTCTTCTCTTTGGTTACGACAGTCATGGCCATGCTGTGCGCTGGACTTGTGTCGCCCCCGCTGGGCAGACGGCTGACCTGCAGCGAGCGGAAGTTGCTCTTCAGCGTGTTCTTCAAGCCCACGTCACGCTTCT	BY66_2_1990	CATGGGTTTGCTGTAGCCGAAGACGCCGACGGGGAAGTGCTTGACGTGAGTCGGCCACTGGGCGGCCAGCTGGAAAAACTTCACGTCGTTCCATTCGACTCCGTCGATCGAGACTCTGAGCATGGTGTGCTGATGTTTGGCCGTACAGATGAGGCGGCTGATGCCGTCGATCACCTGACTCTTAGAATCCACGTCCTTCTCCTTCAGCTTCTTACTGAGAAAAATTACTTTCTTGTTCTTCTCTTTGGTTACGACAGTCATGGCCATGCTGTGCGCTGGACTTGTGTCGCCCCCGCTGGGCAGACGGCTGACCTGCAGCGAGCGGAAGTTGCTCTTCAGCGTGTTCTTCAAGCCCACGTCACGCTTCT	BY66_1_3389	CATGGGTTTGCTGTAGCCGAAGACGCCGACGGGGAAGTGCTTGACGTGAGTCGGCCACTGGGCGGCCAGCTGGAAAAACTTCACGTCGTTCCATTCGACTCCGTCGATCGAGACTCTGAGCATGGTGTGCTGATGTTTGGCCGTACAGATGAGGCGGCTGATGCCGTCGATCACCTGACTCTTAGAATCCACGTCCTTCTCCTTCAGCTTCTTACTGAGAAAAATTACTTTCTTGTTCTTCTCTTTGGTTACGACAGTCATGGCCATGCTGTGCGCTGGACTTGTGTCGCCCCCGCTGGGCAGACGGCTGACCTGCAGCGAGCGGAAGTTGCTCTTCAGCGTGTTCTTCAAGCCCACGTCACGCTTCT	Unigene51748_BY66-Gonad	CACGGGTTTGCTGTAGCCGAAGACGCCGACGGGGAAGTGCTTGACGTGAGTCGGCCACTGGGCGGCCAGCTGGAAAAACTTCACGTCGTTCCATTCGACTCCGTCGATCGAGACTCTGAGCATGGTGTGCTGATGTTTGGCCGTACAGATGAGGCGGCTGATGCCGTCGATCACCTGACTCTTAGAATCCACGTCCTTCTCCTTCAGCTTCTTACTGAGAAAAATTACTTTCTTGTTCTTCTCTTTGGTTACGACAGTCATGGCCATGCTGTGCGCTGGACTCGTGTCGCCCCCGCTGGGCAGACGGCTGACCTGCAGCGAACGGAAGTTGCTCTTCAGCGTGTTCTTCAAGCCCACGTCACGCTTCT	CL6428.Contig1_G-T	CACGGGTTTGCTGTAGCCGAAGACGCCGACGGGGAAGTGCTTGACGTGAGTTGGCCACTGGGCGGCCAGCTGGAAGAACTTCACGTCGTTCCATTCGACTCCGTCGATCGAGACTCTGAGCATGGTGTGCTGATGTTTGGCCGTACAGATGAGGCGGCTGATGCCGTCGATCACCTGACTCTTAGAATCCACGTCCTTCTCCTTCAGCTTCTTACTGAGAAAAATTACTTTCTTGTTCTTCTCTTTGGTTACGACAGTCATGGCCATGCTGTGCGCTGGACTCGTGTCGCCCCCGCTGGGCAGACGGCTGACCTGCAGCGAACGGAAGTTGCTCTTCAGCGTGTTCTTCAAGCCCACGTCACGCTTCT
Unigene32922_BSB-T	CACCATGTCCTTAGGAGGCTGCCACTGGATGAGAGCCGTGTTGCCGATGGTGGTGCTGATGATCATCGTGGGTTTACCAGGCACTGCTCCGGTGGTGGTGATGACTTTGGCTTTGCTGCGCGCCCCATCACCCTTGGTTGTGTACGCTGCCACGGTAACAGAGTAAGAGGTCTCGGAGAGAAGTCCGGTGATCA	BY50_1_335	CACCATGTCCTTAGGAGGCTGCCACTGGACGAGAGCCGTGTTGCCAATGGTGGTGCTGATGATCATCGTGGGTTTACCAGGCACTGCTCCGGTGGTGGTGATGACTTTGGCTTTGCTGCGCGCCCCATCACCCTTGGTTGTGTACGCTGCCACGGTAACAGAGTAAGAAGTTTCGGAGACAAGTCCGGTGATCA	BY50_2_1081	CACCATGTCCTTAGGAGGCTGCCACTGGATGAGAGCCGTGTTGCCGATGGTGGTGCTGATGATCATCGTGGGTTTACCAGGCACTGCTCCGGTGGTGGTGATGACTTTGGCTTTGCTGCGCGCCCCATCACCCTTGGTTGTGTACGCTGCCACGGTAACAGAGTAAGAGGTCTCGGAGAGAAGTCCGGTGATCA	CL5690.Contig3_BY50-T	CACCATGTCCTTAGGAGGCTGCCACTGGATGAGAGCCGTGTTGCCGATGGTGGTGCTGATGATCATCGTGGGTTTACCAGGCACTGCTCCGGTGGTGGTGATGACTTTGGCTTTGCTGCGCGCCCCATCACCCTTGGTTGTGTACGCTGCCACGGTAACAGAGTAAGAGGTCTCGGAGAGAAGTCCGGTGATCA	BY66_2_301	CACCATGTCCTTAGGAGGCTGCCACTGGACGAGAGCCGTGTTGCCAATGGTGGTGCTGATGATCATCGTGGGTTTACCAGGCACTGCTCCGGTGGTGGTGATGACTTTGGCTTTGCTGCGCGCCCCATCACCCTTGGTTGTGTACGCTGCCACGGTAACAGAGTAAGAAGTTTCGGAGACAAGTCCGGTGATCA	BY66_1_481	CACCATGTCCTTAGGAGGCTGCCACTGGACGAGAGCCGTGTTGCCAATGGTGGTGCTGATGATCATCGTGGGTTTACCAGGCACTGCTCCGGTGGTGGTGATGACTTTGGCTTTGCTGCGCGCCCCATCACCCTTGGTTGTGTACGCTGCCACGGTAACAGAGTAAGAAGTTTCGGAGACAAGTCCGGTGATCA	CL885.Contig1_BY66-Gonad	CACCATGTCCTTAGGAGGCTGCCACTGGATGAGAGCCGTGTTGCCGATGGTGGTGCTGATGATCATCGTGGGTTTACCAGGCACTGCTCCGGTGGTGGTGATGACTTTGGCTTTGCTGCGCGCCCCATCACCCTTGGTTGTGTACGCTGCCACGGTAACAGAGTAAGAAGTTTCGGAGACAAGTCCGGTGATCA	Unigene4662_G-T	CACCATGTCCTTAGGAGGCTGCCACTGGACGAGAGCCGTGTTGCCAATGGTGGTGCTGATGATCATCGTGGGTTTACCAGGCACTGCTCCGGTGGTGGTGATGACTTTGGCTTTGCTGCGCGCCCCATCACCCTTGGTTGTGTACGCTGCCACGGTAACAGAGTAAGAAGTTTCGGAGACAAGTCCGGTGATCA
Unigene31835_BSB-T	CAGGAAGAAGCTTGTGCTAGAGTTGCTGTGTTCGTTGTAGACGGCGTCGTCTGGAACTGAAAGCTGGCTGAAGATGGGAAGTCTGCGCCCGCTGGCTTCCGGTCCGAAGGAGGATTCAGACCCGCTCATACTGCTGGATGAACTGCAGCTGCCACCCTCGTGGTCTGAGAGAGAGGTGTGGGATAGGCTCCGCGGGCCTAGAGAAGCGCCACCGGTAGGACTCTGTCGCAAGCAGGCTTCAGGCTGTGGGGAAGCGAGCTGGGTGGGCGACAATGTGGGCGTCAGTCCCGAGTGAGAGTACCCCGAGTCAGGAGAGGGAAGGAACTGAGGGTGCAACTCTCGAGCCTGGTCCAGAAGGGTGTTGGGGTCTACGTCGGGGAAGGCCAAGGAGAGAAGGTC…	BY50_1_13574	CAGGAAGAAGCTTGTGCTAGAGTTGCTGTGTTCGTTGTAGACGGCGTCGTCTGGAACTGAAAGCTGGCTGAAGATGGGAAGTCTGCGCCCGCTGGCTTCCGGTCCGAAGGAGGATTCAGACCCGCTCATACTGCTGGAAGAACTGCAGCTGCCACCCTCGTGGTCTGAGAGAGAGGTGTGGGATAGACTCCGCGGGCCTAGAGAAGCGCCACCGGTAGGACTCTGTCGCAAGCAGGCTTCAGGCTGTGGGGAAGCGAGCTGGGTGGGCGACAATGTGGGCGTCAGTCCCGAGTGAGAGTACCCCGAGTCAGGAGAGGGAAGGAACTGAGGGTGCAACTCTCGAGCCTGGTCCAGAAGGGTGTTGGGGTCTACGTCGGGGAAGGCCAAGGAGAGAAGGTC…	BY50_2_15867	CAGGAAGAAGCTTGTGCTAGAGTTGCTGTGTTCGTTGTAGACGGCGTCGTCTGGAACTGAAAGCTGGCTGAAGATGGGAAGTCTGCGCCCGCTGGCTTCCGGTCCGAAGGAGGATTCAGACCCGCTCATACTGCTGGATGAACTGCAGCTGCCACCCTCGTGGTCTGAGAGAGAGGTGTGGGATAGGCTCCGCGGGCCTAGAGAAGCGCCACCGGTAGGACTCTGTCGCAAGCAGGCTTCAGGCTGTGGGGAAGCGAGCTGGGTGGGCGACAATGTGGGCGTCAGTCCCGAGTGAGAGTACCCCGAGTCAGGAGAGGGAAGGAACTGAGGGTGCAACTCTCGAGCCTGGTCCAGAAGGGTGTTGGGGTCTACGTCGGGGAAGGCCAAGGAGAGAAGGTC…	Unigene41566_BY50-T	CAGGAAGAAGCTTGTGCTAGAGTTGCTGTGTTCGTTGTAGACGGCGTCGTCTGGAACTGAAAGCTGGCTGAAGATGGGAAGTCTGCGCCCGCTGGCTTCCGGTCCGAAGGAGGATTCAGACCCGCTCATACTGCTGGATGAACTGCAGCTGCCACCCTCGTGGTCTGAGAGAGAGGTGTGGGATAGGCTCCGCGGGCCTAGAGAAGCGCCACCGGTAGGACTCTGTCGCAAGCAGGCTTCAGGCTGTGGGGAAGCGAGCTGGGTGGGCGACAATGTGGGCGTCAGTCCCGAGTGAGAGTACCCCGAGTCAGGAGAGGGAAGGAACTGAGGGTGCAACTCTCGAGCCTGGTCCAGAAGGGTGTTGGGGTCTACGTCGGGGAAGGCCAAGGAGAGAAGGTC…	BY66_2_9587	CAGGAAGAAGCTTGTGCTAGAGTTGCTGTGTTCGGTGTAGACGGCGTCATCCGGAACTGAAAGCTGGCTGAAGATGGGAAGTCTGCGCCCGCTGGCTTCCGGTCCGAAGGAGGATTCAGACCCGCTCATACTGCTGGATGAACTGCAGCTGCCACCCTCGTGGTCTGAGAGAGAGGTGTGGGATAGACTCCGCGGGCCTAGAGAAGCGCCATCGATAGGACTCTGTCGCAAGCAGGCTTCAGGCTGTGGGGAAGCGAGCTGGGTGGGTGACAATGTGGGCGTCAGTCCCGAGTGAGAGTACCCAGAGTCAGGAGAGGGAAGGAACTGAGGGTGCAACTCTCGAGCCTGGTCCAGAAGGGTGTTGGGGTCTACGTCGGGGAATGCCAAGGAGAGAAGGTC…	BY66_1_9208	CAGGAAGAAGCTTGTGCTAGAGTTGCTGTGTTCGTTGTAGACGGCGTCGTCTGGAACTGAAAGCTGGCTGAAGATGGGAAGTCTGCGCCCGCTGGCTTCCGGTCCGAAGGAGGATTCAGACCCGCTCATACTGCTGGAAGAACTGCAGCTGCCACCCTCGTGGTCTGAGAGAGAGGTGTGGGATAGGCTCCGCGGGCCTAGAGAAGCGCCACCGGTAGGACTCTGTCGCAAGCAGGCTTCAGGCTGTGGGGAAGCGAGCTGGGTGGGCGACAATGTGGGCGTCAGTCCCGAGTGAGAGTACCCCGAGTCAGGAGAGGGAAGGAACTGAGGGTGCAACTCTCGAGCCTGGTCCAGAAGGGTGTTGGGGTCTACGTCGGGGAAGGCCAAGGAGAGAAGGTC…	Unigene49669_BY66-Gonad	CAGGAAGAAGCTTGTGCTAGAGTTGCTGTGTTCGTTGTAGACGGCGTCGTCTGGAACTGAAAGCTGGCTGAAGATGGGAAGTCTGCGCCCGCTGGCTTCCGGTCCGAAGGAGGATTCAGACCCGCTCATACTGCTGGATGAACTGCAGCTGCCACCCTCGTGGTCTGAGAGAGAGGTGTGGGATAGGCTCCGCGGGCCTAGAGAAGCGCCACCGGTAGGACTCTGTCGCAAGCAGGCTTCAGGCTGTGGGGAAGCGAGCTGGGTGGGCGACAATGTGGGCGTCAGTCCCGAGTGAGAGTACCCAGAGTCAGGAGAGGGAAGGAACTGAGGGTGCAACTCTCGAGCCTGGTCCAGAAGGGTGTTGGGGTCTACGTCGGGGAATGCCAAGGAGAGAAGGTC…	CL6377.Contig1_G-T	CAGGAAGAAGCTTGTGCTAGAGTTGCTGTGTTCGGTGTAGACGGCGTCATCCGGAACTGAAAGCTGGCTGAAGATGGGAAGTCTGCGCCCGCTGGCTTCCGGTCCGAAGGAGGATTCAGACCCGCTCATACTGCTGGAAGAACTGCAGCTGCCACCCTCGTGGTCTGAGAGAGAGGTGTGGGATAGACTCCGCGGGCCTAGAGAGGCGCCATCGATAGGACTCTGTCGCAAGCAGGCTTCAGGCTGTGGGGAAGCAAGCTGGGTGGGTGACAATGTGGGCGTCAGTCCCGAGTGAGAGTACCCAGAGTCAGGAGAGGGAAGGAACTGAGGGTGCAACTCTCGAGCCTGGTCCAGAAGGGTGTTGGGGTCTACGTCGGGGAATGCCAAGGAGAGAAGGTC…
Unigene18671_BSB-T	CTTCTTTACGTTCATTACACGTTCTTGGACCCCCCCGCCGCACGACTTGGTACACTCCGTCCAGCTGGACCACGGGCGTATCGGACAGGCTGAGCTCTCCTCTGCCACAGACTCCCTGCTCTGTTTTGCTCTCCTCCTGTCTGAAGCTTCCTGTCTCTTCCTCTTGTCGCTGGCGCGGGATCCTCTCGTGCATTTGCGGATTTTGCATTTCTTCCTCTGGACCGTCTCGGGGCAGGGCAGGCCCCCGAACTGAGGCTCTAGCTTGACCATTCGTGAGCGGATCATGTGACCCTTCCCGCAAGACTTATTGCATTCGGACCACCCTGACCACTCCGACAGCATGCAGTCTGTGGGGCATTCAGGAAGCATGCACTTTTCAACCTGCTCGAGCT	BY50_1_3397	CTTCTTTACGTTCATTACACGTTCTTGGACCCCCCCGCCGCACGACTTGGTACACTCCGTCCAGCTGGACCACGGGCGTATCGGACAGGCTGAGCTCTCCTCTGCCACAGACTCCCTGCTCTGTTTTGCTCTCCTCCTGTCTGAAGCTTCCTGTCTCTTCCTCTTGTCGCTGGCGCGGGATCCTCTCGTGCATTTGCGGATTTTGCATTTCTTCCTCTGGACCGTCTCGGGGCAGGGCAGGCCCCCGAACTGAGGCTCTAGCTTGACCATTCGTGAGCGGATCATGTGACCCTTCCCGCAAGACTTATTGCATTCGGACCACCCTGACCACTCCGACAGCATGCAGTCTGTGGGGCATTCAGGAAGCATGCACTTTTCAACCTGCTCGAGCT	BY50_2_3721	CTTCTTTACGTTCATTACACGTTCTTGGACCCCCCCGCCGCACGACTTGGTACACTCCGTCCAGCTGGACCACGGGCGTATCGGACAGGCTGAGCTCTCCTCTGCCACAGACTCCCTGCTCTGTTTTGCTCTCCTCCTGTCTGAAGCTTCCTGTCTCTTCCTCTTGTCGCTGGCGCGGGATCCTCTCGTGCATTTGCGGATTTTGCATTTCTTCCTCTGGACCGTCTCGGGGCAGGGCAGGCCCCCGAACTGAGGCTCTAGCTTGACCATTCGTGAGCGGATCATGTGACCCTTCCCGCAAGACTTATTGCATTCGGACCACCCTGACCACTCCGACAGCATGCAGTCTGTGGGGCATTCAGGAAGCATGCACTTTTCAACCTGCTCGAGCT	Unigene30876_BY50-T	CTTCTTTACGTTCATTACACGTTCTTGGACCCCCCCGCCGCACGACTTGGTACACTCCGTCCAGCTGGACCACGGGCGTATCGGACAGGCTGAGCTCTCCTCTGCCACAGACTCCCTGCTCTGTTTTGCTCTCCTCCTGTCTGAAGCTTCCTGTCTCTTCCTCTTGTCGCTGGCGCGGGATCCTCTCGTGCATTTGCGGATTTTGCATTTCTTCCTCTGGACCGTCTCGGGGCAGGGCAGGCCCCCGAACTGAGGCTCTAGCTTGACCATTCGTGAGCGGATCATGTGACCCTTCCCGCAAGACTTATTGCATTCGGACCACCCTGACCACTCCGACAGCATGCAGTCTGTGGGGCATTCAGGAAGCATGCACTTTTCAACCTGCTCGAGCT	BY66_2_4540	CTTCTTTACGTTCATCACGCGTTCTTGGACCCCCCCGCCGCACGGCTTGGTACACTCTGTCCAGCTGGACCACGGACGTATCGGACAGGCTGAGCTCTCCTCTGCCACAGACTCCCTGCTCTGTTTTGCTCTCCTCCTGTCTGTAGCTTCCTGTCTCTTCCTCTTGTCGCTGGCGCGGGATCCTCTTGTGCACTTGCGGATTTTGCATTTCTTCCTCTGGACCGTCTCGGGGCAGGGCAGGCCCCCGAACTGAGGCTCTAGCTTGACCATTCGTGAGCGGATCATGTGACCCTTCCCGCAAGACTTATTGCACTCGGACCACCCTGACCACTCCGACAGCATGCAGTCTGTGGGGCATTCGGGAAGCATGCACTTTTCAACCTGCTCGAGCT	BY66_1_13948	CTTCTTTACGTTCATTACACGTTCTTGGACCCCCCCGCCGCACGACTTGGTACACTCCGTCCAGCTGGACCACGGGCGTATCGGACAGGCTGAGCTCTCCTCTGCCACAGACTCCCTGCTCTGTTTTGCTCTCCTCCTGTCTGAAGCTTCCTGTCTCTTCCTCTTGTCGCTGGCGCGGGATCCTCTCGTGCATTTGCGGATTTTGCATTTCTTCCTCTGGACCGTCTCGGGGCAGGGCAGGCCCCCGAACTGAGGCTCTAGCTTGACCATTCGTGAGCGGATCATGTGACCCTTCCCGCAAGACTTATTGCACTCGGACCACCCTGACCACTCCGACAGCATGCAGTCTGTGGGGCATTCAGGAAGCATGCACTTTTCAACCTGCTCGAGCT	Unigene46984_BY66-Gonad	CTTCTTTACGTTCATCACGCGTTCTTGGACCCCCCCGCCGCACGACTTGGTACACTCCGTCCAGCTGGACCACGGACGTATCGGACAGGCTGAGCTCTCCTCTGCCACAGACTCCCTGCTCTGTTTTGCTCTCCTCCTGTCTGAAGCTTCCTGTCTCTTCCTCTTGTCGCTGGCGCGGGATCCTCTTGTGCACTTGCGGATTTTGCATTTCTTCCTCTGGACCGTCTCGGGGCAGGGCAGGCCCCCGAACTGAGGCTCTAGCTTGACCATTCGTGAGCGGATCATGTGACCCTTCCCGCAAGACTTATTGCACTCGGACCACCCTGACCACTCCGACAGCATGCAGTCTGTGGGGCATTCAGGAAGCATGCACTTTTCAACCTGCTCGAGCT	Unigene31979_G-T	CTTCTTTACGTTCATCACGCGTTCTTGGACCCCCCCGCCGCACGGCTTGGTACACTCTGTCCAGCTGGACCACGGACGTATCGGACAGGCTGAGCTCTCCTCTGCCACAGACTCCCTGCTCTGTTTTGCTCTCCTCCTGTCTGTAGCTTCCTGTCTCTTCCTCTTGTCGCTGGCGCGGGATCCTCTTGTGCACTTGCGGATTTTGCATTTCTTCCTCTGGACCGTCTCGGGGCAGGGCAGGCCCCCGAACTGAGGCTCTAGCTTGACCATTCGTGAGCGGATCATGTGACCCTTCCCGCAAGACTTATTGCACTCGGACCACCCTGACCACTCCGACAGCATGCAGTCTGTGGGGCATTCGGGAAGCATGCACTTTTCAACCTGCTCAAGCT
Unigene26186_BSB-T	TCCGTCTTTCAAAGGAAGGTGAGGTTTAAACTGGAAACCCAAGGTTAAAAGGTGGTGGGCGATGAACATGCAGTTATTGTGTTGGATGGCAGCCAAGTGAGGCAACTTCAGGAAGTTGTCCTTGTGATATGTAGGCACAACATCATAGAAGAGGTGAAAAATGTTTCGAACTGTGTAGAAAAGCTGGACTGCACACTGGGGGGAGCTGCCCACTGCCTCGGACAGAGTTTGTATGGCCAAGTCCATTAGCTGCTGCACTGACTCACTAATGCGACACACAGGCAGGCACAGAGTGCTGGGACTCAACTGCTTCTCGTTTTCCAGGCTCCGCTGATCATAATGGGCACTTTTCTTACCTGACTCCTTCCTCTCCTTCTCTCCTCCACTGGGACTTGGTAG…	BY50_1_344	TCCGTCTTTCAAAGGAAGGTGAGGTTTAAACTGGAAACCCAAGGTTAAAAGGTGGTGGGCGATGAACATGCAGTTATTGTGTTGGATGGCAGCCAAGTGAGGCAACTTCAGGAAGTTGTCCTTGTGATATGTAGGCACAACATCATAGAAGAGGTGAAAAATGTTTCGAACTGTGTAGAAAAGCTGGACTGCACACTGGGGGGAGCTGCCCACTGCCTCGGACAGAGTTTGTATGGCCAAGTCCATTAGCTGCTGCACTGACTCACTAATGCGACACACAGGCAGGCACAGAGTGCTGGGACTCAACTGCTTCTCGTTTTCCAGGCTCCGCTGATCATAATGGGCACTTTTCTTACCTGACTCCTTCCTCTCCTTCTCTCCTCCACTGGGACTTGGTAG…	BY50_2_5991	TCCGTCTTTCAAAGGAAGGTGAGGTTTAAACTGGAAACCCAAGGTTAAAAGGTGGTGGGCGATGAACATGCAGTTATTGTGTTGGATGGCAGCCAAGTGAGGCAACTTCAGGAAGTTGTCCTTGTGATATGTAGGCACAACATCATAGAAGAGGTGAAAAATGTTTCGAACTGTGTAGAAAAGCTGGACTGCACACTGGGGGGAGCTGCCCACTGCCTCGGACAGAGTTTGTATGGCCAAGTCCATTAGCTGCTGCACTGACTCACTAATGCGACACACAGGCAGGCACAGAGTGCTGGGACTCAACTGCTTCTCGTTTTCCAGGCTCCGCTGATCATGATGGGCACTTTTCTTACCCAACTCCTTCCTCTCCTTCTCTCCTCCACTGGGACTTGGTAG…	Unigene41113_BY50-T	TCCGTCTTTCAAAGGAAGGTGAGGTTTAAACTGGAAACCCAAGGTTAAAAGGTGGTGGGCGATGAACATGCAGTTATTGTGTTGGATGGCAGCCAAGTGAGGCAACTTCAGGAAGTTGTCCTTGTGATATGTAGGCACAACATCATAGAAGAGGTGAAAAATGTTTCGAACTGTGTAGAAAAGCTGGACTGCACACTGGGGGGAGCTGCCCACTGCCTCGGACAGAGTTTGTATGGCCAAGTCCATTAGCTGCTGCACTGACTCACTAATGCGACACACAGGCAGGCACAGAGTGCTGGGACTCAACTGCTTCTCGTTTTCCAGGCTCCGCTGATCATAATGGGCACTTTTCTTACCTGACTCCTTCCTCTCCTTCTCTCCTCCACTGGGACTTGGTAG…	BY66_2_866	TCCGTCTTTCAAAGGAAGGTGAGGTTTAAACTGGAAACCCAAGGTTAAAAGGTGGTGGGCGATGAACATGCAGTTATTGTGTTGGATGGCAGCCAAGTGAGGCAACTTCAGGAAGTTGTCCTTGTGATATGTAGGCACAACATCATAGAAGAGGTGAAAAATGTTTCGAACTGTGTAGAAAAGCTGGACTGCACACTGGGGGGAGCTGCCCACTGCCTCGGACAGAGTTTGTATGGCCAAGTCCATTAGCTGCTGCACTGACTCACTAATGCGACACACAGGCAGGCACAGAGTGCTGGGACTCAACTGCTTCTCGTTTTCCAGGCTCCGCTGATCATAATGGGCACTTTTCTTACCTGACTCCTTCCTCTCCTTCTCTCCTCCACTGGGACTTGGTAG…	BY66_1_6551	TCCGTCTTTCAAAGGAAGGTGAGGTTTAAACTGGAAACCCAAGGTTAAAAGGTGGTGGGCGATGAACATGCAGTTATTGTGTTGGATGGCAGCCAAGTGAGGCAACTTCAGGAAGTTGTCCTTGTGATATGTAGGCACAACATCATAGAAGAGGTGAAAAATGTTTCGAACTGTGTAGAAAAGCTGGACTGCACACTGGGGGGAGCTGCCCACTGCCTCAGACAGAGTTTGTATGGCCAAGTCCATTAGCTGCTGCACTGACTCACTAATGCGACACACAGGCAGGCACAGAGTACTGGGACTCAACTGCTTCTCGTTTTCCAGGCTCCGCTGATCATAATGGGCACTTTTCTTACCTGACTCCTTCCTCTCCTTCTCTCCTCCACTGGGACTTGGTAG…	Unigene54016_BY66-Gonad	TCCGTCTTTCAAAGGAAGGTGAGGTTTAAACTGGAAACCCAAGGTTAAAAGGTGGTGGGCGATGAACATGCAGTTATTGTGTTGGATGGCAGCCAAGTGAGGCAACTTCAGGAAGTTGTCCTTGTGATATGTAGGCACAACATCATAGAAGAGGTGAAAAATGTTTCGAACTGTGTAGAAAAGCTGGACTGCACACTGGGGGGAGCTGCCCACTGCCTCGGACAGAGTTTGTATGGCCAAGTCCATTAGCTGCTGCACTGACTCACTAATGCGACACACAGGCAGGCACAGAGTACTGGGACTCAACTGCTTCTCGTTTTCCAGGCTCCGCTGATCATAATGGGCACTTTTCTTACCTGACTCCTTCCTCTCCTTCTCTCCTCCACTGGGACTTGGTAG…	Unigene15152_G-T	TCCGTCTTTCAAAGGAAGGTGAGGTTTAAACTGGAAACCCAAGGTTAAAAGGTGGTGGGCGATGAACATGCAGTTATTGTGTTGGATGGCAGCCAAGTGAGGCAACTTCAGGAAGTTGTCCTTGTGATAAGTAGGCACAACATCATAGAAGAGGTGAAAAATGTTTCGAACTGTGTAGAAAAGCTGGACTGCACACTGGGGGGAGCTGCCCACTGCCTCAGACAGAGTTTGTATGGCCAAGTCCATTAGCTGCTGCACTGACTCACTAATGCGACACACAGGCAGGCACAGAGTACTGGGACTCAACTGCTTCTCGTTTTCCAGGCTCCGCTGATCATGATGGGCACTTTTCTTACCCAACTCCTTCCTCTCCTTCTCTCCTCCACTGGGACTTGGTAG…
CL8728.Contig1_BSB-T	GCCCTCACCCTCCTTCAAGAAGTCCAGCAAACTCCCTTTGCCCATGTACTCAGTGACGATGTAAATTGGCTCCTCGGACACAACGGCATACAGGGGCACCAGCTTGTCATGCCGAAGCTTCTTCATGATCTGGGCCTCCTGCAGGAAGGCTTCAGGAGACATGGTGCCCGGCTTCAGAGTCTTTATAGCTACTTTAGTTGTGCCATTCCAAGTACCCATCCAGACCTCTCCAAAGCAGCCCTGACCCAGCTTGAGCTCCAGACGCAGTGACTCTCGTGGGATTTCCCATGCGTCTTTAGCCAGACCTTGAGTCTGGGGCTTCACCG	BY50_1_3473	CCCCATGTCACCCTTCAGGAAATCTAACAGGCTTCCTTGTCCCATGTACTCAGTGACGATGTAAATTGGCTCCTCGGACACAACGGCATACAGGGGCACCAGCTTGTCATGCCGAAGCTTCTTCATGATCTGGGCCTCCTGCAGGAAGGCTTCAGGAGACATGGTGCCCGGCTTCAGAGTCTTTATAGCTACTTTAGTTGTGCCATTCCAAGTACCCATCCAGACCTCTCCAAAGCAGCCCTGACCCAGCTTGAGCTCCAGACGCAGTGACTCTCGTGGGATTTCCCATGCGTCTTTAGCCAGACCTTGAGTCTGGGGCTTCACCG	BY50_2_15633	GCCCTCACCCTCCTTCAAGAAGTCCAGCAAACTCCCTTTGCCCATGTACTCAGTGACGATGTAAATTGGCTCCTCGGACACAACGGCATACAGGGGCACCAGCTTGTCATGCCGAAGCTTCTTCATGATCTGGGCCTCCTGCAGGAAGGCTTCAGGAGACATGGTGCCCGGCTTCAGAGTCTTTATAGCTACTTTAGTTGTGCCATTCCAAGTACCCATCCAGACCTCTCCAAAGCAGCCCTGACCCAGCTTGAGCTCCAGACGCAGTGACTCTCGTGGGATTTCCCATGCGTCTTTAGCCAGACCTTGAGTCTGGGGCTTCACCG	Unigene8931_BY50-T	GCCCTCACCCTCCTTCAAGAAGTCCAGCAAACTCCCTTTGCCCATGTACTCAGTGACGATGTAAATTGGCTCCTCGGACACAACGGCATACAGGGGCACCAGCTTGTCATGCCGAAGCTTCTTCATGATCTGGGCCTCCTGCAGGAAGGCTTCAGGAGACATGGTGCCCGGCTTCAGAGTCTTTATAGCTACTTTAGTTGTGCCATTCCAAGTACCCATCCAGACCTCTCCAAAGCAGCCCTGACCCAGCTTGAGCTCCAGACGCAGTGACTCTCGTGGGATTTCCCATGCGTCTTTAGCCAGACCTTGAGTCTGGGGCTTCACCG	BY66_2_7128	GCCCTCACCCTCCTTCAAGAAGTCCAGCAAACTCCCTTTGCCCATGTACTCAGTGACGATGTAAATTGGCTCCTCGGACACAACGGCATACAGGGGCACCAGCTTGTCATGCCGAAGCTTCTTCATGATCTGGGCCTCCTGCAGGAAGGCTTCAGGAGACATGGTGCCCGGCTTCAGAGTCTTTATAGCTACTTTAGTTGTGCCATTCCAAGTACCCATCCAGACCTCTCCAAAGCAGCCCTGACCCAGCTTGAGCTCCAGACGCAGTGACTCTCGTGGGATTTCCCATGCGTCTTTAGCCAGACCTTGAGTCTGGGGCTTCACCG	BY66_1_1604	GCCCTCACCCTCCTTCAAGAAGTCCAGCAAACTCCCTTTGCCCATGTACTCAGTGACGATGTAAATTGGCTCCTCGGACACAACGGCATACAGGGGCACCAGCTTGTCATGCCGAAGCTTCTTCATGATCTGGGCCTCCTGCAGGAAGGCTTCAGGAGACATGGTGCCCGGCTTCAGAGTCTTTATAGCTACTTTAGTTGTGCCATTCCAAGTACCCATCCAGACCTCTCCAAAGCAGCCCTGACCCAGCTTGAGCTCCAGACGCAGTGACTCTCGTGGGATTTCCCATGCGTCTTTAGCCAGACCTTGAGTCTGGGGCTTCACCG	CL4724.Contig1_BY66-Gonad	GCCCTCACCCTCCTTCAAGAAGTCCAGCAAACTCCCTTTGCCCATGTACTCAGTGACGATGTAAATTGGCTCCTCGGACACAACGGCATACAGGGGCACCAGCTTGTCATGCCGAAGCTTCTTCATGATCTGGGCCTCCTGCAGGAAGGCTTCAGGAGACATGGTGCCCGGCTTCAGAGTCTTTATAGCTACTTTAGTAGTGCCATTCCAAGTACCCATCCAGACCTCTCCAAAGCAGCCCTGACCCAGCTTGAGCTCCAGACGCAGTGACTCTCGTGGGATTTCCCATGCGTCTTTAGCCAGACCTTGAGTCTGGGGCTTCACCG	Unigene49533_G-T	TCCCTCACCCTCCTTCAAGAAGTCCAGCAAACTCCCTTTGCCCATGTACTCAGTGACGATGTAAATTGGCTCCTCGGACACAACCGCATACAGGGGCACCAGCTTGTCATGCCGAAGCTTCTTCATGATCTGGGCCTCTTGCAGGAAGGCTTCAGGAGACATGGTGCCCGGCTTCAGAGTCTTTATAGCTACTTTAGTAGTGCCATTCCAAGTACCCATCCAGACCTCTCCAAAACAGCCCTGACCTAGCTTGAGCTCCAGACGCAGTGACTCTCGTGGGATTTCCCATGCGTCTTTAGCCAGACCTTGAGTCTGGGGCTTCACCG
CL1817.Contig3_BSB-T	GAAGAGAAGACTCTGCCGCTGAGATATGCTGTTGACTGATTCTGACAGAGAGTTCGTCCTCATTCCTGGCTCCTTCTCCAGCTGAATTTCTTGAAGTGCAAATATTGATGTAGTGTCTGGCAGTGTGAGTATTCTCTCTCCCAGGCAGTGGAAGTATGGGTGTCTCATGGCTTCCTCTGCTGAGATCCGTTTCTTTCCCTCAAACTGCAGCAGTTTCGACAGAAGTTCAACCCCATCATTGTCCAATCGTGGAGTGTGGTTGTGGAGACAGTCGGGGCGGTATCGGGGGTAGTTATAGGAGATGAATTCCTCGTTAGAGGTTATTCCGGGCCAGGTCTCCTCTGTGGGCGTACCAAGCAGTTTGAAGATAAAGTGCAGCTCTTCCTCCACCGTTGATCC…	BY50_1_3541	GAAGAGCAGACTCTGCCGCTGAGATATGCTGTTGACTGATTCTGACAGAGAGTTCGTCCTCATTCCTGGCTCCTTCTCCAGCTGAATTTCTTGAAGTGCAAATATTGATGTAGTGTCTGGCAGTGTGAGTATTCTCTCTCCCAGGCAGTGGAAGTATGGGTGTCTCATGGCTTCCTCTGCTGAGATCCGTTTCTTTCCCTCAAACTGCAGCAGTTTCGACAGAAGTTCAACCCCATCATTGTCCAATCGTGGAGTGTGGTTGTGGAGACAGTCGGGGCGGTATCGGGGGTAGTTATAGGAGATGAATTCCTCGTTAGAGGTTATTCCGGGCCAGGTCTCCTCTGTGGGCGTACCAAGCAGTTTGAAGATAAAGTGCAGCTCCTCCTCCACCGTTGATCC…	BY50_2_7782	GAAGAGAAGACTCTGCCGCTGAGATATGCTGTTGACTGATTCTGACAGAGAGTTCGTCCTCATTCCTGGCTCCTTCTCCAGCTGAATTTCTTGAAGTGCAAATATTGATGTAGTGTCTGGCAGTGTGAGTATTCTCTCTCCCAGGCAGTGGAAGTATGGGTGTCTCATGGCTTCCTCTGCTGAGATCCGTTTCTTTCCCTCAAACTGCAGCAGTTTCGACAGAAGTTCAACCCCATCATTGTCCAATCGTGGAGTGTGGTTGTGGAGACAGTCGGGGCGGTATCGGGGGTAGTTATAGGAGATGAATTCCTCGTTAGAGGTTATTCCGGGCCAGGTCTCCTCTGTGGGCGTACCAAGCAGTTTGAAGATAAAGTGCAGCTCCTCCTCCACCGTTGATCC…	CL120.Contig2_BY50-T	GAAGAGCAGACTCTGCCGCTGAGATATGCTGTTGACTGATTCTGACAGAGAGTTCGTCCTCATTCCTGGCTCCTTCTCCAGCTGAATTTCTTGAAGTGCAAATATTGATGTAGTGTCTGGCAGTGTGAGTATTCTCTCTCCCAGGCAGTGGAAGTATGGGTGTCTCATGGCTTCCTCTGCTGAGATCCGTTTCTTTCCCTCAAACTGCAGCAGTTTCGACAGAAGTTCAACCCCATCATTGTCCAATCGTGGAGTGTGGTTGTGGAGACAGTCGGGGCGGTATCGGGGGTAGTTATAGGAGATGAATTCCTCGTTAGAGGTTATTCCGGGCCAGGTCTCCTCTGTGGGCGTACCAAGCAGTTTGAAGATAAAGTGCAGCTCTTCCTCCACCGTTGATCC…	BY66_2_2239	GAAGAGCAGACTCTGCCGCTGAGATATGCTGTTGACTGATTCTGACAGAGAGTTCGTCCTCATTCCTGGCTCCTTCTCCAGCTGAATTTCTTGAAGTGCAAATATTGATGTAGTGTCTGGCAGTGTGAGTATTCTCTCTCCCAGGCAGTGGAAGTATGGGTGTCTCATGGCTTCCTCTGCTGAGATCCGTTTCTTTCCCTCAAACTGCAGCAGTTTCGACAGAAGTTCAACCCCATCATTGTCCAATCGTGGAGTGTGGTTGTGGAGACAGTCGGGGCGGTATCGGGGGTAGTTATAGGAGATGAATTCCTCGTTAGAGGTTATTCCGGGCCAGGTCTCCTCTGTGGGCGTACCAAGCAGTTTGAAGATAAAGTGCAGCTCCTCCTCCACCGTTGATCC…	BY66_1_3620	GAAGAGCAGACTCTGCCGCTGAGATATGCTGTTGACTGATTCTGACAGAGAGTTCGTCCTCATTCCTGGCTCCTTCTCCAGCTGAATTTCTTGAAGTGCAAATATTGATGTAGTGTCTGGCAGTGTGAGTATTCTCTCTCCCAGGCAGTGGAAGTATGGGTGTCTCATGGCTTCCTCTGCTGAGATCCGTTTCTTTCCCTCAAACTGCAGCAGTTTCGACAGAAGTTCAACCCCATCATTGTCCAATCGTGGAGTGTGGTTGTGGAGACAGTCGGGGCGGTATCGGGGGTAGTTATAGGAGATGAATTCCTCGTTAGAGGTTATTCCGGGCCAGGTCTCCTCTGTGGGCGTACCAAGCAGTTTGAAGATAAAGTGCAGCTCCTCCTCCACCGTTGATCC…	CL19664.Contig1_BY66-Gonad	GAAGAGCAGACTCTGCCGCTGAGATATGCTGTTGACTGATTCTGACAGAGAGTTCGTCCTCATTCCTGGCTCCTTCTCCAGCTGAATTTCTTGAAGTGCAAATATTGATGTAGTGTCTGGCAGTGTGAGTATTCTCTCTCCCAGGCAGTGGAAGTATGGGTGTCTCATGGCTTCCTCTGCTGAGATCCGTTTCTTTCCCTCAAACTGCAGCAGTTTCGACAGAAGTTCAACCCCATCATTGTCCAATCGTGGAGTGTGGTTGTGGAGACAGTCGGGGCGGTATCGGGGGTAGTTATAGGAGATGAATTCCTCGTTAGAGGTTATTCCGGGCCAGGTCTCCTCTGTGGGCGTACCAAGCAGTTTGAAGATAAAGTGCAGCTCTTCCTCCACCGTTGATCC…	Unigene26128_G-T	GAAGAGCAGACTCTGCCGCTGAGATATGCTGTTGACTGATTCTGACAGAGAGTTCGTCCTCATTCCTGGCTCCTTCTCCAGCTGAATTTCTTGAAGTGCAAATATTGATGTAGTGTCTGGCAGTGTGAGTATTCTCTCTCCCAGGCAGTTGAAGTATGGGTGTCTCATGGCTTCCTCTGCTGAGATCCGTTTCTTTCCCTCAAACTGCAGCAGTTTCGACAGAAGTTCAACCCCATCATTGTCCAATCGTGGAGTGTGGTTGTGGAGACAGTCGGGGCGGTATCGGGGGTAGTTATAGGAGATGAATTCCTCGTTAGAGGTTATTCCGGGCCAGGTCTCCTCTGTGGGCGTACCAAGCAGTTTGAAGATAAAGTGCAGCTCCTCCTCCACCGTTGATCC…
CL2915.Contig2_BSB-T	ATGCTCCCAGCGCATATCATCGCTTTCATGGGTGATATATCGCTCCTGCATTTTGCACTCCAGAGTCCGCAGGTCCAGCCACATCTGGTAGTCCTGTAACCAGGGATGGCTGAGAGACTTGTCCACGCTGTAGCGCTTCCTCATTTTGACTTGCAGCAGGTTATTAATGAGGTCAATTGCCTCTGGGGTCACTGTTTTCCAGGGGTTGGGTGGGTACATGAAAGCAGCGTTCTGGATTTGATCATGAATGTCTTCATCCTCATTAAAGGGGAACGTTCCACTGAGACTGACATAGACGATCACACCCACGGACCACATGTCCAGCGAGCGGTTGTAGCCCTTGTTCCGAAGCACCTCCGGGGCGAGGTACGCCGGGGTTCCAACCACCGAACGCCTAAA…	BY50_1_3573	ATGCTCCCAGCGCATATCATCGCTTTCATGGGTGATATATCGCTCCTGCATTTTGCACTCCAGAGTCCGCAGGTCCAGCCACATCTGGTAGTCCTGTAACCAGGGATGGCTGAGAGACTTGTCCACGCTGTAGCGCTTCCTCATTTTGACTTGCAGCAGGTTATTAATGAGGTCAATTGCCTCTGGGGTCACTGTTTTCCAGGGGTTGGGTGGGTACATGAAAGCAGCATTCTGGATTTGATCATGAATGTCTTCATCCTCATTAAAGGGGAACGTTCCACTGAGACTGACATAGACGATCACACCCACGGACCACATGTCCAGCGAGCGGTTGTAGCCCTTGTTCCGAAGCACCTCCGGGGCGAGGTACGCCGGGGTTCCAACCACCGAACGCCTAAA…	BY50_2_3460	ATGCTCCCAGCGCATATCATCGCTTTCATGGGTGATATATCGCTCCTGCATTTTGCACTCCAGAGTCCGCAGGTCCAGCCACATCTGGTAGTCCTGTAACCAGGGATGGCTGAGAGACTTGTCCACGCTGTAGCGCTTCCTCATTTTGACTTGCAGCAGGTTATTAATGAGGTCAATTGCCTCTGGGGTCACTGTTTTCCAGGGGTTGGGTGGGTACATGAAAGCAGCGTTCTGGATTTGATCATGAATGTCTTCATCCTCATTAAAGGGGAACGTTCCACTGAGACTGACATAGACGATCACACCCACGGACCACATGTCCAGCGAGCGGTTGTAGCCCTTGTTCCGAAGCACCTCCGGGGCGAGGTACGCCGGGGTTCCAACCACCGAACGCCTAAA…	Unigene39798_BY50-T	ATGCTCCCAGCGCATATCATCGCTTTCATGGGTGATATATCGCTCCTGCATTTTGCACTCCAGAGTCCGCAGGTCCAGCCACATCTGGTAGTCCTGTAACCAGGGATGGCTGAGAGACTTGTCCACGCTGTAGCGCTTCCTCATTTTGACTTGCAGCAGGTTATTAATGAGGTCAATTGCCTCTGGGGTCACTGTTTTCCAGGGGTTGGGTGGGTACATGAAAGCAGCGTTCTGGATTTGATCATGAATGTCTTCATCCTCATTAAAGGGGAACGTTCCACTGAGACTGACATAGACGATCACACCCACGGACCACATGTCCAGCGAGCGGTTGTAGCCCTTGTTCCGAAGCACCTCCGGGGCGAGGTACGCCGGGGTTCCAACCACCGAACGCCTAAA…	BY66_2_4255	ATGCTCCCAGCGCATATCATCGCTTTCATGGGTGATATATCGCTCCTGCATTTTGCACTCCAGAGTCCGCAGGTCCAGCCACATCTGGTAGTCCTGTAACCAGGGATGGCTGAGAGACTTGTCCACGCTGTAGCGCTTCCTCATTTTGACTTGCAGCAGGTTATTAATGAGGTCAATTGCCTCTGGGGTCACTGTTTTCCAGGGGTTGGGTGGGTACATGAAAGCAGCGTTCTGGATTTGATCATGAATGTCTTCATCCTCATTAAAGGGGAACGTTCCACTGAGACTGACATAGACGATCACACCCACGGACCACATGTCCAGCGAGCGGTTGTAGCCCTTGTTCCGAAGCACCTCCGGGGCGAGGTACGCCGGGGTTCCAACCACCGAACGCCTAAA…	BY66_1_2232	ATGCTCCCAGCGCATATCATCGCTTTCATGGGTGATATATCGCTCCTGCATTTTGCACTCCAGAGTCCGCAGGTCCAGCCACATCTGGTAGTCCTGTAACCAGGGATGGCTGAGAGACTTGTCCACGCTGTAGCGCTTCCTCATTTTGACTTGCAGCAGGTTATTAATGAGGTCAATTGCCTCTGGGGTCACTGTTTTCCAGGGGTTGGGTGGGTACATGAAAGCAGCGTTCTGGATTTGATCATGAATGTCTTCATCCTCATTAAAGGGGAACGTTCCACTGAGACTGACATAGACGATCACACCCACGGACCACATGTCCAGCGAGCGGTTGTAGCCCTTGTTCCGAAGCACCTCCGGGGCGAGGTACGCCGGGGTTCCAACCACCGAACGCCTAAA…	Unigene46189_BY66-Gonad	ATGCTCCCAGCGCATATCATCGCTTTCATGGGTGATATATCGCTCCTGCATTTTGCACTCCAGAGTCCGCAGGTCCAGCCACATCTGGTAGTCCTGTAACCAGGGATGGCTGAGAGACTTGTCCACGCTGTAGCGCTTCCTCATTTTGACTTGCAGCAGGTTATTAATGAGGTCAATTGCCTCTGGGGTCACTGTTTTCCAGGGGTTGGGTGGGTACATGAAAGCAGCGTTCTGGATTTGATCATGAATGTCTTCATCCTCATTAAAGGGGAACGTTCCACTGAGACTGACATAGACGATGACACCCACGGACCACATGTCCAGCGAGCGGTTGTAGCCCTTGTTCCGAAGCACCTCCGGGGCGAGGTACGCCGGGGTGCCTACCACCGAACGCCTAAA…	Unigene30034_G-T	ATGCAGGAGCGATATATCACCCATGAAAGCGATGATATGCGCTGGGAGCATTTTGCACTCCAGAGTCCGCAGGTCCAGCCACATCTGGTAGTCCTGTAACCAGGGATGGCTGAGAGACTTGTCCACGCTGTAGCGCTTCCTCATTTTGACTTGCAGCAGGTTATTAATGAGGTCAATTGCCTCTGGGGTCACTGTTTTCCAGGGGTTGGGTGGGTACATGAAAGCAGCATTCTGGATTTGATCATGAATGTCTTCATCCTCATTAAAGGGGAACGTTCCACTGAGACTGACATAGACGATGACACCCACGGACCACATGTCCAGCGAGCGGTTGTAGCCCTTGTTCCGAAGCACCTCCGGGGCGAGGTACGCCGGGGTGCCTACCACCGAACGCCTAAA…
Unigene24756_BSB-T	TTGTTCAGCTCTCCACTCCGGGTGCACATGCTGCTGTAGTGGGCTCTCGTCAGTATCATCAGAGCTGATTTTTAAAGACGCCAGCCGGCTGACCACATCCTCCTCTCCTTCAGCATCTTTGTAGTCAAAGCCAGTGTTGCCCTGCTCAAGTTCACAGTACCGGATAAACCTCTGCCAAGTAGGATCCTTGCTTAGGATAACTGGGTTTCCCACCACAATGAGCAGGGCTTTGGCTCTTGTCATGGCCACATTAAACCTCTTCTCATTTGAGAGGAAGCCAATGTTGAAGTCTTGGTCCATCTTGACATAGTTGACGCTACTACGGACAGTAGAAACTATGATGACTTTTCTCTCTTGACCCTGAAACTCTTCCACTGACCCCACCTTGATATCTTTCCA…	BY50_1_3604	TTGTTCAGCTCTCCACTCCGGGTGCACATGCTGCTGTAGTGGGCTCTCGTCAGTATCATCAGAGCTGATTTTTAAAGACGCCAGCCGGCTGACCACATCCTCCTCTCCTTCAGCATCTTTGTAGTCAAAGCCAGTGTTGCCCTGCTCAAGTTCACAGTACCGGATAAACCTCTGCCAAGTAGGATCCTTGCTTAGGATAACTGGGTTTCCCACCACAATGAGCAGGGCTTTGGCTCTTGTCATGGCCACATTAAACCTCTTCTCATTTGAGAGGAAGCCAATGTTGAAGTCTTGGTCCATCTTGACATAGTTGACGCTACTACGGACAGTAGAAACTATGATGACTTTTCTCTCTTGACCCTGAAACTCTTCCACTGACCCCACCTTGATATCTTTCCA…	BY50_2_3333	TTGTTCAGCTCTCCACTCCGGGTGCACATGCTGCTGTAGTGGGCTCTCGTCAGTATCATCAGAGCTGATTTTTAAAGACGCCAGCCGGCTGACCACATCCTCCTCTCCTTCAGCATCTTTGTAGTCAAAGCCAGTGTTGCCCTGCTCAAGTTCACAGTACCGGATAAACCTCTGCCAAGTAGGATCCTTGCTTAGGATAACTGGGTTTCCCACCACAATGAGCAGGGCTTTGGCTCTTGTCATGGCCACATTAAACCTCTTCTCATTTGAGAGGAAGCCAATGTTGAAGTCTTGGTCCATCTTGACATAGTTGACGCTACTACGGACAGTAGAAACTATGATGACTTTTCTCTCTTGACCCTGAAACTCTTCCACTGACCCCACCTTGATATCTTTCCA…	Unigene1704_BY50-T	TTGTTCAGCTCTCCACTCCGGGTGCACATGCTGCTGTAGTGGGCTCTCGTCAGTATCATCAGAGCTGATTTTTAAAGACGCCAGCCGGCTGACCACATCCTCCTCTCCTTCAGCATCTTTGTAGTCAAAGCCAGTGTTGCCCTGCTCAAGTTCACAGTACCGGATAAACCTCTGCCAAGTAGGATCCTTGCTTAGGATAACTGGGTTTCCCACCACAATGAGCAGGGCTTTGGCTCTTGTCATGGCCACATTAAACCTCTTCTCATTTGAGAGGAAGCCAATGTTGAAGTCTTGGTCCATCTTGACATAGTTGACGCTACTACGGACAGTAGAAACTATGATGACTTTTCTCTCTTGACCCTGAAACTCTTCCACTGACCCCACCTTGATATCTTTCCA…	BY66_2_2480	TTGTTCAGCTCTCCACTCCGGGTGCACATGCTGCTGTAGTGGGCTCTCGTCAGTATCATCAGAGCTGATTTTTAAAGATGCCAGCCGGCTGACCACATCCTCCTCTCCTTCAGCATCTTTGTAGTCAAAGCCAGTGTTGCCCTGCTCAAGTTCACAGTACCGGATAAACCTCTGCCAAGTAGGATCCTTGCTTAGGATAACTGGGTTTCCCACCACAATGAGCAGGGCTTTGGCTCTTGTCATGGCCACATTAAACCTCTTCTCATTTGAGAGGAAGCCAATGTTGAAGTCTTGGTCCATCTTGACATAGTTGACGCTACTACGGACAGTAGAAACTATGATGACTTTTCTCTCTTGACCCTGAAACTCTTCCACTGACCCCACCTTGATATCTTTCCA…	BY66_1_2626	TTGTTCAGCTCTCCACTCCGGGTGCACATGCTGCTGTAGTGGGCTCTCGTCAGTATCATCAGAGCTGATTTTTAAAGATGCCAGCCGGCTGACCACATCCTCCTCTCCTTCAGCATCTTTGTAGTCAAAGCCAGTGTTGCCCTGCTCAAGTTCACAGTACCGGATAAACCTCTGCCAAGTAGGATCCTTGCTTAGGATAACTGGGTTTCCCACCACAATGAGCAGGGCTTTGGCTCTTGTCATGGCCACATTAAACCTCTTCTCATTTGAGAGGAAGCCAATGTTGAAGTCTTGGTCCATCTTGACATAGTTGACGCTACTACGGACAGTAGAAACTATGATGACTTTTCTCTCTTGACCCTGAAACTCTTCCACTGACCCCACCTTGATATCTTTCCA…	CL2495.Contig3_BY66-Gonad	TTGTTCAGCTCTCCACTCCGGGTGCACATGCTGCTGTAGTGGGCTCTCGTCAGTATCATCAGAGCTGATTTTTAAAGATGCCAGCCGGCTGACCACATCCTCCTCTCCTTCAGCATCTTTGTAGTCAAAGCCAGTGTTGCCCTGCTCAAGTTCACAGTACCGGATAAACCTCTGCCAAGTAGGATCCTTGCTTAGGATAACTGGGTTTCCCACCACAATGAGCAGGGCTTTGGCTCTCGTCATGGCCACATTAAACCTCTTCTCATTTGAGAGGAAGCCAATGTTGAAGTCTTGGTCCATCTTGACATAGTTGACGCTACTACGGACAGTAGAAACTATGATGACTTTTCTCTCTTGACCCTGAAACTCTTCCACTGACCCCACCTTGATATCTTTCCA…	Unigene1175_G-T	TTGTTCAGCTCTCCACTCCGGGTGCACATGCTGCTGTAGTGGGCTCTCGTCAGTATCATCAGAGCTGATTTTTAAAGATGCCAGCCGGCTGACCACATCCTCCTCTCCTTCAGCATCTTTGTAGTCAAAGCCAGTGTTGCCCTGCTCAAGTTCACAGTACCGGATAAACCTCTGCCAAGTAGGATCCTTGCTTAGGATAACTGGGTTTCCCACCACAATGAGCAGGGCTTTGGCTCTCGTCATGGCCACATTAAACCTCTTCTCATTTGAGAGGAAGCCAATGTTGAAGTCTTGGTCCATCTTGACATAGTTGACGCTACTACGGACAGTGGTAACTATGATGACTTTTCTCTCTTGACCCTGAAACTCTTCCACTGACCCCACCTTGATATCTTTCCA…
Unigene26789_BSB-T	TGAAAAGTCTGGTCCCTCGCACAATCTGTGGCAAGCCAGAGGAAATACAGGTTCCAGCAGTGCCAGCCGCGTTTCAAAATAAGCTCTGATTGTCTCCTCCGCCACTGTTGATAACGTTTGCATGTGGTCTTTGATGAGATCATATACCATAACATTGTTGCTAACTTTGGCACAGTACAAGGCAGTGTTCTTGTGTTTAGACAGGATGTTGCAGTCAGCCCCATATTCCAGCAGGAGGCGAACCACATCTGCATTGCCCCTTTTACAAGCCTTCATGAGAGCCGTTTCTCCACCCAGAGTTTGGGCATTTACAGATGCTCCTGCCTCCAGAAGAATGGCCACTGTCGTCAAGAAGTTCTTTTCAGCAGCATGCATCAGGGCAGTGGTGCCATTCTTCTG…	BY50_1_3625	TGAAAAGTCTGGTCCCTCGCACAATCTGTGGCAAGCCAGAGGAAATACAGGTTCCAGCAGTGCCAGCCGCGTTTCAAAATAAGCTCTGATTGTCTCCTCCGCCACTGTTGATAACGTTTGCATGTGGTCTTTGATGAGATCATATACCATCACATTGTTGCTAACTTTGGCACAGTACAAGGCAGTGTTCTTGTGTTTAGACAGGATGTTGCAGTCAGCCCCATATTCCAGCAGGAGGCGAACCACATCTGCATTGCCCCTTTTACAAGCCTTCATGAGAGCCGTTTCTCCACCCAGAGTTTGGGCATTTACAGATGCTCCTGCCTCCAGAAGAATGGCCACTGTCGTCAAGAAGTTCTTTTCAGCAGCATGCATCAGGGCAGTGGTGCCATTCTTCTG…	BY50_2_3339	TGAAAAGTCTGGTCCCTCGCACAATCTGTGGCAAGCCAGAGGAAATACAGGTTCCAGCAGTGCCAGCCGCGTTTCAAAATAAGCTCTGATTGTCTCCTCCGCCACTGTTGATAACGTTTGCATGTGGTCTTTGATGAGATCATATACCATCACATTGTTGCTAACTTTGGCACAGTACAAGGCAGTGTTCTTGTGTTTAGACAGGATGTTGCAGTCAGCCCCATATTCCAGCAGGAGGCGAACCACATCTGCATTGCCCCTTTTACAAGCCTTCATGAGAGCCGTTTCTCCACCCAGAGTTTGGGCATTTACAGATGCTCCTGCCTCCAGAAGAATGGCCACTGTCGTCAAGAAGTTCTTTTCAGCAGCATGCATCAGGGCAGTGGTGCCATTCTTCTG…	Unigene42066_BY50-T	TGAAAAGTCTGGTCCCTCGCACAATCTGTGGCAAGCCAGAGGAAATACAGGTTCCAGCAGTGCCAGCCGCGTTTCAAAATAAGCTCTGATTGTCTCCTCCGCCACTGTTGATAACGTTTGCATGTGGTCTTTGATGAGATCATATACCATCACATTGTTGCTAACTTTGGCACAGTACAAGGCAGTGTTCTTGTGTTTAGACAGGATGTTGCAGTCAGCCCCATATTCCAGCAGGAGGCGAACCACATCTGCATTGCCCCTTTTACAAGCCTTCATGAGAGCCGTTTCTCCACCCAGAGTTTGGGCATTTACAGATGCTCCTGCCTCCAGAAGAATGGCCACTGTCGTCAAGAAGTTCTTTTCAGCAGCATGCATCAGGGCAGTGGTGCCATTCTTCTG…	BY66_2_1549	TGAAAAGTCTGGTCCCTCGCACAATCTGTGGCAAGCCAGAGGAAATACAGGTTCCAGCAGTGCCAGCCGCGTTTCAAAATAAGCTCTGATTGTCTCCTCCGCCACTGTTGATAACGTTTGCATGTGGTCTTTGATGAGATCATATACCATCACATTGTTGCTAACTTTGGCACAGTACAAGGCAGTGTTCTTGTGTTTAGACAGGATGTTGCAGTCAGCCCCATATTCCAGCAGGAGGCGAACCACATCTGCATTGCCCCTTTTACAAGCCTTCATGAGAGCCGTTTCTCCACCCAGAGTTTGGGCATTTACAGATGCTCCTGCCTCCAGAAGAATGGCCACTGTCGTCAAGAAGTTCTTTTCAGCAGCATGCATCAGGGCAGTGGTGCCATTCTTCTG…	BY66_1_2774	TGAAAAGTCTGGTCCCTCGCACAATCTGTGGCAAGCCAGAGGAAATACAGGTTCCAGCAGTGCCAGCCGCGTTTCAAAATAAGCTCTGATTGTCTCCTCCGCCACTGTTGATAACGTTTGCATGTGGTCTTTGATGAGATCATATACCATCACATTGTTGCTAACTTTGGCACAGTACAAGGCAGTGTTCTTGTGTTTAGACAGGATGTTGCAGTCAGCCCCATATTCCAGCAGGAGGCGAACCACATCTGCATTGCCCCTTTTACAAGCCTTCATGAGAGCCGTTTCTCCACCCAGAGTTTGGGCATTTACAGATGCTCCTGCCTCCAGAAGAATGGCCACTGTCGTCAAGAAGTTCTTTTCAGCAGCATGCATCAGGGCAGTGGTGCCATTCTTCTG…	Unigene1777_BY66-Gonad	TGAAAAGTCTGGTCCCTCGCACAATCTGTGGCAAGCCAGAGGAAATACAGGTTCCAGCAGTGCCAGCCGCGTTTCAAAATAAGCTCTGATTGTCTCCTCCGCCACTGTTGATAACGTTTGCATGTGGTCTTTGATGAGATCATATACCATCACATTGTTGCTAACTTTGGCACAGTACAAGGCAGTGTTCTTGTGTTTAGACAGGATGTTGCAGTCAGCCCCATATTCCAGCAGGAGGCGAACCACATCTGCATTGCCCCTTTTACAAGCCTTCATGAGAGCCGTTTCTCCACCCAGAGTTTGGGCATTTACAGATGCTCCTGCCTCCAGAAGAATGGCCACTGTCGTCAAGAAGTTCTTTTCAGCAGCATGCATCAGGGCAGTGGTGCCATTCTTCTG…	CL8323.Contig1_G-T	TGAAAAGTCTGGTCCCTCGCACAATCTGTGGCAAGCCAGAGGAAATACAGGTTCCAGCAGTGCCAGCCGTGTTTCAAAATATGCTCTGATTGTCTCCTCCGCCACTGTTGATAACGTTTGCATGTGGTCTTTGATGAGATCATATACCATCACATTGTTGCTAACTTTGGCACAGTACAAGGCAGTGTTCTTGTGTTTAGACAGGATGTTGCAGTCAGCCCCATATTCCAGCAGGAGGCGAACCACATCTGCATTGCCCCTTTTACAAGCCTTCATGAGAGCCGTTTCTCCACCCAGAGTTTGGGCATTTACAGATGCTCCTGCCTCCAGAAGAATGGCCACTGTCGTCAAGAAGTTCTTTTCAGCAGCATGCATCAGGGCAGTGGTGCCATTCTTCTG…
CL257.Contig2_BSB-T	CTTCATGTAGTAATTCTGAGTAAGACCTACAGCAGGTGGGATTTTGGCTGATATTGAGCTTTCCACAGGCTGTGCTTTCACAGATGGAGCCACCACTGCCAGGGATTTGGACAGTCGTGAGGACTGGACACCCACATGACTGTTCTGGGGCTTGGGAGTTAGAGGACTGGCGGTGGAGGAGTCAGAATCATGAACGGTTAGACAGCTGATCACATTAGTCCTGTGGCTGGGGCCAAAGCTAGCAGGGTGGAACTTCCTTTCGTCCTCATCGTCAGAGTCACTGTGTATGGTGATGACACTGACAGCAGGGCTTGGGGTGTCAGAGATAATGATGGGCTGAGTGAGAATAGCACTGTACGACTGAGAGCTCACCAGAGCACTGCTGCTGGCAGTGTCGCA…	BY50_1_3638	CTTCATGTAGTAATTCTGAGTAAGACCTACAGCAGGTGGGATTTTGGCTGATATTGAGCTTTCCACAGGCTGTGCTTTCACAGATGGAGCCACCACTGCCAGGGATTTGGACAGTCGTGAGGACTGGACACCCACATGACTGTTCTGGGGCTTGGGAGTTAGAGGACTGGCGGTGGAGGAGTCAGAATCATGAACGGTTAGACAGCTGATCACATTAGTCCTGTGGCTGGGGCCAAAGCTAGCAGGGTGGAACTTCCTTTCGTCCTCATCGTCAGAGTCACTGTGTATGGTGATGACACTGACAGCAGGGCTTGGGGTGTCAGAGATAATGATGGGCTGAGTGAGAATAGCACTGTACGACTGAGAGCTCACCAGAGCACTGCTGCTGGCAGTGTCGCA…	BY50_2_2420	CTTCATGTAGTAATTCTGAGTAAGACCTACAGCAGGTGGGATTTTGGCTGATATTGAGCTTTCCACAGGCTGTGCTTTCACAGATGGAGCCACCACTGCCAGGGATTTGGACAGTCGTGAGGACTGGACACCCACATGACTGTTCTGGGGCTTGGGAGTTAGAGGACTGGCAGTGGAGGAGTCAGAATCATGAACGGTTAGACAGCTGATCACATTAGTCCTGTGGCTGGGGCCAAAGCTAGCAGGGTGGAACTTCCTTTCGTCCTCATCGTCAGAGTCACTGTGTATGGTGATGACACTGACAGCAGGGCTTGGGGTGTCAGAGATAATGATGGGCTGAGTGAGAATAGCACTGTACGACTGAGAGCTCACCAGAGCACTGCTGCTGGCAGTGTCGCA…	Unigene38794_BY50-T	CTTCATGTAGTAATTCTGAGTAAGACCTACAGCAGGTGGGATTTTGGCTGATATTGAGCTTTCCACAGGCTGTGCTTTCACAGATGGAGCCACCACTGCCAGGGATTTGGACAGTCGTGAGGACTGGACACCCACATGACTGTTCTGGGGCTTGGGAGTTAGAGGACTGGCGGTGGAGGAGTCAGAATCATGAACGGTTAGACAGCTGATCACATTAGTCCTGTGGCTGGGGCCAAAGCTAGCAGGGTGGAACTTCCTTTCGTCCTCATCGTCAGAGTCACTGTGTATGGTGATGACACTGACAGCAGGGCTTGGGGTGTCAGAGATAATGATGGGCTGAGTGAGAATAGCACTGTACGACTGAGAGCTCACCAGAGCACTGCTGCTGGCAGTGTCGCA…	BY66_2_4662	CTTCATGTAGTAATTCTGAGTAAGACCTACAGCAGGTGGGATTTTGGCTGATATTGAGCTTTCCACAGGCTGTGCTTTCACAGATGGAGCCACCACTGCCAGGGATTTGGACAGTCGTGAGGACTGGACACCCACATGACTGTTCTGGGGCTTGGGAGTTAGAGGACTGGCAGTGGAGGAGTCAGAATCATGAACGGTTAGACAGCTGATCACATTAGTCCTGTGGCTGGGGCCAAAGCTAGCAGGGTGGAACTTCCTTTCGTCCTCATCGTCAGAGTCACTGTGTATAGTGATGACACTGACAGCAGGGCTTGGGGTGTCAGAGATAATGATGGGCTGAGTGAGAATAGCACTGTACGACTGAGAGCTCACCAGAGCACTGCTGCTGCCAGTGTCACA…	BY66_1_2382	CTTCATGTAGTAATTCTGAGTAAGACCTACAGCAGGTGGGATTTTGGCTGATATTGAGCTTTCCACAGGCTGTGCTTTCACAGATGGAGCCACCACTGCCAGGGATTTGGACAGTCGTGAGGACTGGACACCCACATGACTGTTCTGGGGCTTGGGAGTTAGAGGACTGGCAGTGGAGGAGTCAGAATCATGAACGGTTAGACAGCTGATCACATTAGTCCTGTGGCTGGGGCCAAAGCTAGCAGGGTGGAACTTCCTTTCGTCCTCATCGTCAGAGTCACTGTGTATAGTGATGACACTGACAGCAGGGCTTGGGGTGTCAGAGATAATGATGGGCTGAGTGAGAATAGCACTGTACGACTGAGAGCTCACCAGAGCACTGCTGCTGGCAGTGTCGCA…	CL8746.Contig2_BY66-Gonad	CTTCATGTAGTAATTCTGAGTAAGACCTACAGCAGGTGGGATTTTGGCTGATATAGAGCTTTCCACAGGCTGCACTTTCACAGATGGAGCCACCACTGCCAGGGATTTGGACAGTCGAGAGGACTGGACACCCACATGACTGTTCTGGGGCTTGGGAGTTAGAGGACTGGCGGTGGAGGAGTCAGAATCATGAACGGTTAGACAGCTGATCACATTAGTCCTGTGGCTGGGGCCAAAGCTAGCAGGGTGGAACTTCCTTTCGTCCTCATCGTCAGAGTCACTGTGTATGGTGATGACACTGACAGCAGGGCTTGGGGTGTCAGAGATAATGATGGGCTGAGTGAGAATAGCACTGTACGACTGAGAGCTCACCAGAGCACTGCTGCTGGCAGTGTCGCA…	Unigene27733_G-T	CTTCATGTAGTAATTCTGAGTAAGACCTACAGCAGGTGGGATTTTGGCTGATATAGAGCTTTCCACAGGCTGCACTTTCACAGATGGAGCCACCACTGCCAGGGATTTGGACAGTCGAGAGGACTGGACACCCACATGACTGTTCTGGGGCTTGGGAGTTAGAGGACTGGCAGTGGAGGAGTCAGAATCATGAACGGTTAGACAGCTGATCACATTAGTCCTGTGGCTGGGGCCAAAGCTAGCAGGGTGGAACTTCCTTTCGTCCTCATCGTCAGAGTCACTGTGTATAGTGATGACACTGACAGCAGGGCTTGGGGTGTCAGAGATAATGATGGGCTGAGTGAGAATAGCACTGTACGACTGAGAGCTCACCAGAGCACTGCTGCTGCCAGTGTCACA…
CL329.Contig1_BSB-T	TGAGACTCTGGGCTCTCTAGGAACTTTGACCACAAGCTCCATGGGGTTGATGTTCTTGTTACTGAAGGCCTGCCGAATGATCTCCACAGCATCCTGATGGGTCACAGCCTGCAGAGAGACGCCGTCCACCGACACCAGCTCAAAACCAGCCCGCAGAGCATCATTAGTAGATGCAGCTCCTCCTGGGAAAATCCTCTCGATCTTCACCATGGGCTGAACCCTGGACTCCGATCCTCCGGATATACTGATCCCCAGAGACTGCTTGGTTTTGCTGATGTGGACTGTTGTGAGCTCAA	BY50_1_3645	TGAGACTCTGGGCTCTCTAGGAACTTTGACCACAAGCTCCATGGGGTTGATGTTCTTGTTACTGAAGGCCTGCCGAATGATCTCCACAGCATCCTGATGGGTCACAGCCTGCAGAGAGACGCCGTCCACCGACACCAGCTCAAAACCAGCCCGCAGAGCATCATTAGTAGATGCAGCTCCTCCTGGGAAAATCCTCTCGATCTTCACCATGGGCTGAACCCTGGACTCTGATCCTCCGGATATACTGATCCCCAGAGACTGCTTGGTTTTGCTGATGTGGACTGTAGTGAGCTCGA	BY50_2_2928	TGAGACTCTGGGCTCTCTAGGAACTTTGACCACAAGCTCCATGGGGTTGATGTTCTTGTTACTGAAGGCCTGCCGAATGATCTCCACAGCATCCTGATGGGTCACAGCCTGCAGAGAGACGCCGTCCACCGACACCAGCTCAAAACCAGCCCGCAGAGCATCATTAGTAGATGCAGCTCCTCCTGGGAAAATCCTCTCGATCTTCACCATGGGCTGAACCCTGGACTCCGATCCTCCGGATATACTGATCCCCAGAGACTGCTTGGTTTTGCTGATGTGGACTGTTGTGAGCTCAA	Unigene38226_BY50-T	TGAGACTCTGGGCTCTCTAGGAACTTTGACCACAAGCTCCATGGGGTTGATGTTCTTGTTACTGAAGGCCTGCCGAATGATCTCCACAGCATCCTGATGGGTCACAGCCTGCAGAGAGACGCCGTCCACCGACACCAGCTCAAAACCAGCCCGCAGAGCATCATTAGTAGATGCAGCTCCTCCTGGGAAAATCCTCTCGATCTTCACCATGGGCTGAACCCTGGACTCCGATCCTCCGGATATACTGATCCCCAGAGACTGCTTGGTTTTGCTGATGTGGACTGTTGTGAGCTCAA	BY66_2_2611	TGAGACTCTGGGCTCTCTGGGAACTTTGACCACAAGCTCCATGGGGTTGATGTTCTTGTTACTGAAGGCCTGCCGTATGATCTCCACAGCATCCTGATGGGTCACAGCCTGCAGAGAAACGCCGTCCACCGACACCAGCTCAAAACCAGCCCGCAAAGCATCATTAGTAGATGCAGCTCCTCCTGGGAAAATCCTCTCGATCTTCACCATGGGCTGAACCCTGGACTCTGATCCTCCGGATATACTGATCCCCAGAGACTGCTTGGTTTTGCTGATGTGGACTGTAGTGAGCTCGA	BY66_1_5261	TGAGACTCTGGGCTCTCTGGGAACTTTGACCACAAGCTCCATGGGGTTGATGTTCTTGTTACTGAAGGCCTGCCGTATGATCTCCACAGCATCCTGATGGGTCACAGCCTGCAGAGAAACGCCGTCCACCGACACCAGCTCAAAACCAGCCCGCAAAGCATCATTAGTAGATGCAGCTCCTCCTGGGAAAATCCTCTCGATCTTCACCATGGGCTGAACCCTGGACTCTGATCCTCCGGATATACTGATCCCCAGAGACTGCTTGGTTTTGCTGATGTGGACTGTAGTGAGCTCGA	Unigene879_BY66-Gonad	TGAGACTCTGGGCTCTCTAGGAACTTTGACCACAAGCTCCATGGGGTTGATGTTCTTGTTACTGAAGGCCTGCCGAATGATCTCCACAGCATCCTGATGGGTCACAGCCTGCAGAGAGACGCCGTCCACCGACACCAGCTCAAAACCAGCCCGCAGAGCATCATTAGTAGATGCAGCTCCTCCTGGGAAAATCCTCTCGATCTTCACCATGGGCTGAACCCTGGACTCCGATCCTCCGGATATACTGATCCCCAGAGACTGCTTGGTTTTGCTGATGTGGACTGTTGTGAGCTCAA	CL1756.Contig2_G-T	TGAGACTCTGGGCTCTCTGGGAACTTTGACCACAAGCTCCATGGGGTTGATGTTCTTGTTACTGAAGGCCTGCCGTATGATCTCCACAGCATCCTGATGGGTCACAGCCTGCAGAGAAACGCCGTCCACCGACACCAGCTCAAAACCAGCCCGCAAAGCATCATTAGTAGATGCAGCTCCTCCTGGGAAAATCCTCTCGATCTTCACCATGGGCTGAACCCTGGACTCTGATCCTCCGGATATACTGATCCCCAGAGACTGCTTGGTTTTGCTGATGTGGACTGTAGTGAGCTCGA
Unigene31818_BSB-T	CATCAATGCCATTATGTTGTTTCTGAAGGAATTTGGACTTATGGATAACCATGGCCTTGGAAGGCATAGGGGTGTCTGCCTTGCGGATATTCAGCTCCGCCTTGGGCCTGCTTTGCTCCTGTAGGGCTTTCCACTCATCCAGTGTCATCTCTATGGCAACCTCAATCACTTCCTCAGTCTCAGATGGTCTGTTTTCTCCATCAGTCTCAACTGCCTCTTGGGTCTCCTCATTTTCAACGACCTCCTCACTAGGTGAGGCCTCTTCAATTTCACTCATGTGGTCTCTCATAGAGCCCCAGTTACGAGATCCACTGCCACTGCGCTTCTCTTCCGAACGGACACTC---------------GTTCGGTCACT----GCCACTGTGC---------------…	BY50_1_13605	CATCAATGCCATTATGTTGTTTCTGAAGGAATTTGGACTTATGGATAACCATGGCCTTGGAAGGCATAGGGGTGTCTGCCTTGCGGATATTCAGCTCCGCCTTGGGCCTGCTTTGCTCCTGTAGGGCTTTCCACTCATCCAGTGTCATCTCTATGGCAACCTCAATCACTTCCTCAGTCTCAGATGGTCTGTTTTCTCCATCAGTCTCAACTGCCTCTTGGGTCTCCTCATTTTCAACGACCTCCTCACTAGGTGAGGCCTCTTCAATTTCACTCATGTGGTCTCTCATAGAGCCCCAGTTACGAGATCCACTGCCACTGCGCTTCTCTTCCGAACGGACACTCCTGATTAAGTAACG-CCTCATTTACCAGAAGACATTGCGCACACAAAAGATTATA…	BY50_2_15934	CATCAATGCCATTATGTTGTTTCTGAAGGAATTTGGACTTATGGATAACCATGGCCTTGGAAGGCATAGGGGTGTCTGCCTTGCGGATATTCAGCTCCGCCTTGGGCCTGCTTTGCTCCTGTAGGGCTTTCCACTCATCCAGTGTCATCTCTATGGCAACCTCAATCACTTCCTCAGTCTCAGATGGTCTGTTTTCTCCATCAGTCTCAACTGCCTCTTGGGTCTCCTCATTTTCAACGACCTCCTCACTAGGTGAGGCCTCTTCAATTTCACTCATGTGGTCTCTCATAGAGCCCCAGTTACGAGATCCACTGCCACTGCGCTTCTCTTCCGAACGGACACTC---------------GTTCGGTCACT----GCCACTGTGC---------------…	CL3607.Contig1_BY50-T	CATCAATGCCATTTTGTTGTTTCTGAAGGAATTTGGACTTATGGATAACCATGGCCTTGGAAGGCATAGGGGTGTCTGCCTTGCGGATATTCAGCTCCGCCTTGGGCCTGCTTTGCTCCTGTAGGGCTTTCCACTCATCCAGTGTCATCTCTATGGCAACCTCAATCACTTCCTCAGTCTCAGATGGTCTGTTTTCTCCATCAGTCTCAACTGCCTCTTGGGTCTCCTCATTTTCAACGACCTCCTCACTAGGTGAGGCCTCTTCAATTTCACTCATGTGGTCTCTCATAGAGCCCCAGTTACGAGATCCACTGCCACTGCGCTTCTCTTCCGAACGGACACTC---------------GTTCGGTCACT----GCCACTGTGC---------------…	BY66_2_14755	CATCAATGCCATTTTGTTGTTTCTGAAGGAATTTGGACTTATGGATAACCATGGCCTTGGAAGGCATAGGGGTGTCTGCCTTGCGGATATTCAGCTCCGCCTTGGGCCTGCTTTGCTCCTGTAGGGCTTTCCACTCATCCAGTGTCATCTCTATGGCAACCTCAATCACTTCCTCAGTCTCAGATGGTCTGTTTTCTCCATCAGTCTCAACTGCCTCTTGGGTCTCCTCATTTTCAACGACCTCCTCACTAGGTGAGGCCTCTTCAATTTCACTCATGTGGTCTCTCATAGAGCCCCAGTTACGAGATCCACTGCCACTGCGCTTCTCTTCCGAACGGACACTCCTGATTAAGTAACGCGTTCGGTCACT----GCCACTGTGC---------------…	BY66_1_24997	CATCAATGCCATTTTGTTGTTTCTGAAGGAATTTGGACTTATGGATAACCATGGCCTTGGAAGGCATAGGGGTGTCTGCCTTGCGGATATTCAGCTCCGCCTTGGGCCTGCTTTGCTCCTGTAGGGCTTTCCACTCATCCAGTGTCATCTCTATGGCAACCTCAATCACTTCCTCAGTCTCAGATGGTCTGTTTTCTCCATCAGTCTCAACTGCCTCTTGGGTCTCCTCATTTTCAACGACCTCCTCACTAGGTGAGGCCTCTTCAATTTCACTCATGTGGTCTCTCATAGAGCCCCAGTTACGAGATCCACTGCCACTGCGCTTCTCTTCCGAACGGACACTC---------------GTTCGGTCACT----GCCACTGTGC---------------…	CL17299.Contig1_BY66-Gonad	CATCAATGCCATTATGTTGTTTCTGAAGGAATTTGGACTTATGGATAACCATGGCCTTGGAAGGCATAGGGGTGTCTGCCTTGCGGATATTCAGCTCCGCCTTGGGCCTGCTTTGCTCCTGTAGGGCTTTCCACTCATCCAGTGTCATCTCTATGGCAACCTCAATCACTTCCTCAGTCTCAGATGGTCTGTTTTCTCCATCAGTCTCAACTGCCTCTTGGGTCTCCTCATTTTCAACGACCTCTTCACTAGGTGAGGCCTCTTCAATTTCACTCATGTGGTCTCTCATAGAGCCCCAGTTACGAGATCCACTGCCACTGCGCTTCTCTTCCGAACGGACACTC---------------GTTCGGTCACT----GCCACTGTGT---------------…	CL5081.Contig1_G-T	CATCAATGCCATTATGTTGTTTCTGAAGGACTTTGGACTTATGGATAACCATGGCCTTGGAAGGCATAGGGGTGTCTGCCTTACGGATATTCAGCTCTGCCTTGGGCCTGCTTTGCTCCTGTAGGGCTTTCCACTCATCCAGTGTCATCTCTATGGCAACCTCAATCACTTCCTCAGTCTCAGATGGTCTGTTTTCTCCA---GTCTCAACTGCCTCTTGGGTCTCCTCATTTTCAACGACCTCTTCACTAGGTGAGGCCTCTTCAATTTCACTCATGTGGTCTCTCATAGAGCCCCAGTTACGAGATCCACTGCCACTGCGCTTCTCTTCCGAACGGACACTC---------------GTTCGGTCACT----GCCACTGTGT---------------…
Unigene30116_BSB-T	TGGCTGTGTTCCCTTTCCCTCAGAGATCACATGTTCAGGTGCAGCCTTGGCGAACCACTCGGACCATGCCCCATCGTACAGACAGACCTCCGGGTGGCCGCACAGGTGAGCGGCGAGGGCGATGTGACAGGCTGTCACACCTGAGCCACAGGTGACCCAGAAGGGCTTCTGCATGTCAACTCCAGCCTGCTGGAAGAGCTTGGTGAGTTCCTCCACAGGATGCTCTAGACCTGTTGTCGGGTCCATGAAGCTCTGAAAAGGCATGTTGATGGATCCAGGAATATGACCAGGCTCTGTGTTTGGCCTTGGCTCTGGTTCAACACCACGAAATCGTCCATTGGCTCTGGCGTCGACTACTTGAAATGCATTGGTTTTAATGTTGTTCAAAACGTCTTCATA…	BY50_1_3674	GATCTACATTTATATTTATGTAGA--TCACATGTTCAGGTGCAGCCTTGGCGAACCACTCGGACCATGCCCCATCGTACAGACAGACCTCCGGGTGGCCGCACAGGTGAGCGGCGAGGGCGATGTGACAGGCTGTCACACCTGAGCCACAGGTGACCCAGAAGGGCTTCTGCATGTCAACTCCAGCCTGCTGGAAGAGCTTGGTGAGTTCCTCCACAGGATGCTCTAGACCTGTTGTCGGGTCCATGAAGCTCTGAAAAGGCATGTTGATGGATCCAGGAATATGACCAGGCTCTGTGTTTGGCCTTGGCTCTGGTTCAACACCACGAAATCGTCCATTGGCTCTGGCGTCGACTACTTGAAATGCATTGGTTTTAATGTTGTTCAAAACGTCTTCATA…	BY50_2_4313	GATCTACATTTATATTTATGTAGA--TCACATGTTCAGGTGCAGCCTTGGCGAACCACTCGGACCATGCCCCATCGTACAGACAGACCTCCGGGTGGCCGCACAGGTGAGCGGCGAGGGCGATGTGACAGGCTGTCACACCTGAGCCACAGGTGACCCAGAAGGGCTTCTGCATGTCAACTCCAGCCTGCTGGAAGAGCTTGGTGAGTTCCTCCACAGGATGCTCTAGACCTGTTGTCGGGTCCATGAAGCTCTGAAAAGGCATGTTGATGGATCCAGGAATATGACCAGGCTCTGTGTTTGGCCTTGGCTCTGGTTCAACACCACGAAATCGTCCATTGGCTCTGGCGTCGACTACTTGAAATGCATTGGTTTTAATGTTGTTCAAAACGTCTTCATA…	CL7073.Contig2_BY50-T	TGGCTGTGTTCCCTTTCCCTCAGAGATCACATGTTCAGGTGCAGCCTTGGCGAACCACTCGGACCATGCCCCATCGTACAGACAGACCTCCGGGTGGCCGCACAGGTGAGCGGCGAGGGCGATGTGACAGGCTGTCACACCTGAGCCACAGGTGACCCAGAAGGGCTTCTGCATGTCAACTCCAGCCTGCTGGAAGAGCTTGGTGAGTTCCTCCACAGGATGCTCTAGACCTGTTGTCGGGTCCATGAAGCTCTGAAAAGGCATGTTGATGGATCCAGGAATATGACCAGGCTCTGTGTTTGGCCTTGGCTCTGGTTCAACACCACGAAATCGTCCATTGGCTCTGGCGTCGACTACTTGAAATGCATTGGTTTTAATGTTGTTCAAAACGTCTTCATA…	BY66_2_7698	GATCTGCATTTATATTTATGTAGA--TCACATGTTCAGGTGCAGCCTTGGAGAACCACTCGGCCCATGCCCCATCGTACAGACAGACCCCCGGGTGGCCGCACAGGTGAGCGGCGAGGGCGATGTGACAGGCTGTCACACCTGAGCCACAGGTGACCCAGAAGGGCTTCTGCAGGTCAACTCCAGCCTGCTGGAAGAGCTTGGTGAGTTCCTCCACAGGATGCTCTAGACCTGTTGTCGGGTCCATGAAGCTCTGAAAAGGCATGTTGATGGATCCAGGAATATGACCAGGCTCTGTGTTTGGCCTTGGCTCTGGTTCAACCCCACGAAATCGTCCATTGGCTCTGGCGTCGACTACTTGAAATGCATTGGTTTTAATGTTGTTCAAAACGTCTTCATA…	BY66_1_4919	TGGCTGTGTTCCCTTTCCCTCAGAGATCACATGTTCAGGTGCAGCCTTGGCGAACCACTCGGACCATGCCCCATCGTACAGACAGACCTCCGGGTGGCCGCACAGGTGAGCGGCGAGGGCGATGTGACAGGCTGTCACACCTGAGCCACAGGTGACCCAGAAGGGCTTCTGCATGTCAACTCCAGCCTGCTGGAAGAGCTTGGTGAGTTCCTCCACAGGATGCTCTAGACCTGTTGTCGGGTCCATGAAGCTCTGAAAAGGCATGTTGATGGATCCAGGAATATGACCAGGCTCTGTGTTTGGCCTTGGCTCTGGTTCAACCCCACGAAATCGTCCATTGGCTCTGGCGTCGACTACTTGAAATGCATTGGTTTTAATGTTGTTCAAAACGTCTTCATA…	Unigene44605_BY66-Gonad	TGGCTGTGTTCCCTTTCCCTCAGAGATCACATGTTCAGGTGCAGCCTTGGAGAACCACTCGGCCCATGCCCCATCGTACAGACAGACCCCCGGGTGGCCGCACAGGTGAGCGGCGAGGGCGATGTGACAGGCTGTCACACCTGAGCCACAGGTGACCCAGAAGGGCTTCTGCAGGTCAACTCCAGCCTGCTGGAAGAGCTTGGTGAGTTCCTCCACAGGATGCTCTAGACCTGATGTCAAGTCCATGAAGCTCTGAAAAGGCATGTTGATCGATCCAGGAATATGACCAGGCTCTGTGTTTGCCCTTGGCTCTGGTTCAACCCCACGAAATCGTCCATTGGCTCTGGCGTCGACTACTTGAAATGCATTGGTTTTAATGTTGTTCAAAACGTCTTCATA…	CL8241.Contig1_G-T	TGGCTGTGTTCCCTTTCCCTCAGAGATCACATGTTCAGGTGCAGCCTTGGAGAACCACTCGGCCCATGCCCCATCGTACAGACAGACCCCCGGGTGGCCGCACAGGTGAGCGGCGAGGGCGATGTGACAGGCTGTCACACCTGAGCCACAGGTGACCCAGAAGGGCTTCTGCAGGTCAACTCCAGCCTGCTGGAAGAGCTTGGTGAGTTCCTCCACAGGATGCTCTAGACCTGATGTCAAGTCCATGAAGCTCTGAAAAGGCATGTTGATCGATCCAGGAATATGACCAGGCTCTGTGTTTGCCCTTGGCTCTGGTTCAACCCCACGAAATCGTCCATTGGCTCTGGCGTCGACTACTTGAAATGCATTGGTTTTAATGTTGTTCAAAACGTCTTCATA…
Unigene15125_BSB-T	GACCTTGGACAGCAAGCCTGACTCTGGAGCGCTGGCTTTAATGATGTTCTGGATCTCTTTGAACTTTGGATGTTCTTTATCCGCCACGAGCTGCAGCAGAACAGACTCACTGGTGGTGATGATGATTCCAGTGCGTGCCAGCCGCTCTAGTGCAAACATCCTGTCCATCATGCTTCTTGAGGATGTGGCATCAGCAACAATGTGAACTTCAAAACCTCTTCCAATGAGGTCCAGAGCAGTCTGCTGAATGCACACATGTGTCTCAACTCCGAAAAGCACGACACTGCGGACTCCTGGAATCTCAGCCAGGGCTGCCTCCACCTCCGGAAGTACCATGGAAAACTTTGTTTTAGGAAAAACTAATTTTGCTCCAGTCAGATCCATTTCCTGCACCGTGCT…	BY50_1_13754	GACCTTGGACAGCAAGCCTGACTCTGGAGCGCTGGCTTTAATGATGTTCTGGATCTCTTTGAACTTTGGATGTTCTTTATCCGCCACGAGCTGCAGCAGAACAGACTCACTGGTGGTGATGATGATTCCAGTGCGTGCCAGCCGCTCTAGTGCAAACATCCTGTCCATCATGCTTCTTGAGGATGTGGCATCAGCAACAATGTGAACTTCAAAACCTCTTCCAATGAGGTCCAGAGCAGTCTGCTGAATGCACACATGTGTCTCAACTCCGAAAAGCACGACACTGCGGACTCCTGGAATCTCAGCCAGGGCTGCCTCCACCTCCGGAAGTACCATGGAAAACTTTGTTTTAGGAAAAACTAATTTTGCTCCAGTCAGATCCATTTCCTGCACCGTGCT…	BY50_2_10222	GACCTTGGACAGCAAGCCTGACTCTGGAGCGCTGGCTTTAATGATGTTCTGGATCTCTTTGAACTTTGGATGTTCTTTATCCGCCACGAGCTGCAGCAGAACAGACTCACTGGTGGTGATGATGATTCCAGTGCGTGCCAGCCGCTCTAGTGCAAACATCCTGTCCATCATGCTTCTTGAGGATGTGGCATCAGCAACAATGTGAACTTCAAAACCTCTTCCAATGAGGTCCAGAGCAGTCTGCTGAATGCACACATGTGTCTCAACTCCGAAAAGCACGACACTGCGGACTCCTGGAATCTCAGCCAGGGCTGCCTCCACCTCCGGAAGTACCATGGAAAACTTTGTTTTAGGAAAAACTAATTTTGCTCCAGTCAGATCCATTTCCTGCACCGTGCT…	Unigene2962_BY50-T	GACCTTGGACAGCAAGCCTGACTCTGGAGCGCTGGCTTTAATGATGTTCTGGATCTCTTTGAACTTTGGATGTTCTTTATCCGCCACGAGCTGCAGCAGAACAGACTCACTGGTGGTGATGATGATTCCAGTGCGTGCCAGCCGCTCTAGTGCAAACATCCTGTCCATCATGCTTCTTGAGGATGTGGCATCAGCAACAATGTGAACTTCAAAACCTCTTCCAATGAGGTCCAGAGCAGTCTGCTGAATGCACACATGTGTCTCAACTCCGAAAAGCACGACACTGCGGACTCCTGGAATCTCAGCCAGGGCTGCCTCCACCTCCGGAAGTACCATGGAAAACTTTGTTTTAGGAAAAACTAATTTTGCTCCAGTCAGATCCATTTCCTGCACCGTGCT…	BY66_2_7720	GACCTTGGACAGCAAGCCTGACTCTGGAGCGCTGGCTTTAATGATGTTCTGGATCTCTTTGAACTTTGGATGTTCTTTATCCGCCACGAGCTGCAGCAGAACAGACTCACTGGTGGTGATGATGATTCCAGTGCGTGCCAGCCGCTCTAGTGCAAACATCCTGTCCATCATGCTTCTTGAGGATGTGGCATCAGCAACAATGTGAACTTCAAAACCTCTTCCAATGAGGTCCAGAGCAGTCTGCTGAATGCACACATGTGTCTCAACTCCGAAAAGCACGACACTGCGGACTCCTGGAATCTCAGCCAGGGCTGCCTCCACCTCCGGAAGTACCATGGAAAACTTTGTTTTAGGAAAAACTAATTTTGCTCCAGTCAGATCCATTTCCTGCACCGTGCT…	BY66_1_9505	GACCTTGGACAGCAAGCCTGACTCTGGAGCGCTGGCTTTAATGATGTTCTGGATCTCTTTGAACTTTGGATGTTCTTTATCCGCCACGAGCTGCAGCAGAACAGACTCACTGGTGGTGATGATGATTCCAGTGCGTGCCAGCCGCTCTAGTGCAAACATCCTGTCCATCATGCTTCTTGAGGATGTGGCATCAGCAACAATGTGAACTTCAAAACCTCTTCCAATGAGGTCCAGAGCAGTCTGCTGAATGCACACATGTGTCTCAACTCCGAAAAGCACGACACTGCGGACTCCTGGAATCTCAGCCAGGGCTGCCTCCACCTCCGGAAGTACCATGGAAAACTTTGTTTTAGGAAAAACTAATTTTGCTCCAGTCAGATCCATTTCCTGCACCGTGCT…	CL1311.Contig3_BY66-Gonad	GACCTTGGACAGCAAGCCTGACTCTGGAGCGCTGGCTTTAATGATGTTCTGGATCTCTTTGAACTTTGGATGTTCTTTATCCGCCACGAGCTGCAGCAGAACAGACTCACTGGTGGTGATGATGATTCCAGTGCGCGCCAGCCGCTCTAGTGCAAACATCCTGTCCATCATGCTTCTTGAGGATGTGGCATCAGCAACAATGTGAACTTCAAAACCTCTTCCAATGAGGTCCAGAGCAGTCTGCTGAATGCACACATGTGTCTCAACTCCGAAAAGCACGACACTGCGGACTCCTGGAATCTCAGCCAGGGCTGCCTCCACCTCCGGAAGTACCATGGAAAACTTTGTTTTAGGAAAAACTAATTTTGCTCCAGTCAGATCCATTTCCTGCACCGTGCT…	Unigene7625_G-T	GACCTTGGACAGCAAGCCTGACTCTGGAGCGCTGGCTTTAATGATGTTCTGGATCTCTTTGAACTTTGGATGTTCTTTATCCGCCACGAGCTGCAGCAGAACAGACTCACTGGTGGTGATGATGATTCCAGTGCGCGCCAGCCGCTCTAGTGCAAACATCCTGTCCATCATGCTTCTTGAGGATGTGGCATCAGCAACAATGTGAACTTCAAAACCTCTTCCAATGAGGTCCAGAGCAGTCTGCTGAATGCACACATGTGTCTCAACTCCGAAAAGCACGACACTGCGGACTCCTGGAATCTCAGCCAGGGCTGCCTCCACCTCCGGAAGTACCATGGAAAACTTTGTTTTAGGAAAAACTAATTTTGCTCCAGTCAGATCCATTTCCTGCACCGTGCT…
Unigene1308_BSB-T	GGCGTACTGTCTTGCTGTATTGCCTGTGTTGTCTTCAGTATCTGTGAGTCCCAGCTGCAGCAGCGTCTTAACGGCGTCCACATGCTGGCCAATGCAGGCCATATGTAGAGCTGATCTTCCTTTTGTGTCTCTTGCATGAAGATCAGCGCCCAGAGAAAGCAGTGTTTTTATGGTGCTTGTGTGACCTTCCTTAGCAGCGTAGTGCAATGCAGTCAGATCCAGTTTTGTGGCTCTTGAGTTTATATCAATTCCAAGGTGACGCACAAGGAAAGAAAGTGCTTCTTCTTGAGCAGTAACAGAGGCCTGGTGCAGGGGCTGCGCTCCGAGAATATCTACTGCTGAGGGACATGCCTGGTGATTCTCAAGGAGCAATTTAGCAATAGCTATGTGTCCATTCCT…	BY50_1_13769	GGCGTACTGTCTTGCTGTATTGCCTGTGTTGTCTTCAGTATCTGTGAGTCCCAGCTGCAGCAGCGTCTTAACGGTGTCCACATGCTGGCCAATGCAGGCCATATGTAGAGCTGATCTTCCTTTTGTATCTCTTGCATGAAGATCAGCGCCCAGAGAAAGCAGTGTTTTTATGGTGCTTGTGTGACCTTCCTTAGCAGCGTAGTGCAATGCAGTCAGATCCAGTTTTGTGGCTCTTGAGTTTATATCAATTCCAAGGTGACGCACAAGGAAAGAAAGTGCTTCTTCTTGAGCAGTAACAGAGGCCTGGTGCAGGGGCTGCGCTCCGAGAATATCTACTGCTGAGGGACATGCCTGGTGATTCTCAAGGAGCAATTTAGCAATAGCTATGTGTCCATTCCT…	BY50_2_21869	GGCGTACTGTCTTGCTGTATTGCCTGTGTTGTCTTCAGTATCTGTGAGTCCCAGCTGCAGCAGCGTCTTAACGGCGTCCACATGCTGGCCAATGCAGGCCATATGTAGAGCTGATCTTCCTTTTGTGTCTCTTGCATGAAGATCAGCGCCCAGAGAAAGCAGTGTTTTTATGGTGCTTGTGTGACCTTCCTTAGCAGCGTAGTGCAATGCAGTCAGATCCAGTTTTGTGGCTCTTGAGTTTATATCAATTCCAAGGTGACGCACAAGGAAAGAAAGTGCTTCTTCTTGAGCAGTAACAGAGGCCTGGTGCAGGGGCTGCGCTCCGAGAATATCTACTGCTGAGGGACATGCCTGGTGATTCTCAAGGAGCAATTTAGCAATAGCTATGTGTCCATTCCT…	Unigene36111_BY50-T	GGCGTACTGTCTTGCTGTATTGCCTGTGTTGTCTTCAGTATCTGTGAGTCCCAGCTGCAGCAGCGTCTTAACGGCGTCCACATGCTGGCCAATGCAGGCCATATGTAGAGCTGATCTTCCTTTTGTGTCTCTTGCATGAAGATCAGCGCCCAGAGAAAGCAGTGTTTTTATGGTGCTTGTGTGACCTTCCTTAGCAGCATAGTGCAATGCAGTCAGATCCAGTTTTGTGGCTCTTGAGTTTATATCAATTCCAAGGTGACGCACAAGGAAAGAAAGTGCTTCTTCTTGAGCAGTAACAGAGGCCTGGTGCAGGGGCTGCGCTCCGAGAATATCTACTGCTGAGGGACATGCCTGGTGATTCTCAAGGAGCAATTTAGCAATAGCTATGTGTCCATTCCT…	BY66_2_19080	GGCATACTGTCTTGCTGTATTGCCTGTGTTGTCTTCAGTATCTGTGAGTCCCAGCTGCAGCAGCGTCTTAACGGTGTCCACATGCTGGCCAATGCAGGCCATATGTAGAGCTGATCTTCCTTTTGTATCTCTTGCATGAAGATCAGCGCCCAGAGAAAGCAGTGTTTTTATGGTGCTTGTGTGACCTTCCTTAGCAGCGTAGTGCAATGCAGTCAGATCCAGTTTTGTGGCTCTTGAGTTTATATCAATTCCAAGGTGACGCACAAGGAAAGAAAGTGCTTCTTCTTGAGCAGTAACAGAAGCCTGGTGCAGGGGCTGCGCTCCAAGAATATCTACTGCTGAGGGACATGCCTGGTGATTCTCAAGGAGCAATTTAGCAATAGCTATGTGTCCATTCCT…	BY66_1_18547	GGCATACTGTCTTGCTGTATTGCCTGTGTTGTCTTCAGTATCTGTGAGTCCCAGCTGCAGCAGCGTCTTAACGGCGTCCACATGCTGGCCAATGCAGGCCATATGTAGAGCTGATCTTCCTTTTGTATCTCTTGCATGAAGATCAGCGCCCAGAGAAAGCAGTGTTTTTATGGTGCTTGTGTGACCTTCCTTAGCAGCGTAGTGCAATGCAGTCAGATCCAGTTTTGTGGCTCTTGAGTTTATATCAATTCCAAGGTGACGCACAAGGAAAGAAAGTGCTTCTTCTTGAGCAGTAACAGAAGCCTGGTGCAGGGGCTGCGCTCCAAGAATATCTACTGCTGAGGGACATGCCTGGTGATTCTCAAGGAGCAATTTAGCAATAGCTATGTGTCCATTCCT…	Unigene41257_BY66-Gonad	GGCGTACTGTCTTGCTGTATTGCCTGTGTTGTCTTCAGTATCTGTGAGTCCCAGCTGCAGCAGCGTCTTAACGGTGTCCACATGCTGGCCAATGCAGGCCATATGTAGAGCTGATCTTCCTTTTGTATCTCTTGCATGAAGATCAGCGCCCAGAGAAAGCAGTGTTTTTATGGTGCTTGTGTGACCTTCCTTAGCAGCGTAGTGCAATGCAGTCAGATCCAGTTTTGTGGCTCTTGAGTTTATATCAATTCCAAGGTGACGCACAAGGAAAGAAAGTGCTTCTTCTTGAGCAGTAACAGAAGCCTGGTGCAGGGGCTGCGCTCCGAGAATATCTACTGCTGAGGGACATGCCTGGTGATTCTCAAGGAGCAATTTAGCAATAGCTATGTGTCCATTCCT…	CL4586.Contig1_G-T	GGCATACTGTCTTGCTGTATTGCCTGTGTTGTCTTCAGTATCTGTGAGTCCCAGCTGCAGCAGCGTCTTAACGGTGTCCACATGCTGGCCAATGCAGGCCATATGTAGAGCTGATCTTCCTTTTGTATCTCTTGCATGAAGATCAGCGCCCAGAGAAAGCAGTGTTTTTATGGTGCTTGTGTGACCTTCCTTAGCAGCGTAGTGCAATGCAGTCAGATCCAGTTTTGTGGCTCTTGAGTTTATATCAATTCCAAGGTGACGCACAAGGAAAGAAAGTGCTTCTTCTTGAGCAGTAACAGAAGCCTGGTGCAGGGGCTGCGCTCCAAGAATATCTACTGCTGAGGGACATGCCTGGTGATTCTCAAGGAGCAATTTAGCAATAGCTATGTGTCCATTCCT…
Unigene29355_BSB-T	GTCCAGCTCAATGGGGCTGCTGTCCTCCTGAGCTTCCTCACCCTCCTCTTCCTCACCTGAGCCCATTAGGCTATTCAATAGGTTTCCTAGCAAACCACCATATGATGACGACTGTTTAGGTGGCACTCCAAAGAACAGCTGTCCTATTCTATCCAGATACTCATTGTACATAGGGTCCCTCTTGAGTGATGGCTGATACTGCTCACATAACACTGTGAAGACGGTCAACTTCCCACCATCCACAGCCAGCAGGAGGAACCACAGGAAATTAAGCAAAGGCTGCACAAACGGAGGGCCCTTCTCTATAGACGGGTGCTTCTGTGTGTATGTGGTGAACACCACCAATGCGCTAGTCTTGTTTTTTAGACAAAGGAACTGTAAGACGGCTTGTGCTACAAA…	BY50_1_13785	GTCCAGCTCAATGGGGCTGCTGTCCTCCTGAGCTTCCTCACCCTCCTCTTCCTCACCTGAGCCCATTAGGCTATTCAATAGGTTTCCTAGCAAACCACCATATGATGACGACTGTTTAGGTGGCACTCCAAAGAACAGCTGTCCTATTCTATCCAGATACTCATTGTACATAGGGTCCCTCTTGAGTGATGGCTGATACTGTTCACATAACACTGTGAAGACGGTCAACTTCCCACCATCCACAGCCAGCAGGAGGAACCACAGGAAATTAAGCAAAGGCTGCACAAACGGAGGGCCCTTCTCTATAGACGGGTGCTTCTGTGTGTATGTGGTGAACACCACCAATGCGCTAGTCTTGTTTTTTAGACAAAGGAACTGTAAGACGGCTTGTGCTACAAA…	BY50_2_15960	GTCCAGCTCAATGGGGCTGCTGTCCTCCTGAGCTTCCTCACCCTCCTCTTCCTCACCTGAGCCCATTAGGCTATTCAATAGGTTTCCTAGCAAACCACCATATGATGACGACTGTTTAGGTGGCACTCCAAAGAACAGCTGTCCTATTCTATCCAGATACTCATTGTACATAGGGTCCCTCTTGAGTGATGGCTGATACTGTTCACATAACACTGTGAAGACGGTCAACTTCCCACCATCCACAGCCAGCAGGAGGAACCACAGGAAATTAAGCAAAGGCTGCACAAACGGAGGGCCCTTCTCTATAGACGGGTGCTTCTGTGTGTATGTGGTGAACACCACCAATGCGCTAGTCTTGTTTTTTAGACAAAGGAACTGTAAGACGGCTTGTGCTACAAA…	Unigene37636_BY50-T	GTCCAGCTCAATGGGGCTGCTGTCCTCCTGAGCTTCCTCACCCTCCTCTTCCTCACCTGAGCCCATTAGGCTATTCAATAGGTTTCCTAGCAAACCACCATATGATGACGACTGTTTAGGTGGCACTCCAAAGAACAGCTGTCCTATTCTATCCAGATACTCATTGTACATAGGGTCCCTCTTGAGTGATGGCTGATACTGTTCACATAACACTGTGAAGACGGTCAACTTCCCACCATCCACAGCCAGCAGGAGGAACCACAGGAAATTAAGCAAAGGCTGCACAAACGGAGGGCCCTTCTCTATAGACGGGTGCTTCTGTGTGTATGTGGTGAACACCACCAATGCGCTAGTCTTGTTTTTTAGACAAAGGAACTGTAAGACGGCTTGTGCTACAAA…	BY66_2_12699	GTCCAGCTCAATGGGGCTGCTGTCCTCCTGAGCTTCCTCACCCTCCTCTTCCTCACCTGAGCCCATTAGGCTATTCAATAGGTTTCCTAGCAAACCACCATATGATGACGACTGTTTAGGTGGCACTCCAAAGAACAGCTGTCCTATTCTATCCAGATACTCATTGTACATAGGGTCCCTCTTGAGTGATGGCTGATACTGCTCACATAACACTGTGAAGACGGTCAACTTCCCACCATCCACAGCCAGCAGGAGGAACCACAGGAAATTAAGCAAAGGCTGCACAAACGGAGGGCCCTTCTCTATAGACGGGTGCTTCTGTGTGTATGTGGTGAACACCACCAATGCGCTAGTCTTGTTTTTTAGACAAAGGAACTGTAAGACGGCTTGTGCTACAAA…	BY66_1_14377	GTCCAGCTCAATGGGGCTGCTGTCCTCCTGAGCTTCCTCACCCTCCTCTTCCTCACCTGAGCCCATTAGGCTATTCAATAGGTTTCCTAGCAAACCACCATATGATGACGACTGTTTAGGTGGCACTCCAAAGAACAGCTGTCCTATTCTATCCAGATACTCATTGTACATAGGGTCCCTCTTGAGTGATGGCTGATACTGCTCACATAACACTGTGAAGACGGTCAACTTCCCACCATCCACAGCCAGCAGGAGGAACCACAGGAAATTAAGCAAAGGCTGCACAAACGGAGGGCCCTTCTCTATAGACGGGTGCTTCTGTGTGTATGTGGTGAACACCACCAATGCGCTAGTCTTGTTTTTTAGACAAAGGAACTGTAAGACGGCTTGAGCTACAAA…	Unigene44639_BY66-Gonad	GTCCAGCTCAATGGGGCTGCTGTCCTCCTGAGCTTCCTCACCCTCCTCTTCCTCACCTGAGCCCATTAGGCTATTCAATAGGTTTCCTAGCAAACCACCATATGATGACGACTGTTTAGGTGGCACTCCAAAGAACAGCTGTCCTATTCTATCCAGATACTCATTGTACATAGGGTCCCTCTTGAGTGATGGCTGATACTGTTCACATAACACTGTGAAGACGGTCAACTTCCCACCATCCACAGCCAGCAGGAGGAACCACAGGAAATTAAGCAAAGGCTGCACAAACGGAGGGCCCTTCTCTATAGACGGGTGCTTCTGTGTGTATGTGGTGAACACCACCAATGCGCTAGTCTTGTTTTTTAGACAAAGGAACTGTAAGACGGCTTGAGCTACAAA…	CL5866.Contig1_G-T	GTCCAGCTCAATGGGGCTGCTGTCCTCCTGAGCTTCCTCACCCTCCTCTTCCTCACCTGAGCCCATTAGGCTATTCAATAGGTTTCCTAGCAAACCACCATATGATGACGACTGTTTAGGTGGCACTCCAAAGAACAGCTGTCCTATTCTATCCAGATACTCATTGTACATAGGGTCCCTCTTGAGTGATGGCTGATACTGCTCACATAACACTGTGAAGACGGTCAACTTCCCACCATCCACAGCCAGCAGGAGGAACCACAGGAAATTAAGCAAAGGCTGCACAAACGGAGGGCCCTTCTCTATAGACGGGTGCTTCTGTGTGTATGTGGTGAACACCACCAATGCGCTAGTCTTGTTTTTTAGACAAAGGAACTGTAAGACGGCTTGAGCTACAAA…
Unigene31303_BSB-T	AGCTTTACCATTGATTCCCTTGTGTCGGAACTCTGGCATGCTCCACACGCGCTGCGCTTTCTCTGCTGTCTGGCCAAGGCCCTTCTCAACATCCCCACTCACAGTCTTGACATCTATGCCATCTTCCTCTGAGCCGTAACTGTCTGATTTCAGTCCCAAGGTGCTGCTGAAAGGGTTGATCCGCACTCGAGACTTGAAGCTCATCAGTGACAGGCTTATGG	BY50_1_13855	AGCTTTACCATTGATTCCCTTGTGTCGGAACTCTGGCATGCTCCACACGCGCTGCGCTTTCTCCGCTGTCTGGCCAAGGCCCTTCTCAACATCCCCACTCACAGTCTTGACATCTATACCATCTTCCTCTGAGCCGTAACTGTCTGATTTCAGTCCCAAGGTGCTGCTGAAAGGGTTGATCCGCACTCGAGACTTGAAGCTCATCAGTGACAGGCTTATGG	BY50_2_10885	AGCTTTACCATTGATTCCCTTGTGTCGGAACTCTGGCATGCTCCACACGCGCTGCGCTTTCTCCGCTGTCTGGCCAAGGCCCTTCTCAACATCCCCACTCACAGTCTTGACATCTATACCATCTTCCTCTGAGCCGTAACTGTCTGATTTCAGTCCCAAGGTGCTGCTGAAAGGGTTGATCCGCACTCGAGACTTGAAGCTCATCAGTGACAGGCTTATGG	Unigene45434_BY50-T	AGCTTTACCATTGATTCCCTTGTGTCGGAACTCTGGCATGCTCCACACGCGCTGCGCTTTCTCCGCTGTCTGGCCAAGGCCCTTCTCAACATCCCCACTCACAGTCTTGACATCTATACCATCTTCCTCTGAGCCGTAACTGTCTGATTTCAGTCCCAAGGTGCTGCTGAAAGGGTTGATCCGCACTCGAGACTTGAAGCTCATCAGTGACAGGCTTATGG	BY66_2_16709	AGCTTTACCATTGATTCCCTTGTGTCGGAACTCTGGCATGCTCCACACGCGCTGCGCTTTCTCCGCTGTCTGGCCAAGGCCCTTCTCAACATCCCCACTCACAGTCTTGACATCTATACCATCTTCCTCTGAGCCGTAACTGTCTGATTTCAGTCCCAAGGTGCTGCTGAAAGGGTTGATCCGCACTCGAGACTTGAAGCTCATCAGTGACAGGCTTATGG	BY66_1_18474	AGCTTTACCATTGATTCCCTTGTGTCGGAACTCTGGCATGCTCCACACGCGCTGCGCTTTCTCCGCTGTCTGGCCAAGGCCCTTCTCAACATCCCCACTCACAGTCTTGACATCTATGCCATCTTCCTCTGAGCCGTAACTGTCTGATTTCAGTCCCAAGGTGCTGCTGAAAGGGTTGATCCGCACTCGAGACTTGAAGCTCATCAGTGACAGGCTTATGG	Unigene21712_BY66-Gonad	AGCTTTACCATTGATTCCCTTGTGTCGGAACTCTGGCATGCTCCACACGCGCTGCGCTTTCTCCGCTGTCTGGCCAAGGCCCTTCTCAACATCCCCACTCACAGTCTTGACATCTATACCATCTTCCTCTGAGCCGTAACTGTCTGATTTCAGTCCCAAGGTGCTGCTGAAAGGGTTGATCCGCACTCGAGACTTGAAGCTCATCAGTGACAGGCTTATGG	Unigene37444_G-T	AGCTTTACCATTGATTCCCTTGTGTCGGAAATCTGGCATGCTCCACACACGCTGCGCTTTCTCCGCTGTCTGGCCAAGGCCCTTCTCAACATCCCCACTCACAGTCTTGACATCTATGCCATCTTCCTCTGAGCCGTAACTGTCTGATTTCAGTCCCAGGGTGCTGCTGAAAGGGTTGATCCGCACTCGAGACTTGAAGCTCATCAGTGACAGGCTTATGG
Unigene10728_BSB-T	CCGGGTCTTGTTCCTCTCACGGTGATTGGCTCGTTTCAGTTTCTGCTGCAGTACTCTCTCCCTGGTGGTGCGGTACTCAAGTGCAAACTCACTCAGAATCTTACTGAAGCGGTGGACGCTCACCTCTCTTATCGCGTACGGTGGGTGGCCCAGGAACAGCAGGAATGAGTGAAACCTGTTTATGATGCGGCGATGCACAATTTTAAGGATGATAATTCTTTCTGCACAGTCTTTGAGGAAGTCCGACATGCGCTGCTTAAGGGCTGGTT	BY50_1_10446	CCGGGTCTTGTTCCTCTCACGGTGATTGGCTCGTTTCAGTTTCTGCTGCAGTACTCTCTCCCTGGTGGTGCGGTACTCAAGTGCAAACTCACTCAGAATCTTACTGAAGCGGTGGACGCTCACCTCTCTTATCGCGTACGGTGGGTGGCCCAGGAACAGCAGGAATGAGTGAAACCTGTTTATGATGCGGCGATGCACAATTTTAAGGATGATAATTCTTTCTGCACAGTCTTTGAGGAAGTCCGACATGCGCTGCTTAAGGGCTGGTT	BY50_2_4236	CCGGGTCTTGTTCCTCTCACGGTGATTGGCTCGTTTCAGTTTCTGCTGCAGTACTCTCTCCCTGGTGGTGCGGTACTCAAGTGCAAACTCACTCAGAATCTTACTGAAGCGGTGGACGCTCACCTCTCTTATCGCGTACGGTGGGTGGCCCAGGAACAGCAGGAATGAGTGAAACCTGTTTATGATGCGGCGATGCACAATTTTAAGGATGATAATTCTTTCTGCACAGTCTTTGAGGAAGTCCGACATGCGCTGCTTAAGGGCTGGTT	Unigene22256_BY50-T	CCGGGTCTTGTTCCTCTCACGGTGATTGGCTCGTTTCAGTTTCTGCTGCAGTACTCTCTCCCTGGTGGTGCGGTACTCAAGTGCAAACTCACTCAGAATCTTACTGAAGCGGTGGACGCTCACCTCTCTTATCGCGTACGGTGGGTGGCCCAGGAACAGCAGGAATGAGTGAAACCTGTTTATGATGCGGCGATGCACAATTTTAAGGATGATAATTCTTTCTGCACAGTCTTTGAGGAAGTCCGACATGCGCTGCTTAAGGGCTGGTT	BY66_2_213	CCGGGTCTTGTTCCTCTCACGGTGATTGGCTCGTTTCTGTTTCTGCTGCAGTACTCTCTCCCTGGTGGTGCGGTACTCAAGTGCAAACTCACTCAGAATCTTACTGAAGCGGTGGACGCTCACCTCTCTTATTGCATACGGTGGGTGGCCCAGGAACAGCAGGAATGAGTGAAACCTGTTTATGATGCGACGATGCACAATTTTAAGGATGATAATTCTTTCTGCACAGTCTTTGAGGAAGTCCGACATGCGCTGCTTAAGGGCTGGTT	BY66_1_1624	CCGGGTCTTGTTCCTCTCACGGTGATTGGCTCGTTTCAGTTTCTGCTGCAGTACTCTCTCCCTGGTGGTGCGGTACTCAAGTGCAAACTCACTCAGAATCTTACTGAAGCGGTGGACGCTCACCTCTCTTATCGCGTACGGTGGGTGGCCCAGGAACAGCAGGAATGAGTGAAACCTGTTTATGATGCGGCGATGCACAATTTTAAGGATGATAATTCTTTCTGCACAGTCTTTGAGGAAGTCCGACATGCGCTGCTTAAGGGCTGGTT	Unigene27583_BY66-Gonad	CCGGGTCTTGTTCCTCTCACGGTGATTGGCTCGTTTCTGTTTCTGCTGCAGTACTCTCTCCCTGGTGGTGCGGTACTCAAGTGCAAACTCACTCAGAATCTTACTGAAGCGGTGGACGCTCACCTCTCTTATTGCATACGGTGGGTGGCCCAGGAACAGCAGGAATGAGTGAAACCTGTTTATGATGCGGCGATGCACAATTTTAAGGATGATAATTCTTTCTGCACAGTCTTTGAGGAAGTCCGACATGCGCTGCTTAAGGGCTGGTT	Unigene58160_G-T	CCGGGTCTTGTTCCTCTCACGGTGATTGGCTCGTTTCTGTTTCTGCTGCAGTACTCTCTCCCTGGTGGTGCGGTACTCAAGTGCAAACTCACTCAGAATCTTACTGAAGCGGTGGACGCTCACCTCTCTTATTGCGTACGGTGGGTGGCCCAGGAACAGCAGGAATGAGTGAAACCTGTTTATGATGCGACGATGCACAATTTTAAGGATGATAATTCTTTCTGCACAGTCTTTGAGGAAGTCCGACATGCGCTGCTTAAGGGCTGGTT
Unigene12604_BSB-T	GGAGAGGTCAGAGGTCACATTCAGGCACATGGAGAAGAGGCGGAGGGGGCATCGAGGTGATGACTCCAGTCGGGTGGTTTGTGAGTGTGAGTTGGAGACTGTGTGTGTGTGTGTGAGAGGCAGCCACAGGTTGCGGTGAGGGCTGTGTGTGGTCTCCAGGTCTCGGCTTTTATCGTAGTTCTGGACATCCCAGAAGAGATTAACGGCCCGCCAGCGCATGAGCACATTGTACACAGCACCACCTTCATGAACAATCAGACCAATACACACAAGGTCCATGACTGCATACATGCCATAGCAGATCTGGAACAGGATGTCACTGC	BY50_1_13856	GGAGAGGTCAGAGGTCACATTCAGGCACATGGAGAAAAGGTGGAGAGGGCATCGAGGTGATGACTCCAGTCGGGTGGTTTGTGAGTGTGAGTTGGAGACTGTGTGTGTGTGTGTGAGAGGCAGCCACAGGTTGCGGTGAGGGCTGTGTGTGGTCTCCAGGTCTCGGCTTTTATCGTAGTTCTGGACATCCCAGAAGAGATTAACGGCCCGCCAGCGCATGAGCACATTGTACACAGCACCACCTTCATGAACTATCAGACCAATACACACAAGGTCCATGACTGCATACATGCCATAGCAGATCTGGAACAGGATGTCACTGC	BY50_2_14819	GGAGAGGTCAGAGGTCACATTCAGGCACATGGAGAAGAGGCGGAGGGGGCATCGAGGTGATGACTCCAGTCGGGTGGTTTGTGAGTGTGAGTTGGAGACTGTGTGTGTGTGTGTGAGAGGCAGCCACAGGTTGCGGTGAGGGCTGTGTGTGGTCTCCAGGTCTCGGCTTTTATCGTAGTTCTGGACATCCCAGAAGAGATTAACGGCCCGCCAGCGCATGAGCACATTGTACACAGCACCACCTTCATGAACTATCAGACCAATACACACAAGGTCCATGACTGCATACATGCCATAGCAGATCTGGAACAGGATGTCACTGC	Unigene46099_BY50-T	GGAGAGGTCAGAGGTCACATTCAGGCACATGGAGAAGAGGCGGAGGGGGCATCGAGGTGATGACTCCAGTCGGGTGGTTTGTGAGTGTGAGTTGGAGACTGTGTGTGTGTGTGTGAGAGGCAGCCACAGGTTGCGGTGAGGGCTGTGTGTGGTCTCCAGGTCTCGGCTTTTATCGTAGTTCTGGACATCCCAGAAGAGATTAACGGCCCGCCAGCGCATGAGCACATTGTACACAGCACCACCTTCATGAACAATCAGACCAATACACACAAGGTCCATGACTGCATACATGCCATAGCAGATCTGGAACAGGATGTCACTGC	BY66_2_12032	GGAGAGGTCAGAGGTCACATTCAGGCACATGGAGAAGAGGCGGAGAGGGCATCGAGGTGATGACTCCAGTCGGGTGGTTTGTGAGTGTGAGTTGGAGACTGTGTGTGTGTGTGTGAGAGGCAGCCACAGGTTGCGGTGAGGGCTGTGTGTGGTCTCCAGGTCTCGGCTTTTATCGTAGTTCTGGACATCCCAGAAGAGATTAACGGCCCGCCAGCGCATGAGCACATTGTACACAGCACCACCTTCATGAACAATCAGACCAATACACACAAGGTCCATGACTGCATACATGCCATAGCAGATCTGGAACAGGATGTCACTGC	BY66_1_14432	GGAGAGGTCAGAGGTCACATTCAGGCACATGGAGAAGAGGCGGAGGGGGCATCGAGGTGATGACTCCAGTCGGGTGGTTTGTGAGTGTGAGTTGGAGACTGTGTGTGTGTGTGTGAGAGGCAGCCACAGGTTGCGGTGAGGGCTGTGTGTGGTCTCCAGGTCTCGGCTTTTATCGTAGTTCTGGACATCCCAGAAGAGATTAACGGCCCGCCAGCGCATGAGCACATTGTACACAGCACCACCTTCATGAACAATCAGACCAATACACACAAGGTCCATGACTGCATACATGCCATAGCAGATCTGGAACAGGATGTCACTGC	CL349.Contig2_BY66-Gonad	GGAGAGGTCAGAGGTCACATTCAGGCACATGGAGAAAAGGTGGAGAGGGCATCGAGGTGATGACTCCAGTCGGGTGGTTTGTGAGTGTGAGTTGGAGACTGTGTGTGTGTGTGTGAGAGGCAGCCACAGGTTGCGGTGAGGGCTGTGTGTGGTCTCCAGGTCTCGGCTTTTATCGTAGTTCTGGACATCCCAGAAGAGATTAACGGCCCGCCAGCGCATGAGCACATTGTACACAGCACCACCTTCATGAACTATCAGACCAATACACACAAGGTCCATGACTGCATACATGCCATAGCAGATCTGGAACAGGATGTCACTGC	Unigene34654_G-T	GGAGAGGTCAGAGGTCACATTCAGGCACATGGAGAAGAGGCGGAGAGGGCATCGAGGTGATGACTCCAGTCGGGTGGTTTGTGAGTGTGAGTTGGAGACTGTGTGTGTGTGTGTGAGAGGCAGCCACAGGTTGCGGTGAGGGCTGTGTGTGGTCTCCAGGTCTCGGCTTTTATCGTAGTTCTGGACATCCCAGAAGAGATTAACGGCCCGCCAGCGCATGAGCACATTGTACACAGCACCACCTTCATGAACTATCAGACCAATACACACAAGGTCCATGACTGCATACATGCCATAGCAGATCTGGAACAGGATGTCACTGC
Unigene12857_BSB-T	ACTAGTATGTAGCTGTGCAGGATCATCAGGTTTGTGGCCATCTCTGCTGGGATCTTAATGTGCTGTGTCTGAAGCTCAGCGTACATGCTGAACAAAACATCATGGGCATTCCTGTAGTTTCCTGCAGATTGCTCCTCTCTAGCGATTATAATAGCCGTTCTCGCTGCCTCTCTGTACTGTTTGAGAGCCATGTATAACCGGAACAGATATTTTGCATCCTTTGGCATTCCGTCACTTTCCCCCATCAGATAATCAATAAGCTGATTGGTTAGAGCTTCATCCTTTGCTTCACCTACTGTCTCAATGGCCATCTCTATGGCCAAACTGTCATCAGAACTAGGACATTTCAAAAAGTGCTTCAGCGCCCTGTTGT	BY50_1_1389	ACTAGTATGTAGCTGTGCAGGATCATCAGGTTTGTGGCCATCTCTGCTGGGATCTTAATGTGCTGTGTCTGAAGCTCAGCGTACATGCTGAACAAAACATCATGGGCATTCCTGTAGTTTCCTGCAGATTGCTCCTCTCTAGCGATTATAATAGCCGTTCTCGCTGCCTCTCTGTACTGTTTGAGAGCCATGTATAACCGGAACAGATATTTTGCATCCTTTGGCATTCCGTCACTTTCCCCCATCAGATAATCAATAAGCTGATTGGTTAGAGCTTCATCCTTTGCTTCACCTACTGTCTCAATGGCCATCTCTATGGCCAAACTGTCATCAGAACTAGGACATTTCAAAAAATGCTTCAGCGCCCTGTTGT	BY50_2_487	ACTAGTATGTAGCTGTGCAGGATCATCAGGTTTGTGGCCATCTCTGCTGGGATCTTAATGTGCTGTGTCTGAAGCTCAGCGTACATGCTGAACAAAACATCATGGGCATTCCTGTAGTTTCCTGCAGATTGCTCCTCTCTAGCGATTATAATAGCCGTTCTCGCTGCCTCTCTGTACTGTTTGAGAGCCATGTATAACCGGAACAGATATTTTGCATCCTTTGGCATTCCGTCACTTTCCCCCATCAGATAATCAATAAGCTGATTGGTTAGAGCTTCATCCTTTGCTTCACCTACTGTCTCAATGGCCATCTCTATGGCCAAACTGTCATCAGAACTAGGACATTTCAAAAAGTGCTTCAGCGCCCTGTTGT	Unigene34264_BY50-T	ACTAGTATGTAGCTGTGCAGGATCATCAGGTTTGTGGCCATCTCTGCTGGGATCTTAATGTGCTGTGTCTGAAGCTCAGCGTACATGCTGAACAAAACATCATGGGCATTCCTGTAGTTTCCTGCAGATTGCTCCTCTCTAGCGATTATAATAGCCGTTCTCGCTGCCTCTCTGTACTGTTTGAGAGCCATGTATAACCGGAACAGATATTTTGCATCCTTTGGCATTCCGTCACTTTCCCCCATCAGATAATCAATAAGCTGATTGGTTAGAGCTTCATCCTTTGCTTCACCTACTGTCTCAATGGCCATCTCTATGGCCAAACTGTCATCAGAACTAGGACATTTCAAAAAGTGCTTCAGCGCCCTGTTGT	BY66_2_3206	ACTAGTATGTAGCTGTGCAGGATCATCAGGTTTGTGGCCATCTCTGCTGGGATCTTAATGTGCTGTGTCTGAAGCTCAGCGTACATGCTGAACAAAACATCATGGGCATTCCTGTAGTTTCCTGCAGATTGCTCCTCTCTAGCGATTATAATAGCCGTTCTTGCTGCCTCTCTGTACTGTTTGAGAGCCATGTATAACCGGAACAGATATTTTGCATCCTTTGGCATTCCATCACTTTCCCCCATCAGATAATCAATAAGCTGATTGGTTAGAGCTTCATCCTTTGCTTCACCTACTGTCTCAATGGCCATCTCTATGGCCAAACTGTCATCAGAACTAGGACATTTCAAAAAGTGCTTCAGCGCCCTGTTGT	BY66_1_1321	ACTAGTATGTAGCTGTGCAGGATCATCAGGTTTGTGGCCATCTCTGCTGGGATCTTAATGTGCTGTGTCTGAAGCTCAGCGTACATGCTGAACAAAACATCATGGGCATTCCTGTAGTTTCCTGCAGATTGCTCCTCTCTAGCGATTATAATAGCCGTTCTTGCTGCCTCTCTGTACTGTTTGAGAGCCATGTATAACCGGAACAGATATTTTGCATCCTTTGGCATTCCATCACTTTCCCCCATCAGATAATCAATAAGCTGATTGGTTAGAGCTTCATCCTTTGCTTCACCTACTGTCTCAATGGCCATCTCTATGGCCAAACTGTCATCAGAACTAGGACATTTCAAAAAGTGCTTCAGCGCCCTGTTGT	Unigene42553_BY66-Gonad	ACTAGTATGTAGCTGTGCAGGATCATCAGGTTTGTGGCCATCTCTGCTGGGATCTTAATGTGCTGTGTCTGAAGCTCAGCGTACATGCTGAACAAAACATCATGGGCATTCCTGTAGTTTCCTGCAGATTGCTCCTCTCTAGCGATTATAATAGCCGTTCTCGCTGCCTCTCTGTACTGTTTGAGAGCCATGTATAACCGGAACAGATATTTTGCATCCTTTGGCATTCCGTCACTTTCCCCCATCAGATAATCAATAAGCTGATTGGTTAGAGCTTCATCCTTTGCTTCACCTACTGTCTCAATGGCCATCTCTATGGCCAAACTGTCATCAGAACTAGGACATTTCAAAAAATGCTTCAGCGCCCTGTTGT	CL5568.Contig1_G-T	ACTAGTATGTAGCTGTGCAGGATCATCAGGTTTGTGGCCATCTCTGCTGGGATCTTAATGTGCTGTGTCTGAAGCTCAGCGTACATGCTGAACAAAACATCATGGGCATTCCTGTAGTTTCCTGCAGATTGCTCCTCTCTAGCGATTATAATAGCCGTTCTCGCTGCCTCTCTGTACTGTTTGAGAGCCATGTATAACCGGAACAGATATTTTGCATCCTTTGGCATTCCATCACTTTCCCCCATCAGATAATCAATAAGCTGATTGGTTAGAGCTTCATCCTTTGCTTCACCTACTGTCTCAATGGCCATCTCTATGGCCAAACTGTCATCAGAACTAGGACATTTCAAAAAATGCTTCAGCGCCCTGTTGT
CL4956.Contig3_BSB-T	GTCTGAGCCGCTATGGTGGCGCCGCCGGTAGCTTTGTGATGGGGACCCTCGACCAGCACGGTGGCCATCAGAAGACGAGTCCGTGTCATGCCGCTGACGGCGGTGCTGGTGAGGGGGGGTCAGTGTCCTATGGTCAGCCTTTGGCCCCCCTCCTGAATGGCTGTCACGGGCTCCGGCTCCACTCTGACTGCTCCTTGATGGATTAGGACCATGGTGGTCCCGGGAATCTTTTTTCAGCCTTTTACTGTATATTTCAAAGTCAGAATCTGAAGAGTCCTTTCTGCTTCTGTGTTTCTTTATCTCTTTTTTCTTCTTTTTCTCCTTCTTGCTCTTCTTTTCCTTTTTACTCTTCTTTTTGCTTTCAGATCTTTTGTCTCCTTTATCATGTCTGTTGGCCTC…	BY50_1_13928	GTCTGAGCCGCTATGGTGGCGCCGCCGGTAGCTTTGTGATGGGGACCCTCGACCAGCACGGTGGCCATCAGAAGACGAGTCCGTGTCATGCCGCTGACGGCGGTGCTGGTGAGGGGGGGTCAGTGTCCTATGGTCAGCCTTTGGCCCCCCTCCTGAATGGCTGTCACGGGCTCCGGCTCCACTCTGACTGCTCCTTGATGGATTAGGACCATGGTGGTCCCGGGAATCTTTTTTCAGCCTTTTACTGTATATTTCAAAGTCAGAATCTGAAGAGTCCTTTCTGCTTCTGTGTTTCTTTATCTCTTTTTTCTTCTTTTTCTCCTTCTTGCTCTTCTTTTCCTTTTTACTCTTCTTTTTGCTTTCAGATCTTTTGTCTCCTTTATCATGTCTGTTGGCCTC…	BY50_2_13127	GTCTGAGCCGCTATCATGGCGCTGCCGGTAGCTTTGTGAGGGGAACCCTCGACCAGCACGGTGGCCATCAGACGACGAGTCCGTGTCGTGCCACCGGTGGCGGTGCTGGTGAGGAGGGGTCAGTGTCCTATGGTCGGCCTTTGGCCCCCCTCCTGAATGGCTGTCACAGGCTCCGGCTCCACTCTGACTGCTCCTTGATGGATTAGAACCATGGTGATCCCGGGAATCTTTTCTCAGCCTTTTACTGCATATTTCAAAGTCAGAATCTGAAGAGTCATTTCTGCTTCGGTGTTTCTTCATCTCTTTTTTCTTCTTTTTCTCCTTCTTGCTCTTCTTTGCCTTTTTACTCTTCTTTTTGCTGTCAGATCTTTTATCTCCTTTATCATGTCTGCTGGCCTC…	CL7871.Contig2_BY50-T	GTCTGAGCCGCTATCATGGCGCTGCCGGTAGCTTTGTGAGGGGAACCCTCGACCAGCACGGTGGCCATCAGACGACGAGTCCGTGTCGTGCCACCGGTGGCGGTGCTGGTGAGGAGGGGTCAGTGTCCTATGGTCGGCCTTTGGCCCCCCTCCTGAATGGCTGTCACGGGCTCCGGCTCCACTCTGACTGCTCCTTGATGGATTAGAACCATGGTGATCCCGGGAATCTTTTCTCAGCCTTTTACTGCATATTTCAAAGTCAGAATCTGAAGAGTCATTTCTGCTTCGGTGTTTCTTCATCTCTTTTTTCTTCTTTTTCTCCTTCTTGCTCTTCTTTGCCTTTTTACTCTTCTTTTTGCTGTCAGATCTTTTATCTCCTTTATCATGTCTGTTGGCCTC…	BY66_2_9033	GTCTGAGCCGCTATCATGGCGCTGCCGGTAGCTTTGTGAGGGGAACCCTCGACCAGCACGGTGGCCATCAGACGACGAGTCCGTGTCGTGCCACCGGTGGCGGTGCTGGTGAGGAGGGGTCAGTGTCCTATGGTCGGCCTTTGGCCCCCCTCCTGAATGGCTGTCACAGGCTCCGGCTCCACTCTGACTGCTCCTTGATGGATTAGAACCATGGTGATCCCGGGAATCTTTTCTCAGCCTTTTACTGCATATTTCAAAGTCAGAATCTGAAGAGTCATTTCTGCTTCGGTGTTTCTTCATCTCTTTTTTCTTCTTTTTCTCCTTCTTGCTCTTCTTTGCCTTTTTACTCTTCTTTTTGCTGTCAGATCTTTTATCTCCTTTATCATGTCTGTTGGCCTC…	BY66_1_1932	GTCTGAGCCGCTATCATGGCGCTGCCGGTAGCTTTGTGAGGGGAACCCTCGACCAGCACGGTGGCCATCAGACGACGAGTCCGTGTCGTGCCACCGGTGGCGGTGCTGGTGAGGAGGGGTCAGTGTCCTATGGTCGGCCTTTGGCCCCCCTCCTGAATGGCTGTCACGGGCTCCGGCTCCACTCTGACTGCTCCTTGATGGATTAGGACCATGGTGGTCCCGGGAATCTTTTTTCAGCCTTTTACTGTATATTTCAAAGTCAGAATCTGAAGAGTCCTTTCTGCTTCTGTGTTTCTTTATCTCTTTTTTCTTCTTTTTCTCCTTCTTGCTCTTCTTTTCCTTTTTACTCTTCTTTTTGCTTTCAGATCTTTTGTCTCCTTTATCATGTCTGTTGGCCTC…	CL12746.Contig2_BY66-Gonad	GTCTGAGCCGCTATCATGGCGCTGCCGGTAGCTTTGTGAGGGGAACCCTCGACCAGCACGGTGGCCATCAGACGACGAGTCCGTGTCGTGCCACCGGTGGCGGTGCTGGTGAGGAGGGGTCAGTGTCCTATGGTCGGCCTTTGGCCCCCCTCCTGAATGGCTGTCACAGGCTCCGGCTCCACTCTGACTGCTCCTTGATGGATTAGAACCATGGTGATCCCGGGAATCTTTTCTCAGCCTTTTACTGCATATTTCAAAGTCAGAATCTGAAGAGTCATTTCTGCTTCGGTGTTTCTTCATCTCTTTTTTCTTCTTTTTCTCCTTCTTGCTCTTCTTTGCCTTTTTACTCTTCTTTTTGCTGTCAGATCTTTTATCTCCTTTATCATGTCTGTTGGCCTC…	CL775.Contig2_G-T	GTCTGAGCCGCTATCATGGCGCTGCCGGTAGCTTTGTGAGGGGAACCCTCGACCAGCACGGTGGCCATCAGACGACGAGTCCGTGTCGTGCCACCGGTGGCGGTGCTGGTGAGGAGGGGTCAGTGTCCTATGGTCGGCCTTTGGCCCCCCTCCTGAATGGCTGTCACAGGCTCCGGCTCCACTCTGACTGCTCCTTGATGGATTAGAACCATGGTGATCCCGGGAATCTTTTCTCAGCCTTTTACTGCATATTTCAAAGTCAGAATCTGAAGAGTCATTTCTGCTTCGGTGTTTCTTCATCTCTTTTTTCTTCTTTTTCTCCTTCTTGCTCTTCTTTGCCTTTTTACTCTTCTTTTTGCTGTCAGATCTTTTATCTCCTTTATCATGTCTGTTGGCCTC…
Unigene33031_BSB-T	ACAGAAAACATCTGAGATGGAGCTGCTGACTGACACTTCACTGATTGTAGGGCTTGATGATCTTGATGGAAGCTCAATTACCCCATCCATCTCTTCACTCTTTACCTTCAGCAGTGCAGAAACGAGAGGCTGGGGAGCGTTCTGAATGCTGTTGGGCGCACCTTTGGAGTCTGTCTCTTCTGTTGACTTCCCCTCTT---GTTTGATCTGTGCTCTCTTGGACGTCTCCAGATGACCTCTGACCTGGGCAATCAAACGGGAAAATTCGCTACTATGCTGCTTCCGGTACTTTGAGTGTAACTCCTCAATTTCTTCAGTTGTCTGATTCTTTGTAGTGACGATTACAGGTTTTCGTTTACTGTCCAATTGATTCTTTAACCTCGCGTTGTTTTCAACTTC…	BY50_1_13999	ACAGAAAACATCTGAGATGGAGCTGCTGACTGACACTTCACTGATTGTAGGGCTTGATGATCTTGATGGAAGCTCAATTACCCCATCCATCTCTTCACTCTTTACCTTCAGCAGTGCAGAAACAAGAGGCTGGGGAGCGTTCTGAATGCTGTTGGGCGCACCTTTGGAGTCTGTCTCTTCTGTTGACTTCCCCTCTT---GTTTGATCTGTGCTCTCTTGGACGTCTCCAGACGACCTCTGACCTGGGCAATCAAACGGGAAAATTCGCTACTATGCTGCTTCCGGTACTTTGAGTGTAACTCCTCAATTTCTTCAGTTGTCTGATTCTTTGTAGTGACGATTACAGGTTTTCGTTTACTGTCCAATTGATTCTTTAACCTTGCGTTGTTTTCAACTTC…	BY50_2_14982	ACAGAAAACATCTGAGATGGAGCTGCTGACTGACACTTCACTGATTGTAGGGCTTGATGATCTTGATGGAAGTTCAATTACCCCATCCATCTCTTCAGTCTTTACCTTCAGCAGTGCAGAAACAAGAGGCTGGGGAGCGTTCTGAATGCTGTTGTGTGCACCTTTGGAATCTGTCTCTTCTGTTGACCTCCCCTCTTCTTGTTTGATCTGTGCCCTCTTGGACGTCTCCAGACGACCTCTGACCTGGGCAATCAAACGGGAAAATTCGCTACTATGCTGCTTCCGGTACTTTGAGTGTAACTCCTCAATTTCTTCAGTTGTCTGATTCTTTGTAGTGACGATTACAGGTTTTCGTTTACTGTCCAATTGATTCTTTAACCTTGCGTTGTTTTCAACTTC…	CL7427.Contig1_BY50-T	ACAGAAAACATCTGAGATGGAGCTGCTGACTGACACTTCACTGATTGTAGGGCTTGATGATCTTGATGGAAGCTCAATTACCCCATCCATCTCTTCACTCTTTACCTTCAGCAGTGCAGAAACAAGAGGCTGGGGAGCGTTCTGAATGCTGTTGGGCGCACCTTTGGAGTCTGTCTCTTCTGTTGACTTCCCCTCTT---GTTTGATCTGTGCTCTCTTGGACGTCTCCAGACGACCTCTGACCTGGGCAATCAAACGGGAAAATTCGCTACTATGCTGCTTCCGGTACTTTGAGTGTAACTCCTCAATTTCTTCAGTTGTCTGATTCTTTGTAGTGACGATTACAGGTTTTCGTTTACTGTCCAATTGATTCTTTAACCTCGCGTTGTTTTCAACTTC…	BY66_2_14526	ACAGAAAACATCTGAGATGGAGCTGCTGACTGACACTTCACTGATTGTAGGGCTTGATGATCTTGATGGAAGCTCAATTACCCCATCCATCTCTTCACTCTTTACCTTCAGCAGTGCAGAAACAAGAGGCTGGGGAGCGTTCTGAATGCTGTTGGGCGCACCTTTGGAGTCTGTCTCTTCTGTTGACTTCCCCTCTT---GTTTGATCTGTGCTCTCTTGGACGTCTCCAGACGACCTCTGACCTGGGCAATCAAACGGGAAAATTCGCTACTATGCTGCTTCCGGTACTTTGAGTGTAACTCCTCAATTTCTTCAGTTGTCTGATTCTTTGTAGTGACGATTACAGGTTTTCGTTTACTGTCCAATTGATTCTTTAACCTTGCGTTGTTTTCAACTTC…	BY66_1_9095	ACAGAAAACATCTGAGATGGAGCTGCTGACTGACACTTCACTGATTGTAGGGCTTGATGATCTTGATGGAAGTTCAATTACCCCATCCATCTCTTCACTCTTTACCTTCAGCAGTGCAGAAACGAGAGGCTGGGGAGCGTTCTGAATGCTGTTGTGTGCACCTTTGGAATCTGTCTCTTCTGTTGACCTCCCCTCTTCTTGTTTGATCTGTGCCCTCTTGGACGTCTCCAGACGACCTCTGACCTGGGCAATCAAACGGGAAAATTCGCTACTATGCTGCTTCCGGTACGTTGAGTGCAACTCCTCAATTTCTTCAGTGGTCTGATTCTTTGTAGTGACGATTACAGGTTTTCGTTTACTGTCCAATTGATTCTTTAACCTCTCGTTGTTTTCAACTTC…	CL14297.Contig1_BY66-Gonad	ACAGAAAACATCTGAGATGGAGCTGCTGACTGACACTTCACTGATTGTAGGGCTTGATGATCTTGATGGAAGTTCAATTACCCCATCCATCTCTTCAGTCTTTACCTTCAGCAGTGCAGAAACGAGAGGCTGGGGAGCGTTCTGAATGCTGTTGTGTGCACCTTTGGAATCTGTCTCTTCTGTTGACCTCCCCTCTTCTTGTTTGATCTGTGCCCTCTTGGACGTCTCCAGACGACCTTTGACCTGGGCAATCAAACGGGAAAATTCGCTACTATGCTGCTTCCGGTACTTTGAGTGTAACTCCTCAATTTCTTCAGTTGTCTGATTCTTTGTAGTGACGATTACAGGTTTTCGTTTACTGTCCAATTGATTCTTTAACCTTGCGTTGTTTTCAACTTC…	Unigene27073_G-T	ACAGAAAACATCTGAGATGGAGCTGCTGACTGACACTTCACTGATTGTAGGGCTTGATGATCTTGATGGAAGTTCAATTACCCCATCCATCTCTTCAGTCTTTACCTTCAGCAGTGCAGAAACGAGAGGCTGGGGAGCGTTCTGAATGCTGTTGTGTGCACCTTTGGAATCTGTCTCTTCTGTTGACCTCCCCTCTTCTTGTTTGATCTGTGCCCTCTTGGACGTCTCCAGACGACCTTTGACCTGGGCAATCAAACGGGAAAATTCGCTACTATGCTGCTTCCGGTACGTTGAGTGCAACTCCTCAATTTCTTCAGTGGTCTGATTCTTTGTAGTGACGATTACAGGTTTTCGTTTACTGTCCAATCGATTCTTTAACCTCTCGTTGTTTTCAACTTC…
Unigene14956_BSB-T	GTCTCTGTGGGAGTGGCCCTGTGGGGTGATGCTGAAAACTCGGATTCGTAGGTGCGAGGCGATTTGCAGGCACAGACTCGTGCAGTAACGCACCAGATCCACCAGGGACAGCACCATGGCGATCCAAAGCACGATGTGTTCATCAATGAAGCTGTTGAAATACTGATTTAGGAAGAGGAGTCCAGGACCAATGAAAGCTGAGTCAGGAAGATGAAGCTCACTCTTGGTCATATGGGCCACCACCAACTTATTTGAGATCTTGGCAATCACCATGCCAAATGTAAGGACATAAAGGCAAGGATGGTGCTCAAAAAGCTGACTTGAGGACTTTTTAAAGATGATGAAGGCCAGAGTGAGGATGAGGCCAATGTGTAGACCAGGAGACAACACGCTGGTGTC…	BY50_1_14055	GTCTCTGTGGGAGTGGCCCTGTGGGGTGATGCTGAAAACTCGGATTCGTAGGTGCGAGGCGATTTGCAGGCACAGACTCGTGCAGTAACGCACCAGATCCACCAGGGACAGCACCATGGCGATCCAAAGCACGATGTGTTCATCAATGAAGCTGTTGAAATACTGATTTAGGAAGAGGAGTCCAGGACCAATGAAAGCTGAGTCAGGAAGATGAAGCTCACTCTTGGTCATATGGGCCACCACCAACTTATTTGAGATCTTGGCAATCACCATGCCAAATGTAAGGACATAAAGGCAAGGATGGTGCTCAAAAAGCTGACTTGAGGACTTTTTAAAGATGATGAAGGCCAGAGTGAGGATGAGGCCAATGTGTAGACCAGGAGACAACACACTGGTGTC…	BY50_2_7730	GTCTCTGTGGGAGTGGCCCTGTGGGGTGATGCTGAAAACTCGGATTCGTAGGTGCGAGGCGATTTGCAGGCACAGACTCGTGCAGTAACGCACCAGATCCACCAGGGACAGCACCATGGCGATCCAAAGCACGATGTGTTCATCAATGAAGCTGTTGAAATACTGATTTAGGAAGAGGAGTCCAGGACCAATGAAAGCTGAGTCAGGAAGATGAAGCTCACTCTTGGTCATATGGGCCACCACCAACTTATTTGAGATCTTGGCAATCACCATGCCAAATGTAAGGACATAAAGGCAAGGATGGTGCTCAAAAAGCTGACTTGAGGACTTTTTAAAGATGATGAAGGCCAGAGTGAGGATGAGGCCAATGTGTAGACCAGGAGACAACACGCTGGTGTC…	Unigene38167_BY50-T	GTCTCTGTGGGAGTGGCCCTGTGGGGTGATGCTGAAAACTCGGATTCGTAGGTGCGAGGCGATTTGCAGGCACAGACTCGTGCAGTAACGCACCAGATCCACCAGGGACAGCACCATGGCGATCCAAAGCACGATGTGTTCATCAATGAAGCTGTTGAAATACTGATTTAGGAAGAGGAGTCCAGGACCAATGAAAGCTGAGTCAGGAAGATGAAGCTCACTCTTGGTCATATGGGCCACCACCAACTTATTTGAGATCTTGGCAATCACCATGCCAAATGTAAGGACATAAAGGCAAGGATGGTGCTCAAAAAGCTGACTTGAGGACTTTTTAAAGATGATGAAGGCCAGAGTGAGGATGAGGCCAATGTGTAGACCAGGAGACAACACGCTGGTGTC…	BY66_2_7527	GTCTTTGTGGGAGTGGCCCTGTGGGGTGATGCTGAAAACTCTGATTCGTAGGTGCGAGGCGATTTGCAGGCACAGGCTCGTGCAGTAACGCACCAAATCCACCAGGGACAGCACCATGGCGATCCAAAGCACGATGTGTTCATCAATGAAGCTGTTGAAATACTGATTTAGGAAGAGGAGTCCAGGACCAATGAAAGCTGAGTCAGGAAGATGAAGCTCACTCTTGGTCATATGGGCCACCACCAGCTTATTTGAGATCTTGGCGATCACCATGCCAAATGTAAGGACATAAAGGCAAGGATGGTGCTCAAAAAGCTGACTGGAGGACTTTTTAAAGATGATGAAGGCCAGAGTGAGGATGAGGCCAATGTGTAGACCAGGAGACAACACACTGGTGTC…	BY66_1_12415	GTCTCTGTGGGAGTGGCCCTGTGGGGTGATGCTGAAAACTCGGATTCGTAGGTGCGAGGCGATTTGCAGGCACAGACTCGTGCAGTAACGCACCAGATCCACCAGGGACAGCACCATGGCGATCCAAAGCACGATGTGTTCATCAATGAAGCTGTTGAAATACTGATTTAGGAAGAGGAGTCCAGGACCAATGAAAGCTGAGTCAGGAAGATGAAGCTCACTCTTGGTCATATGGGCCACCACCAGCTTATTTGAGATCTTGGCGATCACCATGCCAAATGTAAGGACATAAAGGCAAGGATGGTGCTCAAAAAGCTGACTGGAGGACTTTTTAAAGATGATGAAGGCCAGAGTGAGGATGAGGCCAATGTGTAGACCAGGAGACAACACGCTGGTGTC…	Unigene2923_BY66-Gonad	GTCTTTGTGGGAGTGGCCCTGTGGGGTGATGCTGAAAACTCTGATTCGTAGGTGCGAGGCGATTTGCAGGCACAGACTCGTGCAGTAACGCACCAGATCCACCAGGGACAGCACCATGGCGATCCAAAGCACGATGTGTTCATCAATGAAGCTGTTGAAATACTGATTTAGGAAGAGGAGTCCAGGACCAATGAAAGCTGAGTCAGGAAGATGAAGCTCACTCTTGGTCATATGGGCCACCACCAACTTATTTGAGATCTTGGCAATCACCATGCCAAATGTAAGGACATAAAGGCAAGGATGGTGCTCAAAAAGCTGACTTGAGGACTTTTTAAAGATGATGAAGGCCAGAGTGAGGATGAGGCCAATGTGTAGACCAGGAGACAACACGCTGGTGTC…	Unigene11736_G-T	GTCTTTGTGGGAGTGGCCCTGTGGGGTGATGCTGAAAACTCTGATTCGTAGGTGCGAGGCGATTTGCAGGCACAGGCTCATGCAGTAACGCACCAAATCCACCAGGGACAGCACCATGGCGATCCAAAGCACAATGTGTTCATCAATGAAGCTGTTGAAATACTGATTTAGGAAGAGGAGTCCAGGACCAATGAAAGCTGAGTCAGGAAGATGAAGCTCACTCTTGGTCATATGGGCCACCACCAGCTTATTTGAGATCTTGGCGATCACCATGCCAAATGTAAGGACATAAAGGCAAGGATGGTGCTCAAAAAGCTGACTGGAGGACTTTTTAAATATGATGAAGGCCAGAGTGAGGATGAGGCCAATGTGTAGACCAGGAGACAACACACTGGTGTC…
Unigene7179_BSB-T	GCCAGCCTTATTCTGATAATCAATATTACACACTCCTGCAGCAAGTAGAATCTTTACTACGCTGAAATTAGAGTGAGACACACTGTAGTGAAGGGCTGTGTTGCCATTTTGGTCAGCCATGTTGGCCACATAGCACAGCACGTCTGGCGAGACATGGCGGCAAGCGAAGAGGAAGTCCTCCACGATCTGTGGACATGCCCTCTTCT	BY50_1_1412	GCCAGCCTTATTCTGGTAATCAATATTGCACACTCCTGCAGCAAGTAGAATCTTTACTACGCTGAAATTAGAGTGAGACACACTGTAGTGAAGGGCTGTGTTGCCATTTTGGTCAGCCATGTTGGCCACATAGCACAGCACGTCTGGCGAGACATGGCGGCAAGCGAAGAGGAAGTCCTCCACGATCTGTGGACATGCCCTCTTCT	BY50_2_1778	GCCAGCCTTATTCTGATAATCAATATTACACACTCCTGCAGCAAGTAGAATCTTTACTACGCTGAAATTAGAGTGAGACACACTGTAGTGAAGGGCTGTGTTGCCATTTTGGTCAGCCATGTTGGCCACATAGCACAGCACGTCTGGCGAGACATGGCGGCAAGCGAAGAGGAAGTCCTCCACGATCTGTGGACATGCCCTCTTCT	Unigene8875_BY50-T	GCCAGCCTTATTCTGATAATCAATATTACACACTCCTGCAGCAAGTAGAATCTTTACTACGCTGAAATTAGAGTGAGACACACTGTAGTGAAGGGCTGTGTTGCCATTTTGGTCAGCCATGTTGGCCACATAGCACAGCACGTCTGGCGAGACATGGCGGCAAGCGAAGAGGAAGTCCTCAACGATCTGTGGACATGCCCTCTTCT	BY66_2_1406	GCCAGCCTTATTCTGGTAATCAATATTGCACACTCCTGCAGCAAGTAGAATCTTTACTACGCTGAAATTAGAGTGAGACACACTGTAGTGAAGGGCTGTGTTGCCATTTTGGTCAGCCATGTTGGCCACATAGCACAGCACGTCTGGCGAGACATGGCGGCAAGCGAAGAGGAAGTCCTCAACGATCTGTGGACATGCCCTCTTCT	BY66_1_1868	GCCAGCCTTATTCTGGTAATCAATATTGCACACTCCTGCAGCAAGTAGAATCTTTACTACGCTGAAATTAGAGTGAGACACACTGTAGTGAAGGGCTGTGTTGCCATTTTGGTCAGCCATGTTGGCCACATAGCACAGCACGTCTGGCGAGACATGGCGGCAAGCGAAGAGGAAGTCCTCAACGATCTGTGGACATGCCCTCTTCT	CL3729.Contig5_BY66-Gonad	GCCAGCCTTATTCTGGTAATCAATATTGCACACTCCTGCAGCAAGTAGAATCTTTACTACGCTGAAATTAGAGTGAGACACACTGTAGTGAAGGGCTGTGTTGCCATTTTGGTCAGCCATGTTGGCCACATAGCACAGCACGTCTGGCGAGACATGGCGGCAAGCGAAGAGGAAGTCCTCAACGATCTGTGGACATGCCCTCTTCT	CL3352.Contig1_G-T	GCCAGCCTTATTCTGGTAATCAATATTGCACACTCCTGCAGCAAGTAGAATCTTTACTACGCTGAAATTAGAGTGAGACACACTGTAGTGAAGGGCTGTGTTGCCATTTTGGTCAGCCATGTTGGCCACATAGCACAGCACGTCTGGCGAGACATGGCGGCAAGCGAAGAGGAAGTCCTCAACGATCTGTGGACATGCCCTCTTCT
Unigene32001_BSB-T	AAGCGTAAACCAATCGCCCTCCACTTCTGTCTGCAACTGTACTGGTCTTTTCTCTGGTACAGATGGCCTTTTTGGTCTTTCGTCCACTCTTATTTGTTTTTTCTTCTCTTCTTCCCTTCTTATTTTCTCTTCTTCAGCCCTCCTGTCCACTTTAAGGACATCTGCGAAAACTGTTTCTTTTGGTGAAACATCAAAAAGAATGAACCAGTCGTCTTCTACTTCAATCTGAGGCTGTACTTCTGTTGCCAGAGTAATAGATGGTTGAGCTCTTCTGGCTTCCAGCTCCTGCTTTCGCTTCTCCTGTTCTCTTAGTCTCCTCTTCTCCTCCTCTTTCACTCTCATCTCCTGCTGTCTCACTCTGTCCTCTTGTTCTTTAATCCTGCGCTCTTCAGTGACCAC…	BY50_1_14141	AAGCGTAAACCAATCGCCCTCCACTTCTGTCTGCAACTGTACTGGTCTTTTCTCTGGTACAGATGGCCTTTTTGGTCTTTCGTCCACTCTTATTTGTTTTTTCTTCTCTTCTTCCCTTCTTATTTTCTCTTCTTCAGCCCTCCTGTCCACTTTAAGGACATCTGCGAAAACTGTTTCTTTTGGTGAAACATCAAAAAGAATGAACCAGTCGTCTTCTACTTCAATCTGAGGCTGTACTTCTGTTGCCAGAGTAATAGATGGTTGAGCTCTTCTGGCTTCCAGCTCCTGCTTTCGCTTCTCCTGTTCTCTTAGTCTCCTCTTCTCCTCCTCTTTCACTCTCATCTCCTGCTGTCTCACTCTGTCCTCTTGTTCTTTAATCCTGCGCTCTTCAGTGACCAC…	BY50_2_8558	AAGTGTAAACCAATCATCCTCCACTTCTGTCTGCAACTGTACTGGTCTTTTCTCTGGTACAGATGGCCTTTTTGGTATTTCTTCCACTCTTATTTGTTTTTTCCTCTCTTCTTCCCTTCTCATTTTCTCTTCCTCAGCCCTCCTGTCCTCTTTAAGGACATCTGCAAAAACTGTTTCTTTTTGTGAAACATCAAAAAGAATGAACCAGTCGTCTTCTACTTCAATCTGAGGCTGTACTTCTGTTGCCAGAGTAATAGATGGTTGAGCTCTTCTGGCTTCCAGCTCCTGTTTTCGCTTCTCCTGTTCTCCTAGTCTCCTCTTCTCCTCCTCTTTCATTCTCATCTCCTGCTGTCTCACTCTGTCCTCTTGTTCTTTAATCCTGCGCTCTTCAGTGACCAC…	Unigene1684_BY50-T	AAGCGTAAACCAATCGCCCTCCACTTCTGTCTGCAACTGTACTGGTCTTTTCTCTGGTACAGATGGCCTTTTTGGTCTTTCGTCCACTCTTATTTGTTTTTTCTTCTCTTCTTCCCTTCTTATTTTCTCTTCTTCAGCCCTCCTGTCCACTTTAAGGACATCTGCGAAAACTGTTTCTTTTGGTGAAACATCAAAAAGAATGAACCAGTCGTCTTCTACTTCAATCTGAGGCTGTACTTCTGTTGCCAGAGTAATAGATGGTTGAGCTCTTCTGGCTTCCAGCTCCTGCTTTCGCTTCTCCTGTTCTCTTAGTCTCCTCTTCTCCTCCTCTTTCACTCTCATCTCCTGCTGTCTCACTCTGTCCTCTTGTTCTTTAATCCTGCGCTCTTCAGTGACCAC…	BY66_2_2177	AAGTGTAAACCAATCATCCTCCACTTCTGTCTGCAACTGTACTGGTCTTTTCTCTGGTACAGATGGCCTTTTTGGTATTTCTTCCACTCTTATTTGTTTTTTCCTCTCTTCTTCCCTTCTCATTTTCTCTTCCTCAGCCCTCCTGTCCTCTTTAAGGACATCTGCAAAAACTGTTTCTTTTTGTGAAACATCAAAAAGAATGAACCAGTCGTCTTCTACTTCAATCTGAGGCTGTACTTCTGTTGCCAGAGTAATAGATGGTTGAGCTCTTCTGGCTTCCAGCTCCTGTTTTCGCTTCTCCTGTTCTCTTAGTCTCCTCTTCTCCTCCTCTTTCACTCTCATCTCCTGCTGTCTCACTCTGTCCTCTTGTTCTTTAATCCTGCGCTCTTCAGTGACCAC…	BY66_1_7967	AAGTGTAAACCAATCATCCTCCACTTCTGTCTGCAACTGTACTGGTCTTTTCTCTGGTACAGATGGCCTTTTTGGTATTTCTTCCACTCTTATTTGTTTTTTCCTCTCTTCTTCCCTTCTCATTTTCTCTTCCTCAGCCCTCCTGTCCTCTTTAAGGACATCTGCAAAAACTGTTTCTTTTTGTGAAACATCAAAAAGAATGAACCAGTCGTCTTCTACTTCAATCTGAGGCTGTACTTCTGTTGCCAGAGTAATAGATGGTTGAGCTCTTCTGGCTTCCAGCTCCTGTTTTCGCTTCTCCTGTTCTCTTAGTCTCCTCTTCTCCTCCTCTTTCACTCTCATCTCCTGCTGTCTCACTCTGTCCTCTTGTTCTTTAATCCTGCGCTCTTCAGTGACCAC…	Unigene4872_BY66-Gonad	AAGTGTAAACCAATCATCCTCCACTTCTGTCTGCAACTGTACTGGTCTTTTCTCTGGTACAGATGGCCTTTTTGGTATTTCTTCCACTCTTATTTGTTTTTTCCTCTCTTCTTCCCTTCTCATTTTCTCTTCCTCAGCCCTCCTGTCCTCTTTAAGGACATCTGCAAAAACTGTTTCTTTTTGTGAAACATCAAAAAGAATGAACCAGTCGTCTTCTACTTCAATCTGAGGCTGTACTTCTGTTGCCAGAGTAATAGATGGTTGAGCTCTTCTGGCTTCCAGCTCCTGCTTTCGCTTCTCCTGTTCTCTTAGTCTCCTCTTCTCCTCCTCTTTCACTCTCATCTCCTGCTGTCTCACTCTGTCCTCTTGTTCTTTAATCCTGCGCTCTTCAGTGACCAC…	Unigene26674_G-T	AAGTGTAAACCAATCATCCTCCACTTCTGTCTGCAACTGTACTGGTCTTTTCTCTGGTACAGATGGCCTTTTTGGTATTTCTTCCACTCTTATTTGTTTTTTCCTCTCTTCTTCCCTTCTCATTTTCTCTTCCTCAGCCCTCCTGTCCTCTTTAAGGACATCTGCAAAAACTGTTTCTTTTTGTGAAACATCAAAAAGAATGAACCAGTCGTCTTCTACTTCAATCTGAGGCTGTACTTCTGTTGCCAGAGTAATAGATGGTTGAGCTCTTCTGGCTTCCAGCTCCTGTTTTCGCTTCTCCTGTTCTCTTAGTCTCCTCTTCTCCTCCTCTTTCACTCTCATCTCCTGCTGTCTCACTCTGTCCTCTTGTTCTTTAATCCTGCGCTCTTCAGTGACCAC…
Unigene7100_BSB-T	CCTGACCTTCTGTAGTTCCTCCCGGAGCCAGGCTGGTAGCGGCTGACCCAGTCTGTGCAGCAGCTTAGATAATTCAATGTTCTGATCCCTGTAGAATCTGGAGAGAAATGCTCGTGACTCAGAGTCCATGGGTGGGTACTTGCGGCCTTTGCTCTTCCCCAAACACTTAGTCCTGCCCCCTTCCAACAGCTGACACCAGAAGCCCTTCTGAGGATCAAACGTGAGTGCCTGTGAGTAGTTGTAATAAGGAGTGACACCCAGAAATTTCTGAAGCTCGTCCATCACTTTTGCTGGGTCATTCCTCAGTTGCTGTCCATCAATAATCATTAGCTGGTTTGGAGGGTAGTACGTGAGCCATCTCTCCAGGTGTGTGGCGTAGAGTCCAGGTACGAGGCAGCG…	BY50_1_14265	CCTGACCTTCTGTAGTTCCTCCCGGAGCCAGGCTGGTAGCGGCTGACCCAGTCTGTGCAGCAGCTTAGATAATTCAATGTTCTGATCCCTGTAGAATCTGGAGAGAAATGCTCGTGACTCAGAGTCCATGGGTGGGTACTTGCGGCCTTTGCTCTTCCCCAAACACTTAGTCCTGCCCCCTTCCAACAGCTGACACCAGAAGCCCTTCTGAGGATCAAACGTGAGTGCCTGTGAGTAGTTGTAATAAGGAGTGACACCCAGAAATTTCTGAAGCTCGTCCATCACTTTTGCTGGGTCATTCCTCAGTTGCTGTCCATCAATAATCATTAGCTGGTTTGGAGGGTAGTACGTGAGCCATCTCTCCAGGTGTGTGGCGTAGAGTCCAGGTACGAGGCAGCG…	BY50_2_2437	CCTGACCTTCTGTAGTTCCTCCCGGAGCCAGGCTGGTAGCGGCTGACCCAGTCTGTGCAGCAGCTTAGATAATTCAATGTTCTGATCCCTGTAGAATCTGGAGAGAAATGCTCGTGACTCAGAGTCCATGGGTGGGTACTTGCGGCCTTTGCTCTTCCCCAAACACTTAGTCCTGCCCCCTTCCAACAGCTGACACCAGAAGCCCTTCTGAGGATCAAACGTGAGTGCCTGTGAGTAGTTGTAATAAGGAGTGACACCCAGAAATTTCTGAAGCTCGTCCATCACTTTTGCTGGGTCATTCCTCAGTTGCTGTCCATCAATAATCATTAGCTGGTTTGGAGGGTAGTACGTGAGCCATCTCTCCAGGTGTGTGGCGTAGAGTCCAGGTACGAGGCAGCG…	Unigene40392_BY50-T	CCTGACCTTCTGTAGTTCCTCCCGGAGCCAGGCTGGTAGCGGCTGACCCAGTCTGTGCAGCAGCTTAGATAATTCAATGTTCTGATCCCTGTAGAATCTGGAGAGAAATGCTCGTGACTCAGAGTCCATGGGTGGGTACTTGCGGCCTTTGCTCTTCCCCAAACACTTAGTCCTGCCCCCTTCCAACAGCTGACACCAGAAGCCCTTCTGAGGATCAAACGTGAGTGCCTGTGAGTAGTTGTAATAAGGAGTGACACCCAGAAATTTCTGAAGCTCGTCCATCACTTTTGCTGGGTCATTCCTCAGTTGCTGTCCATCAATAATCATTAGCTGGTTTGGAGGGTAGTACGTGAGCCATCTCTCCAGGTGTGTGGCGTAGAGTCCAGGTACGAGGCAGCG…	BY66_2_2024	CCTGACCTTCTGTAGTTCCTCCCGGAGCCAGGCTGGTAGCGGCTGACCCAGTCTGTGCAGCAGCTTAGATAATTCAATGTTCTGATCCCTGTAGAATCTGGAGAGAAATGCTCGTGACTCAGAGTCCATGGGTGGGTACTTGCGGCCTTTGCTCTTCCCCAAACACTTAGTCCTGCCCCCTTCCAACAGCTGACACCAGAAGCCCTTCTGAGGATCAAACGTGAGTGCCTGTGAGTAGTTGTAATAAGGAGTGACACCCAGAAATTTCTGAAGCTCGTCCATCACTTTTGCTGGGTCATTCCTCAGTTGCTGTCCATCAATAATCATTAGCTGGTTTGGAGGGTAGTACGTGAGCCATCTCTCCAGGTGTGTGGCGTAGAGTCCAGGTACGAGGCAGCG…	BY66_1_2711	CCTGACCTTCTGTAGTTCCTCCCGGAGCCAGGCTGGTAGCGGCTGACCCAGTCTGTGCAGCAGCTTAGATAATTCAATGTTCTGATCCCTGTAGAATCTGGAGAGAAATGCTCGTGACTCAGAGTCCATGGGTGGGTACTTGCGGCCTTTGCTCTTCCCCAAACACTTAGTCCTGCCCCCTTCCAACAGCTGACACCAGAAGCCCTTCTGAGGATCAAACGTGAGTGCCTGTGAGTAGTTGTAATAAGGAGTGACACCCAGAAATTTCTGAAGCTCGTCCATCACTTTTGCTGGGTCATTCCTCAGTTGCTGTCCATCAATAATCATTAGCTGGTTTGGAGGGTAGTACGTGAGCCATCTCTCCAGGTGTGTGGCGTAGAGTCCAGGTACGAGGCAGCG…	CL6182.Contig2_BY66-Gonad	CCTGACCTTCTGTAGTTCCTCCCGGAGCCAGGCTGGTAGCGGCTGACCCAGTCTGTGCAGCAGCTTAGATAATTCAATGTTCTGATCCCTGTAGAATCTGGAGAGAAATGCTCGTGACTCAGAGTCCATGGGTGGGTACTTGCGGCCTTTGCTCTTCCCCAAACACTTAGTCCTGCCCCCTTCCAACAGCTGACACCAGAAGCCCTTCTGAGGATCAAACGTGAGTGCCTGTGAGTAGTTGTAATAAGGAGTGACACCCAGAAATTTCTGAAGCTCGTCCATCACTTTTGCTGGGTCATTCCTCAGTTGCTGTCCATCAATAATCATTAGCTGGTTTGGAGGGTAGTACGTGAGCCATCTCTCCAGGTGTGTGGCGTAGAGTCCAGGTACGAGGCAGCG…	Unigene23039_G-T	CCTGACCTTCTGTAGTTCCTCCCGGAGCCAGGCTGGTAGCGGTTGACCCAGTCTGTGCAGCAGCTTAGATAATTCTATGTTCTGATCCCTGTAGAATCTGGAAAGAAACGCTCGTGACTCAGAGTCCATGGGTGGGTACTTGCGGCCTTTGCTCTTCCCCAAACACTTAGTCCTGCCCCCTTCCAACAGCTGACACCAGAAGCCCTTCTGAGGATCAAACGTGAGTGCCTGTGAGTAGTTGTAATAAGGGGTGACACCCAGAAATTTCTGAAGCTCATCCATCACTTTAGCTGGGTCATTCCTCAGTTGCTGTCCATCAATAATCATTAGCTGGTTTGGAGGGTAGTATGTGAGCCATCTCTCCAGGTGCGTGGCGTAGAGTCCAGGTACGAGGCAGCG…
Unigene36444_BSB-T	CTCTGCTTCAGCTTTACCCACAACCTCAATGGAGCCGGCCTCTGCTTCTCCAATACGTTTGATCTTCTCCGCTTCAGCCTGTGCCGTCAACACCTTCTTCATCTTCTGCGCCTCTGCGAGCTGCTCCATCTTGTAGGCTTCAGCCTCAGCTGGTCTCCTCACGGTGGCGATCAGCTCTTTATCTGTCCTGAGGATCTCCTTTTCCTCAATGGAAATTTGCTTCTTCCTCTGAACCACCTCAATCTCAATCTCCTCCAGTCGGATCTTTTGCTGCTCCTTGGCTGCCTGAAGCTCATAGGCCAATTGTGCCTCAGCTTTCTTTG	BY50_1_14312	CTCTGCTTCAGCTTTACCCACAACCTCAATGGAGCCGGCCTCTGCTTCTCCAATACGTTTGATCTTCTCCGCTTCAGCCTGTGCCGTCAACACCTTCTTCATCTTCTGCGCCTCTGCGAGCTGCTCCATCTTGTAGGCTTCAGCCTCAGCTGGTCTCCTCACGGTGGCGATCAGCTCTTTATCTGTCCTGAGGATCTCCTTTTCCTCAATGGAAATTTGCTTCTTCCTCTGAACCACCTCAATCTCAATCTCCTCCAGTCGGATCTTTTGCTGCTCCTTGGCTGCCTGAAGCTCATAGGCCAATTGTGCCTCAGCTTTCTTTG	BY50_2_16195	CTCTGCTTCAGCTTTACCCACAACCTCAATGGAGCCGGCCTCTGCTTCTCCAATACGTTTGATCTTCTCCGCTTCAGCCTGTGCCGTCAACACCTTCTTCATCTTCTGCGCCTCTGCGAGCTGCTCCATCTTGTAGGCTTCAGCCTCAGCTGGTCTCCTCACGGTGGCGATCAGCTCTTTATCTGTCCTGAGGATCTCCTTTTCCTCAATGGAAATTTGCTTCTTCCTCTGAACCACCTCAATCTCAATCTCCTCCAGTCGGATCTTTTGCTGCTCCTTGGCTGCCTGAAGCTCATAGGCCAATTGTGCCTCAGCTTTCTTTG	Unigene36404_BY50-T	CTCTGCTTCAGCTTTACCCACAACCTCAATGGAGCCGGCCTCTGCTTCTCCAATACGTTTGATCTTCTCCGCTTCAGCCTGTGCCGTCAACACCTTCTTCATCTTCTGCGCCTCTGCGAGCTGCTCCATCTTGTAGGCTTCAGCCTCAGCTGGTCTCCTCACGGTGGCGATCAGCTCTTTATCTGTCCTGAGGATCTCCTTTTCCTCAATGGAAATTTGCTTCTTCCTCTGAACCACCTCAATCTCAATCTCCTCCAGTCGGATCTTTTGCTGCTCCTTGGCTGCCTGAAGCTCATAGGCCAATTGTGCCTCAGCTTTCTTTG	BY66_2_2945	CTCTGCTTCAGCTTTACCCACAACCTCAATGGAGCCGGCCTCTGCTTCTCCAATACGTTTGATCTTCTCCGCTTCAGCCTGTGCCGTCAACACCTTCTTCATCTTCTGCGCCTCTGCGAGCTGCTCCATCTTGTAGGCTTCAGCCTCAGCTGGTCTCCTCACGGTGGCGATCAGCTCTTTATCTGTCCTGAGGATCTCCTTTTCCTCAATGGAAATTTGCTTCTTCCTCTGAACCACCTCAATCTCAATCTCCTCCAGTCGGATCTTTTGCTGCTCCTTGGCTGCCTGAAGCTCATAGGCCAATTGTGCCTCAGCTTTCTTTG	BY66_1_11230	CTCTGCTTCAGCTTTACCCACAACCTCAATGGAGCCGGCCTCTGCTTCTCCAATACGTTTGATCTTCTCCGCTTCAGCCTGTGCCGTCAACACCTTCTTCATCTTCTGCGCCTCTGCGAGCTGCTCCATCTTGTAGGCTTCAGCCTCAGCTGGTCTCCTCACGGTGGCGATCAGCTCTTTATCTGTCCTGAGGATCTCCTTTTCCTCAATGGAAATTTGCTTCTTCCTCTGAACCACCTCAATCTCAATCTCCTCCAGTCGGATCTTTTGCTGCTCCTTGGCTGCCTGAAGCTCATAGGCCAATTGTGCCTCAGCTTTCTTTG	Unigene41543_BY66-Gonad	CTCTGCTTCAGCTTTACCCACAACCTCAATGGAGCCGGCCTCTGCTTCTCCAATACGTTTGATCTTCTCCGCTTCAGCCTGTGCCGTCAACACCTTCTTCATCTTCTGCGCCTCTGCGAGCTGCTCCATCTTGTAGGCTTCAGCCTCAGCTGGTCTCCTCACGGTGGCGATCAGCTCTTTATCTGTCCTGAGGATCTCCTTTTCCTCAATGGAGATTTGCTTCTTCCTCTGAACCACCTCAATCTCAATCTCCTCCAGTCGGATCTTTTGCTGCTCCTTGGCTGCCTGAAGCTCATAGGCCAATTGTGCCTCAGCTTTCTTTG	Unigene9267_G-T	CTCTGCTTCAGCTTTCCCCACAACCTCAATGGAGCCGGCCTCTGCTTCTCCAATACGTTTGATCTTTTCCGCTTCAGCCTGTGCTGTCAACACCTTCTTCATCTTCTTTGCCTCTGCAAGCTGCTCCATCTTGTAGGCTTCAGCCTCAGCTGGTCTCCTCACGGTGGCGATCAGCTCTTTATCTGTCCTGAGGATCTCCTTTTCCTCAATGGAGATTTGCTTCTTCCTCTGAACCACCTCAATCTCAATCTCCTCCAGTCGGATCTTCTGCTGCTCCTTGGCTGCCTGAAGCTCATAGGCCAATTGCGCCTCAGCTTTCTTTG
Unigene34171_BSB-T	GGCACACAGTGCACCATACCTCTCTTCATCCATGTTCCCCTCTTCCTCTTCCTCATAGCTGCCCTCATCCAATTCCAGATCCAATTCTGTGCCGATGCCAGAGTCTCGTGGAGCCATGAAAAGACTGACAGACCGGCATGTGAAGAACACAATCCTCTTCAGTCTTTTGTTATAAAAGAAGTAGTTGAAGGACCACAGGTTGCCTTCTTCCCCATATGGGTCCGAATCCAGGTCAGGATTGTAACTGTATATGTCACATTCAGCGAGGCTGATCTCCTTGTCTAGGGCTTCCCATAATTGAGGCTGTAGGTGACTGTACGCCTCACCCGCAGCGGCAGACAAACTGCTGTTCACTGCATTAAATACCCAATTAACACTGGGCTCCTTGCTGAAATCATG…	BY50_1_10453	GGCACACAGTGCACCATACCTCTCTTCATCCATGTTCCCCTCTTCCTCTTCCTCATAGCTGCCCTCATCCAATTCCAGATCCAATTCTGTGCCGATGCCAGAGTCTCGTGGAGCCATGAAAAGACTGACAGACCGGCATGTGAAGAACACAATCCTCTTCAGTCTTTTGTTATAAAAGAAGTAGTTGAAGGACCACAGGTTGCCTTCTTCCCCATATGGGTCCGAATCCAGGTCAGGATTGTAACTGTATATGTCACATTCAGCGAGGCTGATCTCCTTGTCTAGGGCTTCCCATAATTGAGGCTGTAGGTGACTGTACGCCTCACCCGCAGCGGCAGACAAACTGCTGTTCACTGCATTAAATACCCAATTAACACTGGGCTCCTTGCTGAAATCATG…	BY50_2_6367	GGCACACAGTGCACCATACCTCTCTTCATCCATGTTCCCCTCTTCTTCTTCCTCATAGCTGCCCTCATCCAATTCCAGATCCAATTCTGTGCCGATGCCAGAGTCTCGTGGAGCCATGAAAAGACTGACAGACCGGCATGTGAAGAACACAATCCTCTTCAGTCTTTTGTTATAAAAGAAGTAGTTGAAGGACCACAGGTTGCCTTCTTCCCCATATGGGTCCGAATCCAGGTCAGGATTGTAACTGTATATGTCACATTCAGCGAGGCTGATCTCCTTGTCTAGGGCTTCCCATAATTGAGGCTGTAGGTGACTGTACGCCTCACCCGCAGCGGCAGACAAACTGCTGTTCACTGCATTAAATACCCAATTAACACTGGGCTCCTTGCTGAAATCATG…	Unigene41958_BY50-T	GGCACACAGTGCACCATACCTCTCTTCATCCATGTTCCCCTCTTCTTCTTCCTCATAGCTGCCCTCATCCAATTCCAGATCCAATTCTGTGCCGAAGCCAGAGTCTTGTGGAGCCATGAAAAGACTGACAGAACGGCATGTGAAGAACACAATCCTCTTCAGTCTTTTGTTATAAAAGAAGTAGTTGAAGGACCACAGGTTGCCTTCTTCCCCATATGGGTCCGAATCCAGGTCAGGATTGTAACTGTATATGTCACATTCAGCGAGGCTGATCTCCTTGTCTAGGGCTTCCCATAATTGAGGCTGTAGGTGACTGTACGCCTCACCCGCAGCGGCAGACAAACTGCTGTTCACTGCATTAAATACCCAATTAACACTGGGCTCCTTGCTGAAATCATG…	BY66_2_4408	GGCACACAGTGCACCATACCTCTCTTCATCCATGTTCCCCTCTTCTTCTTCCTCATAGCTGCCCTCATCCAATTCCAGATCCAATTCTGTGCCGATGCCAGAGTCTCGTGGAGCCATGAAAAGACTGACAGACCGGCATGTGAAGAACACAATCCTCTTCAGTCTTTTGTTATAAAAGAAGTAATTGAAGGACCACAGGTTGCCTTCTTCCCCATATGGGTCTGAATCCAGGTCAGGATTGTAACTGTATATGTCACATTCAGCGAGGCTGATCTCCTTGTCTAGGGCTTCCCATAATTGAGGCTGTAGGTGACTGTACGCCTCACCCGCAGCGGCAGACAAACTGCTGTTCACTGCATTAAACACCCAATTAACACTGGGCTCCTTGCTGAAATCATG…	BY66_1_6893	GGCACACAGTGCACCATACCTCTCTTCATCCATGTTCCCCTCTTCCTCTTCCTCATAGCTGCCCTCATCCAATTCCAGATCCAATTCTGTGCCGATGCCAGAGTCTCGTGGAGCCATGAAAAGACTGACAGAACGGCATGTGAAGAACACAATCCTCTTCAGTCTTTTGTTATAAAAGAAGTAATTGAAGGACCACAGGTTGCCTTCTTCCCCATATGGGTCTGAATCCAGGTCAGGATTGTAACTGTATATGTCACATTCAGCGAGGCTGATCTCCTTGTCTAGGGCTTCCCATAATTGAGGCTGTAGGTGACTGTACGCCTCACCCGCAGCGGCAGACAAACTGCTGTTCACTGCATTAAACACCCAATTAACACTGGGCTCCTTGCTGAAATCATG…	CL17113.Contig4_BY66-Gonad	GGCACACAGTGCACCATACCTCTCTTCATCCATGTTCCCCTCTTCCTCTTCCTCATAGCTGCCCTCATCCAATTCCAGATCCAATTCTGTGCCGATGCCAGAGTCTCGTGGAGCCATGAAAAGACTGACAGAACGGCATGTGAAGAACACAATCCTCTTCAGTCTTTTGTTATAAAAGAAGTAATTGAAGGACCACAGGTTGCCTTCTTCCCCATATGGGTCCGAATCCAGGTCAGGATTGTAACTGTATATGTCACATTCAGCGAGGCTGATCTCCTTGTCTAGGGCTTCCCATAATTGAGGCTGTAGGTGACTGTACGCCTCACCCGCAGCGGCAGACAAACTGCTGTTCACTGCATTAAATACCCAATTAACACTGGGCTCCTTGCTGAAATCATG…	CL6629.Contig2_G-T	GGCACACAGTGCACCATACCTCTCTTCATCCATGTTCCCCTCTTCTTCTTCCTCATAGCTGCCCTCATCCAATTCCAGATCCAATTCTGTGCCGAAGCCAGAGTCTTGTGGAGCCATGAAAAGACTGACAGAACGGCATGTGAAGAACACAATCCTCTTCAGTCTTTTGTTATAAAAGAAGTAATTGAAGGACCACAGGTTGCCTTCTTCCCCATATGGGTCTGAATCCAGGTCAGGATTGTAACTGTATATGTCACATTCAGCGAGGCTGATCTCCTTGTCTAGGGCTTCCCATAACTGAGGCTGTAGGTGACTGTACGTCTCACCCGCAGCGGCAGACAAACTGCTGTTCACTGCATTAAACACCCAATTAACACTGGGCTCCTTGCTGAAATCATG…
CL6081.Contig1_BSB-T	GTGCGTTTGTTGATCTGGTGGAACCGTTCCCTCCGGCTGTTTAACCACTGGCTCTCCGTCAGGTGTGGAGTCTGAAACCTCTTCAATATCTCCTGTCGACGGGGTCGGGCTCATCTTAGTCTTTAAGGTTTCCACTTTCTCCTCAAATGACTTGAAGGTGGGTGTGTTCCTTACGTCCTCCAGCTTTCTGCTAATGGCTGAGCCCACGCTGGAGAATGCTGTCGTTGCCTTCTGACCCACTTGGGATAGGGTCTCTGAGGTCTTCTTATATGCGGTGGAGGTGGTGACTTCCTGCCAGCCCTTGGTTAGGTTCTGTTTAAACTCGTTGAGTGGAGTGATGCCCAGCTTCCTCTTGATCTCCGCCACCTGCTTCTCCTTGGCCGCTAGCACCTGAGAAA	BY50_1_14329	GTGCGTTTGTTGATCTGGTGGAACCGTTCCCTCCGGCTGTTTAACCACTGGCTCTCCGTCAGGTGTGGAGTCTGAAACCTCTTCAATATCTCCTGTCGACGGGGTCGGGCTCATCTTAGTCTTTAAGGTTTCCACTTTCTCCTCAAATGACTTGAAGGTGGGTGTGTTCCTTACGTCCTCCAGCTTTCTGCTAATGGCTGAGCCCACGCTGGAGAATGCTGTCGTTGCCTTCTGACCCACTTGGGATAGGGTCTCTGAGGTCTTCTTATATGCGGTGGAGGTGGTGACTTCCTGCCAGCCCTTGGTTAGGTTCTGTTTAAACTCGTTGAGTGGAGTGATGCCCAGCTTCCTCTTGATCTCCGCCACCTGCTTCTCCTTGGCCGCTAGCACCTGAGAAA	BY50_2_9236	GTGCGTTTGTTGATCTGGTGGAACCGTTCCCTCCGGCTGTTTAACCACTGGCTCTCCGTCAGGTGTGGAGTCTGAAACCTCTTCAATATCTCCTGTCGACGGGGTCGGGCTCATCTTAGTCTTTAAGGTTTCCACTTTCTCCTCAAATGACTTGAAGGTGGGTGTGTTCCTTACGTCCTCCAGCTTTCTGCTAATGGCTGAGCCCACGCTGGAGAATGCTGTCGTTGCCTTCTGACCCACTTGGGATAGGGTCTCTGAGGTCTTCTTATATGCGGTGGAGGTGGTGACTTCCTGCCAGCCCTTGGTTAGGTTCTGTTTAAACTCGTTGAGTGGAGTGATGCCCAGCTTCCTCTTGATCTCCGCCACCTGCTTCTCCTTGGCCGCTAGCACCTGAGAAA	Unigene787_BY50-T	GTGCGTTTGTTGATCTGGTGGAACCGTTCCCTCCGGCTGTTTAACCACTGGCTCTCCGTCAGGTGTGGAGTCTGAAACCTCTTCAATATCTCCTGTCGACGGGGTCGGGCTCATCTTAGTCTTTAAGGTTTCCACTTTCTCCTCAAATGACTTGAAGGTGGGTGTGTTCCTTACGTCCTCCAGCTTTCTGCTAATGGCTGAGCCCACGCTGGAGAATGCTGTCGTTGCCTTCTGACCCACTTGGGATAGGGTCTCTGAGGTCTTCTTATATGCGGTGGAGGTGGTGACTTCCTGCCAGCCCTTGGTTAGGTTCTGTTTAAACTCGTTGAGTGGAGTGATGCCCAGCTTCCTCTTGATCTCCGCCACCTGCTTCTCCTTGGCCGCTAGCACCTGAGAAA	BY66_2_17248	GTGCGTTTGTTGATCTGGTGGAACCGTTCCCTCCGGCTGTTTAACCACTGGCTCTCCGTCAGGTGTGGAGTCTGAAACCTCTTCAATATCTCCTGTCGACGGGGTCGGGCTCATCTTAGTCTTTAAGGTTTCCACTTTCTCCTCAAATGACTTGAAGGTGGGTGTGTTCCTTACATCCTCCAGCTTTCTGCTAATGGCTGAGCCCACGCTGGAGAATGCTGTCGTTGCCTTCTGACCCACTTGGGATAGGGTCTCTGAGGTCTTCTTATATGCGGTGGAGGTGGTGACTTCCTGCCAGCCCTTGGTTAGGTTCTGTTTAAACTCGTTGAGTGGAGTGATGCCCAGCTTCCTCTTGATCTCTGCCACCTGCTTCTCCTTGGCCGCTAGCACCTGGGAAA	BY66_1_6009	GTGCGTTTGTTGATCTGGTGGAACCGTTCCCTCCGGCTGTTTAACCACTGGCTCTCCGTCAGGTGTGGAGTCTGAAACCTCTTCAATATCTCCTGTCGACGGGGTCGGGCTCATCTTAGTCTTTAAGGTTTCCACTTTCTCCTCAAATGACTTGAAGGTGGGTGTGTTCCTTACGTCCTCCAGCTTTCTGCTAATGGCTGAGCCCACGCTGGAGAATGCTGTCGTTGCCTTCTGACCCACTTGGGATAGGGTCTCTGAGGTCTTCTTATATGCGGTGGAGGTGGTGACTTCCTGCCAGCCCTTGGTTAGGTTCTGTTTAAACTCGTTGAGTGGAGTGATGCCCAGCTTCCTCTTGATCTCTGCCACCTGCTTCTCCTTGGCCGCTAGCACCTGGGAAA	Unigene44544_BY66-Gonad	GTGCGGTTGTTGATCTGGTGGAACCGTTCCCTCCGGCTGTTTAACCACTGGCTCTCCGTCAGGTGTGGAGTCTGAAACCTCTTCAATATCTCCCGTCGATGGCGTCGGGCTCATCTTAGTCTTTAAGGTTTCCACTTTCTCCTCAAATGACTTGAAGGTGGGTGTGTTCCTTACATCCTCCAGCTTTCTGCTAATGGCTGAGCCCACGCTGGAGAATGCTGTCGTTGCCTTCTGACCCACTTGGGATAGGGTCTCTGAGGTCTTCTTATATGCGGTGGAGGTGGTGACTTCCTGCCAGCCCTTGGTTAGGTTCTGTTTAAACTCGTTGAGTGGAGTGATGCCCAGCTTCCTCTTGATCTCTGCCACCTGCTTCTCCTTGGCCGCTAGCACCTGAGAAA	Unigene18177_G-T	GTGCGGTTGTTGATCTGGTGGAACCGTTCCCTCCGGCTGTTTAACCACTGGCTCTCCGTCAGGTGTGGAGTCTGAAACCTCTTCAATATCTCCCGTCGATGGCGTCGGGCTCATCTTAGTCTTTAAGGTTTCCACTTTCTCCTCAAATGACTTGAAGGTGGGTGTGTTCCTTACATCCTCCAGCTTTCTGCTAATGGCTGAGCCCACGCTGGAGAATGCTGTCGTTGCCTTCTGACCCACTTGGGATAGGGTCTCTGAGGTCTTCTTATACGCAGTGGAGGTGGTGACTTCCTGCCAGCCCTTGGTTAGGTTCTGTTTAAACTCGTTGAGTGGAGTGATGCCCAGCTTCCTCTTGATCTCTGCCACCTGCTTCTCCTTGGCCGCTAGCACCTGGGAAA
Unigene35635_BSB-T	CTTGCCGATCCTCTGTACCACCCAGTCCTGTTGGCATAGTGGGCATCTATTGTTCTGCTTGACCCAGAGGGACATGCAGCAGTTGTGAAAAGAGTGGTTACACTCTCCCCATACCACAACACAGTCCTCTTGTTTGTTTTCAGCCTGGCATCTCAAGCATGCATCCATTACTTGAACCCGACAAATAGCGCAGGTGTCACACTCCACATCCCAGCTCCACATTGCCACCGCATTCCACTTCTTGAGGGAGAACATCTTGTCTCCCCCTGATTTGGATCCAGAAGAACCGCTGTGAGTGTGCACTAAAACCGGCTCATCACCATCGTCCATCTCCGCCA	BY50_1_14389	CTTGCCGATCCTCTGTACCACCCAGTCCTGTTGGCATAGTGGGCATCTATTGTTCTGCTTGACCCAGAGGGACATGCAGCAGTTGTGAAAAGAGTGGTTACACTCTCCCCATACCACAACACAGTCCTCTTGTTTGTTTTCAGCCTGGCATCTCAAGCATGCATCCATTACTTGAACCCGACAAATAGCGCAGGTGTCACACTCCACATCCCAGCTCCACATTGCCACCGCATTCCACTTCTTGAGGGAGAACATCTTGTCTCCCCCTGATTTGGATCCAGAAGAACCGCTGTGAGTGTGCACTAAAACCGGCTCATCACCATCGTCCATCTCCGCCA	BY50_2_19902	CTTGCCGATCCTCTGTACCACCCAGTCCTGTTGGCATAGTGGGCATCTATTGTTCTGCTTGACCCAGAGGGACATGCAGCAGTTGTGAAAAGAGTGGTTACACTCTCCCCATACCACAACACAGTCCTCTTGTTTGTTTTCAGCCTGGCATCTCAAGCATGCATCCATTACTTGAACCCGACAAATAGCGCAGGTGTCACACTCCACATCCCAGCTCCACATTGCCACCGCATTCCACTTCTTGAGGGAGAACATCTTGTCTCCCCCTGATTTGGATCCAGAAGAACCGCTGTGAGTGTGCACTAAAACCGGCTCATCACCATCGTCCATCTCCGCCA	Unigene32931_BY50-T	CTTGCCGATCCTCTGTACCACCCAGTCCTGTTGGCATAGTGGGCATCTATTGTTCTGCTTGACCCAGAGGGACATGCAGCAGTTGTGAAAAGAGTGGTTACACTCTCCCCATACCACAACACAGTCCTCTTGTTTGTTTTCAGCCTGGCATCTCAAGCATGCATCCATTACTTGAACCCGACAAATAGCGCAGGTGTCACACTCCACATCCCAGCTCCACATTGCCACCGCATTCCACTTCTTGAGGGAGAACATCTTGTCTCCCCCTGATTTGGATCCAGAAGAACCGCTGTGAGTGTGCACTAAAACCGGCTCATCACCATCGTCCATCTCCGCCA	BY66_2_22661	CTTGCCGATCCTCTGTACCACCCAGTCCTGTTGGCATAGTGGGCATCTATTGTTCTGCTTGACCCAGAGGGACATGCAGCAGTTGTGGAAGGAGTGGTTGCACTCTCCCCATACCACAACACAATCCTCTTGTTTGTTTTCAGCCTGGCATCTCAAGCATGCATCCATTACTTGAACCCGACAAATAGCGCAGGTGTCACACTCCACATCCCAGCTCCACATTGCCACCGCATTCCACTTCTTGAGGGAGAACATCTTGTCTCCCCCTGATTTGGATCCAGAAGAACCGCTGTGAGTGTGCACTAAACCCGGCTCTTCACCATCGTCCATCTCCGCCA	BY66_1_16490	CTTGCCGATCCTCTGTACCACCCAGTCCTGTTGGCATAGTGGGCATCTATTGTTCTGCTTGACCCAGAGGGACATGCAGCAGTTGTGAAAAGAGTGGTTACACTCTCCCCATACCACAACACAGTCCTCTTGTTTGTTTTCAGCCTGGCATCTCAAGCATGCATCCATTACTTGAACCCGACAAATAGCGCAGGTGTCACACTCCACATCCCAGCTCCACATTGCCACCGCATTCCACTTCTTGAGGGAGAACATCTTGTCTCCCCCTGATTTGGATCCAGAAGAACCGCTGTGAGTGTGCACTAAAACCGGCTCATCACCATCGTCCATCTCCGCCA	Unigene35491_BY66-Gonad	CTTGCCGATCCTCTGTACCACCCAATCCTGTTGGCATAGTGGGCATCTATTGTTCTGCTTGACCCAGAGGGACATGCAGCAGTTGTGGAAGGAGTGGTTGCACTCTCCCCATACCACAACACAATCCTCTTGTTTGTTTTCAGCCTGGCATCTCAAGCATGCATCCATTACTTGAACCCGACAAATAGCGCAGGTGTCACACTCCACATCCCAGCTCCACATTGCCACCGCATTCCACTTCTTGAGGGAGAACATCTTGTCTCCCCCTGATTTGGATCCAGAAGAACCGCTGTGAGTGTGCACTAAAACCGGCTCATCACCATCGTCCATCTCCGCCA	Unigene34247_G-T	CTTGCCGATCCTCTGTACCACCCAATCCTGTTGGCATAGTGGGCATCTATTGTTCTGCTTGACCCAGAGGGACATGCAGCAGTTGTGGAAGGAGTGGTTGCACTCTCCCCATACCACAACACAATCCTCTTGTTTGTTTTCAGCCTGGCATCTCAAGCATGCATCCATTACTTGAACCCGACAAATAGCGCAGGTGTCACACTCCACATCCCAGCTCCACATTGCCACCGCATTCCACTTCTTGAGGGAGAACATCTTGTCTCCCCCTGATTTGGATCCAGAAGAACCGCTGTGAGTGTGCACTAAACCCGGCTCTTCACCATCGTCCATCTCCGCCA
CL8393.Contig1_BSB-T	GAGACAAGTTTGCGTGGACGCAGTCTTTCCGGGGGGAGGACAGTGAAAGCCGCGAGTGCCGTCCGGGCCCCTCGGGAGCCGCACCACTCCTGGAGGGAGCCCGTCCGCGTTCTGGATCTTCCGGCCGAGCATCGGGCTTCCCACCGGGCTGCTCTCCTGACTCGCCACCTGCTTCCGCCGCTGGACCCACGGGCTGCCCGACGGCGTCAAGCTGCTGTCCGAGGAATAGTCCGCCCAGCGCCGCCCCGGTTCGGGGCTCAAACGGCCCTCGCTGGCCAGGGGAGACTTCCCCGAGTGGTGCGTCTTGCGCTGGGAGCAGGGACTGGCGCGTGGGCTGCTCCACGGGCTGGAGCGCGGCGAAACAACCGGGCTGAGGTGGTTGGGACCCGCGCTGGTGGG…	BY50_1_14447	GAGACAAGTTTGCGTGGACGCAGTCTTTCCGGGGGGAGGACAGTGAAAGCCGCGAGTGCCGTCCGGGCCCCTCGGGAGCCGCACCACTCCTGGAGGGAGCCCGTCCGCGTTCTGGATCTTCCGGCCGAGCATCGGGCTTCCCACCGGGCTGCTCTCCTGACTCGCCACCTGCTTCCGCCGCTGGACCCACGGGCTGCCCGACGGCGTCAAGCTGCTGTCCGAGGAATAGTCCGCCCAGCGCCGCCCCGGTTCGGGGCTCAAACGGCCCTCGCTGGCCAGGGGAGACTTCCCCGAGTGGTGCGTCTTGCGCTGGGAGCAGGGACTGGCGCGTGGGCTGCTCCACGGGCTGGAGCGCGGCGAAACAACCGGGCTGAGGTGGTTGGGACCCGCGCTGGTGGG…	BY50_2_10247	GAGACAAGTTTGCGTGGACGCAGTCTTTCCGGGGGGAGGACAGTGAAAGCCGCGAGTGCCGTCCGGGCCCCTCGGGAGCCGCACCACTCCTGGAGGGAGCCCGTCCGCGTTCTGGATCTTCCGGCCGAGCATCGGGCTTCCCACCGGGCTGCTCTCCTGACTCGCCACCTGCTTCCGCCGCTGGACCCACGGGCTGCCCGACGGCGTCAAGCTGCTGTCCGAGGAATAGTCCGCCCAGCGCCGCCCCGGTTCGGGGCTCAAACGGCCCTCGCTGGCCAGGGGAGACTTCCCCGAGTGGTGCGTCTTGCGCTGGGAGCAGGGACTGGCGCGTGGGCTGCTCCACGGGCTGGAGCGCGGCGAAACAACCGGGCTGAGGTGGTTGGGACCCGCGCTGGTGGG…	Unigene2430_BY50-T	GAGACAAGTTTGCGTGGACGCAGTCTTTCCGGGGGGAGGACAGTGAAAGCCGCGAGTGCCGTCCGGGCCCCTCGGGAGCCGCACCACTCCTGGAGGGAGCCCGTCCGCGTTCTGGATCTTCCGGCCGAGCATCGGGCTTCCCACCGGGCTGCTCTCCTGACTCGCCACCTGCTTCCGCCGCTGGACCCACGGGCTGCCCGACGGCGTCAAGCTGCTGTCCGAGGAATAGTCCGCCCAGCGCCGCCCCGGTTCGGGGCTCAAACGGCCCTCGCTGGCCAGGGGAGACTTCCCCGAGTGGTGCGTCTTGCGCTGGGAGCAGGGACTGGCGCGTGGGCTGCTCCACGGGCTGGAGCGCGGCGAAACAACCGGGCTGAGGTGGTTGGGACCCGCGCTGGTGGG…	BY66_2_8559	GAGACAAGTTTGCGTGGACGCAGTCTTTCCGGGGGGAGGACAGTGAAAGCCTCGAGTGCCGTCCGGGCCCCTCGGGAGCCGCACCACTCCTGGAGGGAGCCCGTCCGCGTTCTGGATCTTCCGGCCGAGCATCGGGCTTCCCACCGGGCTGCTCTCCTGACTCGCCACCTGCTTCCGCCGCTGGACCCACGGGCTGCCCGACGGCGTCAAGCTGCTGTCCGAGGAATAGTCCGCCCAGCGCCGCCCCGGTTCGGGGCTCAAACGGCCCTCGCTGGCCAGGGGAGACTTCCCCGAGTGGTGCGTCTTGCGCTGGGAGCAGGGACTGGCGCGTGGGCTGCTCCACGGGCTGGAGCGCGGCGAAACAACCGGGCTGAGGTGGTTGGGACCCGCGCTGGTGGG…	BY66_1_7855	GAGACAAGTTTGCGTGGACGCAGTCTTTCCGGGGGGAGGACAGTGAAAGCCGCGAGTGCCGTCCGGGCCCCTCGGGAGCCGCACCACTCCTGGAGGGAGCCCGTCCGCGTTCTGGATCTTCCGGCCGAGCATCGGGCTTCCCACCGGGCTGCTCTCCTGACTCGCCACCTGCTTCCGCCGCTGGACCCACGGGCTGCCCGACGGCGTCAAGCTGCTGTCCGAGGAATAGTCCGCCCAGCGCCGCCCCGGTTCGGGGCTCAAACGGCCCTCGCTGGCCAGGGGAGACTTCCCCGAGTGGTGCGTCTTGCGCTGGGAGCAGGGACTGGCGCGTGGGCTGCTCCACGGGCTGGAGCGCGGCGAAACAACCGGGCTGAGGTGGTTGGGACCCGCGCTGGTGGG…	Unigene51897_BY66-Gonad	GAGACAAGTTTGCGTGGACGCAGTCTTTCCGGGGGGAGGACAGTGAAAGCCGCGAGTGCCGTCCGGGCCCCTCGGGAGCCGCACCACTCCTGGAGGGAGCCCGTCCGCGTTCTGGATCTTCCGGCCGAGCATCGGGCTTCCCACCGGGCTGCTCTCCTGACTCGCCACCTGCTTCCGCCGCTGGACCCACGGGCTGCCCGACGGCGTCAAGCTGCTGTCCGAGGAATAGTCCGCCCAACGCCGCCCCGGTTCGGGGCTCAAACGGCCCTCACTGGCCAGGGGAGACTTCCCCGAGTGGTGCGTCTTGCGCTGGGAGCAGGGACTGGCGCGTGGGCTGCTCCACGGGCTGGAGCGCGGCGAAACAACCGGGCTGAGGTGGTTGGGACCCGCGCTGGTGGG…	Unigene32427_G-T	GAGACAAGTTTGCGTGGACGCAGTCTTTCCGGGGGGAGGACAGTGAAAGCCTCGAGTGCCGTCCGGGCCCCTCGGGAGCCGCACCACTCCTGGAGGAAGCCCGTCCGCGTTCTGGATCTTTCGGCCGAGCATTGGGCTTCCCACCGGGCTGCTCTCCTGACTCGCCACCTGCTTCCGCCGCTGGACCCACGGGCTGCCCGACGGCGTCAAGCTGCTGTCCGAGGAATAGTCCGCCCAACGCCGCCCCGGTTCGGGGCTCAAACGTCCCTCGCTGGCCAGGGGAGACTTCCCCGAGTGGTGCGTCTTGCGCTGGGAGCAGGGACTGGCGCGTGGGCTGCTCCACGGGCTGGAGCGCGGCGAAACAACCGGGCTGAGATGGTTGGGACCCGCGCTGGTGGG…
Unigene36553_BSB-T	CACCCTAATCTCATCGTCATCATCGTCATCCATGTAGGAGAAGTCCGTGTCGTCTTGCACTCGAGGTGAGCTGTACTTGATGTCGTCCATATTCCCCTCATAAATCTGATTGTGGGGTTTTTCCTCCAGGGCGGTGGACCCTGAACTTGAGACCGAACAGCTGTCCAGGTGTTGATGGTTCCTGGTTTGGAGCTCTGGAGTGTAAGGGTTGGTGCCTGGCCTTTGGCGTGGGGGGCGGATCGGAGGAAGGGGGTCCTCTTCCTCCACTTCATTGGGAGGACTCTGGGGCGGCGAGCTGCGGCCCTCGCTACTCTTCCCCTCTTCGAATCCCAGATCGTCATCATCTAAGCCCTTCTTGTCCATCACGCTCAGGATGTCGCCCAGCATGGAGGGACCCAG…	BY50_1_14502	CACCCTAATCTCATCGTCATCATCGTCATCCATGTAGGAGAAGTCCGTGTCGTCTTGCACTCGAGGTGAGCTGTACTTGATGTCGTCCATATTCCCCTCATAAATCTGATTGTGGGGTTTTTCCTCCAGCGCGGTGGACCCTGAACTTGAGACCGAACAGCTGTCCAGGTGTTGATGGTTCCTGGTTTGGAGCTCTGGAGTGTAAGGGTTGGTGCCCGGCCTCTGGCGTGGGGGTCGGATCGGAGGAAGGGGGTCCTCTTCCTCCACTTCATTGGGAGGACTCTGGGGCGGCGAACTGCGGCCCTCGCTACTCTTCCCCTCTTCGAATCCCAGATCGTCATCATCTAAGCCCTTCTTGTCCATCACGCTCAGGATGTCGCCCAGCATGGAGGGACCCAG…	BY50_2_2130	CACCCTAATCTCATCGTCATCATCGTCATCCATGTAGGAGAAGTCCGTGTCGTCTTGCACTCGAGGTGAGCTGTACTTGATGTCGTCCATATTCCCCTCATAAATCTGATTGTGGGGTTTTTCCTCCAGCGCGGTGGACCCTGAACTTGAGACCGAACAGCTGTCCAGGTGTTGATGGTTCCTGGTTTGGAGCTCTGGAGTGTAAGGGTTGGTGCCCGGCCTCTGGCGTGGGGGTCGGATCGGAGGAAGGGGGTCCTCTTCCTCCACTTCATTGGGAGGACTCTGGGGCGGCGAACTGCGGCCCTCGCTACTCTTCCCCTCTTCGAATCCCAGATCGTCATCATCTAAGCCCTTCTTGTCCATCACGCTCAGGATGTCGCCCAGCATGGAGGGACCCAG…	Unigene34753_BY50-T	CACCCTAATCTCATCGTCATCATCGTCATCCATGTAGGAGAAGTCCGTGTCGTCTTGCACTCGAGGTGAGCTGTACTTGATGTCGTCCATATTCCCCTCATAAATCTGATTGTGGGGTTTTTCCTCCAGCGCGGTGGACCCTGAACTTGAGACCGAACAGCTGTCCAGGTGTTGATGGTTCCTGGTTTGGAGCTCTGGAGTGTAAGGGTTGGTGCCCGGCCTCTGGCGTGGGGGTCGGATCGGAGGAAGGGGGTCCTCTTCCTCCACTTCATTGGGAGGACTCTGGGGCGGCGAACTGCGGCCCTCGCTACTCTTCCCCTCTTCGAATCCCAGATCGTCATCATCTAAGCCCTTCTTATCCATCACACTCAGGATGTCGCCCAGCATGGAGGGACCCAG…	BY66_2_1891	CACCCTAATCTCATCGTCATCATCGTCATCCATGTAGGAGAAGTCCGTGTCGTCTTGCACTCGAGGTGAGCTGTACTTGATGTCGTCCATATTCCCCTCATAAATCTGATTGTGGGGTTTTTCCTCCAGCGCGGTGGACCCTGAACTTGAGACCGAACAGCTGTCCAGGTGTTGATGGTTCCTGGTTTGGAGCTCTGGAGTGTAAGGGTTGGTGCCTGGCCTTTGGCGTGGGGGTCGAATCGGAGGAAGGGGGTCCTCATCTTCCACTTCATTGGGAGGACTCTGGGGCGGCGAGCTGCGCCCCTCGCTACTCTTCCCCTCTTCGAATCCCAGATCGTCATCATCTAAGCCCTTCTTATCCATCACACTCAGGATGTCGCCCAGCATGGAGGGACCCAG…	BY66_1_2080	CACCCTAATCTCATCGTCATCATCGTCATCCATGTAGGAGAAGTCCGTGTCGTCTTGCACTCGAGGCGAGCTGTACTTGATGTCGTCCATATTCCCCTCATAAATCTGATTGTGGGGTTTTTCCTCCAGTGCGGTGGACCCTGAACTTGAGACCGAACAGCTGTCCAGGTGTTGATGGTTCCTGGTTTGGAGCTCTGGAGTGTAAGGGTTGGTGCCTGGCCTTTGGCGTGGGGGTCGAATCGGAGGAAGGGGGTCCTCATCTTCCACTTCATTGGGAGGACTCTGGGGCGGCGAGCTGCGCCCCTCGCTACTCTTCCCCTCTTCGAATCCCAGATCGTCATCATCTAAGCCCTTCTTATCCATCACACTCAGGATGTCGCCCAGCATGGAGGGACCCAG…	CL10532.Contig1_BY66-Gonad	CACCCTAATCTCATCGTCATCATCGTCATCCATGTAGGAGAAGTCCGTGTCGTCTTGCACTCGAGGCGAGCTGTACTTGATGTCGTCCATATTCCCCTCATAAATCTGATTGTGGGGTTTTTCCTCCAGCGCGGTGGACCCTGAACTTGAGACCGAACAGCTGTCCAGGTGTTGATGGTTCCTGGTTTGGAGCTCTGGAGTGTAAGGGTTGGTGCCCGGCCTCTGGCGTGGGGGTCGGATCGGAGGAAGGGGGTCCTCTTCCTCCACTTCATTGGGAGGACTCTGGGGCGGCGAACTGCGGCCCTCGCTACTCTTCCCCTCTTCGAATCCCAGATCGTCATCATCTAAGCCCTTCTTGTCCATCACGCTCAGGATGTCGCCCAGCATGGAGGGACCCAG…	Unigene7191_G-T	CACCCTAATCTCATCGTCATCATCGTCATCCATGTAGGAGAAGTCCGTGTCGTCTTGCACTCGAGGCGAGCTGTACTTGATGTCGTCCATATTCCCCTCATAAATCTGATTGTGGGGTTTTTCCTCCAGTGCGGTGGACCCTGAACTTGAGACCGAACAGCTGTCCAGGTGTTGATGGTTCCTGGTTTGGAGCTCTGGAGTGTAAGGGTTGGTGCCTGGCCTTTGGCGTGGGGGTCGAATCGGAGGAAGGGGGTCCTCATCTTCCACTTCATTGGGAGGACTCTGGGGCGGCGAGCTGCGCCCCTCGCTACTCTTCCCCTCTTCGAATCCCAGATCGTCATCATCTAAGCCCTTCTTATCCATCACACTCAGGATGTCGCCCAGCATGGAGGGACCCAG…
Unigene15768_BSB-T	GAGTTCACCCTCAGGCAAAACTGGGGTACCTCCCCTAAAAAGTTCGTTCCATGTTGCTGCTTCGCCCCCTCCACCTCCGTTGATTACCGTAGAATCGCCCAAACTCACCCCAGAGCCCATGTTCTCAAACGCGACTCTTCCCCGTGAATACTTCCCGCCCCTTTTCTGTTGTTGCATTATGACGGCGATGATGCGTTCCCTCTCCTGTGAGGTCATCCAGCGCATCTGATTGTGTTTGACGTGGTAACGCGTGTCTCCGTACCACTGGATGATCTCTGTCCTTGTCAGGCCTGTCTTCTGCTGGAGAATCAAGTAGTCGTCGCTTGTGGGCCACTGGCAGCGAAGGAAGCTTTGCCGCAAAATTTCCAACTGTTCCCTCGTCTTCTTACGAAGTCTCAC…	BY50_1_14515	GAGTTCACCCTCAGGCAAAACTGGGGTACCTCCCCTAAAAAGTTCGTTCCATGTTGCTGCTTCGCCCCCTCCACCTCCGTTGATTACCGTAGAATCGCCCAAACTCACCCCAGAGCCCATGTTCTCAAACGCGACTCTTCCCCGTGAATACTTCCCGCCCCTTTTCTGTTGTTGCATTATGACGGCGATGATGCGTTCCCTCTCCTGTGAGGTCATCCAGCGCATCTGATTGTGTTTGACGTGGTAACGCGTGTCTCCGTACCACTGGATGATCTCTGTCCTTGTCAGGCCTGTCTTCTGCTGGAGAATCAAGTAGTCGTCGCTTGTGGGCCACTGGCAGCGAAGGAAGCTTTGCCGCAAAATTTCCAACTGTTCCCTCGTCTTCTTACGAAGTCTCAC…	BY50_2_4554	GAGTTCACCCTCAGGCAAAACTGGGGTACCTCCCCTAAAAAGTTCGTTCCATGTTGCTGCTTCGCCCCCTCCACCTCCGTTGATTACCGTAGAATCGCCCAAACTCACCCCAGAGCCCATGTTCTCAAACGCGACTCTTCCCCGTGAATACTTCCCGCCCCTTTTCTGTTGTTGCATTATGACGGCGATGATGCGTTCCCTCTCCTGTGAGGTCATCCAGCGCATCTGATTGTGTTTGACGTGGTAACGCGTGTCTCCGTACCACTGGATGATCTCTGTCCTTGTCAGGCCTGTCTTCTGCTGGAGAATCAAGTAGTCGTCGCTTGTGGGCCACTGGCAGCGAAGGAAGCTTTGCCGCAAAATTTCCAACTGTTCCCTCGTCTTCTTACGAAGTCTCAC…	CL8426.Contig1_BY50-T	GAGTTCACCCTCAGGCAAAACTGGGGTACCTCCCCTAAAAAGTTCGTTCCATGTTGCTGCTTCGCCCCCTCCACCTCCGTTGATTACCGTAGAATCGCCCAAACTCACCCCAGAGCCCATGTTCTCAAACGCGACTCTTCCCCGTGAATACTTCCCGCCCCTTTTCTGTTGTTGCATTATGACGGCGATGATGCGTTCCCTCTCCTGTGAGGTCATCCAGCGCATCTGATTGTGTTTGACGTGGTAACGCGTGTCTCCGTACCACTGGATGATCTCTGTCCTTGTCAGGCCTGTCTTCTGCTGGAGAATCAAGTAGTCGTCGCTTGTGGGCCACTGGCAGCGAAGGAAGCTTTGCCGCAAAATTTCCAACTGTTCCCTCGTCTTCTTACGAAGTCTCAC…	BY66_2_5611	GAGTTCACCCTCAGGCAAAACTGGGGTACCTCCCCTAAAAAGTTCGTTCCAAGTTGCCGCTTCGCCCCCTCCGCCTCCGTTAATTACCGTAGAATCACCCAAACTCAACCCAGAGCCCATGTTCTCAAACGCGACTCTTCCCCGTGAATACTTCCCGCCCCTTTTCTGTTGTTGCATTATGACGGCGATGATGCGTTCCCTCTCCTGTGAGGTCATCCAGCGCATCTGATTGTGTTTGACGTGGTAACGCGTGTCTCCGTACCACTGGATGATCTCTGTCCTTGTCAGGCCTGTCTTCTGCTGGAGAATCAAGTAGTCGTCGCTTGTGGGCCACTGGCAGCGAAGGAAGCTTTGCCGCAAAATTTCCAACTGTTCCCTTGTCTTCTTACGAAGTCTCAC…	BY66_1_6207	GAGTTCACCCTCAGGCAAAACTGGGGTACCTCCCCTAAAAAGTTCGTTCCAAGTTGCCGCTTCGCCCCCTCCGCCTCCGTTAATTACCGTAGAATCACCCAAACTCAACCCAGAGCCCATGTTCTCAAACGCGACTCTTCCCCGTGAATACTTCCCGCCCCTTTTCTGTTGTTGCATTATGACGGCGATGATCCGTTCCCTCTCCTGTGAGGTCATCCAGCGCATCTGATTGTGTTTGACGTGGTAACGCGTGTCTCCGTACCACTGGATGATCTCTGTCCTTGTCAGGCCTGTCTTCTGCTGGAGAATCAAGTAGTCGTCGCTGGTGGGCCACTGGCAGCGAAGGAAGCTTTGCCGCAAAATTTCCAACTGTTCCCTTGTCTTCTTACGAAGTCTCAC…	Unigene51427_BY66-Gonad	GAGTTCACCCTCAGGCAAAACTGGGGTACCTCCCCTAAAAAGTTCGTTCCATGATGCTGCTTCGCCCCCTCCACCTCCGTTGATTACCGTAGAATCGCCCAAACTCACCCCAGAGCCCATGTTCTCAAACGCGACTCTTCCCCGTGAATACTTCCCGCCCCTTTTCTGTTGTTGCATTATGACGGCGATGATGCGTTCCCTCTCCTGTGAGGTCATCCAGCGCATCTGATTGTGTTTGACGTGGTAACGCGTGTCTCCGTACCACTGGATGATCTCTGTCCTTGTCAGGCCTGTCTTCTGCTGGAGAATCAAGTAGTCGTCGCTTGTGGGCCACTGGCAGCGAAGGAAGCTTTGCCGCAAAATTTCCAACTGTTCCCTTGTCTTCTTACGAAGTCTCAC…	Unigene32716_G-T	GAGTTCACCCTCAGGCAAAACTGGGGTACCTCCCCTAAAAAGTTCGTTCCAAGTTGCCGCTTCGCCCCCTCCGCCTCCGTTAATTACCGTAGAATCACCCAAACTCAACCCAGAGCCCATGTTCTCAAACGCGACTCTTCCCCGTGAATACTTCCCGCCCCTTTTCTGTTGTTGCATTATGACGGCGATGATCCGTTCCCTCTCCTGTGAGGTCATCCAGCGCATCTGATTGTGTTTGACATGGTAACGCGTGTCTCCGTACCACTGGATGATCTCTGTCCTTGTCAGGCCCGTCTTCTGCTGGAGAATCAAGTAGTCGTCGCTGGTGGGCCACTGGCAGCGAAGGAAGCTTTGCCGCAAAATTTCCAACTGTTCCCTTGTCTTCTTACGAAGTCTCAC…
Unigene936_BSB-T	CTGGAAGTTTAAACGAAAGCTCTTCTCTTGTTCCTTGCTGCGGTTTTCACACAACTTTGAGACCTCCTCCACTCTCCTCTGGAGTAAAACAGAGTTTTGTTCTACCCACTGTAGAGAGTCCATATGTGCATTGAGGATTTTGCAGATCTGCTGAAGAGGGTCAGTGGTATCACCAGGTCCGCTGGATGTGTTGAGGTGTTCAATAATCTCTTTCAGATCTTGGGACATTCTTTTGAGTTGGGCATCCACATTTTCTGCCAACTTGTACGTTCTTTCTCGTTCTTCATCTGCATTCTGCATGTAAATGGTTCCGCTTTGCTCTTTCACAGACTCCTCTAACGGACCGAGAAGATCCTCCAGCTCTTTCTGCTGCGACAGGATGAAGTCTAGCTCTTGATC…	BY50_1_14589	CTGGAAGTTTAAACGAAAGCTCTTCTCTTGTTCCTTGCTGCGGTTTTCACACAACTTTGAGACCTCCTCCACTCTCCTCTGGAGTAAAACAGAGTTTTGTTCTACCCACTGTAGAGAGTCCATATGTGCATTGAGGATTTTGCAGATCTGCTGAAGAGGGTCAGTGGTATCACCAGGTCCGCTGGATGTGTTGAGGTGTTCAATAATCTCTTTCAGATCTTGGGACATTCTTTTGAGTTGGGCATCCACATTTTCTGCCAACTTGTACGTTCTTTCTCGTTCTTCATCTGCATTCTGCATGTAAATGGTTCCGCTTTGCTCTTTCACAGACTCCTCTAACGGACCGAGAAGATCCTCCAGCTCTTTCTGCTGCGACAGGATGAAGTCTAGCTCTTGATC…	BY50_2_16820	CTGGAAGTTTAAACGAAAGCTCTTCTCTTGTTCCTTGCTGCGGTTTTCACACAACTTTGAGACCTCCTCCACTCTCCTCTGGAGTAAAACAGAGTTTTGTTCTACCCACTGTAGAGAGTCCATATGTGCATTGAGGATTTTGCAGATCTGCTGAAGAGGGTCAGTGGTATCACCAGGTCCGCTGGATGTGTTGAGGTGTTCAATAATCTCTTTCAGATCTTGGGACATTCTTTTGAGTTGGGCATCCACATTTTCTGCCAACTTGTACGTTCTTTCTCGTTCTTCATCTGCATTCTGCATGTAAATGGTTCCGCTTTGCTCTTTCACAGACTCCTCTAACGGACCGAGAAGATCCTCCAGCTCTTTCTGCTGCGACAGGATGAAGTCTAGCTCTTGATC…	Unigene510_BY50-T	CTGGAAGTTTAAACGAAAGCTCTTCTCTTGTTCCTTGCTGCGGTTTTCACACAACTTTGAGACCTCCTCCACTCTCCTCTGGAGTAAAACAGAGTTTTGTTCTACCCACTGTAGAGAGTCCATATGTGCATTGAGGATTTTGCAGATCTGCTGAAGAGGGTCAGTGGTATCACCAGGTCCGCTGGATGTGTTGAGGTGTTCAATAATCTCTTTCAGATCTTGGGACATTCTTTTGAGTTGGGCATCCACATTTTCTGCCAACTTGTACGTTCTTTCTCGTTCTTCATCTGCATTCTGCATGTAAATGGTTCCGCTTTGCTCTTTCACAGACTCCTCTAACGGACCGAGAAGATCCTCCAGCTCTTTCTGCTGCGACAGGATGAAGTCTAGCTCTTGATC…	BY66_2_12608	CTGGAAGTTTAAACGAAAGCTCTTCTCTTGTTCCTTGCTGCGGTTTTCACACAACTTTGAGACCTCCTCCACTCTCCTCTGGAGTAAAACAGAGTTTTGTTCTACCCACTGTAGAGAGTCCATATGTGCATTGAGGATTTTGCAGATCTGCTGAAGAGGGTCAGTGGTATCACCAGGTCCGCTGGATGTGTTGAGGTGTTCAATAATCTCTTTCAGATCTTGGGACATTCTTTTGAGTTGGGCATCCACATTTTCTGCCAACTTGTACGTTCTTTCTCGTTCTTCATCTGCATTCTGCATGTAAATGGTTCCGCTTTGCTCTTTCACAGACTCCTCTAACGGACCGAGAAGATCCTCCAGCTCTTTCTGCTGCGACAGGATGAAGTCTAGCTCTTGATC…	BY66_1_15062	CTGGAAGTTTAAACGAAAGCTCTTCTCTTGTTCCTTGCTGCGGTTTTCACACAACTTTGAGACCTCCTCCACTCTCCTCTGGAGTAAAACAGAGTTTTGTTCTACCCACTGTAGAGAGTCCATATGTGCATTGAGGATTTTGCAGATCTGCTGAAGAGGGTCAGTGGTGTCACCAGGTCCGCTGGATGTGTTGAGGTGTTCAATAATCTCTTTCAGATCTTGGGACATTCTTTTGAGTTGGGCATCCACATTTTCTGCCAACTTGTACGTTCTTTCTCGTTCTTCATCTGCATTCTGCATGTAAATGGTTCCGCTTTGCTCTTTCACAGACTCCTCTAACGGACCGAGAAGATCCTCCAGCTCTTTCTGCTGCGACAGGATGAAGTCTAGCTCTTGATC…	Unigene6578_BY66-Gonad	CTGGAAGTTTAAACGAAAGCTCTTCTCTTGTTCCTTGCTGCGGTTTTCACACAACTTTGAGACCTCCTCCACTCTCCTCTGGAGTAAAACAGAGTTTTGTTCCACCCACTGTAGAGAGTCCATATGTGCATTGAGGATTTTGCAGATCTGCTGAAGAGGGTCAGTGGTGTCACCAGGTCCGCTGGATGTGTTGAGGTGTTCAATAATCTCTTTCAGATCTTGGGACATTCTTTTGAGTTGGGCATCCACATTTTCTGCCAACTTGTACGTTCTTTCTCGTTCTTCATCTGCGTTCTGCATGTAAATGGTTCCGCTTTGCTCTTTCACAGACTCCTCTAACGGACCGAGAAGATCCTCCAGCTCTTTCTGCTGCGACAGGATGAAGTCTAGCTCTTGATC…	Unigene27312_G-T	CTGGAAGTTTAAACGAAAGCTCTTCTCTTGTTCCTTGCTGCGGTTTTCACACAACTTTGAGACCTCCTCCACTCTCCTCTGGAGTAAAACAGAGTTTTGTTCCACCCACTGTAGAGAGTCCATATGTGCATTGAGGATTTTGCAGATCTGCTGAAGAGGGTCAGTGGTGTCACCAGGTCCGCTGGATGTGTTGAGGTGTTCAATAATCTCTTTCAGATCTTGGGACATTCTTTTGAGTTGGGCATCCACATTTTCTGCCAACTTGTACGTTCTTTCTCGTTCTTCATCTGCGTTCTGCATGTAAATGGTTCCGCTTTGCTCTTTCACAGACTCCTCTAACGGACCGAGAAGATCCTCCAGCTCTTTCTGCTGCGACAGGATGAAGTCTAGCTCTTGATC…
Unigene9910_BSB-T	GGGCGAGCTAGCAGGGATGAACAGTGGTTTGGGTGGGACGTCAGGCTTGAGCGAAGCTGTCCGACGGACAATAGCTCCACGGTGGACTTCTGGCTGCTCGCTGTAGCTATGCTGGCGAGTTAGGTATCCGTTAGGGATGAGCGGGTGCCGTACATCACAACCTGAACTGCTGCCGTTAGAGTTCATTCGGGAGAGCAGAAGGGGCTGATGAGGGCTGCGCTGGTTGAAGCTGTGCTGCCGTGGCACCACGCCCCCGCTGGGCATCTTGGGGGTGG	BY50_1_1462	GGGCGAGCTAGCAGGGATGAACAGTGGTTTGGGTGGGACGTCAGGCTTGAGCGAAGCTGTCCGACGGACAATAGCTCCACGGTGGACTTCTGGCTGCTCGCTGTAGCTATGCTGGCGAGTTAGGTATCCGTTAGGGATGAGCGGGTGCCGTACATCACAACCTGAACTGCTGCCGTTAGAGTTCATTCGGGAGAGCAGAAGGGGCTGATGAGGGCTGCGCTGGTTGAAGCTGTGCTGCCGTGGCACCACGCCCCCGCTGGGCATCTTGGGGGTGG	BY50_2_965	GGGCGAGCTAGCAGGGATGAACAGTGGTTTGGGTGGGACGTCAGGCTTGAGCGAAGCTGTCCGACGGACAATAGCTCCACGGTGGACTTCTGGCTGCTCGCTGTAGCTATGCTGGCGAGTTAGGTATCCGTTAGGGATGAGCGGGTGCCGTACATCACAACCTGAACTGCTGCCGTTAGAGTTCATTCGGGAGAGCAGAAGGGGCTGATGAGGGCTGCGCTGGTTGAAGCTGTGCTGCCGTGGCACCACGCCCCCGCTGGGCATCTTGGGGGTGG	Unigene44993_BY50-T	GGGCGAGCTAGCAGGGATGAACAGTGGTTTGGGTGGGACGTCAGGCTTGAGCGAAGCTGTCCGACGGACAATAGCTCCACGGTGGACTTCTGGCTGCTCGCTGTAGCTATGCTGGCGAGTTAGGTATCCGTTAGGGATGAGCGGGTGCCGTACATCACAACCTGAACTGCTGCCGTTAGAGTTCATTCGGGAGAGCAGAAGGGGCTGATGAGGGCTGCGCTGGTTGAAGCTGTGCTGCCGTGGCACCACGCCCCCGCTGGGCATCTTGGGGGTGG	BY66_2_1965	GGGCGAGCTAGCAGGGATGAACAGTGGTTTGGGTGGGACGTCAGGCTTGAGCGAAGCTGTCCGACGGACAATAGCTCCACGGTGGACTTCTGGCTGCTCGCTGTAGCTATGCTGGCGAGTTAGGTATCCGTTAGGGATGAGCGGGTGCCGTACATCACAACCTGAACTGCTGCCGTTAGAGTTCATTCGGGAGAGCAGAAGGGGCTGATGAGGGCTGCGCTGGTTGAAGCTGTGCTGCCGTGGCACCACGCCCCCGCTGGGCATCTTGGGGGTGG	BY66_1_923	GGGCGAGCTAGCAGGGATGAACAGTGGTTTGGGTGGGACGTCAGGCTTGAGCGAAGCTGTCCGACGGACAATAGCTCCACGGTGGACTTCTGGCTGCTCGCTGTAGCTATGCTGGCGAGTTAGGTATCCGTTAGGGATGAGCGGGTGCCGTACATCACAACCTGAACTGCTGCCGTTAGAGTTCATTCGGGAGAGCAGAAGGGGCTGATGAGGGCTGCGCTGGTTGAAGCTGTGCTGCCGTGGCACCACGCCCCCGCTGGGCATCTTGGGGGTGG	Unigene42791_BY66-Gonad	GGGCGAGCTAGCAGGGATGAACAGTGGTTTGGGTGGGACGTCAGGCTTGAGCGAAGCTGTCCGACGGACAATAGCTCCACGGTGGACTTCTGGCTGCTCGCTGTAGCTATGCTGGCGAGTTAGGTATCCGTTAGGGATGAGCGGGTGCCGTACATCACAACCTGAACTGCTGCCGTTAGAGTTCATTCGGGAGAGCAAAAGGGGCTGATGAGGGCTGCGCTGGTTGAAGCTGTGCTGCCGTGGCACCACGCCCCCGCTGGGCATCTTGGGGGTGG	Unigene59971_G-T	GGGCGAGCTAGCAGGGATGAACAGTGGTTTGGGTGGGACGTCAGGCTTGAGCGAAGCTGTCCGACGGACAATAGCTCCACGGTGGACTTCCGGCTGCTCGCTGTAGCTATGCTGGCGAGTTAGGTATCCGTTAGGGATGAGCGGGTGCCGTACATCACAACCTGAACTGCTGCCGTTAGAGTTCATTCGGGAGAGCAAAAGGGGCTGATGAGGGCTGCGCTGGTTGAAGCTGTGCTGCCGTGGCACCACGCCCCCGCTGGGCATCTTGGGGGTGG
Unigene16174_BSB-T	TTTGTCCCTGTCGTGTACCTCAGCATATCGAAAGCAGGTCTTGGCATATACGTAGTAATAGCCGGGCTCAACCACTAAAATTCGCCCGTCGCGATATTTCATCTTCTTCAAATTCGACCCATGAAAGTCATCATCCCAGGGGATCATGGTTAAATCATTTCGATCTTTGGTAGAAAAGTTTGTGGGCGTCTTGATAGGAAGGTGAGCAGATGGCATGCGTGTATCCTTTTTTTGTCGACATCTTTCCTTCTTCTC---AAAACTTTTGATTGGATCGGCTATTAAAGTTTCACTGTGCATTTCCTCATTAGGACTCTGCTGGGCTG	BY50_1_1468	TTTGTCCCTGTCGTGTACCTCAGCATATCGAAAGCAGGTCTTGGCATATACGTAGTAATAGCCGGGCTCAACCACTAAAATTCGCCCGTCGCGATATTTCATCTTCTTCAAATTCGACCCATGAAAGTCATCATCCCAGGGGATCATGGTTAAATCATTTCGATCTTTGGTAGAAAAGTTTGTGGGCGTCTTGATAGGAAGGTGAGCAGATGGCATGCGTGTATCCTTTTTTTGTCGACATCTTTCCTTCTTCTC---AAAACTTTTGATTGGATCGGCTATTAAAGTTTCACTGTGCATTTCCTCATTAGGACTCTGCTGGGCTG	BY50_2_10525	TTTGTCCCTGTCGTGTACCTCAGCATATCGAAAGCAGGTCTTGGCATATACGTAGTAATAGCCGGGCTCAACCACTAAAATTCGCCCGTCGCGATATTTCATCTTCTTCAAATTCGACCCATGAAAGTCATCATCCCAGGGGATCATGGTTAAATCATTTCGATCTTTGGTAGAAAAGTTTGTGGGCGTCTTGATAGGAAGGTGAGCAGATGGCATGCGTGTATCCTTTTTTTGTCGACATCTTTCCTTCTTCTC---AAAACTTTTGATTGGATCGGCTATTAAAGTTTCACTGTGCATTTCCTCATTAGGACTCTGCTGGGCTG	Unigene15826_BY50-T	TTTGTCCCTGTCGTGTACCTCAGCATATCGAAAGCAGGTCTTGGCATATACGTAGTAATAGCCGGGCTCAACCACTAAAATTCGCCCGTCGCGATATTTCATCTTCTTCAAATTCGACCCATGAAAGTCATCATCCCAGGGGATCATGGTTAAATCATTTCGATCTTTGGTAGAAAAGTTTGTGGGCGTCTTGATAGGAAGGTGAGCAGATGGCATGCGTGTATCCTTTTTTTGTCGACATCTTTCCTTCTTCTCCTTAAAACTTTTGATTGGATCGGCTATTAAAGTTTCACTGTGCATTTCCTCATTAGGACTCTGCTGGGCTG	BY66_2_137	TTTGTCCCTGTCGTGTACCTCAGCATATCGAAAGCAGGTCTTGGCATATACGTAGTAATAGCCGGGCTCAACCACTAAAATTCGCCCGTCGCGATATTTCATCTTCTTCAAATTCGACCCATGAAAGTCATCATCCCAGGGGATCATGGTTAAATCATTTCGATCTTTGGTAGAAAAGTTTGTGGGCGTCTTGATAGGAAGGTGAGCAGATGGCATGCGTGTATCCTTTTTTTGTCTACATCTTTCCTTCTTCTC---AAAACTTTTGATTGGATCGGCTATTAAAGTTTCACTGTGCATTTCCTCATTAGGACTCTGCTGGGCTG	BY66_1_11636	TTTGTCCCTGTCGTGTACCTCAGCATATCGAAAGCAGGTCTTGGCATATACGTAGTAATAGCCGGGCTCAACCACTAAAATTCGCCCGTCGCGATATTTCATCTTCTTCAAATTCGACCCATGAAAGTCATCATCCCAGGGGATCATGGTTAAATCATTTCGATCTTTGGTAGAAAAGTTTGTGGGCGTCTTGATAGGAAGGTGAGCAGATGGCATGCGTGTATCCTTTTTTTGTCTACATCTTTCCTTCTTCTC---AAAACTTTTGATTGGATCGGCTATTAAAGTTTCACTGTGCATTTCCTCATTAGGACTCTGCTGGGCTG	Unigene41585_BY66-Gonad	TTTGTCCCTGTCGTGTACCTCAGCATATCGAAAGCAGGTCTTGGCATATACGTAGTAATAGCCGGGCTCAACCACTAAAATTCGCCCGTCGCGATATTTCATCTTCTTCAAATTCGACCCATGAAAGTCATCATCCCAGGGGATCATGGTTAAATCATTTCGATCTTTGGTAGAAAAGTTTGTGGGCGTCTTGATAGGAAGGTGAGCAGATGGCATGCGTGTATCCTTTTTTTGTCGACATCTTTCCTTCTTCTCCTTAAAACTTTTGATTGGATCGGCTATTAAAGTTTCACTGTGCATTTCCTCATTAGGACTCTGCTGGGCTG	Unigene19683_G-T	TTTGTCCCTGTCGTGTACCTCAGCATATCGAAAGCAGGTCTTGGCATATACGTAGTAATAGCCGGGCTCCTCCACTAAAATTCGTCCGTCACGGTATTTCATCTTCTTCAAATTCGACTCATGAAA---ATCATCCCAGGGGATCATGGTTAAATCATTTCGATCTTTGGTAGAAAAGTTTGTGGGCGTCTTGATAGGAAGGTGAGCAGATGGCATGCGTGTATCCTTTTTTTGTCGACATCTTTCCTTCTTCTCCTTAAAACTTTTGATTGGATCGGCTATTAAAGTTTCACTGTGCATTTCCTCATTAGGACTCTGCTGGGCTG
Unigene15641_BSB-T	TTTGGTTGAGAGAATCAGGGCTACGATGAGGCCGTAGAGACCCAGGACTTCAGCGAAGATCAGAATGAGGATCATGCCAACGAAGAGGCGCGGCTGCTGGGCGGTGCCACGGACGCCCGCATCTCCCACGATGCCGATGGCAAAGCCTGCCGCCAGCCCGCTCAGACCCACGCTGAGGCCTGCGCCCAGATGCAAGAAACTCTTGTAGAGAGTAATCTTTTCTGAAATGCCGTTGGCGATGAGGACGGCCACCACCAGGCCGTATATAGCGATGATTCCCGCCATGACCACAGGAATGATGGACTTCATGATCA	BY50_1_14716	TTTGGTTGAGAGAATCAGGGCTACGATGAGGCCGTAGAGACCCAGGACTTCAGCGAAGATCAGAATGAGGATCATGCCAACGAAGAGGCGCGGCTGCTGGGCGGTGCCACGGACGCCCGCATCTCCCACGATGCCGATGGCAAAACCGGCCGCCAGCCCGCTCAGACCCACGCTGAGGCCTGCGCCCAGATGCAAGAAACTCTTGTAGAGAGTAATCTTTTCTGAAATGCCGTTGGCGATGAGGACGGCCACCACCAGGCCGTATATAGCGATGATTCCCGCCATGACCACAGGAATGATGGACTTCATGATCA	BY50_2_15829	TTTGGTTGAGAGAATCAGGGCTACGATGAGGCCGTAGAGACCCAGGACTTCAGCGAAGATCAGAATGAGGATCATGCCAACGAAGAGGCGCGGCTGCTGGGCGGTGCCACGGACGCCCGCATCTCCCACGATGCCGATGGCAAAACCGGCCGCCAGCCCGCTCAGACCCACGCTGAGGCCTGCGCCCAGATGCAAGAAACTCTTGTAGAGAGTAATCTTTTCTGAAATGCCGTTGGCGATGAGGACGGCCACCACCAGGCCGTATATAGCGATGATTCCCGCCATGACCACAGGAATGATGGACTTCATGATCA	Unigene33333_BY50-T	TTTGGTTGAGAGAATCAGGGCTACGATGAGGCCGTAGAGACCCAGGACTTCAGCGAAGATCAGAATGAGGATCATGCCAACGAAGAGGCGCGGCTGCTGGGCGGTGCCACGGACGCCCGCATCTCCCACGATGCCGATGGCAAAACCGGCCGCCAGCCCGCTCAGACCCACGCTGAGGCCTGCGCCCAGATGCAAGAAACTCTTGTAGAGAGTAATCTTTTCTGAAATGCCGTTGGCGATGAGGACGGCCACCACCAGGCCGTATATAGCGATGATTCCCGCCATGACCACAGGAATGATGGACTTCATGATCA	BY66_2_15434	TTTGGTTGAGAGAATCAGGGCTACGATGAGGCCGTAGAGACCCAGGACTTCAGCGAAGATCAGAATGAGGATCATGCCGACGAAGAGGCGCGGCTGCTGGGCGGTGCCACGGACGCCCGCATCTCCCACGATGCCGATGGCAAAACCGGCCGCCAGCCCGCTCAGACCCACGCTGAGGCCTGCGCCCAGATGCAAGAAACTCTTGTAGAGAGTAATCTTTTCTGAAATGCCGTTGGCGATGAGGACGGCCACCACCAGGCCGTATATAGCGATGATTCCCGCCATGACCACAGGAATGATGGACTTCATGATCA	BY66_1_24531	TTTGGTTGAGAGAATCAGGGCTACGATGAGGCCGTAGAGACCCAGGACTTCAGCGAAGATCAGAATGAGGATCATGCCAACGAAGAGGCGCGGCTGCTGGGCGGTGCCACGGACGCCCGCATCTCCCACGATGCCGATGGCAAAACCGGCCGCCAGCCCGCTCAGACCCACGCTGAGGCCTGCGCCCAGATGCAAGAAACTCTTGTAGAGAGTAATCTTTTCTGAAATGCCGTTGGCGATGAGGACGGCCACCACCAGGCCGTATATAGCGATGATTCCCGCCATGACCACAGGAATGATGGACTTCATGATCA	Unigene42180_BY66-Gonad	TTTGGTTGAGAGAATCAGGGCTACGATGAGGCCGTAGAGACCCAGGACTTCAGCGAAGATCAGAATGAGGATCATGCCAACGAAGAGGCGCGGCTGCTGGGCGGTGCCACGGACGCCCGCATCTCCCACGATGCCGATGGCAAAGCCTGCCGCCAGCCCGCTCAGACCCACGCTGAGGCCTGCGCCCAGATGCAAGAAACTCTTGTAGAGAGTAATCTTTTCTGAAATGCCGTTGGCGATGAGGACGGCCACCACCAGGCCGTATATAGCGATGATTCCCGCCATGACCACAGGAATGATGGACTTCATGATCA	Unigene34502_G-T	TTTGGTTGAGAGAATCAGGGCTACGATGAGGCCGTAGAGACCCAGGACTTCAGCGAAGATCAGAATGAGGATCATGCCGACGAAGAGGCGCGGCTGCTGGGCGGTGCCACGGACGCCCGCATCTCCCACGATGCCGATGGCAAAACCGGCCGCCAGCCCGCTCAGACCCACGCTGAGGCCTGCGCCCAGATGCAAGAAACTCTTGTAGAGAGTAATCTTTTCTGAAATGCCGTTGGCGATGAGGACGGCCACCACCAGGCCGTATATAGCGATGATTCCCGCCATGACCACAGGAATGATGGACTTCATGATCA
Unigene32462_BSB-T	GTCAAGAACAAGGTGCTTGAATATGAATATGAACCAGAGATGGAAGATACATATCGAAACAGCATGTTGAAGACATTTAAGAAAACACTGGATGATGGATTTTTCCCGTTTATAATCCTGGATGCCATTAATGATAAAGTGAAGTACTTTGACCAGTTCTGGAGTGCTGCTAAGACAAAAGGATTTGAGGTGTACTTGGCTGAAATCACCACTGATCAACAAACATGTACAAAGAGAAACATACATGGGCGAACACTAAAGGATATCACAAAGCTGGCCAGTGGCTGGGAGTCTGCACCACCCCATATGATACGACTAGATATCAGGTCTCTACTGCAGGATGCGGCAATTGAAGATGTGGAGATGGAAGACTTCAACCCATCTGAAGAAGAAATAAAG…	BY50_1_2897	GTCAAGAACAAGGTGCTTGAATATGAATATGAACCAGAGATGGAAGATACATATCGAAACAGCATGTTGAAGACATTTAAGAAAACACTGGATGATGGATTTTTCCCATTTATAATCCTGGATGCCATTAATGATAAAGTGAAGTACTTTGACCAGTTCTGGAGTGCTGCTAAGACAAAAGGATTTGAGGTGTACTTGGCTGAAATCACCACTGATCAACAAACATGTACAAAGAGAAACATACATGGGCGAACACTAAAGGATATCACAAAGCTGGCCAGTGGCTGGGAATCTGCACCACCCCATATGATACGACTAGATATCAGGTCTCTACTGCAGGATGCGGCAATTGAAGATGTGGAGATGGAAGACTTCAACCCATCTGAAGAAGAAATAAAG…	BY50_2_2761	GTCAAGAACAAGGTGCTTGAATATGAATATGAACCAGAGATGGAAGATACATATCGAAACAGCATGTTGAAGACATTTAAGAAAACACTGGATGATGGATTTTTCCCATTTATAATCCTGGATGCCATTAATGATAAAGTGAAGTACTTTGACCAGTTCTGGAGTGCTGCTAAGACAAAAGGATTTGAGGTGTACTTGGCTGAAATCACCACTGATCAACAAACATGTACAAAGAGAAACATACATGGGCGAACACTAAAGGATATCACAAAGCTGGCCAGTGGCTGGGAGTCTGCACCACCCCATATGATACGACTAGATATCAGGTCTCTACTGCAGGATGCGGCAATTGAAGATGTGGAGATGGAAGACTTCAACCCATCTGAAGAAGAAATAAAG…	Unigene38128_BY50-T	GTCAAGAACAAGGTGCTTGAATATGAATATGAACCAGAGATGGAAGATACATATCGAAACAGCATGTTGAAGACATTTAAGAAAACACTGGATGATGGATTTTTCCCGTTTATAATCCTGGATGCCATCAATGATAAAGTGAAGTACTTTGACCAGTTCTGGAGTGCTGCTAAGACAAAAGGATTTGAGGTGTACTTGGCTGAAATCACCACTGATCAACAAACATGTACAAAGAGAAACATACATGGGCGAACACTAAAGGATATCACAAAGCTGGCCAGTGGCTGGGAATCTGCACCACCCCATATGATACGACTAGATATCAGGTCTCTACTGCAGGATGCGGCAATTGAAGATGTGGAGATGGAAGACTTCAACCCATCTGAAGAAGAAATAAAG…	BY66_2_11806	GTCAAGAACAAGGTGCTTGAATATGAATATGAACCAGAGATGGAAGATACATATCGAAACAGCATGTTGAAGACATTTAAGAAAACGCTGGATGATGGATTTTTTCCGTTTATAATCCTGGATGCCATCAATGATAAAGTGAAGTACTTTGACCAGTTCTGGAGTGCTGCTAAGACAAAAGGATTTGAGGTGTACTTGGCTGAAATCACCACTGATCAGCAAACATGTACAAAGAGAAACATACATGGGCGAACACTAAAGGATATCACAAAGCTGGCCAGTGGCTGGGAATCTGCACCACCCCATATGATACGACTAGATATCAGGTCTCTACTGCAGGATGCGGCAATTGAAGATGTGGAGATGGAAGACTTCAACCCATCTGAAGAAGAAATAAAG…	BY66_1_504	GTCAAGAACAAGGTGCTTGAATATGAATATGAACCAGAGATGGAAGATACATATCGAAACAGCATGTTGAAGACATTTAAGAAAACGCTGGATGATGGATTTTTTCCGTTTATAATCCTGGATGCCATCAATGATAAAGTGAAGTACTTTGACCAGTTCTGGAGTGCTGCTAAGACAAAAGGATTTGAGGTGTACTTGGCTGAAATCACCACTGATCAGCAAACATGTACAAAGAGAAACATACATGGGCGAACACTAAAGGATATCACAAAGCTGGCCAGTGGCTGGGAGTCTGCACCACCCCATATGATACGACTAGATATCAGGTCTCTACTGCAGGATGCGGCAATTGAAGATGTGGAGATGGAAGACTTCAACCCATCTGAAGAAGAAATAAAG…	Unigene42334_BY66-Gonad	GTCAAGAACAAGGTGCTTGAATATGAATATGAACCAGAGATGGAAGATACATATCGAAACAGCATGTTGAAGACATTTAAGAAAACACTGGATGATGGATTTTTCCCGTTTATAATCCTGGATGCCATCAATGATAAAGTGAAGTACTTTGACCAGTTCTGGAGTGCTGCTAAGACAAAAGGATTTGAGGTGTACTTGGCTGAAATCACCACTGATCAACAAACATGTACAAAGAGAAACATACATGGGCGAACACTAAAGGATATCACAAAGCTGGCCAGTGGCTGGGAGTCTGCACCACCCCATATGATACGACTAGATATCAGGTCTCTACTGCAGGATGCGGCAATTGAAGATGTGGAGATGGAAGACTTCAACCCATCTGAAGAAGAAATAAAG…	CL6740.Contig1_G-T	GTCAAGAACAAGGTGCTTGAATATGAATATGAACCAGAGATGGAAGATACATATCGAAACAGCATGTTGAAGACATTTAAGAAAACGCTGGATGATGGATTTTTTCCGTTTATAATCCTGGATGCCATCAATGATAAAGTGAAGTACTTTGACCAGTTCTGGAGTGCTGCTAAGACAAAAGGATTTGAGGTGTACTTGGCTGAAATCACCACTGATCAGCAAACATGTACAAAGAGAAACATACATGGGCGAACACTAAAGGATATCACAAAGCTGGCCAGTGGCTGGGAATCTGCACCACCCCATATGATACGACTAGATATCAGGTCTCTACTGCAGGATGCGGCAATTGAAGATGTGGAGATGGAAGACTTCAACCCATCTGAAGAAGAAATAAAG…
CL3917.Contig1_BSB-T	AACATTCAATATAAGAAGTGCCTTAAGAACGAAACCTGTCCCATTATGCGCATCAACAGGAACCGGTGCCAGCAGTGCCGTTTTAAGAAATGTTTGCTTGTGGGCATGTCCAGAGATGCTGTGCGTTTTGGCCGGATTCCTAAACGAGAAAAGCAGCGCATGCTGCTCGAGATGCAGAACGCAATGAATAACATGATGAACAACAGCCATGGCAATCAGCCCCTGCCTCTTAGCAACCAGATTTCAGTCACCGATGGAGCTTCAGAGGACAGCTCTGGCCCTTCCTCTCGTTCCCCCTCCACCTCCCCCAGGAGCAACCGATCCGAAACCAGCCCTGACCCAGAGCTGCCGATCGCCATGGATACGAGCCCAAGCTCAGACTCCTCCAGTGCCACTGAC…	BY50_1_2936	AACATTCAATATAAGAAGTGCCTTAAGAACGAAACCTGTCCCATTATGCGCATCAACAGGAACCGGTGCCAGCAGTGCCGTTTTAAGAAATGTTTGCTTGTGGGCATGTCCAGAGATGCTGTGCGTTTTGGCCGGATTCCTAAACGAGAAAAGCAGCGCATGCTGCTCGAGATGCAGAACGCAATGAACAACATGATGAACAACAGCCATGGCAATCAGCCCCTGCCTCTTAGCAACCAGATTTCAGTCACCGATGGAGCTTCAGAGGACAGCTCTGGCCCTTCCTCTCGTTCCCCCTCCACCTCCCCCAGGAGCAACCGATCCGAAACCAGCCCTGACCCAGAGCTGCCGATCGCCATGGATACGAGCCCAAGCTCAGACTCCTCCAGTGCCACTGAC…	BY50_2_559	AACATTCAATATAAGAAGTGCCTTAAGAACGAAACCTGTCCCATTATGCGCATCAACAGGAACCGGTGCCAGCAGTGCCGTTTTAAGAAATGTTTGCTTGTGGGCATGTCCAGAGATGCTGTGCGTTTTGGCCGGATTCCTAAACGAGAAAAGCAGCGCATGCTGCTCGAGATGCAGAACGCAATGAACAACATGATGAACAACAGCCATGGCAATCAGCCCCTGCCTCTTAGCAACCAGATTTCAGTCACCGATGGAGCTTCAGAGGACAGCTCTGGCCCTTCCTCTCGTTCCCCCTCCACCTCCCCCAGGAGCAACCGATCCGAAACCAGCCCTGACCCAGAGCTGCCGATCGCCATGGATACGAGCCCAAGCTCAGACTCCTCCAGTGCCACTGAC…	Unigene25352_BY50-T	AACATTCAATATAAGAAGTGCCTTAAGAACGAAACCTGTCCCATTATGCGCATCAACAGGAACCGGTGCCAGCAGTGCCGTTTTAAGAAATGTTTGCTTGTGGGCATGTCCAGAGATGCTGTGCGTTTTGGCCGGATCCCTAAACGAGAGAAGCAGCGCATGCTGCTTGAGATGCAGAATGCAATGAACAACATGATGAACAACAGCCACGGCAATCAGCCCCTGCCTCTTAGCAACCAGATTTCAGCCCCCGATGGAGCTTCAGAGGACAGCTCTGGCCCTTCCTCTCGTTCCCCCTCCACCTCCCCCAGGAGCAACCGATCCGAAACCAGCCCTGACCCCGAGCTGCCGATCGCCATGGATACGAGCCCAAGCTCAGACTCCTCCAGTGCCACTGAC…	BY66_2_2217	AACATTCAGTATAAGAAGTGCCTTAAGAACGAAACCTGTCCCATTATGCGCATCAACAGGAACCGGTGCCAGCAGTGCCGTTTTAAGAAATGTTTGCTTGTGGGCATGTCCAGAGATGCTGTGCGTTTTGGCCGGATCCCTAAACGAGAGAAGCAGCGCATGCTGCTTGAGATGCAGAATGCAATGAACAACATGATGAACAACAGCCATGGCAATCAGCCCCTGCCTCTTAGCAACCAGATTTCAGCCCCCGATGGAGCTTCAGAGGACAGCTCTGGCCCTTCCTCTCGTTCCCCCTCCACCTCCCCCAGGAGCAACCGATCCGAAACCAGCCCTGACCCCGAGCTGCCGATCGCCATGGATACGAGCCCAAGCTCAGACTCCTCCAGTGCCACTGAC…	BY66_1_2953	AACATTCAGTATAAGAAGTGCCTTAAGAACGAAACCTGTCCCATTATGCGCATCAACAGGAACCGGTGCCAGCAGTGCCGTTTTAAGAAATGTTTGCTTGTGGGCATGTCCAGAGATGCTGTGCGTTTTGGCCGGATCCCTAAACGAGAGAAGCAGCGCATGCTGCTTGAGATGCAGAATGCAATGAACAACATGATGAACAACAGCCATGGCAATCAGCCCCTGCCTCTTAGCAACCAGATTTCAGCCCCCGATGGAGCTTCAGAGGACAGCTCTGGCCCTTCCTCTCGTTCCCCCTCCACCTCCCCCAGGAGCAACCGATCCGAAACCAGCCCTGACCCCGAGCTGCCGATCGCCATGGATACGAGCCCAAGCTCAGACTCCTCCAGTGCCACTGAC…	Unigene50985_BY66-Gonad	AACATTCAATATAAGAAGTGCCTTAAGAACGAAACCTGTCCCATTATGCGCATCAACAGGAACCGGTGCCAGCAGTGCCGTTTTAAGAAATGTTTGCTTGTGGGCATGTCCAGAGATGCTGTGCGTTTTGGCCGGATCCCTAAACGAGAGAAGCAGCGCATGCTGCTTGAGATGCAGAATGCAATGAACAACATGATGAACAACAGCCATGGCAATCAGCCCCTGCCTCTTAGCAACCAGATTTCAGCCCCCGATGGAGCTTCAGAGGACAGCTCTGGCCCTTCCTCTCGTTCCCCCTCCACCTCCCCCAGGAGCAACCGATCCGAAACCAGCCCTGACCCAGAGCTGCCGATCGCCATGGATACGAGCCCAAGCTCAGACTCCTCCAGTGCCACTGAC…	CL5476.Contig3_G-T	AACATCCAGTACAAAAAGTGCCTGAAGAATGAAACTTGTACCATTATGAGGATCAACCGGAACCGGTGCCAGCAGTGCCGTTTTAAGAAATGTTTGCTTGTGGGCATGTCCAGAGATGCTGTGCGTTTTGGCCGGATCCCTAAACGAGAGAAGCAGCGCATGCTGCTTGAGATGCAGAATGCAATGAACAACATGATGAACAACAGCCACGGCAATCAGCCCCTGCCTCTTAGCAACCAGATTTCAGCCCCCGATGGAGCTTCAGAGGACAGCTCTGGCCCTTCCTCTCGTTCCCCCTCCACCTCCCCCAGGAGCAACCGATCCGAAACCAGCCCTGACCCCGAGCTGCCGATCGCCATGGATACGAGCCCAAGCTCAGACTCCTCCAGTGCCACTGAC…
Unigene29260_BSB-T	CGCATCTATGACCCCGGTGGGAGCGATTGCCAGGTCAAAGACGAGGCCAGCAGCCTCAGCTACAGACAGCTGCTAGAGGAAAACACCGTTTTGAGGGAAAGAATGAAAGGTTTGAAGAGTTTAGGAGACTTGTTAGAGGAGTCTCAGACAGAGGCGGCAAAACTTCGGAAAAGGGTGGAGGAGTTGGTGAGGGATAACGAAGCGCTGAAGTCGTCTACGACCAGCTTTGCCTCAAGCCTGTGCATGGGTGCCCCTGTTCAGTCAGACACTCAAGGTCATGGAAAACATCACGGTCATCCTACAACGGAAAGACAAGAATCTCGGGATTGTTTAACTGGAAATACTTTACAGCCAGAGGCAGCGGAAAGTTCATCGGAATTTGAGGTGGTGAATATGGAA…	BY50_1_2977	CGCATCTATGACCCCGGTGGGAGCGATTGCCAGGTCAAAGACGAGGCCAGCAGCCTCAGCTACAGACAGCTGCTAGAGGAAAACACCGTTTTGAGGGAAAGAATGAAAGGTTTGAAGAGTTTAGGAGACTTGTTAGAGGAGTCTCAGACAGAGGCGGCAAAACTTCGGAAAAGGGTGGAGGAGTTGGTGAGGGATAACGAAGCGCTGAAGTCGTCTACGACCAGCTTTGCCTCAAGCCTGTGCATGGGTGCCCCTGTTCAGTCAGACACTCAAGGTCATGGAAAACATCACGGTCATCCTACAACGGAAAGACAAGAATCTCGGGATTGTTTAACTGGAAATACTTTACAGCCAGAGGCAGCGGAAAGTTCATCGGAATTTGAGGTGGTGAATATGGAA…	BY50_2_3473	CGCATCTATGACCCCGGTGGGAGCGATTGCCAGGTCAAAGACGAGGCCAGCAGCCTCAGCTACAGACAGCTGCTAGAGGAAAACACCGTTTTGAGGGAAAGAATGAAAGGTTTGAAGAGTTTAGGAGACTTGTTAGAGGAGTCTCAGACAGAGGCGGCAAAACTTCGGAAAAGGGTGGAGGAGTTGGTGAGGGATAACGAAGCGCTGAAGTCGTCTACGACCAGCTTTGCCTCAAGCCTGTGCATGGGTGCCCCTGTTCAGTCAGACACTCAAGGTCATGGAAAACATCACGGTCATCCTACAACGGAAAGACAAGAATCTCGGGATTGTTTAACTGGAAATACTTTACAGCCAGAGGCAGCGGAAAGTTCATCGGAATTTGAGGTGGTGAATATGGAA…	Unigene40404_BY50-T	CGCATCTATGACCCCGGTGGGAGCGATTGCCAGGTCAAAGACGAGGCCAGCAGCCTCAGCTACAGACAGCTGCTAGAGGAAAACACCGTTTTGAGGGAAAGAATGAAAGGTTTGAAGAGTTTAGGAGACTTGTTAGAGGAGTCTCAGACAGAGGCGGCAAAACTTCGGAAAAGGGTGGAGGAGTTGGTGAGGGATAACGAAGCGCTGAAGTCGTCTACGACCAGCTTTGCCTCAAGCCTGTGCATGGGTGCCCCTGTTCAGTCAGACACTCAAGGTCATGGAAAACATCACGGTCATCCTACAACGGAAAGACAAGAATCTCGGGATTGTTTAACTGGAAATACTTTACAGCCAGAGGCAGCGGAAAGTTCATCGGAATTTGAGGTGGTGAATATGGAA…	BY66_2_2647	CGCATCTATGACCCCGGTGGGAGCGATTGCCAGGTCAAAGACGAGGCCAGCAGCCTCAGCTACAGACAGCTGCTAGAGGAAAACACCGTTTTGAGGGAAAGAATGAAAGGTTTGAAGAGTTTAGGAGACCTGTTAGAGGAGTCTCAGACAGAGGCAGCAAAACTTCGGAAGAGGGTGGAGGAGTTGGTGAGGGATAATGAAGCGCTGAAGTCGTCTACAACCAGCTTTGCCTCAAGCCTGTGCATGGGTGCCGCTGTCCAGTCAGACACACAAGGTCATGGAAAACATCACGGTCATCCTACAACAGAAAGACAAGAATCTCGGGATTGTTTAACTGGAAATACTTTACAACCAGAGGCAACGGAAAGTTCATCGGAGTTTGAAGTGGTGAATATGGAA…	BY66_1_3175	CGCATCTATGACCCCGGTGGGAGCGATTGCCAGGTCAAAGACGAGGCCAGCAGCCTCAGCTACAGACAGCTGCTAGAGGAAAACACCGTTTTGAGGGAAAGAATGAAAGGTTTGAAGAGTTTAGGAGACCTGTTAGAGGAGTCTCAGACAGAGGCAGCAAAACTTCGGAAGAGGGTGGAGGAGTTGGTGAGGGATAATGAAGCGCTGAAGTCGTCTACAACCAGCTTTGCCTCAAGCCTGTGCATGGGTGCCGCTGTCCAGTCAGACACACAAGGTCATGGAAAACATCACGGTCATCCTACAACAGAAAGACAAGAATCTCGGGATTGTTTAACTGGAAATACTTTACAACCAGAGGCAACGGAAAGTTCATCGGAGTTTGAAGTGGTGAATATGGAA…	CL18305.Contig2_BY66-Gonad	CGCATCTATGACCCCGGTGGGAGCGATTGCCAGGTCAAAGACGAGGCCAGCAGCCTCAGCTACAGACAGCTGCTAGAGGAAAACACCGTTTTGAGGGAAAGAATGAAAGGTTTGAAGAGTTTAGGAGACTTGTTAGAGGAGTCTCAGACAGAGGCGGCAAAACTTCGGAAAAGGGTGGAGGAGTTGGTGAGGGATAACGAAGCGCTGAAGTCGTCTACGACCAGCTTTGCCTCAAGCCTGTGCATGGGTGCCCCTGTTCAGTCAGACACTCAAGGTCATGGAAAACATCACGGTCATCCTACAACGGAAAGACAAGAATCTCGGGATTGTTTAACTGGAAATACTTTACAGCCAGAGGCAGCGGAAAGTTCATCGGAATTTGAGGTGGTGAATATGGAA…	Unigene28056_G-T	CGCATCTATGACCCCGGTGGGAGCGATTGCCAGGTCAAAGACGAGGCCAGCAGCCTCAGCTACAGACAGCTGCTAGAGGAAAACACCGTTTTGAGGGAAAGAATGAAAGGTTTGAAGAGTTTAGGAGACCTGTTAGAGGAGTCTCAGACAGAGGCAGCAAAACTTCGGAAGAGGGTGGAGGAGTTGGTGAGGGATAATGAAGCGCTGAAGTCGTCTACAACCAGCTTTGCCTCAAGCCTGTGCATGGGTGCCGCTGTCCAGTCAGACACACAAGGTCATGGAAAACATCACGGTCATCCTACAACAGAAAGACAAGAATCTCGGGATTGTTTAACTGGAAATACTTTACAACCAGAGGCAACGGAAAGTTCATCGGAGTTTGAAGTGGTGAATATGGAA…
Unigene41497_BSB-T	CTGAATGTTGCCGAACTAGAAGACACCATCAATGGTGACTCTCGTTCTCTCTCTTTCCTCTCCAACTCGCTCAAGATCTTCTCTTCCTTCCAGATCTCAGAGTCCACAAAAGTCCAGAGTCAGACAAAAGTCCACTTCCTTGTACCGCTCACCGGTCGCTATGAAATCTTTGTACGTTACATGGAAAACTTTGAGAGAATCTGCCTGATCCC	BY50_1_2999	CTGGATGTTGCCGAACTAGAAGACACCATCAATGGTGACTCTCGTTCTCTCTCTTTCCTCTCCAACTCGCTCAAGATCTTCTCTTCCTTCCAGATCTCAGAGTCCACAAAAGTCCAGAGTCAGACAAAAGTCCACTTCCTTGTACCGCTCACCGGTCGCTATGAAATCTTTGTACGTTACATGGAAAACTTTGAGAGAATCTGTCTGATCCC	BY50_2_3330	CTGAATGTTGCCGAACTAGAAGACACCATCAATGGTGACTCTCGTTCTCTCTCTTTCCTCTCCAACTCGCTCAAGATCTTCTCTTCCTTCCAGATCTCAGAGTCCACAAAAGTCCAGAGTCAGACAAAAGTCCACTTCCTTGTACCGCTCACCGGTCGCTATGAAATCTTTGTACGTTACATGGAAAACTTTGAGAGAATCTGCCTGATCCC	Unigene54344_BY50-T	CTGAATGTTGCCGAACTAGAAGACACCATCAATGGTGACTCTCGTTCTCTCTCTTTCCTCTCCAACTCGCTCAAGATCTTCTCTTCCTTCCAGATCTCAGAGTCCACAAAAGTCCAGAGTCAGACAAAAGTCCACTTCCTTGTACCGCTCACCGGTCGCTATGAAATCTTTGTACGTTACATGGAAAACTTTGAGAGAATCTGCCTGATCCC	BY66_2_3832	CTGGATGTTGCCGAACTAGAAGACACCATCAATGGTGACTCTCGTTCACTCTCTTTCCTTTCCAACTCACTCAAGATCTTCTCTTCCTTCCAGATCTCAGAGTCCACAAAAGTCCAGAGTCAGACAAAAGTCCACTTCCTTGTACCGCTCACCGGTCGCTATGAAATCTTTGTACGTTACATGGAAAACTTTGAGAGAATCTGTCTGATCCC	BY66_1_17669	CTGGATGTTGCCGAACTAGAAGACACCATCAATGGTGACTCTCGTTCACTCTCTTTCCTTTCCAACTCACTCAAGATCTTCTCTTCCTTCCAGATCTCAGAGTCCACAAAAGTCCAGAGTCAGACAAAAGTCCACTTCCTTGTACCGCTCACCGGTCGCTATGAAATCTTTGTACGTTACATGGAAAACTTTGAGAGAATCTGTCTGATCCC	Unigene10660_BY66-Gonad	CTGGATGTTGCCGAACTAGAAGACACCATCAATGGTGACTCTCGTTCACTCTCTTTCCTTTCCAACTCACTCAAGATCTTCTCTTCCTTCCAGATCTCAGAGTCCACAAAAGTCCAGAGTCAGACAAAAGTCCACTTCCTTGTACCGCTCACCGGTCGCTATGAAATCTTTGTACGTTACATGGAAAACTTTGAGAGAATCTGTCTGATCCC	Unigene47806_G-T	CTGGATGTTGCCGAACTAGAAGACACCATCAATGGTGACTCTCGTTCACTCTCTTTCCTTTCCAACTCACTCAAGATCTTCTCTTCCTTCCAGATCTCAGAGTCCACAAAAGTCCAGAGTCAGACAAAAGTCCACTTCCTTGTACCGCTCACCGGTCGCTATGAAATCTTTGTACGTTACATGGAAAACTTTGAGAGAATCTGTCTGATCCC
Unigene37899_BSB-T	GAGAGTATATGTTCCAGACCTGGTTCAAGCATACCTAGCTCACCGGGTCACACCATATATGCAAAAGTAGACAATGAGATCCTTGATTACAGGGATTTAGCAGCCATTCCCAAGGTCAAAGCCATTTATGACATTGAGCGTCCAGATTTAATCCACTATGAGCCACTTTACACCACCACACTGGATGAGTCAGAGGAGAGAGAGAGTGTGGGAGAGCTGCAGAGCTCCAGGAGAGAGTGTTCACCCATGCCAGATGACAGAACCAGGTCACCCACACCGACTGCTGAGGGTTACTATGACATGAGAGAACGAATCCTCCACAGATCGACGAGTCAGGGCTCCATCGGCTCGCCCATTTACAGCCGCCACAGTTACACACCCACCATGTCACGCTCACCA…	BY50_1_3061	GAGAGTATATGTTCCAGACCTGGTTCAAGCATACCTAGCTCACCGGGTCACACCATATATGCAAAAGTAGACAATGAGATCCTTGATTACAGGGATTTAGCAGCCATTCCCAAGGTCAAAGCCATTTATGACATTGAGCGTCCAGATTTAATCCACTATGAGCCACTTTACACCACCACACTGGATGAGTCAGAGGAGAGAGAGAGTGTGGGAGAGCTGCAGAGCTCCAGGAGAGAGTGTTCACCCATGCCAGATGACAGAACCAGGTCACCCACACCGACTGCTGAGGGTTACTATGACATGAGAGAACGAATCCTCCACAGATCGACGAGTCAGGGCTCCATCGGCTCGCCCATTTACAGCCGCCACAGTTACACACCCACCATGTCACGCTCACCA…	BY50_2_6393	GAGAGTATATGTTCCAGACCTGGTTCAAGCATACCTAGCTCACCGGGTCACACCATATATGCAAAAGTAGACAATGAGATCCTTGATTACAGGGATTTAGCAGCCATTCCCAAGGTCAAAGCCATTTATGACATTGAGCGTCCAGATTTAATCCACTATGAGCCACTTTACACCACCACACTGGATGAGTCAGAGGAGAGAGAGAGTGTGGGAGAGCTGCAGAGCTCCAGGAGAGAGTGTTCACCCATGCCAGATGACAGAACCAGGTCACCCACACCGACTGCTGAGGGTTACTATGACATGAGAGAACGAATCCTCCACAGATCGACGAGTCAGGGCTCCATCGGCTCGCCCATTTACAGCCGCCACAGTTACACACCCACCATGTCACGCTCACCA…	Unigene25915_BY50-T	GAGAGTATATGTTCCAGACCTGGTTCAAGCATACCTAGCTCACCGGGTCACACCATATATGCAAAAGTAGACAATGAGATCCTTGATTACAGGGATTTAGCAGCCATTCCCAAGGTCAAAGCCATTTATGACATTGAGCGTCCAGATTTAATCCACTATGAGCCACTTTACACCACCACACTGGATGAGTCAGAGGAGAGAGAGAGTGTGGGAGAGCTGCAGAGCTCCAGGAGAGAGTGTTCACCCATGCCAGATGACAGAACCAGGTCACCCACACCGACTGCTGAGGGTTACTATGACATGAGAGAACGAATCCTCCACAGATCGACGAGTCAGGGCTCCATCGGCTCGCCCATTTACAGCCGCCACAGTTACACACCCACCATGTCACGCTCACCA…	BY66_2_4716	GAGAGTATATGTTCCAGACCTGGTTCAAGCATACCTAGCTCACCGGGTCACACCATATATGCAAAAGTAGACAATGAGATCCTTGATTACAGGGATTTAGCAGCCATTCCCAAGGTCAAAGCCATTTATGACATTGAGCGTCCAGATTTAATCCACTATGAGCCACTTTACACCACCACACTGGATGAGTCAGAGGAGAGAGAAAGTGTGGGAGAGCTCCAGAGCTCCAGGAGAGAGTGTTCACCCATGCCAGATGACAGAACCAGGTCACCCACACCGACTGCTGAGGGTTACTATGACATGAGAGAACGAATCCTCCACAGATCGACAAGTCAGGGCTCCATCGGCTCGCCCATTTACAGCCGCCACAGTTACACACCCACCATGTCACGCTCACCA…	BY66_1_2045	GAGAGTATATGTTCCAGACCTGGTTCAAGCATACCTAGCTCACCGGGTCACACCATATATGCAAAAGTAGACAATGAGATCCTTGATTACAGGGATTTAGCAGCCATTCCCAAGGTCAAAGCCATTTATGACATTGAGCGTCCAGATTTAATCCACTATGAGCCACTTTACACCACCACACTGGATGAGTCAGAGGAGAGAGAAAGTGTGGGAGAGCTCCAGAGCTCCAGGAGAGAGTGTTCACCCATGCCAGATGACAGAACCAGGTCACCCACACCGACTGCTGAGGGTTACTATGACATGAGAGAACGAATCCTCCACAGATCGACAAGTCAGGGCTCCATCGGCTCGCCCATTTACAGCCGCCACAGTTACACACCCACCATGTCACGCTCACCA…	Unigene52036_BY66-Gonad	GAGAGTATATGTTCCAGACCTGGTTCAAGCATACCTAGCTCACCGGGTCACACCATATATGCAAAAGTAGACAATGAGATCCTTGATTACAGGGATTTAGCAGCCATTCCCAAGGTCAAAGCCATTTATGACATTGAGCGTCCAGATTTAATCCACTATGAGCCACTTTACACCACCACACTGGATGAGTCAGAGGAGAGAGAGAGTGTGGGAGAGCTGCAGAGCTCCAGGAGAGAGTGTTCACCCATGCCAGATGACAGAACCAGGTCACCCACACCGACTGCTGAGGGTTACTATGACATGAGAGAACGAATCCTCCACAGATCGACGAGTCAGGGCTCCATCGGCTCGCCCATTTACAGCCGCCACAGTTACACACCCACCATGTCACGCTCACCA…	Unigene22060_G-T	GAGAGTATATGTTCCAGACCTGGTTCAAGCATACCTAGCTCACCGGGTCACACCATATATGCAAAAGTAGACAATGAGATCCTTGATTACAGGGATTTAGCAGCCATTCCCAAGGTCAAAGCCATTTATGACATTGAGCGTCCAGATTTAATCCACTATGAGCCACTTTACACCACCACACTGGATGAGTCAGAGGAGAGAGAAAGTGTGGGAGAGCTCCAGAGCTCCAGGAGAGAGTGTTCACCCATGCCAGATGACAGAACCAGGTCACCCACACCGACTGCTGAGGGTTACTATGACATGAGAGAACGAATCCTCCACAGATCGACAAGTCAGGGCTCCATCGGCTCGCCCATTTACAGCCGCCACAGTTACACACCCACCATGTCACGCTCACCA…
Unigene9087_BSB-T	ATGGGCGTTGAAGGCTGCACGAAATGTATCAAATACATGCTCTTCTTCTTCAATTTCATCTTCTGGCTGGCTGGTTGTGTAATCTTGGGGGTTTCACTCTGGCTTCGTCATGACACTAAAACAAGCAGTCTACTGGAGCTGAGGTATCAGGACGCAGAACCACCCAGCACCTTCTACATCAGTGTCTACATCTTGATTGCTGTTGGTGCTGTGATGATGTTTGTTGGATTCCTCGGTTGCTATGGAGCCATACAGGAATCCCAGTGTCTTCTCGGAACATTCTTTGCCTGCCTGGTCATTCTGTTTGCCTGTGAGGTTGCTGCTGGAATCTGGGGATTCATGCACAAAGACAAGATCTCCAAAGAGATGATCACCTTCTATGACTCTGTGTATGACAAA…	BY50_1_3101	ATGGGCGTTGAAGGCTGCACGAAATGTATCAAATACATGCTCTTCTTCTTCAATTTCATCTTCTGGCTGGCTGGTTGTGTAATCTTGGGGGTTTCACTCTGGCTTCGTCATGACACTAAAACAAGCAGTCTACTGGAGCTGAGGTATCAGGACGCAGAACCACCCAGCACCTTCTACATCAGTGTCTACATCTTGATTGCTGTTGGTGCTGTGATGATGTTTGTTGGATTCCTCGGTTGCTATGGAGCCATACAGGAATCCCAGTGTCTTCTCGGAACATTCTTTGCCTGCCTGGTCATTCTGTTTGCCTGTGAGGTTGCTGCTGGAATCTGGGGATTCATGCACAAAGACAAGATCTCCAAAGAGATGATCACCTTCTATGACTCTGTGTATGACAAA…	BY50_2_19446	ATGGGCGTTGAAGGCTGCACGAAATGTATCAAATACATGCTCTTCTTCTTCAATTTCATCTTCTGGCTGGCTGGTTGTGTAATCCTGGGGGTTTCACTCTGGCTTCGTCATGACACTAAAACAAGCAGTCTACTGGAGCTGAGGTATCAGGACGCAGAACCACCCAGCACCTTCTACATCAGTGTCTACATCTTGATTGCTGTTGGTGCTGTGATGATGTTTGTTGGATTCCTCGGTTGCTATGGAGCCATACAGGAATCCCAGTGTCTTCTCGGAACATTCTTTGCCTGCCTGGTCATTCTGTTTGCCTGTGAGGTTGCTGCTGGAATCTGGGGATTCATGCACAAAGACAAGATCTCCAAAGAGATGATCACCTTCTATGACTCTGTGTATGACAAA…	Unigene35070_BY50-T	ATGGGCGTTGAAGGCTGCACGAAATGTATCAAATACATGCTCTTCTTCTTCAATTTCATCTTCTGGCTGGCTGGTTGTGTAATCTTGGGGGTTTCACTCTGGCTTCGTCATGACACTAAAACAAGCAGTCTACTGGAGCTGAGGTATCAGGACGCAGAACCACCCAGCACCTTCTACATCAGTGTCTACATCTTGATTGCTGTTGGTGCTGTGATGATGTTTGTTGGATTCCTCGGTTGCTATGGAGCCATACAGGAATCCCAGTGTCTTCTCGGAACATTCTTTGCCTGCCTGGTCATTCTGTTTGCCTGTGAGGTTGCTGCTGGAATCTGGGGATTCATGCACAAAGACAAGATCTCCAAAGAGATGATCACCTTCTATGACTCTGTGTATGACAAA…	BY66_2_2798	ATGGGCGTTGAAGGCTGCACGAAATGTATCAAATACATGCTCTTCTTCTTCAATTTCATCTTCTGGCTGGCTGGTTGTGTAATCCTGGGGGTTTCACTCTGGCTTCGTCATGACACTAAAACAAGCAGTCTTCTGGAGCTGAGGTATCAGGACACAGAACCACCCAGCACCTTCTACATCAGTGTCTACATCTTGATTGCTGTTGGTGCTGTGATGATGTTTGTTGGATTCCTCGGTTGCTATGGAGCCATACAGGAATCCCAGTGTCTTCTCGGAACATTCTTTGCCTGCCTGGTCATTCTGTTCGCCTGTGAGGTTGCTGCTGGAATCTGGGGATTCATGCACAAAGACAAGATCTCCAAAGAGATGATCACTTTCTATGACTCTGTGTATGACAAA…	BY66_1_3979	ATGGGCGTTGAAGGCTGCACGAAATGTATCAAATACATGCTCTTCTTCTTCAATTTCATCTTCTGGCTGGCTGGTTGTGTAATCCTGGGGGTTTCACTCTGGCTTCGTCATGACACTAAAACAAGCAGTCTTCTGGAGCTGAGGTATCAGGACACAGAACCACCCAGCACCTTCTACATCAGTGTCTACATCTTGATTGCTGTTGGTGCTGTGATGATGTTTGTTGGATTCCTCGGTTGCTATGGAGCCATACAGGAATCCCAGTGTCTTCTCGGAACATTCTTTGCCTGCCTGGTCATTCTGTTCGCCTGTGAGGTTGCTGCTGGAATCTGGGGATTCATGCACAAAGACAAGATCTCCAAAGAGATGATCACTTTCTATGACTCTGTGTATGACAAA…	Unigene39939_BY66-Gonad	ATGGGCGTTGAAGGCTGCACGAAATGTATCAAATACATGCTCTTCTTCTTCAATTTCATCTTCTGGCTGGCTGGTTGTGTAATCCTGGGGGTTTCACTCTGGCTTCGTCATGACACTAAAACAAGCAGTCTTCTGGAGCTGAGGTATCAGGACACAGAACCACCCAGCACCTTCTACATCAGTGTCTACATCTTGATTGCTGTTGGTGCTGTGATGATGTTTGTTGGATTCCTCGGTTGCTATGGAGCCATACAGGAATCCCAGTGTCTTCTCGGAACATTCTTTGCCTGCCTGGTCATTCTGTTCGCCTGTGAGGTTGCTGCTGGAATCTGGGGATTCATGCACAAAGACAAGATCTCCAAAGAGATGATCACCTTCTATGACTCTGTGTATGACAAA…	Unigene21913_G-T	ATGGGCGTTGAAGGCTGCACGAAATGTATCAAATACATGCTCTTCTTCTTCAATTTCATCTTCTGGCTGGCTGGTTGTGTAATCCTGGGGGTTTCACTCTGGCTTCGTCATGACACTAAAACAAGCAGTCTTCTGGAGCTGAGGTATCAGGACACAGAACCACCCAGCACCTTCTACATCAGTGTCTACATCTTGATTGCTGTTGGTGCTGTGATGATGTTTGTTGGATTCCTCGGTTGCTATGGAGCCATACAGGAATCCCAGTGTCTTCTCGGAACATTCTTTGCCTGCCTGGTCATTCTGTTCGCCTGTGAGGTTGCTGCTGGAATCTGGGGATTCATGCACAAAGACAAGATCTCCAAAGAGATGATCACTTTCTATGACTCTGTGTATGACAAA…
Unigene23523_BSB-T	CCTCATCAAAATCCTGCACACTATCCTGGTTATCACCAGCAAGGTGTTCCATACCAGTATCGCATGGCTACACAACATCCTCAGGGCCACCCCAGCATGCATCCTCAGTTCCAGCAGCATCAGCAGTTCTATCAGCACCACCGACATGGCAGACCTGGATTTTCACCTGAGGAGTGGCCTAGACCTCCATACCAGCCTCAACACCCAATGAT	BY50_1_318	CCTCATCAAAATCCTGCACACTATCCTGGTTATCACCAGCAAGGCGTTCCATACCAGTATCGCATGGCTACACAACATCCTCAGGGCCACCCCAGCATGCATCCTCAGTTCCAGCAGCATCAGCAGTTCTATCAGCACCACCGACATGGCAGACCTGGATTTTCACCTGAGGAGTGGCCTAGACCTCCATACCAGCCTCAACACCCAATGAT	BY50_2_2818	CCTCATCAAAATCCTGCACACTATCCTGGTTATCACCAGCAAGGTGTTCCATACCAGTATCGCATGGCTACACAACATCCTCAGGGCCACCCCAGCATGCATCCTCAGTTCCAGCAGCATCAGCAGTTCTATCAGCACCACCGACATGGCAGACCTGGATTTTCACCTGAGGAGTGGCCTAGACCTCCATACCAGCCTCAACACCCAATGAT	Unigene37472_BY50-T	CCTCATCAAAATCCTGCACACTATCCTGGTTATCACCAGCAAGGTGTTCCATACCAGTATCGCATGGCTACACAACATCCTCAGGGCCACCCCAGCATGCATCCTCAGTTCCAGCAGCATCAGCAGTTCTATCAGCACCACCGACATGGCAGACCTGGATTTTCACCTGAGGAGTGGCCTAGACCTCCATACCAGCCTCAACACCCAATGAT	BY66_2_78	CCTCATCAAAATCCTGCACACTATCCTGGTTATCACCAGCAAGGCGTTCCATACCAGTATCGCATGGCTACACAACATCCTCAGGGCCACCCCAGCATGCATCCTCAGTTCCAGCAGCATCAGCAGTTCTATCAGCACCACCGACATGGCAGACCTGGATTTTCACCTGAGGAGTGGCCTAGACCTCCATACCAGCCTCAACACACAATGAT	BY66_1_160	CCTCATCAAAATCCTGCACACTATCCTGGTTATCACCAGCAAGGCGTTCCATACCAGTATCGCATGGCTACACAACATCCTCAGGGCCACCCCAGCATGCATCCTCAGTTCCAGCAGCATCAGCAGTTCTATCAGCACCACCGACATGGCAGACCTGGATTTTCACCTGAGGAGTGGCCTAGACCTCCATACCAGCCTCAACACACAATGAT	CL19137.Contig2_BY66-Gonad	CCTCATCAAAATCCTGCACACTATCCTGGTTATCACCAGCAAGGTGTTCCATACCAGTATCGCATGGCTACACAACATCCTCAGGGCCACCCCAGCATGCATCCTCAGTTCCAGCAGCATCAGCAGTTCTATCAGCACCACCGACATGGCAGACCTGGATTTTCACCTGAGGAGTGGCCTAGACCTCCATACCAGCCTCAACACCCAATGAT	Unigene60012_G-T	CCTCATCAAAATCCTGCACACTATCCTGGTTATCACCAGCAAGGCGTTCCATACCAGTATCGCATGGCTACACAACATCCTCAGGGCCACCCCAGCATGCATCCTCAGTTCCAGCAGCATCAGCAGTTCTATCAGCACCACCGACATGGCAGACCTGGATTTTCACCTGAGGAGTGGCCTAGACCTCCATACCAGCCTCAACACACAATGAT
Unigene41489_BSB-T	ATGTTTGACATCATCTTGGATGAGAATCAGTTGGAAGACGCATGTGAGCACCTGGCTGAGTATCTTGAGGCGTACTGGAAGGCCACCCACACCTCCAGCAGTACCCCACTCAACCCTCTGCTGGGCAGGAACCTCGGCCCTGCTGCCCTGGCCCCTTACACTACATCTGCCATATCCGGCTTGCAGAATCAACAGGGACAAAAAACACGGCACGCCAACCACACCGGGGACAACTCCACCCCCAACGAGCGGCGCAACCTGATGACCTCAGATGAGAACTA	BY50_1_3184	ATGTTTGACATCATCTTGGATGAGAATCAGTTGGAAGACGCATGTGAGCACCTGGCTGAGTATCTTGAGGCGTACTGGAAGGCCACCCACACCTCCAGCAGTACCCCACTCAACCCTCTGCTGGGCAGGAACCTCGGCCCTGCTGCCCTGGCCCCTTACACTACATCTGCCATATCCGGCTTGCAGAATCAACAGGGACAAAAAACACGGCACGCCAACCACACCGGGGACAACTCCACCCCCAACGAGCGGCGCAACCTGATGACCTCAGATGAGAACTA	BY50_2_3396	ATGTTTGACATCATCTTGGATGAGAATCAGTTGGAAGACGCATGTGAGCACCTGGCTGAGTACCTTGAGGCGTACTGGAAGGCCACCCACACCTCCAGCAGTACCCCACTCAACCCTCTGCTGGGCAGGAACCTCGGCCCTGCTGCCCTGGCCCCTTACACTACATCTGCCATATCCGGCTTGCAGAATCAACAGGGACAAAAAACACGGCACGCCAACCACACCGGGGACAACTCCACCCCCAACGAGCGGCGCAACCTGATGACCTCAGATGAGAACTA	Unigene22799_BY50-T	ATGTTTGACATCATCTTGGATGAGAATCAGTTGGAAGACGCATGTGAGCACCTGGCTGAGTATCTTGAGGCGTACTGGAAGGCCACCCACACCTCCAGCAGTACCCCACTCAACCCTCTGCTGGGCAGGAACCTCGGCCCTGCTGCCCTGGCCCCTTACACTACATCTGCCATATCCGGCTTGCAGAATCAACAGGGACAAAAAACACGGCACGCCAACCACACCGGGGACAACTCCACCCCCAACGAGCGGCGTAACCTGATGACCTCAGATGAAAACTA	BY66_2_3941	ATGTTTGACATCATCTTGGATGAGAATCAGTTGGAAGACGCATGTGAGCACCTGGCTGAGTACCTTGAGGCGTACTGGAAGGCCACCCACACCTCCAGCAGTACCCCACTCAACCCTCTGCTGGGCAGGAACCTCGGCCCTGCTGCCCTGGCCCCTTACACCACATCTGCCATATCCGGCTTGCAGAATCAACAGGGACAAAAAACACGGCACGCCAACCACACCGGGGACAACTCCACCCCCAACGAGCGGCGCAACCTGATGACCTCAGATGAGAACTA	BY66_1_20685	ATGTTTGACATCATCTTGGATGAGAATCAGTTGGAAGACGCATGTGAGCACCTGGCTGAGTACCTTGAGGCGTACTGGAAGGCCACCCACACCTCCAGCAGTACCCCACTCAACCCTCTGCTGGGCAGGAACCTCGGCCCTGCTGCCCTGGCCCCTTACACCACATCTGCCATATCCGGCTTGCAGAATCAACAGGGACAAAAAACACGGCACGCCAACCACACCGGGGACAACTCCACCCCCAACGAGCGGCGTAACCTGATGACCTCAGATGAAAACTA	Unigene40973_BY66-Gonad	ATGTTTGACATCATCTTGGATGAGAATCAGTTGGAAGACGCATGTGAGCACCTGGCTGAGTATCTTGAGGCGTACTGGAAGGCCACCCACACCTCCAGCAGTACCCCACTCAACCCTCTGCTGGGCAGGAACCTCGGCCCTGCTGCCCTGGCCCCTTACACTACATCTGCCATATCCGGCTTGCAGAATCAACAGGGACAAAAAACACGGCACGCCAACCACACCGGGGACAACTCCACCCCCAACGAGCGGCGCAACCTGATGACCTCAGATGAGAACTA	Unigene9395_G-T	ATGTTTGACATCATCTTGGATGAGAATCAGTTGGAAGACGCATGTGAGCACCTGGCTGAGTACCTTGAGGCGTACTGGAAGGCCACCCACACCTCCAGCAGTACCCCACTCAACCCTCTGCTGGGCAGGAACCTCGGCCCTGCTGCCCTGGCCCCTTACACCACATCTGCCATATCCGGCTTGCAGAATCAACAGGGACAAAAAACACGGCACGCCAACCACACCGGGGACAACTCCACCCCCAACGAGCGGCGTAACCTGATGACCTCAGATGAAAACTA
CL2330.Contig3_BSB-T	GACCTCTACCATCAGTCATACGATCTGGTGTGTGTGATGTTCGCGTCCATCCCAGACTTCAAGGAATTTTACACAGAATCTGACGTTAATAAGGAGGGGTTGGAGTGTCTCAGGCTCCTCAATGAGATTATAGCAGATTTTGATGAGTTGCTGTCAAAACCCAAATTTAGTGGAGTGGAGAAGATCAAAACTATTGGCAGCACATACATGGCTGCAACTGGGCTGAATGTGACCCCTGGACTAGAGTT	BY50_1_3241	GACCTCTACCATCAGTCATACGATCTGGTGTGTGTGATGTTCGCGTCCATCCCAGACTTCAAGGAATTTTACACAGAATCTGACGTTAATAAGGAGGGGTTGGAGTGTCTCAGGCTCCTCAATGAGATTATAGCAGATTTTGATGAGTTGCTGTCAAAACCCAAATTTAGTGGAGTGGAGAAGATCAAAACTATTGGCAGCACATACATGGCTGCAACTGGGCTGAATGTGACCCCTGGACTAGAGTT	BY50_2_1808	GACCTCTACCATCAGTCATACGATCTGGTGTGTGTGATGTTCGCGTCCATCCCAGACTTCAAGGAATTTTACACAGAATCTGACGTTAATAAGGAGGGGTTGGAGTGTCTCAGGCTCCTCAATGAGATTATAGCAGATTTTGATGAGTTGCTGTCAAAACCCAAATTTAGTGGAGTGGAGAAGATCAAAACTATTGGCAGCACATACATGGCTGCAACTGGGCTGAATGTGACCCCTGGACTAGAGTT	CL5287.Contig2_BY50-T	GACCTCTACCATCAGTCATACGATCTGGTGTGTGTGATGTTCGCGTCCATCCCAGACTTCAAGGAATTTTACACAGAATCTGACGTTAATAAGGAGGGGTTGGAGTGTCTCAGGCTCCTCAATGAGATTATAGCAGATTTTGATGAGTTGCTGTCAAAACCCAAATTTAGTGGAGTGGAGAAGATCAAAACTATTGGCAGCACATACATGGCTGCAACTGGGCTGAATGTGACCCCTGGACTAGAGTT	BY66_2_2868	GACCTCTACCATCAGTCATACGATCTGGTGTGTGTGATGTTCGCGTCCATCCCAGACTTCAAGGAATTTTACACAGAATCTGACGTTAATAAGGAGGGGTTGGAGTGTCTCAGGCTCCTCAATGAGATTATAGCAGATTTTGATGAGTTGCTGTCAAAACCCAAATTTAGTGGAGTGGAGAAGATCAAAACTATTGGCAGCACATACATGGCTGCAACTGGGCTGAATGTGACCCCTGGACTAGAGTT	BY66_1_3723	GACCTCTACCATCAGTCATACGATCTGGTGTGTGTGATGTTCGCGTCCATCCCAGACTTCAAGGAATTTTACACAGAATCTGACGTTAATAAGGAGGGGTTGGAGTGTCTCAGGCTCCTCAATGAGATTATAGCAGATTTTGATGAGTTGCTGTCAAAACCCAAATTTAGTGGAGTGGAGAAGATCAAAACTATTGGCAGCACATACATGGCTGCAACTGGGCTGAATGTGACCCCTGGACTAGAGTT	CL16085.Contig1_BY66-Gonad	GACCTCTACCATCAGTCATACGATCTGGTGTGTGTGATGTTCGCGTCCATCCCAGACTTCAAGGAATTTTACACAGAATCTGACGTTAATAAGGAGGGGTTGGAGTGTCTCAGGCTCCTCAATGAGATTATAGCAGATTTTGATGAGTTGCTGTCAAAACCCAAATTTAGTGGAGTGGAGAAGATCAAAACTATTGGCAGCACATACATGGCTGCAACTGGGCTGAATGTGACCCCTGGACTAGAGTT	CL1963.Contig1_G-T	GACCTCTACCATCAGTCGTACGATCTGGTGTGTGTGATGTTCGCGTCCATCCCAGACTTCAAGGAATTTTACACAGAATCTGATGTTAATAAGGAGGGGTTGGAGTGTCTCAGGCTCCTCAATGAGATTATAGCAGATTTTGATGAGTTGCTGTCAAAACCCAAATTTAGTGGAGTGGAGAAGATCAAGACTATTGGCAGCACATACATGGCTGCAACTGGGCTGAATGTGACCCCTGGACTAGAGTT
Unigene5192_BSB-T	GACTACAGTGCCTACACACCTACTCACTGGGCTGCTTACCATGGGCACAATGACTGTCTCGAAGTTTTACTTGAATATAGACCATCAAGCTTCCAGGAAGGAAATACCTTTACACCACTGCACTGTGCACTAATTACTGGTCATGATGGTGCTGCTCAACTGCTTGTTGAAACTATGGGAGCAAAGATCATGAACCTCAGAGATGCCAAAGGAAGGAC	BY50_1_3248	GACTACAGTGCCTACACACCTACTCACTGGGCTGCTTACCATGGGCACAATGACTGTCTCGAAGTTTTACTTGAATATAGACCATCAAGCTTCCAGGAAGGAAATACCTTTACACCACTGCACTGTGCACTAATTACTGGTCATGATGGTGCTGCTCAACTGCTTGTTGAAACTATGGGAGCAAAGATCATGAACCTCAGAGATGCCAAAGGAAGGAC	BY50_2_16702	GACTACAGTGCCTACACACCTACTCACTGGGCTGCTTACCATGGGCACAATGACTGTCTCGAAGTTTTACTTGAATATAGACCATCAAGCTTCCAGGAAGGAAATACCTTTACACCACTGCACTGTGCACTAATTACTGGTCATGATGGTGCTGCTCAACTGCTTGTTGAAACTATGGGAGCAAAGATCATGAACCTCAGAGATGCTAAAGGAAGGAC	Unigene55013_BY50-T	GACTACAGTGCCTACACACCTACTCACTGGGCTGCTTACCATGGGCACAATGACTGTCTCGAAGTTTTACTTGAATATAGACCATCAAGCTTCCAGGAAGGAAATACCTTTACACCACTGCACTGTGCACTAATTACTGGTCATGATGGTGCTGCTCAACTGCTTGTTGAAACTATGGGAACAAAGATCATGAACCTCAGAGATGCTAAAGGAAGGAC	BY66_2_2304	GACTACAGTGCCTACACACCTACTCACTGGGCTGCTTACCATGGGCACAATGACTGTCTCGAAGTTTTACTTGAATATAGACCATCAAGCTTCCAGGAAGGAAATACCTTTACACCACTGCACTGTGCACTAATTACTGGTCATGATGGTGCTGCTCAACTGCTTGTTGAAACTATGGGAGCAAAGATCATGAACCTCAGAGATGCCAAAGGAAGGAC	BY66_1_6300	GACTACAGTGCCTACACACCTACTCACTGGGCTGCTTACCATGGGCACAATGACTGTCTCGAAGTTTTACTTGAATATAGACCATCAAGCTTCCAGGAAGGAAATACCTTTACACCACTGCACTGTGCACTAATTACTGGTCATGATGGTGCTGCTCAACTGCTTGTTGAAACTATGGGAGCAAAGATCATGAACCTCAGAGATGCCAAAGGAAGGAC	Unigene42029_BY66-Gonad	GACTACAGTGCCTACACACCTACTCACTGGGCTGCTTACCATGGGCACAATGACTGTCTCGAAGTTTTACTTGAATATAGACCATCAAGCTTCCAGGAAGGAAATACCTTTACACCACTGCACTGTGCACTAATTACTGGTCATGATGGTGCTGCTCAACTGCTTGTTGAAACTATGGGAACAAAGATCATGAACCTCAGAGATGCCAAAGGAAGGAC	Unigene56715_G-T	GACTACAGTGCCTACACACCTACTCACTGGGCTGCTTACCATGGGCACAATGACTGTCTCGAAGTTTTACTTGAATATAGACCATCAAGCTTCCAGGAAGGAAATACCTTTACACCACTGCACTGTGCACTAATTACTGGTCATGATGGTGCTGCTCAACTGCTTGTTGAAACTATGGGAACAAAGATCATGAACCTCAGAGATGCTAAAGGAAGGAC
Unigene22252_BSB-T	AGAAGGTCTATCTCCTGACCACCGCTATGGCTCCGTATTGTGCGCATCACATCCTTGTGGAATTGAAGGTTTCCCCATTAGACAAGACTGCAGAGGTTCAGCTCACCCTGATCTCTACAGGACACCCTGAGACAGAGCTAAAACTCAAACTAAATACAGATGAAACTGGGTATAAAAAGGTGGCTGCACACCCGGAACGACTGTGTAATATTGACTCGGTGCAGCTGAAAAACACAGGAGCACGATTCTACAGACAAGGAGACATTCATTTTGAGTACATATGCATCTCTGAAGTCCCTCACACCAGAGGGTTGGATCCATTATGTGTGAAGAACATTAATATTGGACGGGGAGTACCATGGTCACATGACTTTGTACAGGTGTG	BY50_1_3348	AGAAGGTCTATCTCCTGACAACCGCTATGGCTCCGTATTGTGCGCATCACATCCTTGTGGAATTGAAGGTTTCCCCATTAGACAAGACTGCAGAGGTTCAGCTCACCCTGATCTCTACAGGACACCCTGAGACAGAGCTAAAACTCAAACTAAATACAGATGAAACTGGGTATAAAAAGGTGGCTGCACACCCGGAACGACTGTGTAATATTGACTCAGTGCAGCTGAAAAACACAGGAGCACGATTCTACAGACAAGGAGACATTCATTTTGAGTACATATGCATCTCTGAAGTCCCTCACACCAGAGGGTTGGATCCATTATGTGTGAAGAACATTAATATTGGACGGGGAGTACCATGGTCACATGACTTTGTACAGGTGTG	BY50_2_3253	AGAAGGTCTATCTCCTGACAACCGCTATGGCTCCGTATTGTGCGCATCACATCCTTGTGGAATTGAAGGTTTCCCCATTAGACAAGACTGCAGAGGTTCAGCTCACCCTGATCTCTACAGGACACCCTGAGACAGAGCTAAAATTCAAACTAAATACAGATGAAACTGGGTATAAAAAGGTGGCTGCACACCCGGAACGACTGTGTAATATTGACTCAGTGCAGCTGAAAAACACAGGAGCACGATTCTACAGACAAGGAGACATTCATTTTGAGTACATATGCATCTCTGAAGTCCCTCACACCAGAGGGTTGGATCCATTATGTGTGAAGAACATTAATATTGGACGGGGAGTACCATGGTCACATGACTTTGTACAGGTGTG	CL4792.Contig1_BY50-T	AGAAGGTCTATCTCCTGACCACCGCTATGGCTCCGTATTGTGCGCATCACATCCTTGTGGAATTGAAGGTTTCCCCATTAGACAAGACTGCAGAGGTTCAGCTCACCCTGATCTCTACAGGACACCCTGAGACAGAGCTAAAACTCAAACTAAATACAGATGAAACTGGGTATAAAAAGGTGGCTGCACACCCGGAACGACTGTGTAATATTGACTCGGTGCAGCTGAAAAACACAGGAGCACGATTCTACAGACAAGGAGACATTCATTTTGAGTACATATGCATCTCTGAAGTCCCTCACACCAGAGGGTTGGATCCATTATGTGTGAAGAACATTAATATTGGACGGGGAGTACCATGGTCACATGACTTTGTACAGGTGTG	BY66_2_6959	AGAAGGTCTATCTCCTGACCACCGCTACGGCTCCGTATTGTGCGCATCACATCCTTGTGGAATTGAAGGTTTCCCCATTAGACAAGACTGCAGAGGTTCAGCTCACCCTGATCTCTACAGGACACCCTGAGACAGAGCTAAAACTCAAACTAAATACAGATGAAACTGGGTATAAAAAGGTGGCTGCACACCCGGAACGACTGTGTAATATTGACTCGGTGCAGCTGAAAAACACAGGAGCACGATTCTACAGACAAGGAGACATTCATTTTGAGTACATATGCATCTCTGAAGTCCCTCACACCAGAGGGTTGGATCCATTATGTGTGAAGAACATTAATATTGGACGGGGAGTACCATGGTCACATGACTTTGTACAGGTGTG	BY66_1_3615	AGAAGGTCTATCTCCTGACCACCGCTATGGCTCCGTATTGTGCGCATCACATCCTTGTGGAATTGAAGGTTTCCCCATTAGACAAGACTGCAGAGGTTCAGCTCACCCTGATCTCTACAGGACACCCTGAGACAGAGCTAAAACTCAAACTAAATACAGATGAAACTGGGTATAAAAAGGTGGCTGCACACCCGGAACGACTGTGTAATATTGACTCGGTGCAGCTGAAAAACACAGGAGCACGATTCTACAGACAAGGAGACATTCATTTTGAGTACATATGCATCTCTGAAGTCCCTCACACCAGAGGGTTGGATCCATTATGTGTGAAGAACATTAATATTGGACGGGGAGTACCATGGTCACATGACTTTGTACAGGTGTG	CL17499.Contig1_BY66-Gonad	AGAAGGTCTATCTCCTGACCACCGCTATGGCTCCGTATTGTGCGCATCACATCCTTGTGGAATTGAAGGTTTCCCCATTAGACAAGACTGCAGAGGTTCAGCTCACCCTGATCTCTACAGGACACCCTGAGACAGAGCTAAAACTCAAACTAAATACAGATGAAACTGGGTATAAAAAGGTGGCTGCACACCCGGAACGACTGTGTAATATTGACTCGGTGCAGCTGAAAAACACAGGAGCACGATTCTACAGACAAGGAGACATTCATTTTGAGTACATATGCATCTCTGAAGTCCCTCACACCAGAGGGTTGGATCCATTATGTGTGAAGAACATTAATATTGGACGGGGAGTACCATGGTCACATGACTTTGTACAGGTGTG	Unigene34894_G-T	AGAAGGTCTATCTCCTGACCACCGCTACGGCTCCGTATTGTGCGCATCACATCCTTGTGGAATTGAAGGTTTCTCCATTAGACAAGACTGCAGAGGTTCAGCTCACCCTGATCTCTACAGGACACCCTGAGACAGAGCTAAAATTCAAACTAAATACAGATGAAACTGGGTATAAAAAGGTGGCTGCACACTCGGAGCGACTGTGTAATATTGACTCAGTGCAGCTGAAAAACACAGGAGCACGATTCTACAGACAAGGAGACATTCATTTTGAGTACATATGCATCTCTGAAGTCCCTCACACCAGAGGGTTGGATCCATTATGTGTGAAGAACATTAATATTGGACGGGGAGTACCATGGTCACATGACTTTGTACAGGTGTG
CL8106.Contig1_BSB-T	GTGGTGGAGTCGGTACAGAGACACAGCGGTCGGGGTTCGAACGACGAGCAGGGAGGCACTACAGACTACTCTCTGTGTGGCATCGACCTGAAACAAGTCCGAAACCTGCTCTCTGAGATCATCCAGAACAACAAGGAGCGCTGGAAAGAGCTTTCTGTTCAAGAGTTGGCCAATAAGCAACATGAGAGAATGTCAGACCTGGAAGAGGAGTCCATGAGGAACACACAAGTCACACTGTCCTGCAGCAGTCCAGCCAGAGGGAGTCTCGACTCGGAGTCAAAGTCCCTGAATGAAATT	BY50_1_3364	GTGGTGGAGTCGGTACAGAGACACAGCGGTCGGGGTTCGAACGACGAGCAGGGAGGCACTACAGACTACTCTCTGTGTGGCATCGACCTGAAACAAGTCCGAAACCTGCTCTCTGAGATCATCCAGAACAACAAGGAGCGCTGGAAAGAGCTTTCTGTTCAAGAGTTGGCCAATAAGCAACATGAGAGAATGTCAGACCTGGAAGAGGAGTCCATGAGGAACACACAAGTCACACTGTCCTGCAGCAGTCCAGCCAGAGGGAGTCTCGACTCGGAGTCAAAGTCCCTGAATGAAATT	BY50_2_3057	GTGGTGGAGTCGGTACAGAGACACAGCGGTCGGGGTTCGAACGACGAGCAGGGAGGCACTACAGACTACTCTCTGTGTGGCATCGACCTGAAACAAGTCCGAAACCTGCTCTCTGAGATCATCCAGAACAACAAGGAGCGCTGGAAAGAGCTTTCTGTTCAAGAGTTGGCCAATAAGCAACATGAGAGAATGTCAGACCTGGAAGAGGAGTCCATGAGGAACACACAAGTCACACTGTCCTGCAGCAGTCCAGCCAGAGGGAGTCTCGACTCGGAGTCAAAGTCCCTGAATGAAATT	CL12196.Contig2_BY50-T	GTGGTGGAGTCGGTACAGAGACACAGCGGTCGGGGTTCGAACGACGAGCAGGGAGGCACTACAGACTACTCTCTGTGTGGCATCGACCTGAAACAAGTCCGAAACCTGCTCTCTGAGATCATCCAGAACAACAAGGAGCGCTGGAAAGAGCTTTCTGTTCAAGAGTTGGCCAATAAGCAACATGAGAGAATGTCAGACCTGGAAGAGGAGTCCATGAGGAACACACAAGTCACACTGTCCTGCAGCAGTCCAGCCAGAGGGAGTCTCGACTCGGAGTCAAAGTCCCTGAATGAAATT	BY66_2_3348	GTGGTGGAGTCGGTACAGAGACACAGCGGTCGGGGTTCGAACGACGAGCAGGGAGGCACTACAGACTACTCTTTGTGTGGCATCGACCTGAAACAAGTCCGAAACCTGCTCTCTGAGATCATCCAGAACAACAAGGAGCGCTGGAAAGAGCTTTCTGTTCAAGAGTTGGCCAATAAGCAACATGAGAGAATGTCAGACTTGGAAGAGGAGTCCATGAGGAACACACAAGTCACACTGTCCTGCAGCAGTCCAGCCAGAGGGAGTCTCGACTCGGAGTCAAAGTCCCTGAATGAAATT	BY66_1_10893	GTGGTGGAGTCGGTACAGAGACACAGCGGTCGGGGTTCGAACGACGAGCAGGGAGGCACTACAGACTACTCTTTGTGTGGCATCGACCTGAAACAAGTCCGAAACCTGCTCTCTGAGATCATCCAGAACAACAAGGAGCGCTGGAAAGAGCTTTCTGTTCAAGAGTTGGCCAATAAGCAACATGAGAGAATGTCAGACTTGGAAGAGGAGTCCATGAGGAACACACAAGTCACACTGTCCTGCAGCAGTCCAGCCAGAGGGAGTCTCGACTCGGAGTCAAAGTCCCTGAATGAAATT	Unigene15100_BY66-Gonad	GTGGTGGAGTCGGTACAGAGACACAGCGGTCGGGGTTCGAACGACGAGCAGGGAGGCACTACAGACTACTCTTTGTGTGGCATCGACCTGAAACAAGTCCGAAACCTGCTCTCTGAGATCATCCAGAACAACAAGGAGCGCTGGAAAGAGCTTTCTGTTCAAGAGTTGGCCAATAAGCAACATGAGAGAATGTCAGACTTGGAAGAGGAGTCCATGAGGAACACACAAGTCACACTGTCCTGCAGCAGTCCAGCCAGAGGGAGTCTCGACTCGGAGTCAAAGTCCCTGAATGAAATT	Unigene35357_G-T	GTGGTGGAGTCGGTACAGAGACACAGCGGTCGGGGTTCGAACGACGAGCAGGGAGGCACTACAGACTACTCTTTGTGTGGCATCGACCTGAAACAAGTCCGAAACCTGCTCTCTGAGATCATCCAGAACAACAAGGAGCGCTGGAAAGAGCTTTCTGTTCAAGAGTTGGCCAATAAGCAACATGAGAGAATGTCAGACTTGGAAGAGGAGTCCATGAGGAACACACAAGTCACACTGTCCTGCAGCAGTCCAGCCAGAGGGAGTCTCGACTCGGAGTCAAAGTCCCTGAATGAAATT
Unigene22881_BSB-T	ACCGGGCTGGAACAGATCGAGGATAAGGACACCATGGACTTCTCTGGCATGTCTCTAATTAAGCTCAAAAAAGAAGAAATGGAGTCACAGGTGAAGGTTCTAGAGCTTGAGACCATGTTGGAAAATGAGCGCCTGCGTTTGGGTGAACTGAGGAAGAAACACTATGTGATAGCAGGTGTCCCTCTAGAACAACTGGCTCAGGACAACGGCCTGGTAGCCTCTCCAAACGTGACTGCTGGCCCGTCCTCCCCCAAACCCTCAAAACCCACTCTAATGAAGAAACCAGCTCTTGCACAAAAACCCAGCATCCCACCCAAAAGCACGTTGAG	BY50_1_3366	ACCGGGCTGGAACAGATCGAGGATAAGGACACCATGGACTTCTCTGGCATGTCTCTAATTAAGCTCAAAAAAGAAGAAATGGAGTCACAGGTGAAGGTTCTAGAGCTTGAGACCATGTTGGAAAATGAGCGCCTGCGTTTGGGTGAACTGAGGAAGAAACACTATGTGATAGCAGGTGTCCCTCTAGAACAACTGGCTCAGGACAACGGCCTGGTAGCCTCTCCAAACGTGACTGCTGGCCCGTCCTCCCCCAAACCCTCAAAACCCACTCTAATGAAGAAACCAGCTCTTGCACAAAAACCCAGCATCCCACCCAAAAGCACGTTGAG	BY50_2_1648	ACCGGGCTGGAACAGATCGAGGATAAGGACACCATGGACTTCTCTGGCATGTCTCTAATTAAGCTCAAAAAAGAAGAAATGGAGTCACAGGTGAAGGTTCTAGAGCTTGAGACCATGTTGGAAAATGAGCGCCTGCGTTTGGGTGAACTGAGGAAGAAACACTATGTGATAGCAGGTGTCCCTCTAGAACAACTGGCTCAGGACAACGGCCTGGTAGCCTCTCCAAACGTGACTGCTGGCCCGTCCTCCCCCAAACCCTCAAAACCCACTCTAATGAAGAAACCAGCTCTTGCACAAAAACCCAGCATCCCACCCAAAAGCACGTTGAG	Unigene11041_BY50-T	ACCGGGCTGGAACAGATCGAGGATAAGGACACCATGGACTTCTCTGGCATGTCTCTAATTAAGCTCAAAAAAGAAGAAATGGAGTCACAGGTGAAGGTTCTAGAGCTTGAGACCATGTTGGAAAATGAGCGCCTGCGTTTGGGTGAACTGAGGAAGAAACACTATGTGATAGCAGGTGTCCCTCTAGAACAACTGGCTCAGGACAACGGCCTGGTAGCCTCTCCAAACGTGACTGCTGGCCCGTCCTCCCCCAAACCCTCAAAACCCACTCTAATGAAGAAACCAGCTCTTGCACAAAAACCCAGCATCCCACCCAAAAGCACGTTGAG	BY66_2_1463	ACCGGCCTGGAACAGATCGAGGATAAGGACACCATGGACTTCTCTGGCATGTCTCTAATTAAGCTCAAAAAAGAAGAAATGGAGTCACAGGTGAAGGTTCTAGAGCTTGAGACCATGTTGGAAAATGAGCGCCTGCGTTTGGGTGAACTGAGGAAGAAACACTATGTGATAGCAGGTGTCCCTCTAGAACAACTGGCTCAGGACAACGGCCTGGTAGCCTCTCCAAACGTGACTGCTGGCCCGTCCTCCCCCAAACCCTCAAAACCCACTCTAATGAAGAAACCAGCTCTTGCACAAAAACCCAACATCCCACCCAAAAGCACGTTGAG	BY66_1_1660	ACCGGGCTGGAACAGATCGAGGATAAGGACACCATGGACTTCTCTGGCATGTCTCTAATTAAGCTCAAAAAAGAAGAAATGGAGTCACAGGTGAAGGTTCTAGAGCTTGAGACCATGTTGGAAAATGAGCGCCTGCGTTTGGGTGAACTGAGGAAGAAACACTATGTGATAGCAGGTGTCCCTCTAGAACAACTGGCTCAGGACAACGGCCTGGTAGCCTCTCCAAACATGACTGCTGGCCCGTCCTCGCCCAAACCCTCAAAACCCACTCTAATGAAGAAACCAGCTCTTGCACAAAAACCCAACATCCCACCCAAAAGCACGTTGAG	Unigene50795_BY66-Gonad	ACCGGCCTGGAACAGATCGAGGATAAGGACACCATGGACTTCTCTGGCATGTCTCTAATTAAGCTCAAAAAAGAAGAAATGGAGTCACAGGTGAAGGTTCTAGAGCTTGAGACCATGTTGGAAAATGAGCGCCTGCGTTTGGGTGAACTGAGGAAGAAACACTATGTGATAGCAGGTGTCCCTCTAGAACAACTGGCTCAGGACAACGGCCTGGTAGCCTCTCCAAACGTGACTGCTGGCCCGTCCTCCCCCAAACCCTCAAAACCCACTCTAATGAAGAAACCAGCTCTTGCACAAAAACCCAACATCCCACCCAAAAGCACGTTGAG	Unigene20254_G-T	ACCGGCCTGGAACAGATCGAGGATAAGGACACCATGGACTTCTCTGGCATGTCTCTAATTAAGCTCAAAAAAGAAGAAATGGAGTCACAGGTGAAGGTGCTAGAGCTTGAGACCATGTTGGAAAATGAGCGCCTGCGTTTGGGTGAACTGAGGAAGAAACACTATGTGATAGCAGGTGTCCCTCTAGAACAACTGGCTCAGGACAACGGCCTGGTAGCCTCTCCAAACGTGACTGCCGGCCCGTCCTCGCCCAAACCCTCAAAACCCACTCTAATGAAGAAACCAGCTCTTGCACAAAAACCCAACATCCCACCCAAAAGCACGTTGAG
Unigene14674_BSB-T	GCGACTGGAGAGCTCGACCTACGAGGCTTCTGTGGGGGCTCTATGAGCCGACCGAAAATGTCTAGACCCAGCCCCTACAGCTACATTCGGACACACTGCAATAGCCAAAGAATATCAGCGAACGGATGTAAAGATGTGGAGGTGTTTGAGAAAGAAACGTGGACTTTCAAAGGGACTCATTCAGGTTACGCAGAGCTGGCTTTTGACCAGTGCTCTGTCGACAAATCCTTCGGAAAGAACCACGGCAGCGCAAAGAAGGTCAGAGAATGTGCTATACTGTTAAAGGAAGAAGAAAAAAGTTGCTTTACGGAGGACGTGTTTTACCGAGCAGAGATGATGAGAAGTTATGATCTCGGTGGCTCCCTGGAGCCCCACCACAGGAGAGAGGGCCAGAGCCAC…	BY50_1_3457	GCGACTGGAGAGCTCGACCTACGAGGCTTCTGTGGGGGCTCTATGAGCCGACCGAAAATGTCTAGACCCAGCCCCTACAGCTACATTCGGACACACTGCAATAGCCAAAGAATATCAGCGAACGGATGTAAAGATGTGGAGGTGTTTGAGAAAGAAACGTGGACTTTCAAAGGGACTCATTCAGGTTACGCAGAGCTGGCTTTTGACCAGTGCTCTGTCGACAAATCCTTCGGAAAGAACCACGGCAGCGCAAAGAAGGTCAGAGAATGTGCTATACTGTTAAAGGAAGAAGAAAAAAGTTGCTTTACAGAGGACGTGTTTTACCGAGCAGAGATGATGAGAAGTTATGATCTCGGTGGCTCCCTGGAGCCCCACCACAGGAGAGAGGGCCAGAGCCAC…	BY50_2_2109	GCGACTGGAGAGCTCGACCTACGAGGCTTCTGTGGGGGCTCTATGAGCCGACCGAAAATGTCTAGACCCAGCCCCTACAGCTACATTCGGACACACTGCAATAGCCAAAGAATATCAGCGAACGGATGTAAAGATGTGGAGGTGTTTGAGAAAGAAACGTGGACTTTCAAAGGGACTCATTCAGGTTACGCAGAGCTGGCTTTTGACCAGTGCTCTGTCGACAAATCCTTCGGAAAGAACCACGGCAGCGCAAAGAAGGTCAGAGAATGTGCTATACTGTTAAAGGAAGAAGAAAAAAGTTGCTTTACGGAGGACGTGTTTTACCGAGCAGAGATGATGAGAAGTTATGATCTCGGTGGCTCCCTGGAGCCCCACCACAGGAGAGAGGGCCAGAGCCAC…	CL1629.Contig2_BY50-T	GCGACTGGAGAGCTCGACCTACGAGGCTTCTGTGGGGGCTCTATGAGCCGACCGAAAATGTCTAGACCCAGCCCCTACAGCTACATTCGGACACACTGCAATAGCCAAAGAATATCAGCGAACGGATGTAAAGATGTGGAGGTGTTTGAGAAAGAAACGTGGACTTTCAAAGGGACTCATTCAGGTTACGCAGAGCTGGCTTTTGACCAGTGCTCTGTCGACAAATCCTTCGGAAAGAACCACGGCAGCGCAAAGAAGGTCAGAGAATGTGCTATACTGTTAAAGGAAGAAGAAAAAAGTTGCTTTACGGAGGACGTGTTTTACCGAGCAGAGATGATGAGAAGTTATGATCTCGGCGGCTCCCTGGAGCCCCACCACAGGAGAGAGGGCCAGAGCCAC…	BY66_2_2374	GCGACTGGAGAGCTCGACCTACGAGGCTTCTGTGGGGGCTCTATGAGCCGACCGAAAATGTCTAGACCCAGCCCCTACAGCTACATTCGGACACACTGCAATAGCCAAAGAATATCAGCGAACGGATGTAAAGATGTGGAAGTGTTTGAGAAAGAAACGTGGACTTTCAAAGGGACTCATTCAGGTTACGCAGAGCTGGCTTTTGACCAGTGCTCTGTCGACAAATCCTTCGGAAAGAACCACGGCAGCGCAAAGAAGGTCAGAGAATGTGCTATACTGTTAAAGGAAGAAGAAAAAAGTTGCTTTACGGAGGACGTGTTTTACCGAGCAGAGATGATGAGAAGTTATGATCTCGGCGGCTCCCTGGAGCCCCACCACAGGAGAGAGGGCCAGAGCCAC…	BY66_1_3757	GCGACTGGAGAGCTCGACCTACGAGGCTTCTGTGGGGGCTCTATGAGCCGACCGAAAATGTCTAGACCCAGCCCCTACAGCTACATTCGGACACACTGCAATAGCCAAAGAATATCAGCGAACGGATGTAAAGATGTGGAAGTGTTTGAGAAAGAAACGTGGACTTTCAAAGGGACTCATTCAGGTTACGCAGAGCTGGCTTTTGACCAGTGCTCTGTCGACAAATCCTTCGGAAAGAACCACGGCAGCGCAAAGAAGGTCAGAGAATGTGCTATACTGTTAAAGGAAGAAGAAAAAAGTTGCTTTACGGAGGACGTGTTTTACCGAGCAGAGATGATGAGAAGTTACGATCTCGGTGGCTCCCTGGAGCCCCACCACAGGAGAGAGGGCCAGAGCCAC…	Unigene45446_BY66-Gonad	GCGACTGGAGAGCTCGACCTACGAGGCTTCTGTGGGGGCTCTATGAGCCGACCGAAAATGTCTAGACCAAGCCCCTACAGCTACATTCGGACACACTGCAATAGCCAAAGAATATCAGCGAACGGATGTAAAGATGTGGAAGTGTTTGAGAAAGAAACGTGGACTTTCAAAGGGACTCATTCAGGTTACGCAGAGCTGGCTTTTGACCAGTGCTCTGTCGACAAATCCTTCGGAAAGAACCACGGCAGCGCAAAGAAGGTCAGAGAATGTGCTATACTGTTAAAGGAAGAAGAAAAAAGTTGCTTTACGGAGGACGTGTTTTACCGAGCAGAGATGATGAGAAGTTACGATCTCGGTGGCTCCCTGGAGCCCCACCACAGGAGAGAGGGCCAGAGCCAC…	Unigene21309_G-T	GCGACTGGAGAGCTCGACCTACGAGGCTTCTGTGGGGGCTCTATGAGCCGACCGAAAATGTCTAGACCAAGCCCCTACAGCTACATTCGGACACACTGCAATAGCCAAAGAATATCAGCGAACGGATGTAAAGATGTGGAAGTGTTTGAGAAAGAAACGTGGACTTTCAAAGGGACTCATTCAGGTTACGCAGAGCTGGCTTTTGACCAGTGCTCTGTCGACAAATCCTTCGGAAAGAACCACGGCAGCGCAAAGAAGGTCAGAGAATGTGCTATACTGTTAAAGGAAGAAGAAAAAAGTTGCTTTACGGAGGACGTGTTTTACCGAGCAGAGATGATGAGAAGTTACGATCTCGGTGGCTCCCTGGAGCCCCACCACAGGAGAGAGGGCCAGAGCCAC…
Unigene27011_BSB-T	ACGTGCCCCTTTTGCGGATCTCCGTTTCTGCCCCTGCTCAATGTGGACATCAGAAACCTGGGTGACCAGGAAAGATCCCCTTCTCAAGACACGCATACTTGCCAGACAGACACCGCAGATGAACTTCCACAAGATTACGAAGTCACTGGCAATCTGTCCAGCAATGGCAAAAAAGACCCTGAGCCAGTTACCGTACCCTACCTGAGTCCTCT	BY50_1_3464	ACGTGCCCCTTTTGCGGATCTCCGTTTCTGCCCCTGCTCAATGTGGACATCAGAAACCTGGGTGACCAGGAAAGATCCCCTTCTCAAGACACGCATACTTGCCAGACAGACACCGCAGATGAACTTCCACAAGATTACGAAGTCACTGGCAATCTGTCCAGCAATGGCAAAAAAGACCCTGAGCCAGTTACCGTACCCTACCTGAGTCCTCT	BY50_2_405	ACGTGCCCCTTTTGCGGATCTCCGTTTCTGCCCCTGCTCAATGTGGACATCAGAAACCTGGGTGACCAGGAAAGATCCCCTTCTCAAGACACGCATACTTGCCAGACAGACACCGCAGATGAACTTCCACAAGATTACGAAGTCACTGGCAATCTGTCCAGCAATGGCAAAAAAGACCCTGAGCCAGTTACCGTACCCTACCTGAGTCCTCT	Unigene27224_BY50-T	ACGTGCCCCTTTTGCGGATCTCCGTTTCTGCCCCTGCTCAATGTGGACATCAGAAACCTGGGTGACCAGGAAAGATCCCCTTCTCAAGACACGCATACTTGCCAGACAGACACCGCAGATGAACTTCCACAAGATTACGAAGTCACTGGCAATCTGTCCAGCAATGGCAAAAAAGACCCTGAGCCAGTTACCGTACCCTACCTGAGTCCTCT	BY66_2_2401	ACGTGCCCCTTTTGCGGATCTCCGTTTCTGCCCCTGCTCAATGTGGACATCAGAAACCTGGGTGACCAGGAAAGATCCCCTTCTCAAGACACGCATACTTGCCAGACAGACACCGCAGATGAACTTCCACAAGATTACGAAGTCACTGGCAATCTGTCCAGCAATGGCAAAAAAGACCCTGAGCCAGTTACCGTACCCTACCTGAGTCCTCT	BY66_1_2784	ACGTGCCCCTTTTGCGGATCTCCGTTTCTGCCCCTGCTCAATGTGGACATCAGAAACCTGGGTGACCAGGAAAGATCCCCTTCTCAAGACACGCATACTTGCCAGACAGACACCGCAGATGAACTTCCACAAGATTACGAAGTCACTGGCAATCTGTCCAGCAATGGCAAAAAAGACCCTGAGCCAGTTACCGTACCCTACCTGAGTCCTCT	Unigene42511_BY66-Gonad	ACGTGCCCCTTTTGCGGATCTCCGTTTCTGCCCCTGCTCAATGTGGACATCAGAAACCTGGGTGACCAGGAAAGATCCCCTTCTCAAGACACGCATACTTGCCAGACAGACACCGCAGATGAACTTCCACAAGATTACGAAGTCACTGGCAATCTGTCCAGCAATGGCAAAAAAGACCCTGAGCCAGTTACCGTACCCTACCTGAGTCCTCT	Unigene60707_G-T	ACGTGCCCCTTTTGCGGCTCTCCGTTTCTGCCCCTGCTCAATGTGGACATCAGAAACCTGGGTGACCAGGAAAGATCCCCTTCTCAAGACACACATACTTGCCAGACAGACACCGCAGATGAACTTCCACAAGTTTACGATGTCACTGACAATCTGTCCAGCAATGGCAAAAAAGACCCTGAGCCAGTTACCGTACCCTACCTGAGTCCTCT
CL1826.Contig2_BSB-T	GCAGCAGGGAGACTGTTCATTGAGGAATCTATCCATGACACTTTTGTGGAGAGAGTGGT------------------------------------------------------------------------------------------------------------------------------------------------------------------------TAGTGAAATAAAAAAGATGAAGATTGGTGATCCACTAGACCGTTCCACAGACCACGGCCCCCAGAACCACAAAGCCCATCTGGACAAACTAGTGGAATACTGTGAAAAAGGGGTCAAAGAAGGAGCAAGATTAGTGTGTGGAGGGAAACAAGTGAACCGTCCAGGTTTCTTC…	BY50_1_3469	GCAGCAGGGAGACTGTTCATTGAGGAATCTATCCATGACACTTTTGTGGAGAGAGTGGTAAAAAATCAACATACATGAAAGAAACTATCTTATGCTGAATGCCTATTTTCACATATACACATTTTGATTCGTTGCCTGCATCTCAATCCCAGATCATTTTGTGATAATTTCATAACTCACAATTTCATAACTCTTAACTCATATCATATAACTATATCTATGTAGGTTAGTGAAATAAAAAAGATGAAGATTGGTGATCCACTAGACCGTTCCACAGACCACGGCCCCCAGAACCACAAAGCCCATCTGGACAAACTAGTGGAATACTGTGAAAAAGGGGTCAAAGAAGGAGCAAGATTAGTGTGTGGAGGGAAACAAGTGAACCGTCCAGGTTTCTTC…	BY50_2_25342	GCAGCAGGGAGACTGTTCATTGAGGAATCTATCCATGACACTTTTGTGGAGAGAGTGGT------------------------------------------------------------------------------------------------------------------------------------------------------------------------TAGTGAAATAAAAAAGATGAAGATTGGTGATCCACTAGACCGTTCCACAGACCACGGCCCCCAGAACCACAAAGCCCATCTGGACAAACTAGTGGAATACTGTGAAAAAGGGGTCAAAGAAGGAGCAAGATTAGTGTGTGGAGGGAAACAAGTGAACCGTCCAGGTTTCTTC…	CL7474.Contig3_BY50-T	GCAGCAGGGAGACTGTTCATTGAGGAATCTATCCATGACACTTTTGTGGAGAGAGTGGT------------------------------------------------------------------------------------------------------------------------------------------------------------------------TAGTGAAATAAAAAAGATGAAGATTGGTGATCCACTAGACCGTTCCACAGACCACGGCCCCCAGAACCACAAAGCCCATCTGGACAAACTAGTGGAATACTGTGAAAAAGGGGTCAAAGAAGGAGCAAGATTAGTGTGTGGAGGGAAACAAGTGAACCGTCCAGGTTTCTTC…	BY66_2_5759	GCAGCAGGGAGACTGTTCATTGAGGAATCTATCCATGACACTTTTGTGGAGAGAGTGGT------------------------------------------------------------------------------------------------------------------------------------------------------------------------TAGTGAAATAAAAAAGATGAAGATTGGTGATCCACTAGACCGTTCCACAGACCACGGCCCCCAGAACCACAAAGCCCATCTGGACAAACTAGTGGAATACTGTGAAAAAGGGGTCAAAGAAGGAGCAAGATTAGTGTGTGGAGGGAAACAAGTGAACCGTCCAGGTTTCTTC…	BY66_1_3479	GCAGCAGGGAGACTGTTCATTGAGGAATCTATCCATGACACTTTTGTGGAGAGAGTGGT------------------------------------------------------------------------------------------------------------------------------------------------------------------------TAGTGAAATAAAAAAGATGAAGATTGGTGATCCACTAGACCGTTCCACAGACCACGGCCCCCAGAACCACAAAGCCCATCTGGACAAACTAGTGGAATACTGTGAAAAAGGGGTCAAAGAAGGAGCAAGATTAGTGTGTGGAGGGAAACAAGTGAACCGTCCAGGTTTCTTC…	CL16906.Contig2_BY66-Gonad	GCAGCAGGGAGACTGTTCATTGAGGAATCTATCCATGACACTTTTGTGGAGAGAGTGGT------------------------------------------------------------------------------------------------------------------------------------------------------------------------TAGTGAAATAAAAAAGATGAAGATTGGTGATCCACTAGACCGTTCCACAGACCACGGCCCCCAGAACCACAAAGCCCATCTGGACAAACTAGTGGAATACTGTGAAAAAGGGGTCAAAGAAGGAGCAAGATTAGTGTGTGGAGGGAAACAAGTGAACCGTCCAGGTTTCTTC…	Unigene27095_G-T	GCTGCAGGGAGACTGTTCATTGAGGAATCTATCCATGACACTTTTGTGGAGAGAGTGGT------------------------------------------------------------------------------------------------------------------------------------------------------------------------TAATGAAATAAAGAAGATGAGGATTGGTGATCCGCTAGACCGTTCCACAGACCACGGCCCCCAGAACCACAAAGCCCATCTGGACAAACTAGTGGAATACTGTGAAAAAGGGGTCAAAGAAGGAGCAAGATTAGTGTGTGGAGGGAAACAAGTGAACCGTCCAGGTTTCTTC…
CL5192.Contig1_BSB-T	TTGGTAACTGACACCACGGTGGTACCTTTCCTTCCGGTCAACCCTGAATATTCTTCCACTAGGAATCAGGGACGTCAGAAGCTCGCAAGGTTCAACGCACATGAGTTTGCCACTCTGGTTATTGATATTTTAACTGATGCCAAACGTCGTCAGCAAGGAAATTCTCCAGATAACGTCAAAG---------------------------------------------------------------------------ATAATGTGGAGTTAATTCTGAAGGACATTGGGAACCGTCATGGCTGTGAAAGTCCTGAGATGGACCAGCCTGATTATGACAGTGTGGCATCCGATGAGGATACGGAGCAAGAACCAACATCTGGAAAAGACGAGAGGACCAAG…	BY50_1_3487	TTGGTAACTGACACCACGGTGGTACCTTTCCTTCCGGTCAACCCTGAATATTCTTCCACTAGGAATCAGGGACGTCAGAAGCTCGCAAGGTTCAACGCACATGAGTTTGCCACTCTGGTTATTGATATTTTAACTGATGCCAAACGTCGTCAGCAAGGAAATTCTCCAGATAACGTCAAAGGTGGTGAAAGGTCTTGGGTTTGTCATGAACTGTATGATGCATGAAGTTCAACGTCCACCCTTTGTTTCTGCCCAGATAATGTGGAGTTAATTCTGAAGGACATTGGGAACCGTCATGGCTGTGAAAGTCCTGAGATGGACCAGCCTGATTATGACAGTGTGGCATCCGATGAGGATACGGAGCAAGAACCAACATCTGGAAAAGACGAGAGGACCAAG…	BY50_2_14652	TTGGTAACTGACACCACGGTGGTACCTTTCCTTCCGGTCAACCCTGAATATTCTTCCACTAGGAATCAGGGACGTCAGAAGCTCGCAAGGTTCAACGCACATGAGTTTGCCACTCTGGTTATTGATATTTTAACTGATGCCAAACGTCGTCAGCAAGGAAATTCTCCAGATAACGTCAAAG---------------------------------------------------------------------------ATAATGTGGAGTTAATTCTGAAGGACATTGGGAACCGTCATGGCTGTGAAAGTCCTGAGATGGACCAGCCTGATTATGACAGTGTGGCATCCGATGAGGATACGGAGCAAGAACCAACATCTGGAAAAGACGAGAGGACCAAG…	CL9063.Contig1_BY50-T	TTGGTAACTGACACCACGGTGGTACCTTTCCTTCCGGTCAACCCTGAATATTCTTCCACTAGGAATCAGGGACGTCAGAAGCTCGCAAGGTTCAACGCACATGAGTTTGCCACTCTGGTTATTGATATTTTAACTGATGCCAAACGTCGTCAGCAAGGAAATTCTCCAGATAACGTCAAAG---------------------------------------------------------------------------ATAATGTGGAGTTAATTCTGAAGGACATTGGGAACCGTCATGGCTGTGAAAGTCCTGAGATGGACCAGCCTGATTATGACAGTGTGGCATCCGATGAGGATACGGAGCAAGAACCAACATCTGGAAAAGACGAGAGGACCAAG…	BY66_2_13086	TTGGTAACTGACACCACAGTGGTACCTTTCCTCCCTGTCAACCCTGAATATTCTTCCACTAGGAATCAGGGACGTCAGAAACTCGCAAGGTTCAATGCACACGAGTTTGCCACGCTGGTTATTGATATTTTAACTGATGCCAAACGTCGTCAGCAAGGAAATTCTCCTGATAACGTCAAAG---------------------------------------------------------------------------ATAATGTGGAGTTAATTCTGAAGGACATTGGGAACCGTCATGGCTGTGAAAGTCCTGAGATGGACCAGCCTGATTATGACAGTGTGGCATCCGATGAGGATACGGAGCAAGAACCAACATCTGGAAAAGACGAGAGGACCAAG…	BY66_1_2931	TTGGTAACTGACACCACGGTGGTACCTTTCCTTCCGGTCAACCCTGAATATTCTTCCACTAGGAATCAGGGACGTCAGAAGCTCGCAAGGTTCAACGCACATGAGTTTGCCACTCTGGTTATTGATATTTTAACTGATGCCAAACGTCGTCAGCAAGGAAATTCTCCAGATAACGTCAAAG---------------------------------------------------------------------------ATAATGTGGAGTTAATTCTGAAGGACATTGGGAACCGTCATGGCTGTGAAAGTCCTGAGATGGACCAGCCTGATTATGACAGTGTGGCATCCGATGAGGATACGGAGCAAGAACCAACATCTGGAAAAGACGAGAGGACCAAG…	Unigene54289_BY66-Gonad	TTGGTAACTGACACCACGGTGGTACCTTTCCTTCCGGTCAACCCTGAATATTCTTCCACTAGGAATCAGGGACGTCAGAAGCTCGCAAGGTTCAACGCACATGAGTTTGCCACTCTGGTTATTGATATTTTAACTGATGCCAAACGTCGTCAGCAAGGAAATTCTCCAGATAACGTCAAAG---------------------------------------------------------------------------ATAATGTGGAGTTAATTCTGAAGGACATTGGGAACCGTCATGGCTGTGAAAGTCCTGAGATGGACCAGCCTGATTACGACAGTGTGGCATCCGATGAGGATACGGAGCATGAACCAACATCTGGAAAAGACGAGAGGACCAAG…	Unigene31624_G-T	TTGGTAACTGACACCACAGTGGTACCTTTCCTCCCTGTCAACCCTGAATATTCTTCCACTAGGAATCAGGGACGTCAGAAACTCGCAAGGTTCAATGCACACGAGTTTGCCACGCTGGTTATTGATATTTTAACTGATGCCAAACGTCGTCAGCAAGGAAATTCTCCTGATAACGTCAAAG---------------------------------------------------------------------------ATAATGTGGAGTTAATTCTGAAGGACATTGGGAACCGTCATGGCTGTGAAAGTCCTGAGATGGACCAGCCTGATTACGACAGTGTGGCATCCGATGAGGATACGGAGCATGAACCAACATCTGGAAAAGACGAGAGGACCAAG…
Unigene27813_BSB-T	TACGTCAAGTGTTTCGGTCAAGACGTGCCCAAAGACTACAGACATGTATCTCTGACAGGGGTCAAACAGAGGTTCGAGGATGATGCGTACCAGCAGATAAGCAAAGATGTGGTGATGAGCTTTAAGGAGCTGTGTCAGGTGTTGGAGGTCCCAGAGGTGGAGCCGCAGGTGGAGGCGCCCAGTGCTAGCAGCCAGCTAACAGAGATGCACACCTTCCTGTCCTCTCCCGCCAGCAACAGCAAGAGGAGACGAGAGGACAGCATGCAGGCGCACAGGGGCAGCTTCCTGGCCACGCCCACAGCCGAGCTGTCCAGTCAAGAGGAGATGCTGCTGGGAGACATCCTGGACTGGAGCCTCGACACTTCCTGTTCGGGCTACGAAGGCGACCGGGAGAGTGAG…	BY50_1_3510	TACGTCAAGTGTTTCGGTCAAGACGTGCCCAAAGACTACAGACATGTATCTCTGACAGGGGTCAAACAGAGGTTCGAGGATGATGCGTACCAGCAGATAAGCAAAGACGTGGTGATGAGCTTTAAGGAGCTGTGTCAGGTGTTGGAGGTCCCAGAGGTGGAGCCGCAGGTGGAGGCGCCCAGTGCTAGCAGCCAGCTAACAGAGATGCACGCCTTCCTGTCCTCTCCCGCCAGCAACAGCAAGAGGAGACGAGAGGACAGCATGCAGGCGCACAGGGGCAGCTTCCTGGCCACGCCCACAGCCGAGCTGTCCAGTCAAGAGGAGATGCTGCTGGGAGACATCCTGGACTGGAGCCTTGACACTTCCTGTTCGGGCTACGAAGGCGACCGGGAGAGTGAG…	BY50_2_5499	TACGTCAAGTGTTTCGGTCAAGACGTGCCCAAAGACTACAGACATGTATCTCTGACAGGGGTCAAACAGAGGTTCGAGGATGATGCGTACCAGCAGATAAGCAAAGACGTGGTGATGAGCTTTAAGGAGCTGTGTCAGGTGTTGGAGGTCCCAGAGGTGGAGCCGCAGGTGGAGGCGCCCAGTGCTAGCAGCCAGCTAACAGAGATGCACACCTTCCTGTCCTCTCCCGCCAGCAACAGCAAGAGGAGACGAGAGGACAGCATGCAGGCGCACAGGGGCAGCTTCCTGGCCACGCCCACAGCCGAGCTGTCCAGTCAAGAGGAGATGCTGCTGGGAGACATCCTGGACTGGAGCCTTGACACTTCCTGTTCGGGCTACGAAGGCGACCGGGAGAGTGAG…	Unigene44_BY50-T	TACGTCAAGTGTTTCGGTCAAGACGTGCCCAAAGACTACAGACATGTATCTCTGACAGGGGTCAAACAGAGGTTCGAGGATGATGCGTACCAGCAGATAAGCAAAGATGTGGTGATGAGCTTTAAGGAGCTGTGTCAGGTGTTGGAGGTCCCAGAGGTGGAGCCGCAGGTGGAGGCGCCCAGTGCTAGCAGCCAGCTAACAGAGATGCACACCTTCCTGTCCTCTCCCGCCAGCAACAGCAAGAGGAGACGAGAGGACAGCATGCAGGCGCACAGGGGCAGCTTCCTGGCCACGCCCACAGCCGAGCTGTCCAGTCAAGAGGAGATGCTGCTGGGAGACATCCTGGACTGGAGCCTCGACACTTCCTGTTCGGGCTACGAAGGCGACCGGGAGAGTGAG…	BY66_2_3137	TACGTCAAGTGTTTCGGTCAAGACGTGCCCAAAGACTACAGACATGTATCTCTGACAGGGGTCAAACAGAGGTTCGAGGATGATGCGTACCAGCAGATAAGCAAAGATGTGGTGATGAGCTTTAAGGAGCTGTGTCAGGTGTTGGAGGTCCCAGAGGTGGAGCCGCAGGTGGAGGCGCCCAGTGCTAGCAGCCAGCTAACAGAGATGCACACCTTCCTGTCCTCTCCCGCCAGCAACAGCAAGAGGAGACGAGAGGACAGCATGCAGGCGCACAGGGGCAGCTTCCTGGCCACGCCCACAGCCGAGCTATCCAGTCAAGAGGAGATGCTGCTGGGAGACATCCTGGACTGGAGCCTCGACACTTCCTGTTCGGGCTACGAAGGCGACCGGGAGAGTGAG…	BY66_1_3232	TACGTCAAGTGTTTCGGTCAAGATGTGCCCAAAGACTACAGACACGTGTCTCTGACAGGGGTCAAACAGAGGTTCGAGGATGATGCGTACCAGCAGATAAGCAAAGACGTGGTGATGAGCTTTAAGGAGCTGTGTCAGGTGTTGGAGGTCCCAGAGGTGGAGCCGCAGGTGGAGGCGCCCAGCGCTAGCAGCCAGCTAACAGAGATGCACGCCTTCCTGTCCTCTCCCGCCAGCAACAGCAAGAGGAGACGAGAGGACAGCATGCAGGCGCACAGGGGCAGCTTCCTGGCCACGCCCACAGCCGAGCTATCCAGTCAAGAGGAGATGCTGCTGGGAGACATCCTGGACTGGAGCCTCGACACTTCCTGTTCGGGCTACGAAGGCGACCGGGAGAGTGAG…	CL16968.Contig2_BY66-Gonad	TACGTCAAGTGTTTCGGTCAAGACGTGCCCAAAGACTACAGACATGTATCTCTGACAGGGGTCAAACAGAGGTTCGAGGATGATGCGTACCAGCAGATAAGCAAAGATGTGGTGATGAGCTTTAAGGAGCTGTGTCAGGTGTTGGAGGTCCCAGAGGTGGAGCCGCAGGTGGAGGCGCCCAGTGCTAGCAGCCAGCTAACAGAGATGCACACCTTCCTGTCCTCTCCCGCCAGCAACAGCAAGAGGAGACGAGAGGACAGCATGCAGGCGCACAGGGGCAGCTTCCTGGCCACGCCCACAGCCGAGCTATCCAGTCAAGAGGAGATGCTGCTGGGAGACATCCTGGACTGGAGCCTCGACACTTCCTGTTCGGGCTACGAAGGCGACCGGGAGAGTGAG…	Unigene14550_G-T	TACGTCAAGTGTTTCGGTCAAGATGTGCCCAAAGACTACAGACACGTGTCTCTGACAGGGGTCAAACAGAGGTTCGAGGATGATGCGTACCAGCAGATAAGCAAAGACGTGGTGATGAGCTTTAAGGAGCTGTGTCAGGTGTTGGAGGTCCCAGAGGTGGAGCCGCAGGTGGAGGCGCCCAGCGCTAGCAGCCAGCTAACAGAGATGCACGCCTTCCTGTCCTCTCCCGCCAGCAACAGCAAGAGGAGACGAGAGGACAGCATGCAGGCGCACAGGGGCAGCTTCCTGGCCACGCCCACAGCCGAGCTGTCCAGTCAAGAGGAGATGCTGCTGGGAGACATCCTGGACTGGAGCCTTGACACTTCCTGTTCGGGCTACGAAGGCGACCGGGAGAGTGAG…
Unigene31573_BSB-T	GCCTTCGGTTTCGGCTCTTCGACCAAGCAGCAGGATGACGACCTAGGCTTTGACCCCTTTGACGTCACCCGTAAGGCACTGGCTGACCTTATAGAGAAAGAGCTCTCAGTGCAGGATAACGCCTCCTTGCCCATGACCGCCACAAAGTCAGCGTCAGTCTTCCCCCATGGGCCTTTACTCGGCCCGCTCCACAACGCCCCCTCCATGAAAAGCCCACTTCAGCCTCCTACGTCCTCACACTTTGCCCCAAACTCCAGCCTGCCCTCACGAGGCTTCTCCCAGATCCCACACCGCACTGTCTTCAACTCCTTCAGCTTTCCCGGCCAGACGCAGACCTCTCGCCACAGTTGGATGGGCATGCCCATGCGCAATAACCTCCCGCACTTGAATCACACCGGG…	BY50_1_3634	GCCTTCGGTTTCGGCTCTTCGACCAAGCAGCAGGATGACGACCTAGGCTTTGACCCCTTTGACGTCACCCGTAAGGCACTGGCTGACCTTATAGAGAAAGAGCTCTCAGTGCAGGATAACGCCTCCTTGCCCATGACCGCCACAAAGTCATCGTCAGTCTTCCCCCATGGGCCTTTACTCGGCCCGCTCCACAACGCCCCCTCCATGAAAAGCCCACTTCAGCCTCCTACGTCCTCACACTTTGCCCCAAACTCCAGCCTGCCCTCACGAGGCTTCTCCCAGATCCCACACCGCACTGTCTTCAACTCCTTCAGCTTTCCCGGCCAGACGCAGACCTCTCGCCACAGTTGGATGGGCATGCCCATGCGCAATAACCTCCCGCACTTAAATCACACCGGG…	BY50_2_11697	GCCTTCGGTTTCGGCTCTTCGACCAAGCAGCAGGATGACGACCTAGGCTTTGACCCCTTTGACGTCACCCGTAAGGCACTGGCTGACCTTATAGAGAAAGAGCTCTCAGTGCAGGATAACGCCTCCTTGCCCATGACCGCCACAAAGTCATCGTCAGTCTTCCCCCATGGGCCTTTACTCGGCCCGCTCCACAACGCCCCCTCCATGAAAAGCCCACTTCAGCCTCCTACGTCCTCACACTTTGCCCCAAACTCCAGCCTGCCCTCACGAGGCTTCTCCCAGATCCCACACCGCACTGTCTTCAACTCCTTCAGCTTTCCCGGCCAGACGCAGACCTCTCGCCACAGTTGGATGGGCATGCCCATGCGCAATAACCTCCCGCACTTAAATCACACCGGG…	Unigene2672_BY50-T	GCCTTCGGTTTCGGCTCTTCGACCAAGCAGCAGGATGACGACCTAGGCTTTGACCCCTTTGACGTCACCCGTAAGGCACTGGCTGACCTTATAGAGAAAGAGCTCTCAGTGCAGGATAACGCCTCCTTGCCCATGACCGCCACAAAGTCAGCGTCAGTCTTCCCCCATGGGCCTTTACTCGGCCCGCTCCACAACGCCCCCTCCATGAAAAGCCCACTTCAGCCTCCTACGTCCTCACACTTTGCCCCAAACTCCAGCCTGCCCTCACGAGGCTTCTCCCAGATCCCACACCGCACTGTCTTCAACTCCTTCAGCTTTCCCGGCCAGACGCAGACCTCTCGCCACAGTTGGATGGGCATGCCCATGCGCAATAACCTCCCGCACTTAAATCACACCGGG…	BY66_2_7526	GCCTTCGGTTTCGGCTCTTCGACCAAGCAGCAGGATGACGACCTAGGCTTTGACCCCTTTGACGTCACCCGTAAGGCACTGGCTGACCTTATAGAGAAAGAGCTCTCAGTGCAGGATAACGCCTCCTTGCCCATGACCGCCACAAAGTCAGCGTCAGTCTTCCCCCATGGGCCTTTACTCGGCCCGCTCCACAACGCCCCCTCCATGAAAAGCCCGCTTCAGCCTCCTACGTCCTCACACTTTGCCCCAAACTCCAGCCTGCCCTCACGAGGCTTCTCCCAGATCCCACACCGCACTGTCTTCAACTCCTTCAGCTTTCCCGGCCAGACGCAGACCTCTCGCCACAGTTGGATGGGCATGCCCATGCGCAATAACCTCCCGCACTTAAATCACACCGGG…	BY66_1_8188	GCCTTCGGTTTCGGCTCTTCAACCAAGCAGCAGGATGACGACCTAGGCTTTGACCCCTTTGACGTCACCCGTAAGGCACTGGCTGACCTTATAGAGAAAGAGCTCTCAGTGCAGGATAACACCTCCTTGCCCATGACCGCCACAAAGTCAGCGTCAGTCTTCCCCCATGGGCCTTTACTCGGCCCGCTCCACAACGCCCCCTCCATGAAAAGCCCGCTTCAGCCTCCTACGTCCTCACACTTTGCCCCAAACTCCAGCCTGCCCTCACGAGGCTTCTCCCAGATCCCACACCGCACCGTCTTCAACTCCTTCAGCTTTCCCGGCCAGACGCAGACCTCTCGCCACAGTTGGATGGGCATGCCCATGCGCAATAACCTCCCGCACTTGAATCACACCGGG…	CL11897.Contig2_BY66-Gonad	GCCTTCGGTTTCGGCTCTTCGACCAAGCAGCAGGATGACGACCTAGGCTTTGACCCCTTTGACGTCACCCGTAAGGCACTGGCTGACCTTATAGAGAAAGAGCTCTCAGTGCAGGATAACGCCTCCTTGCCCATGACCGCCACAAAGTCAGCGTCAGTCTTCCCCCATGGGCCTTTACTCGGCCCGCTCCACAACGCCCCCTCCATGAAAAGCCCGCTTCAGCCTCCTACGTCCTCACACTTTGCCCCAAACTCCAGCCTGCCCTCACGAGGCTTCTCCCAGATCCCACACCGCACTGTCTTCAACTCCTTCAGCTTTCCCGGCCAGACGCAGACCTCTCGCCACAGTTGGATGGGCATGCCCATGCGCAATAACCTCCCGCACTTGAATCACACCGGG…	CL3042.Contig3_G-T	GCCTTCGGTTTCGGCTCTTCAACCAAGCAGCAGGATGACGACCTAGGCTTTGACCCCTTTGACGTCACCCGTAAGGCACTGGCTGACCTTATAGAGAAAGAGCTCTCAGTGCAGGATAACACCTCCTTGCCCATGACCGCCACAAAGTCAGCGTCAGTCTTCCCCCATGGGCCTTTACTCGGCCCGCTCCACAACGCCCCCTCCATGAAAAGCCCGCTTCAGCCTCCTACGTCCTCACACTTTGCCCCAAACTCCAGCCTGCCCTCACGAGGCTTCTCCCAGATCCCACACCGCACCGTCTTCAACTCCTTCAGCTTTCCCGGCCAGACGCAGACCTCTCGCCACAGTTGGATGGGCATGCCCATGCGCAATAACCTCCCGCACTTGAATCACACCGGG…
Unigene8959_BSB-T	CTTAACAGTCTTCGGGATAAATACCAGGAGAAAGTCAATGAACTTGAGATTTTGGCAGCTGAAAAAACAACACTGAAGAAGAGCTTTGACACTGAGTTTGTCACAAAGAAGGAGTATGAGAGAGTGCGGATGGAGTTAGATGAGGCTTTGGAGAAGGCAAAGATTGAAATCGCAAAGTTGGAGGATGATTGTAAAGTTCGGGACGAGGAGTTACAGAAGGCGAAAGAAGGAAATGCTATGTTGAAAGAAGAGTTTGAGAATGTGCAGGCCAAGTTAGAAAATGATTATATCAGCCTTGTGGAACATGAGGTATTCAAAAGTACAATGAGTAAAGCTTTATCAGAAGCAGAGGGACGAGCTAGAGATGCCAACTCAAAGTACCAGTGTGCTCAAGAGAGT…	BY50_1_367	CTTAACAGTCTTCGGGATAAATACCAGGAGAAAGTCAATGAACTTGAGATTTTGGCAGCTGAAAAAGCAACACTGAAGAAGAGCTTTGACATTGAGTTTGTCACAAAGAAGGAGTATGAGAGAGTGCGGATGGAGTTAGATGAGGCTTTGGAGAAGGCAAAGATTGAAATCGCAAAGTTGGAGGATGATTGTAAAGTTCGGGGCGAGGAGTTACAGAAGGCGAAAGAAGGAAATGCTATGTTGAAAGAAGAGTTTGAGAATGTGCAGGCCAAGTTAGAAAATGATTATATCAGCCTTGTGGAACATGAGGTATTCAAAAGTACAATGAGTGAAGCTTTATCAGAAGCAGAGGGACGAGCTAGAGATGCCAACTCAAAGTACCAGTGTGCTCAAGAGAGT…	BY50_2_499	CTTAACAGTCTTCGGGATAAATACCAGGAGAAAGTCAATGAACTTGAGATTTTGGCAGCTGAAAAAGCAACACTGAAGAAGAGCTTTGACATTGAGTTTGTCACAAAGAAGGAGTATGAGAGAGTGCGGATGGAGTTAGATGAGGCTTTGGAGAAGGCAAAGATTGAAATCGCAAAGTTGGAGGATGATTGTAAAGTTCGGGGCGAGGAGTTACAGAAGGCGAAAGAAGGAAATGCTATGTTGAAAGAAGAGTTTGAGAATGTGCAGGCCAAGTTAGAAAATGATTATATCAGCCTTGTGGAACATGAGGTATTCAAAAGTACAATGAGTGAAGCTTTATCAGAAGCAGAGGGACGAGCTAGAGATGCCAACTCAAAGTACCAGTGTGCTCAAGAGAGT…	CL4797.Contig1_BY50-T	CTTAACAGTCTTCGGGATAAATACCAGGAGAAAGTCAATGAACTTGAGATTTTGGCAGCTGAAAAAGCAACACTGAAGAAGAGCTTTGACATTGAGTTTGTCACAAAGAAGGAGTATGAGAGAGTGCGGATGGAGTTAGATGAGGCTTTGGAGAAGGCAAAGATTGAAATCGCAAAGTTGGAGGATGATTGTAAAGTTCGGGGCGAGGAGTTACAGAAGGCGAAAGAAGGAAATGCTATGTTGAAAGAAGAGTTTGAGAATGTGCAGGCCAAGTTAGAAAATGATTATATCAGCCTTGTGGAACATGAGGTATTCAAAAGTACAATGAGTGAAGCTTTATCAGAAGCAGAGGGACGAGCTAGAGATGCCAACTCAAAGTACCAGTGTGCTCAAGAGAGT…	BY66_2_354	CTTAACAACCTTCGGGATAAATATCAGGAGAAAGTCAATGAACTTGAGATTTTGGCAGCTGAGAAAGCAACACTGAATAAGAGCTTTGACACAGAGTTTGTCACAAAGAAGGAATATGAGAGAGTGCAAATGGAATTAGATGAGGCTTTGGAGAAAGCTAAGATTGAAATCGCAAAGTTGGAGGATGATTGTAGAGTTCGGGACGAGGAGTTACTGAAGGCGAAAGAAGGAAATGCTATGTTGAAAGAAGAGTTTGAGAATGTGCAGGCCAAGCTAGCAAATGATTATATCAGCCTTGTGGAACATGAGGTTTTCAAAAGTACAATGAGCAAAGCTTTATCAGAAGCAGAGGGACGAGCTAGAGATGCCAACTCAAAGTACCAGTGTGCTCAAGAGAGC…	BY66_1_410	CTTAACAACCTTCGGGATAAATATCAGGAGAAAGTCAATGAACTTGAGATTTTGGCAGCTGAGAAAGCAACACTGAATAAGAGCTTTGACACAGAGTTTGTCACAAAGAAGGAATATGAGAGAGTGCAAATGGAATTAGATGAGGCTTTGGAGAAAGCTAAGATTGAAATCGCAAAGTTGGAGGATGATTGTAGAGTTCGGGACGAGGAGTTACTGAAGGCGAAAGAAGGAAATGCTATGTTGAAAGAAGAGTTTGAGAATGTGCAGGCCAAGCTAGCAAATGATTATATCAGCCTTGTGGAACATGAGGTTTTCAAAAGTACAATGAGCAAAGCTTTATCAGAAGCAGAGGGACGAGCTAGAGATGCCAACTCAAAGTACCAGTGTGCTCAAGAGAGC…	CL11040.Contig1_BY66-Gonad	CTTAACAACCTTCGGGATAAATATCAGGAGAAAGTCAATGAACTTGAGATTTTGGCAGCTGAAAAAGCAACACTGAAGAAGAGCTTTGACATTGAGTTTGTCACAAAGAAGGAGTATGAGAGAGTGCGGATGGAGTTAGATGAGGCTTTGGAGAAGGCAAAGATTGAAATCGCAAAGTTGGAGGATGATTGTAAAGTTCGGGGCGAGGAGTTACAGAAGGCGAAAGAAGGAAATGCTATGTTGAAAGAAGAGTTTGAGAATGTGCAGGCCAAGCTAGCAAATGATTATATCAGCCTTGTGGAACATGAGGTTTTCAAAAGTACAATGAGCAAAGCTTTATCAGAAGCAGAGGGACGAGCTAGAGATGCCAACTCAAAGTACCAGTGTGCTCAAGAGAGC…	Unigene40304_G-T	CTTAACAACCTTCGGGATAAATATCAGGAGAAAGTCAATGAACTTGAGATTTTGGCAGCTGAGAAAGCAACACTGAATAAGAGCTTTGACACAGAGTTTGTCACAAAGAAGGAATATGAGAGAGTGCAAATGGAATTAGATGAGGCTTTGGAGAAAGCTAAGATTGAAATCGCAAAGTTGGAGGATGATTGTAGAGTTCGGGACGAGGAGTTACTGAAGGCGAAAGAAGGAAATGCTATGTTGAAAGAAGAGTTTGAGAATGTGCAGGCCAAGCTAGCAAATGATTATATCAGCCTTGTGGAACATGAGGTTTTCAAAAGTACAATGAGCAAAGCTTTATCAGAAGCAGAGGGACGAGCTAGAGATGCCAACTCAAAGTACCAGTGTGCTCAAGAGAGC…
Unigene27712_BSB-T	AAGTTCTTGCAGGAGACCATTGCTGAGATGGCCAGGAGGAATAAAGCAGCTGTTGGAGACGAGACTCAGAGGTTCTCCACTTATGTACAGCAGGTGCGGCACACTGGTGAACAGCCCAGCACTAAAGACATTGTGAAGTTCTCCAAGCTCTTCGAGGATGAGCTGACGCTGGAGCATCTGGAGCGGCCGCAGCTGGTGGCGTTGTGCAAACTCCTGGAGCTGCAGCCCATCGGCACCAATAACCTGTTGCGTTTCCAGCTGATGATGCAGCTGCGCACCATCAAGGCCGACGATGAGATGATCGCCACAGAGGGTGTGGCCGCAATGAATGTAGCAGAGCTTCAATCTGCCTGCAGGAGTCGCGGCATGAGATCTTTGGGTCTGACGACAGATCAGCTC…	BY50_1_3695	AAGTTCTTGCAGGAGACCATTGCTGAGATGGCCAGGAGGAATAAAGCAGCTGTTGGAGACGAGACTCAGAGGTTCTCCACTTATGTACAGCAGGTGCGGCACACTGGTGAACAGCCCAGCACTAAAGACATTGTGAAGTTCTCCAAGCTCTTCGAGGATGAGCTGACGCTGGAGCATCTGGAGCGGCCGCAGCTGGTGGCGTTGTGCAAACTCCTGGAGCTGCAGCCCATCGGCACCAATAACCTGTTGCGTTTCCAGCTGATGATGCAGCTGCGCACCATCAAGGCCGACGATGAGATGATCGCCACAGAGGGTGTGGCCGCAATGAATGTAGCAGAGCTTCAATCTGCCTGCAGGAGTCGCGGCATGAGATCTTTGGGTCTGACGACAGATCAGCTC…	BY50_2_6422	AAGTTCTTGCAGGAGACCATTGCTGAGATGGCCAGGAGGAATAAAGCAGCTGTTGGAGACGAGACTCAGAGGTTCTCCACTTATGTACAGCAGGTGCGGCACACTGGTGAACAGCCCAGCACTAAAGACATCGTGAAGTTCTCCAAGCTCTTCGAGGATGAGCTGACGCTGGAGCATCTGGAGCGGCCGCAGCTGGTGGCATTGTGCAAACTCCTGGAGCTGCAGCCCATCGGCACCAATAACCTGTTGCGTTTCCAGCTGATGATGCAGCTGCGCACCATCAAGGCCGACGATGAGATGATCGCCACAGAGGGTGTGGCCGCAATGAATGTAGCAGAGCTTCAATCTGCCTGCAGGAGTCGCGGCATGAGATCTTTGGGTCTGACGACAGATCAGCTC…	Unigene40185_BY50-T	AAGTTTTTGCAGGAGACCATTGCTGAGATGGCCAGGAGGAATAAAGCAGCTGTTGGAGACGAGACTCAGAGGTTCTCCACTTATGTACAGCAGGTGCGGCACACTGGTGAACAGCCCAGCACTAAAGACATTGTGAAGTTCTCCAAGCTCTTCGAGGATGAGCTGACGCTGGAGCATCTGGAGCGGCCGCAGCTGGTGGCGTTGTGCAAACTCCTGGAGCTGCAGCCCATCGGCACCAATAACCTGTTGCGTTTCCAGCTGATGATGCAGCTGCGCACCATCAAGGCCGACGATGAGATGATCGCCACAGAGGGTGTGGCCGCAATGAATGTAGCAGAGCTTCAATCTGCCTGCAGGAGTCGCGGCATGAGATCTTTGGGTCTGACGACAGATCAGCTC…	BY66_2_3235	AAGTTTTTGCAGGAGACCATTGCTGAGATGGCCAGGAGGAATAAAGCAGCTGTTGGAGACGAGACTCAGAGGTTCTCCACTTATGTACAGCAGGTGCGGCACACTGGTGAACAGCCCAGCACTAAAGACATCGTGAAGTTCTCCAAGCTCTTCGAGGATGAGCTGACGCTGGAGCATCTGGAGCGGCCGCAGCTGGTGGCATTGTGCAAACTCCTGGAGCTGCAGCCCATCGGCACCAATAACCTGCTGCGTTTCCAGCTGATGATGCAGCTGCGCACCATCAAGGCCGACGATGAGATGATTGCCACAGAGGGTGTGGCCGCAATGAATGTAGCGGAGCTTCAATCTGCCTGCAGGAGTCGCGGCATGAGATCTTTGGGTCTGACGACAGATCAGCTC…	BY66_1_4258	AAGTTTTTGCAGGAGACCATTGCTGAGATGGCCAGGAGGAATAAAGCAGCTGTTGGAGACGAGACTCAGAGGTTCTCCACTTACGTACAGCAGGTGCGACACACTGGCGAACAGCCCAGCACTAAAGACATCGTGAAGTTCTCCAAGCTCTTTGAGGATGAGTTGACGCTGGAGCATCTGGAGCGGCCGCAGCTGGTGGCGTTGTGCAAACTGCTGGAGCTGCAGCCCATCGGCACCAATAACCTGTTGCGTTTCCAGCTGATGATGCAGCTGCGCACCATCAAGGCCGACGATGAGATGATTGCCACAGAGGGTGTGGCCGCAATGAATGTAGCGGAGCTTCAATCTGCCTGCAGGAGTCGCGGCATGAGATCTTTGGGTCTGACGACAGATCAGCTC…	Unigene1358_BY66-Gonad	AAGTTTTTGCAGGAGACCATTGCTGAGATGGCCAGGAGGAATAAAGCAGCTGTTGGAGACGAGACTCAGAGGTTCTCCACTTACGTACAGCAGGTGCGACACACTGGCGAACAGCCCAGCACTAAAGACATCGTGAAGTTCTCCAAGCTCTTTGAGGATGAGTTGACGCTGGAGCATCTGGAGCGGCCGCAGCTGGTGGCGTTGTGCAAACTGCTGGAGCTGCAGCCCATCGGCACCAATAACCTGCTGCGTTTCCAGCTGATGATGCAGCTGCGCACCATCAAGGCCGACGATGAGATGATTGCCACAGAGGGTGTGGCCGCAATGAATGTAGCAGAGCTTCAATCTGCCTGCAGGAGTCGCGGCATGAGATCTTTGGGTCTGACGACAGATCAGCTC…	Unigene28215_G-T	AAGTTTTTGCAGGAGACCATTGCTGAGATGGCCAGGAGGAATAAAGCAGCTGTTGGAGACGAGACTCAGAGGTTCTCCACTTACGTACAGCAGGTGCGACACACTGGCGAACAGCCCAGCACTAAAGACATCGTGAAGTTCTCCAAGCTCTTTGAGGATGAGTTGACGCTGGAGCATCTGGAGCGGCCGCAGCTGGTGGCGTTGTGCAAACTGCTGGAGCTGCAGCCCATCGGCACCAATAACCTGCTGCGTTTCCAGCTGATGATGCAGCTGCGCACCATCAAGGCCGACGATGAGATGATTGCCACAGAGGGTGTGGCCGCAATGAATGTAGCGGAGCTTCAATCTGCCTGCAGGAGTCGCGGCATGAGATCTTTGGGTCTGACGACAGATCAGCTC…
Unigene5598_BSB-T	ATGATGAAGACCGAATCCTCATCCTCCTCCAAGCCAGCGAGCACCACCGCGCTCCGCAGCCCCTCTCCTCACCGCAACGCGTACGAGGCGGCGGGTATTCAAGCGCTGAAGCCGGCGAACGATATCTTAAATAACGGCGACGCTCAGGATGGCAAGCCGAA	BY50_1_3769	ATGATGAAGACCGAATCCTCATCCTCCTCCAAGCCAGCGAGCACCACCGCGCTCCGCAGCCCCTCTCCTCACCGCAACGCGTACGAGGCGGCGGGTATTCAAGCGCTGAAGCCGGCGAACGATATCTTAAATAACGGCGACGCTCAGGATGGCAAGCCGAA	BY50_2_2557	ATGATGAAGACCGAATCCTCATCCTCCTCCAAGCCAGCGAGCACCACCGCGCTCCGCAGCCCCTCTCCTCACCGCAACGCGTACGAGGCGGCGGGTATTCAAGCGCTGAAGCCGGCGAACGATATCTTAAATAACGGCGACGCTCAGGATGGCAAGCCGAA	Unigene9730_BY50-T	ATGATGAAGACCGAATCCTCATCCTCCTCCAAGCCAGCGAGCACCACCGCGCTCCGCAGCCCCTCTCCTCACCGCAACGCGTACGAGGCGGCGGGTATTCAAGCGCTGAAGCCGGCGAACGATATCTTAAATAACGGCGACGCTCAGGATGGCAAGCCGAA	BY66_2_4881	ATGATGAAGACCGAATCCTCATCCTCCTCCAAGCCAGCGAGCACCACCGCGCTCCGCAGCCCCTCTCCTCACCGCAACGCGTACGAGGCGGCGGGTATTCAAGCGCTGAAGCCGGCGAACGATATCTTAAATAACGGCGACGCTCAGGATGGCAAGCCGAA	BY66_1_12783	ATGATGAAGACCGAATCCTCATCCTCCTCCAAGCCAGCGAGCACCACCGCGCTCCGCAGCCCCTCTCCTCACCGCAACGCGTACGAGGCGGCGGGTATTCAAGCGCTGAAGCCGGCGAACGATATCTTAAATAACGGCGACGCTCAGGATGGCAAGCCGAA	Unigene49165_BY66-Gonad	ATGATGAAGACCGAATCCTCATCCTCCTCCAAGCCAGCGAGCACCACCGCGCTCCGCAGCCCCTCTCCTCACCGCAACGCGTACGAGGCGGCGGGTATTCAAGCGCTGAAGCCGGCGAACGATATCTTAAATAACGGCGACGCTCAGGATGGCAAGCCGAA	Unigene58870_G-T	ATGATGAAGACCGAATCCTCATCCTCCTCCAAGCCAGCGAGCACCACCGCGCTCCGCAGCCCCTCTCCTCACCGCAACGCGTACGAGGCGGCGGGTATTCAAGCGCTGAAGCCGGCGAACGATATCTTAAATAACGGCGACGCTCAGGATGGCAAGCCGAA
CL4101.Contig2_BSB-T	AGTTTGGAGAAGTTGATGGCATATCTGGATAGCGACCAGCTGAGTCGATTTCCGGAAATTGAGCTGTATGAGGCGGTGCAGGCTTGGCTGAGACATGACCGGCGCCGATGGAGACATACGGATGCGGTGGTGCAGAACCTGCGCTTTTGCCTCATGACTCCTGCCAATATCTTTGAGAAGGTAAAGACATCAGAGTTCTACCGTTATTCCCGCCAACTGAGACTAGAAGTTGACCAGGCGCTCAGCTACTTCCATCAGGTGAACGAACAACCGCTGGCGGAAACCAAGTCCAACCGCATCAGATCCGTGAGACCCCAGACTGCTGTGTTCCGTGGAATGATCGGCCACAGCATGGTCAATAGTAAAATCCTCCTCCTGCACCGGCCCAAAGTGTGGTGG…	BY50_1_3788	AGTTTGGAGAAGTTGATGGCATATCTGGATAGCGACCAGCTGAGTCGATTTCCGGAAATTGAGCTGTATGAGGCGGTGCAGGCTTGGCTGAGACATGACCGGCGCCGATGGAGACATACGGATGCGGTGGTGCAGAACCTGCGCTTTTGCCTCATGACTCCTGCCAATATCTTTGAGAAGGTAAAGACATCAGAGTTCTACCGTTATTCCCGCCAACTGAGACTAGAAGTTGACCAGGCGCTCAGCTACTTCCATCAGGTGAACGAACAACCGCTGGCGGAAACCAAGTCCAACCGCATCAGATCCGTGAGACCCCAGACTGCTGTGTTCCGTGGAATGATCGGCCACAGCATGGTCAATAGTAAAATCCTCCTCCTGCACCGGCCCAAAGTGTGGTGG…	BY50_2_5663	AGTTTGGAGAAGTTGATGGCATATCTGGATAGCGACCAGCTGAGTCGATTTCCGGAAATTGAGCTGTATGAGGCGGTGCAGGCTTGGCTGAGACATGACCGGCGCCGATGGAGACATACGGATGCGGTGGTGCAGAACCTGCGCTTTTGCCTCATGACTCCTGCCAATATCTTTGAGAAGGTAAAGACATCAGAGTTCTACCGTTATTCCCGCCAACTGAGACTAGAAGTTGACCAGGCGCTCAGCTACTTCCATCAGGTGAACGAACAACCGCTGGCGGAAACCAAGTCCAACCGCATCAGATCCGTGAGACCCCAGACTGCTGTGTTCCGTGGAATGATCGGCCACAGCATGGTCAATAGTAAAATCCTCCTCCTGCACCGGCCCAAAGTGTGGTGG…	Unigene41024_BY50-T	AGTTTGGAGAAGTTGATGGCATATCTGGATAGCGACCAGCTGAGTCGATTTCCGGAAATTGAGCTGTATGAGGCGGTGCAGGCTTGGCTGAGACATGACCGGCGCCGATGGAGACATACGGATGCGGTGGTGCAGAACCTGCGCTTTTGCCTCATGACTCCTGCCAATATCTTTGAGAAGGTAAAGACATCAGAGTTCTACCGTTATTCCCGCCAACTGAGACTAGAAGTTGACCAGGCGCTCAGCTACTTCCATCAGGTGAACGAACAGCCGCTGGCGGAAACCAAGTCCAACCGCATCAGATCCGTGAGACCCCAGACTGCTGTGTTCCGTGGAATGATCGGCCACAGCATGGTCAATAGTAAAATCCTCCTCCTGCACCGGCCCAAAGTGTGGTGG…	BY66_2_11154	AGTTTGGAGAAGTTGATGGCATATCTGGATAGCGACCAGCTGAGTCGATTTCCGGAAATTGAGCTGTATGAGGCGGTGCAGGCTTGGCTGAGACATGACCGGCGCCGATGGAGACATACGGATGCGGTGGTGCAGAACCTGCGCTTTTGCCTCATGACTCCTGCCAATATCTTTGAGAAGGTAAAGACATCAGAGTTCTACCGTTATTCCCGCCAACTGAGACTAGAAGTTGACCAGGCGCTCAGCTACTTCCATCAGGTGAACGAACAACCGCTGGCGGAAACCAAGTCCAACCGCATCAGATCCGTGAGACCCCAGACTGCTGTGTTCCGTGGAATGATCGGCCACAGCATGGTCAATAGTAAAATCCTCCTCCTGCACCGGCCCAAAGTGTGGTGG…	BY66_1_4571	AGTTTGGAGAAGTTGATGGCATATCTGGATAGCGACCAGCTGAGTCGATTTCCGGAAATTGAGCTGTATGAGGCGGTGCAGGCTTGGCTGAGACATGACCGGCGACGATGGAGACATACGGATTCGGTGGTGCAGAACCTGCGCTTTTGCCTCATGACTCCTGCCAATATCTTTGAGAAGGTAAAGACATCAGAGTTCTACCGTTATTCCCGCCAACTGAGACTAGAAGTAGACCAGGCGCTCAGCTACTTCCATCAGGTGAACGAACAACCGCTGGCGGAAACCAAGTCCAACCGCATCAGATCCGTGAGACCCCAGACTGCTGTATTCCGTGGAATGATCGGCCACAGCATGGTCAATAGTAAAATCCTCCTCCTGCACCGGCCCAAAGTGTGGTGG…	Unigene50495_BY66-Gonad	AGTTTGGAGAAGTTGATGGCATATCTGGATAGTGACCAGCTGAGTCGATTTCCGGAAATTGAGCTGTATGAGGCGGTGCAGGCTTGGCTGAGACATGACCGGCGACGATGGAGACATACGGATTCGGTGGTGCAGAACCTGCGCTTTTGCCTCATGACTCCTGCCAATATCTTTGAGAAGGTAAAGACATCAGAGTTTTACCGTTATTCCCGCCAACTGAGACTAGAAGTAGACCAGGCGCTCAGCTACTTCCATCAGGTGAACGAACAACCGCTGGCGGAAACCAAGTCCAACCGCATCAGATCCGTGAGACCCCAGACTGCTGTGTTCCGTGGAATGATCGGCCACAGCATGGTCAATAGTAAAATCCTCCTCCTGCACCGGCCCAAAGTGTGGTGG…	Unigene24730_G-T	AGTTTGGAGAAGTTGATGGCATATCTGGATAGTGACCAGCTGAGTCGATTTCCGGAAATTGAGCTGTATGAGGCGGTGCAGGCTTGGCTGAGACATGACCGGCGACGATGGAGACATACGGATTCGGTGGTGCAGAACCTGCGCTTTTGCCTCATGACTCCTGCCAATATCTTTGAGAAGGTAAAGACATCAGAGTTTTACCGTTATTCCCGCCAACTGAGACTAGAAGTAGACCAGGCGCTCAGCTACTTCCATCAGGTGAACGAACAACCGCTGGCGGAAACCAAGTCCAACCGCATCAGATCCGTGAGACCCCAGACTGCTGTATTCCGTGGAATGATCGGCCACAGCATGGTCAATAGTAAAATCCTCCTCCTGCACCGGCCCAAAGTGTGGTGG…
Unigene7373_BSB-T	GCAGTTTTTGCCCTTCCTCTTGAACATCTGCTGTCTAATATAATGACAGCTGACCACAAGATCCTGGCTTCTGTGATTTCTGTGATTGGGAGCATGGCTCTGGATGATATCATCAGTAAAAAGCTGGCAGGACGTGAAGAATTTTGGAAATGCTCTCTTCAAGCAATGGAGCGGTGCGTCGCCTGTGAATGTAGAAGTGTCCTCTATCCCCTCCTGGGTTTGATGATCAACTTAGCCTCAAATCCCTCTCAAGTTGTCCAGGAGCACGCTGTTCTGGCCAGCAGCAGGTGCTTGGACCTGCTGAGCGATTCCTCTGGAGGCGTCATCACAAGAGCTGCAGGTTTGCTGAGCGTTCTCCTCCCTATGTCTCCTGATGCCACTCAGGAAGTTGTGCGGAAT…	BY50_1_382	GCAGTTTTTGCCCTTCCTCTTGAACATCTGCTGTCTAATATAATGACAGCTGACCACAAGATCCTGGCTTCTGTGATTTCTGTGATTGGGAGCATGGCTCTGGATGATATCATCAGTAAAAAGCTGGCAGGACGTGAAGAATTTTGGAAATGCTCTCTTCAAGCAATGGAGCGGTGCGTCGCCTGTGAATGTAGAAGTGTCCTCTATCCCCTCCTGGGTTTGATGATCAACTTAGCCTCAAATCCCTCTCAAGTTGTCCAGGAGCACGCTGTTCTGGCCAGCAGCAGGTGCTTGGACCTGCTGAGCGATTCCTCTGGAGGCGTCATCACAAGAGCTGCAGGTTTGCTGAATGTTCTCCTCCCTATGTCTCCTGATGCCACTCAGGAAGTTGTGCGGAAT…	BY50_2_435	GCAGTTTTTGCCCTTCCTCTTGAACATCTGCTGTCTAATATAATGACAGCTGACCACAAGATCCTGGCTTCTGTGATTTCTGTGATCGGGAGCATGGCTCTGGATGATATCATCAGTAAAAAGCTGGCAGGACGTGAAGAATTTTGGAAATGCTCTCTTCAAGCAATGGAGCGGTGCGTCGCCTGTGAATGGAGAAGTGTCCTCTATCCCCTCCTGGGTTTGATGATCAACTTAGCCTCAAATCCCTCTCAAGTTGTCCAGGAGCACGCTGTTCTGGCCAGCAGCAGGTGCTTGGACCTGCTGAGCGATTCCTCTGGAGGCGTCATCACAAGAGCTGCAGGTTTGCTGAATGTTCTCCTCCCTATGTCTCCTGATGCCACTCAGGAAGTTGTGCGGAAT…	Unigene32568_BY50-T	GCAGTTTTTGCCCTTCCTCTTGAACATATGCTGTCTAATAT---GACAGCTGACCACAAAGTCCTGGCTTCTGTGATTTCTGTGATCGGGAGCATGGCTCTGGATGATATCATCAGTAAAAAGCTGGCAGGATGTGAAGAATTTTGGAAATGCTCTCTTCAAGCAATGGAGCGGTGCGTCGCCTGTGAATGGAGAAGTGTCCTCTATCCCCTCCTGGGTTTGATGATCAACTTAGCCTCAAATCCCTCTCAAGTTGTCCAGGAGCACGCTGTTCTGGCCAGCAGCAGGTGCTTGGACCTGCTGAGCGATTCCTCTGGAGGCGTCATCACAAGAGCTGCAGGTTTGCTGAATGTTCTCCTCCCTATGTCTCCTGATGCCACTCAGGAAGTTGTGCGGAAT…	BY66_2_957	GCAGTTTTTGCCCTTCCTCTTGAACATCTGCTGTCTAATATAATGACAGCTGACCACAAGATCCTGGCTTCTGTGATTTCTGTGATCGGGAGCATGGCTCTGGATGATATCATCAGTAAAAAGCTGGCAGGATGTGAAGAATTTTGGAAATGCTCTCTTCAAGCAATGGAGCGGTGCGTCGCCTGTGAATGGAGAAGTGTCCTCTATCCCCTCCTGGGTTTGATGATCAACTTAGCCTCAAATCCCTCTCAAGTTGTCCAGGAGCACGCTGTTCTGGCCAGCAGCAGGTGCTTGGACCTGCTGAGCGATTCCTCTGGAGGCGTCATCACAAGAGCTGCAGGTTTGCTGAGCGTTCTCCTCCCTATGTCTCCTGATGCCACTCAGGAAGTTGTGCGGAAT…	BY66_1_4716	GCAGTTTTTGCCCTTCCTCTTGAACATATGCTGTCTAATAT---GACAGCTGACCACAAAGTCCTGGCTTCTGTGATTTCTGTGATTGGGAGCATGGCTCTGGATGATATCATCAGTAAAAAGCTGGCAGGATGTGAAGAATTTTGGAAATGCTCTCTTCAAGCAATGGAGCGGTGCGTCGCCTGTGAATGGAGAAGTGTCCTCTATCCCCTCCTGGGTTTGATGATCAACTTAGCCTCAAATCCCTCTCAAGTTGTCCAGGAGCACGCTGTTCTGGCCAGCAGCAGGTGCTTGGACCTGCTGAGCGATTCCTCTGGAGGCGTCATCACAAGAGCTGCAGGTTTGCTGAATGTTCTCCTCCCTATGTCTCCTGATGCCACTCAGGAAGTTGTGCGGAAT…	Unigene4979_BY66-Gonad	GCAGTTTTTGCCCTTCCTCTTGAACATCTGCTGTCTAATATAATGACAGCTGACCACAAGATCCTGGCTTCTGTGATTTCTGTGATCGGGAGCATGGCTCTGGATGATATCATCAGTAAAAAGCTGGCAGGACGTGAAGAATTTTGGAAATGCTCTCTTCAAGCAATGGAGCGGTGCGTCGCCTGTGAATGGAGAAGTGTCCTCTATCCCCTCCTGGGTTTGATGATCAACTTAGCCTCAAATCCCTCTCAAGTTGTCCAGGAGCACGCTGTTCTGGCCAGCAGCAGGTGCTTGGACCTGCTGAGCGATTCCTCTGGAGGCGTCATCACAAGAGCTGCAGGTTTGCTGAATGTTCTCCTCCCTATGTCTCCTGATGCCACTCAGGAAGTTGTGCGGAAT…	Unigene23434_G-T	GCAGTTTTTGCCCTTCCTCTTGAACATATGCTGTCTAATAT---GACAGCTGACCACAAAGTCCTGGCTTCTGTGATTTCTGTGATCGGGAGCATGGCTCTGGATGATATCATCAGTAAAAAGCTGGCAGGACGTGAAGAATTTTGGAAATGCTCTCTTCAAGCAATGGAGCGGTGCGTCGCCTGTGAATGGAGAAGTGTCCTCTATCCCCTCCTGGGTTTGATGATCAACTTAGCCTCAAATCCCTCTCAAGTTGTCCAGGAGCACGCTGTTCTGGCCAGCAGCAGGTGCTTGGACCTGCTGAGCGATTCCTCTGGAGGCGTCATCACAAGAGCTGCAGGTTTGCTGAATGTTCTCCTCCCTATGTCTCCTGATGCCACTCAGGAAGTTGTGCGGAAT…
Unigene25469_BSB-T	CAGAACGTCCGTGAGCAGCTGGCATCATCCAACCCTTCTCAACAAGCCCCTCCACCACCACCGCCATTGCCTAAAACCAAACCATGGAACAGGCCTAATGTTAAAAAGCATCCTCCGGCTAACTTAAATCAAGAAAAACCCTGTCCTGCACTTCCACGCAGAAAAGTCTCCTTACCAGATCCACCTTCTTTTGT	BY50_1_3917	CAGAACGTCCGTGAGCAGCTGGCATCATCCAACCCTTCTCAACAAGCCCCTCCACCACCACCGCCATTGCCTAAAACCAAACCATGGAACAGGCCTAATGTTAAAAAGCATCCTCCGGCTAACTTAAATCAAGAAAAACCCTGTCCTGCACTACCACGCAGAAAAGTCTCCTTACCAGATCCACCTTCTTTTGT	BY50_2_19826	CAGAACGTCCGTGAGCAGCTGGCATCATCCAACCCTTCTCAACAAGCCCCTCCACCACCACCGCCATTGCCTAAAACCAAACCATGGAACAGGCCTAATGTTAAAAAGCATCCTCCGGCTAACTTAAATCAAGAAAAACCCTGTCCTGCACTACCACGCAGAAAAGTCTCCTTACCAGATCCACCTTCTTTTGT	Unigene43161_BY50-T	CAGAACGTCCGTGAGCAGCTGGCATCATCCAACCCTTCTCAACAAGCCCCTCCACCACCACCGCCATTGCCTAAAACCAAACCATGGAACAGGCCTAATGTTAAAAAGCATCCTCCGGCTAACTTAAATCAAGAAAAACCCTGTCCTGCACTTCCACGCAGAAAAGTCTCCTTACCAGATCCACCTTCTTTTGT	BY66_2_17097	CAGAACGTCCGTGAGCAGCTGGCATCATCCAACCCTTCTCAACAAGCCCCTCCACCACCACCGCCATTGCCTAAAACCAAACCATGGAACAGGCCTAATGTTAAAAAGCATCCTCCGGCTAACTTAAATCAAGAAAAACCCTGTCCTGCACTTCCACGCAGAAAAGTCTCCTTACCAGATCCACCTTCTTTTGT	BY66_1_10968	CAGAACGTCCGTGAGCAGCTGGCATCATCCAACCCTTCTCAACAAGCCCCTCCACCACCACCGCCATTGCCTAAAACCAAACCATGGAACAGGCCTAATGTTAAAAAGCATCCTCCGGCTAACTTAAATCAAGAAAAACCCTGTCCTGCACTTCCACGCAGAAAAGTCTCCTTACCAGATCCACCTTCTTTTGT	Unigene19891_BY66-Gonad	CAGAACGTCCGTGAGCAGCTGGCATCATCCAACCCTTCTCAACAAGCCCCTCCACCACCACCGCCATTGCCTAAAACCAAACCATGGAACAGGCCTAATGTTAAAAAGCATCCTCCGGCTAACTTAAATCAAGAAAAACCCTGTCCTGCACTTCCACGCAGAAAAGTCTCCTTACCAGATCCACCTTCTTTTGT	Unigene55918_G-T	AGGAATGTCCATGAGCAGCATGCATCATCCAACCCTCCCGAACAAGCCCCTCCACCACCACCGCCATTGCCTAAAACCAAACCATGGAACAGGCCTAATGTTAAAAAGCAACCTCCAGCCAACTTAAATCAAGAAAAACCCTGTCCTGCACTACCACGCAGAAACATCTCCTTACCAGATCCACCTTCTTGTGT
Unigene16252_BSB-T	GACACGCGAGCCAGGGCTGTGTTTTCTGCTGCGGTTGAAGGTGTGCAGCCAGACATAGTGGTTCGCAGGGGTCTGGAGCGACATGGGAACAAACTCCTTGTGGGTGGACAGAGTTTCACACTTACCAATAACCTTTATTTGGTGGGCTTCGGTAAGGCGGTGCTGGGGATGGCAGCAGAAGCAGAGAGGATTGTAGGGGACCATCTAATTAAAGGGGTGGTCAGTGTGCCTCATGGTATCCAGAATACACTGCGGAATCATGGGAAAGAGAAGATGCTGCTTGAGAATCACAGCAGAATTACAGTGATGGAAGGAGCAAAGCACAATTTACCTGATACAGATGCCCTGAAATCAGCCGAATGTATACGAGAACTGGCCAGTGGACTGACTGAGAATGAT…	BY50_1_3941	GACACGCGAGCCAGGGCTGTGTTTTCTGCTGCGGTTGAAGGTGTGCAGCCAGACATAGTGGTTCGCAGGGGTCTGGAGCGACATGGGAACAAACTCCTTGTGGGTGGACAGAGTTTCACACTTACCAATAACCTTTATTTGGTGGGCTTCGGTAAGGCGGTGCTGGGGATGGCAGCAGAAGCAGAGAGGATTGTAGGGGACCATCTAATTAAAGGGGTGGTCAGTGTGCCTCATGGTATCCAGAATACACTGCGGAATCATGGGAAAGAGAAGATGCTGCTTGAGAATCACAGCAGAATTACAGTGATGGAAGGAGCAAAGCACAATTTACCTGATACAGATGCCCTGAAATCAGCCGAATGTATACGAGAACTGGCCAGTGGACTGACTGAGAATGAT…	BY50_2_5794	GACACGCGAGCCAGGGCTGTGTTTTCTGCTGCGGTTGAAGGTGTGCAGCCAGACATAGTGGTTCGCAGGGGTCTGGAGCGACATGGGAACAAACTCCTTGTGGGTGGACAGAGTTTCACACTTACCAATAACCTTTATTTGGTGGGCTTCGGTAAGGCGGTGCTGGGGATGGCAGCAGAAGCAGAGAGGATTGTAGGGGACCATCTAATTAAAGGGGTGGTCAGTGTGCCTCATGGTATCCAGAATACACTGCGGAATCATGGGAAAGAGAAGATGCTGCTTGAGAATCACAGCAGAATTACAGTGATGGAAGGAGCAAAGCACAATTTACCTGATACAGATGCCCTGAAATCAGCCGAATGTATACGAGAACTGGCCAGTGGACTGACTGAGAATGAT…	Unigene39791_BY50-T	GACACGCGAGCCAGGGCTGTGTTTTCTGCTGCGGTTGAAGGTGTGCAGCCAGACATAGTGGTTCGCAGGGGTCTGGAGCGACATGGGAACAAACTCCTTGTGGGTGGACAGAGTTTCACACTTACCAATAACCTTTATTTGGTGGGCTTCGGTAAGGCGGTGCTGGGGATGGCAGCAGAAGCAGAGAGGATTGTAGGGGACCATCTAATTAAAGGGGTGGTCAGTGTGCCTCATGGTATCCAGAATACACTGCGGAATCATGGGAAAGAGAAGATGCTGCTTGAGAATCACAGCAGAATTACAGTGATGGAAGGAGCAAAGCACAATTTACCTGATACAGATGCCCTGAAATCAGCCGAATGTATACGAGAACTGGCCAGTGGACTGACTGAGAATGAT…	BY66_2_8186	GACACGCGAGCCAGGGCTGTGTTTTCTGCTGCGGTTGAAGGTGTGCAGCCAGACATAGTGGTTCGCAGGGGTCTGGAGCGACATGGGAACAAACTCCTTGTGGGTGGACAGAGTTTCACACTTACCAATAACCTTTATTTGGTGGGCTTCGGTAAGGCGGTGCTGGGGATGGCAGCAGAAGCAGAGAGGATTGCAGGGGACCATCTAATTAAAGGGGTGGTCAGTGTGCCTCATGGTATCCAGAATACACTGCGGAATCATGGGAAAGAGAAGATGCTGCTTGAGAATCACAGCAGAATTACAGTGATGGAAGGAGCAAAGCACAATTTACCTGATACAGATGCCCTGAAATCAGCCGAATGTATACGAGAACTGGCCAGTGGACTGACTGAGAATGAT…	BY66_1_5747	GACACGCGAGCCAGGGCTGTGTTTTCTGCTGCGGTTGAAGGTGTGCAGCCAGACATAGTGGTTCGCAGGGGTCTGGAGCGACATGGGAACAAACTCCTTGTGGGTGGACAGAGTTTCACACTTACCAATAACCTTTATTTGGTGGGCTTCGGTAAGGCGGTGCTGGGGATGGCAGCAGAAGCAGAGAGGATTGCAGGGGACCATCTAATTAAAGGGGTGGTCAGTGTGCCTCATGGTATCCAGAATACACTGCGGAATCATGGGAAAGAGAAGATGCTGCTTGAGAATCACAGCAGAATTACAGTGATGGAAGGAGCAAAGCACAATTTACCTGATACAGATGCCCTGAAATCAGCCGAATGTATACGAGAACTGGCCAGTGGACTGACTGAGAATGAT…	CL5284.Contig2_BY66-Gonad	GACACGCGAGCCAGGGCTGTGTTTTCTGCTGCGGTTGAAGGTGTGCAGCCAGACATAGTGGTTCGCAGGGGTCTGGAGCGACATGGGAACAAACTCCTTGTGGGTGGACAGAGTTTCACACTTACCAATAACCTTTATTTGGTGGGCTTCGGTAAGGCGGTGCTGGGGATGGCAGCAGAAGCAGAGAGGATTGCAGGGGACCATCTAATTAAAGGGGTGGTCAGTGTGCCTCATGGTATCCAGAATACACTGCGGAATCATGGGAAAGAGAAGATGCTGCTTGAGAATCACAGCAGAATTACAGTGATGGAAGGAGCAAAGCACAATTTACCTGATACAGATGCCCTGAAATCAGCCGAATGTATACGAGAACTGGCCAGTGGACTGACTGAGAATGAT…	Unigene28149_G-T	GACACGCGAGCCAGGGCTGTGTTTTCTGCTGCGGTTGAAGGTGTGCAGCCAGACATAGTGGTTCGCAGGGGCCTGGAGCGTCATGGAGACAAACTCCTTGTGGGTGGACAGAGTTTCACACTTACCAATAACCTTTATTTGGTGGGCTTTGGTAAGGCGGTGTTGGGGATGGCAGCAGAAGCAGAGAGGATTGCAGGGGACCATCTAATTAAAGGGGTGGTCAGTGTGCCTCATGGTATACAGAATACACTGCGGAAACATGGGAAAGAGAAGATGCTGCTTGAGAATCACAGCAGAATTACAGTGATGGAAGGAGCAAAGCACAATTTACCTGATACAGATGCCCTTAAATCAGCTGAATGTATACGAGAACTGGCCAGTGGACTGACTGAGAATGAT…
Unigene39421_BSB-T	GGATGACGGCGTGACCATTTCATGATACAGGGACCCTTGTTTTGATGTCACTGCCACAGTTTTCTTTGCAGACGGTTCCTCAATCTTCATGAGCTCATCACAGCACTGTTTCCACTGACTCATATCATAGAAATGCTGCCAGAAGGCTTCCATCCAGCTATGTGTGTCTTTAGATGTGTGTGTGAGAATAGTGTATGTGGTCTTAGCACCACACTGGTTGGTTATGGTGATACTTTGAGTTTGTAGAGCTGGATCTCTCTCTGTGGCACGTACACGAGTTTCCTTATTAATGGGAATAGTGAAGACTGGTGTCTCTAAAGGGTCTATATCATCTTTCTGCTGGTAACACTTTAAATCAGATCCATTCAGGACACCATAGACATCTCTCCATTCCCCAGG…	BY50_1_10493	GGATGACGGCGTGACCATTTCATGATACAGGGACCCTTGTTTTGATGTCACTGCCACAGTTTTCTTTGCAGACGGTTCCTCAATCTTCATGAGCTCATCACAGCACTGTTTCCACTGACTCATATCATAGAAATGCTGCCAGAAGGCTTCCATCCAGCTATGTGTGTCTTTAGATGTGTGTGTGAGAATAGTGTATGTGGTCTTAGCACCACACTGGTTGGTTATGGTGATACTTTGAGTTTGTAGAGCTGGATCTCTCTCTGTGGCACGTACACGAGTTTCCTTATTAATGGGAATAGTGAAGACTGGTGTCTCTAAAGGGTCTATATCATCTTTCTGCTGGTAACACTTTAAATCAGATCCATTCAGGACACCATAGACATCTCTCCATTCCCCAGG…	BY50_2_11473	TGATGACGGCGTAACCATTTCATGATACAGGGAGCCTTGTTTTAATGTCACTGCCGCAGTTTTCTTTGCAGACAGTTCCTCAATCTTCATGAGCTCATCACAGCACTGTTTCCACTGACTCATATCATAGAAATGCTGCCAGAAGGCTTCCATCCAGCTATGTGTGTCTTTAGATGTGTGTGTGAGAATAGTGTATGTGGTTTTAGTGCCACACTGGTTGGTTATGGTGATACTTTGAGTTTGTAGAGCTGGATCTCTCTCTGTGGCACGTACACGAGTTTCCTTATTAATGGGAATAGTGAAGACTGGTGTCTCTAAAGGGTCTATATCATCTTTCTGCTGGTAACACTTTAAATCAGATCCATTCAGGACACCATAGACATCTCTCCATTCCCCAGG…	Unigene18354_BY50-T	GGATGACGGCGTGACCATTTCATGATACAGGGACCCTTGTTTTGATGTCACTGCCACAGTTTTCTTTGCAGACGGTTCCTCAATCTTCATGAGCTCATCACAGCACTGTTTCCACTGACTCATATCATAGAAATGCTGCCAGAAGGCTTCCATCCAGCTATGTGTGTCTTTAGATGTGTGTGTGAGAATAGTGTATGTGGTCTTAGCACCACACTGGTTGGTTATGGTGATACTTTGAGTTTGTAGAGCTGGATCTCTCTCTGTGGCACGTACACGAGTTTCCTTATTAATGGGAATAGTGAAGACTGGTGTCTCTAAAGGGTCTATATCATCTTTCTGCTGGTAACACTTTAAATCAGATCCATTCAGGACACCATAGACGTCTCTCCATTCCTCAGG…	BY66_2_8104	GGATGACGGCGTGACCATTTCATGATACAGGGACCCTTGTTTTGATGTCACTGCCACAGTTTTCTTTGCAGACGGTTCCTCAATCTTCATGAGCTCATCACAGCACTGTTTCCACTGACTCATATCATAGAAATGCTGCCAGAAGGCTTCCATCCAGCTATGTGTGTCTTTAGATGTGTGTGTGAGAATAGTGTATGTGGTTTTAGTGCCACACTGGTTGGTTATGGTGATACTTTGAGTTTGTAGAGCTGGATCTCTCTCTGTGGCACGTACACGAGTTTCCTTATTAATGGGAATAGTGAAGACTGGTGTCTCTAAAGGGTCTATATCATCTTTCTGCTGGTAACACTTTAAATCAGATCCATTCAGGACACCATAGACGTCTCTCCATTCCTCAGG…	BY66_1_6133	TGATGACGGCGTAACCATTTCATGATACAGGGAGCCTTGTTTTAATGTCACTCCCGCAGTTTTCTTTGCAGACAGTTCCTCAATCTTCATGAGCTCATCACAGCACTGTTTCCACTGACTCATATCATAGAAATGCTGCCAGAAGGCTTCCATCCAGCTATGTGTGTCTTTAGATGTGTGTGTGAGAATAGTGTATGTGGTTTTAGTGCCACACTGGTTGGTTATGGTGATACTTTGAGTTTGTAGAGCTGGATCTCTCTCTGTGGCACGTACACGAGTTTCCTTATTAATGGGAATAGTGAACACTGGTGTCTCTAAAGGGTCTATATCATCTTTCTGCTGGTAACACTTTAAATCAGATCCATTCAGGACACCATAGACGTCTCTCCATTCCTCAGG…	Unigene4395_BY66-Gonad	TGATGACGGCGTAACCATTTCATGATACAGGGAGCCTTGTTTTAATGTCACTGCCGCAGTTTTCTTTGCAGACAGTTCCTCAATCTTCATGAGCTCATCACAGCACTGTTTCCACTGACTCATATCATAGAAATGCTGCCAGAAGGCTTCCATCCAGCTATGTGTGTCTTTAGATGTGTGTGTGAGAATAGTGTATGTGGTTTTAGTGCCACACTGGTTGGTTATGGTGATACTTTGAGTTTGTAGAGCTGGATCTCTCTCTGTGGCACGTACACGAGTTTCCTTATTAATGGGAATAGTGAACACTGGTGTCTCTAAAGGGTCTATATCATCTTTCTGCTGGTAACACTTTAAATCAGATCCATTCAGGACACCATAGACGTCTCTCCATTCCTCAGG…	Unigene2075_G-T	TGATGACGGCGTAACCATTTCATGATACAGGGAGCCTTGTTTTAATGTCACTGCCGCAGTTTTCTTTGCAGACAGTTCCTCAATCTTCATGAGCTCATCACAGCACTGTTTCCACTGACTCATATCATAGAAATGCTGCCAGAAGGCTTCCATCCAGCTATGTGTGTCTTTAGATGTGTGTGTGAGAATAGTGTATGTGGTTTTAGTGCCACACTGGTTGGTTATGGTGATACTTTGAGTTTGTAGAGCTGGATCTCTCTCTGTGGCACGTACACGAGTTTCCTTATTAATGGGAATAGTGAACACTGGTGTCTCTAAAGGGTCTATATCATCTTTCTGCTGGTAACACTTTAAATCAGATCCATTCAGGACACCATAGACGTCTCTCCATTCCTCAGG…
Unigene267_BSB-T	AGACACAGTCATAGTGCCGTTTCTTCTGGAGACGCTGTCGAAAGGCAACCCGGACTCTCTGTCGTCAAAGTCCTCCGTGACATCATTATGTAGCAGCTCATAACTGGAGTGGTTGTGAGTGGCCATGCCGTTTAATACTGGCCCGTTCCGTTCGTCCTTCCTGATGGACACAGCCAGTGTCGCCAAGCTAATGCTAACGTCCTTAAAGGCGTGCAGAAGAAAGATGCCTACGATAATCGTAGTGAAACCGCTCATCGTGCCGATGATGTCATCGGCCCCCATGTGTTCCCATTCTTTGAACAATATGGCAGAGCAGGAGAGCACAGAGGTGGTGAAGAACACATAGTAGATGGGCGTCACCAGGGATGTGTTAAAGATGTCCAGTGCTTTGTTCAGGTA…	BY50_1_15062	AGACACAGTCATAGTGCCGTTTCTTCTGGAGACGCTGTCGAAAGGCAACCCGGACTCTCTGTCGTCAAAGTCCTCCGTGACATCATTATGTAGCAGCTCATAACTGGAGTGGTTGTGAGTGGCCATGCCGTTTAATACTGGCCCGTTCCGTTCGTCCTTCCTGATGGACACAGCCAGTGTCGCCAAGCTAATGCTAACGTCCTTAAAGGCGTGCAGAAGAAAGATGCCTACGATAATCGTAGTGAAACCGCTCATCGTGCCGATGATGTCATCGGCCCCCATGTGTTCCCATTCTTTGAACAATATGGCAGAGCAGGAGAGCACAGAGGTGGTGAAGAACACATAGTAGATGGGCGTCACCAGGGATGTGTTAAAGATGTCCAGTGCTTTGTTCAGGTA…	BY50_2_18670	AGAGACGGTCATAGTGCCGTTTCTTCTGGAGACGCTGTCGAAAGGCAACCCGGACTCTCTGTCGTCAAAGTCCTCCGTGACATCGTTATGTAGCAGCTCATAATTAGAGTGGTTGTGAGTGGCCATGCCGTTTAATACTGGCCCGTTCCTCTCGTCCTTCCTGATGGACACAGCCAGCGTCGCCAAGCTAATGCTAACGTCCTTAAAGGCGTGCAGAAGAAAGATGCCTACGATAATCGTAGTGAAACCGCTCATTGTGCCGATGATGTCGTCGCCCCCCATGTGTTCCCATTCTTTGAACAATATGGCAGAGCAGGAGAGCACGGAGGTGGTGAAGAACACATAGTAGATAGGCGTCACCAGGGATGTGTTAAAGATGTCCAGTGCTTTGTTCAGGTA…	Unigene38575_BY50-T	AGACACAGTCATAGTGCCGTTTCTTCTGGAGACGCTGTCGAAAGGCAACCCGGACTCTCTGTCGTCAAAGTCCTCCGTGACATCATTATGTAGCAGCTCATAACTGGAGTGGTTGTGAGTGGCCATGCCGTTTAATACTGGCCCGTTCCGTTCGTCCTTCCTGATGGACACAGCCAGTGTCGCCAAGCTAATGCTAACGTCCTTAAAGGCGTGCAGAAGAAAGATGCCTACGATAATCGTAGTGAAACCGCTCATCGTGCCGATGATGTCATCGGCCCCCATGTGTTCCCATTCTTTGAACAATATGGCAGAGCAGGAGAGCACGGAGGTGGTGAAGAACACATAGTAGATGGGCGTCACCAGGGATGTGTTAAAGATGTCCAGTGCTTTGTTCAGGTA…	BY66_2_13417	AGAGACGGTCATAGTGCCGTTTCTTCTGGAGACGCTGTCGAAAGGCAACCCGGACTCTCTGTCGTCAAAGTCCTCCGTGACATCGTTATGTAGCAGCTCATAATTAGAGTGGTTGTGAGTGGCCATGCCGTTTAATACTGGCCCGTTCCTCTCGTCCTTCCTGATGGACACGGCCAGCGTCGCCAAGCTAATGCTAACGTCCTTAAAGGCGTGCAGAAGAAAGATGCCTACGATAATCGTAGTGAAACCGCTCATTGTGCCGATGATGTCGTCGCCCCCCATGTGTTCCCATTCTTTGAACAATATGGCAGAGCAGGAGAGCACGGAGGTGGTGAAGAACACATAGTAGATAGGCGTCACCAGGGATGTGTTAAAGATGTCCAGTGCTTTGTTCAGGTA…	BY66_1_13128	AGAGACGGTCATAGTGCCGTTTCTTCTGGAGACGCTGTCGAAAGGCAACCCGGACTCTCTGTCGTCAAAGTCCTCCGTGACATCGTTATGTAGCAGCTCATAATTAGAGTGGTTGTGAGTGGCCATGCCGTTTAATACTGGCCCGTTCCTCTCGTCCTTCCTGATGGACACGGCCAGCGTCGCCAAGCTAATGCTAACGTCCTTAAAGGCGTGCAGAAGAAAGATGCCTACGATAATCGTAGTGAAACCGCTCATTGTGCCGATGATGTCGTCGCCCCCCATGTGTTCCCATTCTTTGAACAATATGGCAGAGCAGGAGAGCACGGAGGTGGTGAAGAACACATAGTAGATAGGCGTCACCAGGGATGTGTTAAAGATGTCCAGTGCTTTGTTCAGGTA…	Unigene956_BY66-Gonad	AGACACAGTCATAGTGCCGTTTCTTCTGGAGACGCTGTCGAAAGGCAACCCGGACTCTCTGTCGTCAAAGTCCTCCGTGACATCATTATGTAGCAGCTCATAACTGGAGTGGTTGTGAGTGGCCATGCCGTTTAATACTGGCCCGTTCCGTTCGTCCTTCCTGATGGACACAGCCAGTGTCGCCAAGCTAATGCTAACGTCCTTAAAGGCGTGCAGAAGAAAGATGCCTACGATAATCGTAGTGAAACCGCTCATCGTGCCGATGATGTCATCGGCCCCCATGTGTTCCCATTCTTTGAACAATATGGCAGAGCAGGAGAGCACAGAGGTGGTGAAGAACACATAGTAGATGGGCGTCACCAGGGATGTGTTAAAGATGTCCAGTGCTTTGTTCAGGTA…	Unigene27692_G-T	AGAGACGGTCATAGTGCCGTTTCTTCTGGAGACGCTGTCGAAAGGCAACCCGGACTCTCTGTCGTCAAAGTCCTCCGTGACATCGTTATGTAGCAGCTCATAATTAGAGTGGTTGTGAGTGGCCATGCCGTTTAATACTGGCCCGTTCCTCTCGTCCTTCCTGATGGACACAGCCAGCGTCGCCAAGCTAATGCTAACGTCCTTAAAGGCGTGCAGAAGAAAGATGCCTACGATAATCGTAGTGAAACCGCTCATTGTGCCGATGATGTCGTCGCCCCCCATGTGTTCCCATTCTTTGAACAATATGGCAGAGCAGGAGAGCACGGAGGTGGTGAAGAACACATAGTAGATAGGCGTCACCAGGGATGTGTTAAAGATGTCCAGTGCTTTGTTCAGGTA…
Unigene25443_BSB-T	TTCTTTGACAACCCACGGCGCTATGATAGTGACGACGATCTGTCTAGAAACACAACTTCCCGAGGAGAGAGATGCAGCAGTATCCTGTCGTCCACGCCACAGACGGGCCCAAGTTGGTACGGCTCTATCCAGAGGAATGGCAGCCTTACGGCGATCCCTCACCTGCTGAACGGCCCCCAAACATCAACCGCCCCTCTTCTGTTTGCCTACGGCAACATTCAGACCAACCAACACCACAATTACTATTCCACCCCCCAGAACTACTACTCAACCTCCCATACACACTACGCCACCCCTCAGAA	BY50_1_3949	TTCTTTGACAACCCACGGCGCTATGATAGTGACGACGATCTGTCTAGAAACACAACTTCCCGAGGAGAGAGATGCAGCAGTATCCTGTCGTCCACGCCACAGACGGGCCCAAGTTGGTACGGCTCTATCCAGAGGAATGGCAGCCTTACGGCGATCCCTCACCTGCTGAACGGCCCCCAAACATCAACCGCCCCTCTTCTGTTTGCCTACGGCAACATTCAGACCAACCAACACCACAATTACTATTCCACCCCCCAGAACTACTACTCAACCTCCCATACACACTACGCCACCCCTCAGAA	BY50_2_4738	TTCTTTGACAACCCACGGCGCTATGATAGTGACGACGATCTGTCTAGAAACACAACTTCCCGAGGAGAGAGATGCAGCAGTATCCTGTCGTCCACGCCACAGACGGGCCCAAGTTGGTACGGCTCTATCCAGAGGAATGGCAGCCTTACGGCGATCCCTCACCTGCTGAACGGCCCCCAAACATCAACCGCCCCTCTTCTGTTTGCCTACGGCAACATTCAGACCAACCAACACCACAATTACTATTCCACCCCCCAGAACTACTACTCAACCTCCCATACACACTACGCCACCCCTCAGAA	Unigene28258_BY50-T	TTCTTTGACAACCCACGGCGCTATGATAGTGACGACGATCTGTCTAGAAACACAACTTCCCGAGGAGAGAGATGCAGCAGTATCCTGTCGTCCACGCCACAGACGGGCCCAAGTTGGTACGGCTCTATCCAGAGGAATGGCAGCCTTACGGCGATCCCTCACCTGCTGAACGGCCCCCAAACATCAACCGCCCCTCTTCTGTTTGCCTACGGCAACATTCAGACCAACCAACACCACAATTACTATTCCACCCCCCAGAACTACTACTCAACCTCCCATACACACTACGCCACCCCTCAGAA	BY66_2_3678	TTCTTTGACAACCCACGACGCTATGATAGTGACGACGATCTGTCTAGAAATACAACTTCCCGGGGAGAGAGATGCAGCAGTATCCTGTCATCCACGCCACAGACGGGCCCAAGTTGGTACGGCTCTATCCAGAGGAATGGCAGCCTTACGGCGATCCCTCACCTGCTGAACGGCCCCCAAACATCAACCGCCCCTCTTCTGTTTGCCTACGGCAACATTCAGACCAACCAACACCACAATTACTATTCCACCCACCAGCCAACAAGCACAACCTCCT---TACATCA-GCGGCCCC-----A	BY66_1_2284	TTCTTTGACAACCCACGACGCTATGATAGTGACGACGATCTGTCTAGAAATACAACTTCCCGGGGAGAGAGATGCAGCAGTATCCTGTCATCCACGCCACAGACGGGCCCAAGTTGGTACGGCTCTATCCAGAGGAATGGCAGCCTTACGGCGATCCCTCACCTGCTGAACGGCCCCCAAACATCAACCGCCCCTCTTCTGTTTGCCTATGGCAACATTCAGACCAACCAACACCACAATTACTATTCCACCCCCCAGAACTACTACTCAACCTCCCATACACACTACTCCACCCCTCAGAA	Unigene48989_BY66-Gonad	TTCTTTGACAACCCACGGCGCTATGATAGTGACGACGATCTGTCTAGAAATACAACTTCCCGGGGAGAGAGATGCAGCAGTATCCTGTCGTCCACGCCACAGACGGGCCCAAGTTGGTACGGCTCTATCCAGAGGAATGGCAGCCTTACTGCGATCCCTCACCTGCTGAACGGCCCCCAAACATCAACCGCCCCTCTTCTGTTTGCCTATGGCAACATTCAGACCAACCAACACCACAATTACTATTCCACCCCCCAGAACTACTACTCAACCTCCCATACACACTACTCCACCCCTCAGAA	Unigene20488_G-T	TTCTTTGACAACCCACGACGCTATGATAGTGACGACGATCTGTCTAGAAATACAACTTCCCGGGGAGAGAGATGCAGCAGTATCCTGTCATCCACGCCACAGACGGGCCCAAGTTGGTACGGCTCTATCCAGAGGAATGGCAGCCTTACGGCGATCCCTCACCTGCTGAACGGCCCCCAAACATCAACCGCCCCTCTTCTGTTTGCCTATGGCAACATTCAGACCAACCAACACCACAATTACTATTCCACCCCCCAGAACTACTACTCAACCTCCCATACACACTACTCCACCCCTCAGAA
CL2974.Contig1_BSB-T	ATGTCGTCTCCAAGTCCGGGCAAAAGACGAATGGACACCGACGTGGTGAAACTCATTGAGAGTAAACATGAAGTCACAATCCTGAGTGGACTCAACGAATTTGTAGTGAAGTTTTATGGACCACAAGGAACACCATATGAAGGGGGCGTATGGAAGGTGCGAGTAGATCTTCCAGACAAATACCCCTTCAAATCTCCCTCTATAGGATTTATGAATAAGATTTTTCATCCGAACATCGATGAAGCGTCAGGGACCGTGTGTTTAGATGTGATCAACCAGACATGGACCGCTCTTTATGATCTCACCAATATCTTCGAGTCGTTCTTGCCACAGTTACTGGCCTACCCGAACCCCATTGACCCTCTGAACGGGGATGCGGCAGCCATGTACTTGCACCGG…	BY50_1_3950	ATGTCGTCTCCAAGTCCGGGCAAAAGACGAATGGACACCGACGTGGTGAAACTCATTGAGAGTAAACATGAAGTCACAATCCTGAGTGGACTCAACGAATTTGTAGTGAAGTTTTATGGACCACAAGGAACACCGTATGAAGGGGGCGTATGGAAGGTGCGAGTAGATCTTCCAGACAAATACCCCTTCAAATCTCCCTCTATAGGATTTATGAATAAGATTTTTCATCCGAACATCGATGAAGCGTCAGGGACCGTGTGTTTAGATGTGATCAACCAGACATGGACCGCTCTTTATGATCTCACCAATATCTTCGAGTCGTTCTTGCCACAGTTACTGGCCTACCCGAACCCCATTGACCCTCTGAACGGGGATGCGGCAGCCATGTACTTGCACCGG…	BY50_2_18220	ATGTCGTCTCCAAGTCCGGGCAAAAGACGAATGGACACCGACGTGGTGAAACTCATTGAGAGTAAACATGAAGTCACAATCCTGAGTGGACTCAACGAATTTGTAGTGAAGTTTTATGGACCACAAGGAACACCGTATGAAGGGGGCGTATGGAAGGTGCGAGTAGATCTTCCAGACAAATACCCCTTCAAATCTCCCTCTATAGGATTTATGAATAAGATTTTTCATCCGAACATCGATGAAGCGTCAGGGACCGTGTGTTTAGATGTGATCAACCAGACATGGACCGCTCTTTATGATCTCACCAATATCTTCGAGTCGTTCTTGCCACAGTTACTGGCCTACCCGAACCCCATTGACCCTCTGAACGGGGATGCGGCAGCCATGTACTTGCACCGG…	CL2489.Contig1_BY50-T	ATGTCGTCTCCAAGTCCGGGCAAAAGACGAATGGACACCGACGTGGTGAAACTCATTGAGAGTAAACATGAAGTCACAATCCTGAGTGGACTCAACGAATTTGTAGTGAAGTTTTATGGACCACAAGGAACACCATATGAAGGGGGCGTATGGAAGGTGCGAGTAGATCTTCCAGACAAATACCCCTTCAAATCTCCCTCTATAGGATTTATGAATAAGATTTTTCATCCGAACATCGATGAAGCGTCAGGGACCGTGTGTTTAGATGTGATCAACCAGACATGGACCGCTCTTTATGATCTCACCAATATCTTCGAGTCGTTCTTGCCACAGTTACTGGCCTACCCGAACCCCATTGACCCTCTGAACGGGGATGCGGCAGCCATGTACTTGCACCGG…	BY66_2_6172	ATGTCGTCTCCAAGTCCGGGCAAAAGACGAATGGACACCGACGTGGTGAAACTCATTGAGAGTAAACATGAAGTCACAATCCTGAGTGGACTCAACGAATTTGTAGTGAAGTTTTATGGACCACAAGGAACACCGTATGAAGGGGGCGTATGGAAGGTGCGAGTAGATCTTCCAGACAAATACCCCTTCAAATCTCCCTCTATAGGATTTATGAATAAGATTTTTCATCCGAACATCGATGAAGCGTCAGGGACCGTGTGTTTAGATGTGATCAACCAGACATGGACTGCTCTTTATGATCTCACCAATATCTTCGAGTCGTTCTTGCCACAGTTACTGGCCTACCCGAACCCCATTGACCCTCTGAATGGGGATGCAGCAGCCATGTACTTGCACCGG…	BY66_1_2067	ATGTCGTCTCCAAGTCCGGGCAAAAGACGAATGGACACCGACGTGGTGAAACTCATTGAGAGTAAACATGAAGTCACAATCCTGAGTGGACTCAACGAATTTGTAGTGAAGTTTTATGGACCACAAGGAACACCGTATGAAGGGGGCGTATGGAAGGTGCGAGTAGATCTTCCAGACAAATACCCCTTCAAATCTCCCTCTATAGGATTTATGAATAAGATTTTTCATCCGAACATCGATGAAGCGTCAGGGACCGTGTGTTTAGATGTGATCAACCAGACATGGACTGCTCTTTATGATCTCACCAATATCTTCGAGTCGTTCTTGCCACAGTTACTGGCCTACCCGAACCCCATTGACCCTCTGAATGGGGATGCAGCAGCCATGTACTTGCACCGG…	CL18226.Contig1_BY66-Gonad	ATGTCGTCTCCAAGTCCGGGCAAAAGACGAATGGACACCGACGTGGTGAAACTCATTGAGAGTAAACATGAAGTCACAATCCTGAGTGGACTCAACGAATTTGTAGTGAAGTTTTATGGACCACAAGGAACACCATATGAAGGGGGCGTATGGAAGGTGCGAGTAGATCTTCCAGACAAATACCCCTTCAAATCTCCCTCTATAGGATTTATGAATAAGATTTTTCATCCGAACATCGATGAAGCGTCAGGGACCGTGTGTTTAGATGTGATCAACCAGACATGGACTGCTCTTTATGATCTCACCAATATCTTCGAGTCGTTCTTGCCACAGTTACTGGCCTACCCGAACCCCATTGACCCTCTGAATGGGGATGCAGCAGCCATGTACTTGCACCGG…	Unigene5664_G-T	ATGTCGTCTCCAAGTCCGGGCAAAAGACGAATGGACACCGACGTGGTGAAACTCATTGAGAGTAAACATGAAGTCACAATCCTGAGTGGACTCAACGAATTTGTAGTGAAGTTTTATGGACCACAAGGAACACCGTATGAAGGGGGCGTATGGAAGGTGCGAGTAGATCTTCCAGACAAATACCCCTTCAAATCTCCCTCTATAGGATTTATGAATAAGATTTTTCATCCGAACATCGATGAAGCGTCAGGGACCGTGTGTTTAGATGTGATCAACCAGACATGGACCGCTCTTTATGATCTCACCAATATCTTCGAGTCGTTCTTGCCACAGTTACTGGCCTACCCGAACCCCATTGACCCTCTGAATGGGGATGCAGCAGCCATGTACTTGCACCGG…
Unigene3015_BSB-T	TCACCCAAATGCATCGATAAGCGTTGCTATGACTACCTTGCCATTGCCGATTCATGTGATCTCTTGTTTGTTATGTCCTATGATGAGCAAAGCCAGATCTGGGAGGATTGTATAGCCATGGCCAATGCCCCCTTCAATCAGACATTGACAGCCTATGATCAATACATCAGCATGAACATTGACCCAAAGAAACTTGTGATGGGTGTTCCATGGTATGGTTATGACTACAGCTGCCTTAATTTCTCAAAGGATGGAATATGTACAATTCCAAAAGTGCCATTCAGAGGGGCTCCATGTAGTGATGCATCCGG	BY50_1_3967	TCACCCAAATGCATCGATAAGCGTTGCTATGACTACCTTGCCATTGCCGATTCATGTGATCTCTTGTTTGTTATGTCCTATGATGAGCAAAGCCAGATCTGGGAGGATTGTATAGCCATGGCCAATGCCCCCTTCAATCAGACATTGACAGCCTATGATCAATACATCAGCATGAACATTGACCCAAAGAAACTTGTGATGGGTGTTCCATGGTATGGTTATGACTACAGCTGCCTTAATTTCTCAAAGGATGGAATATGTACAATTCCAAAAGTGCCATTCAGAGGGGCTCCATGTAGTGATGCATCCGG	BY50_2_4004	TCACCCAAATGCATCGATAAGCGTTGCTATGACTACCTTGCCATTGCCGATTCATGTGATCTCTTGTTTGTTATGTCCTATGATGAGCAAAGCCAGATCTGGGAGGATTGTATAGCCATGGCCAATGCCCCCTTCAATCAGACATTGACAGCCTATGATCAATACATCAGCATGAACATTGACCCAAAGAAACTTGTGATGGGTGTTCCATGGTATGGTTATGACTACAGCTGCCTTAATTTCTCAAAGGATGGAATATGTACAATTCCAAAAGTGCCATTCAGAGGGGCTCCATGTAGTGATGCATCCGG	CL2714.Contig1_BY50-T	TCACCCAAATGCATCGATAAGCGTTGCTATGACTACCTTGCCATTGCCGATTCATGTGATCTCTTGTTTGTTATGTCCTATGATGAGCAAAGCCAGATCTGGGAGGATTGTATAGCCATGGCCAATGCCCCCTTCAATCAGACATTGACAGCCTATGATCAATACATCAGCATGAACATTGACCCAAAGAAACTTGTGATGGGTGTTCCATGGTATGGTTATGACTACAGCTGCCTTAATTTCTCAAAGGATGGAATATGTACAATTCCAAAAGTGCCATTCAGAGGGGCTCCATGTAGTGATGCATCCGG	BY66_2_3860	TCACCCAAATGCATCGATAAGCGTTGCTATGACTACCTTGCCATTGCCGATTCATGCGATCTCTTGTTTGTTATGTCCTATGATGAGCAAAGCCAGATCTGGGAGGATTGTATAGCCATGGCCAATGCACCCTTCATTCAGACATTGACAGCCTATGATCAATACATCAGCATGAACATTGACCCAAAGAAACTTGTGATGGGTGTTCCATGGTATGGTTATGACTACAGCTGCCTTAATTTCTCAAAGGATGGAATATGTACAATTCCAAAAGTGCCATTCAGAGGGGCTCCATGTAGTGATGCATCTGG	BY66_1_6067	TCACCCAAATGCATCGATAAGCGTTGCTATGACTACCTTGCCATTGCCGATTCATGTGATCTCTTGTTTGTTATGTCCTATGATGAGCAAAGCCAGATCTGGGAGGATTGTATAGCCATGGCCAATGCCCCCTTCAATCAGACATTGACAGCCTATGATCAATACATCAGCATGAACATTGACCCAAAGAAACTTGTGATGGGTGTTCCATGGTATGGTTATGACTACAGCTGCCTAAATTTCTCAAAGGATGGAATATGTACAATTCCAAAAGTGCCATTCAGAGGGGCTCCATGTAGTGATGCATCCGG	CL10320.Contig1_BY66-Gonad	TCACCCAAATGCATCGATAAGCGTTGCTATGACTACCTTGCCATTGCCGATTCATGTGATCTCTTGTTTGTTATGTCCTATGATGAGCAAAGCCAGATCTGGGAGGATTGTATAGCCATGGCCAATGCCCCCTTCAATCAGACATTGACAGCCTATGATCAATACATCAGCATGAACATTGACCCAAAGAAACTTGTGATGGGTGTTCCATGGTATGGTTATGACTACAGCTGCCTTAATTTCTCAAAGGATGGAATATGTACAATTCCAAAAGTGCCATTCAGAGGGGCTCCATGTAGTGATGCATCCGG	Unigene45420_G-T	TCACCCAAATGCATCGATAAGCGTTGCTATGACTACCTTGCCATTGCCGAGTCATGCGATCTCTTGTTTGTTATGTCCTATGATGAGCAAAGCCAGATCTGGGAGGATTGTATAGCCATGGCCAATGCACCCTTCATTCAGACATTGACAGCCTATGATCAATACATCAGCATGAACATTGACCCAAAGAAACTTGTGATGGGTGTTCCATGGTATGGTTATGACTACAGCTGCCTAAATTTCTCAAAGGATGGAATATGTACAATTCCAAAAGTGCCATTCAGAGGGGCTCCATGTAGTGATGCATCTGG
CL6115.Contig1_BSB-T	CGTCCCAAATGATGATGGCGAGTTCTACCAGTTCTGCTATGTGACACATAAGGGGGAGATCCGCGGGGCCAGCACTCCATTCCAGTTCCGTGCCAACAGCCCCACAGAGGAGGAACTGCTGACAGTGGAGGATGAAGGAGGATCCGATATTCTAGTGGTCACCACTAAGGCCAGTTACCTGGAGCAAAAGATGGAACAAATTCAACAGGAAAAAAAGGAGCTTTTGGAAAACCTGGACCAATTTCAGAAAGAGAGAGATGAGCTGATTGATGAGAAGAACAGACTACAGAAAGAATATGAGCAGGAGCGAGAGAGCAGCGCTCAGCTCAGGAAAGATGTGCAGGAGTTGCAGTTGTCTGCCCAGAGCTTGCAGGAGGAGAGAGAGGAGGTGAAAAGGAG…	BY50_1_3969	CGTCCCAAATGATGATGGCGAGTTCTACCAGTTCTGCTATGTGACACATAAGGGGGAGATCCGCGGGGCCAGCACTCCATTCCAGTTCCGTGCCAACAGCCCCACAGAGGAGGAACTGCTGACAGTGGAGGATGAAGGAGGATCCGATATTCTAGTGGTCACCACTAAGGCCAGTTACCTGGAGCAAAAGATGGAACAAATTCAACAGGAAAAAAAGGAGCTTTTGGAAAACCTGGACCAATTTCAGAAAGAGAGAGATGAGCTGATTGATGAGAAGAACAGACTACAGAAAGAATATGAGCAGGAGCGAGAGAGCAGCGCTCAGCTCAGGAAAGATGTGCAGGAGTTGCAGTTGTCTGCCCAGAGCTTGCAGGAGGAGAGAGAGGAGGTGAAAAGGAG…	BY50_2_4595	CGTCCCAAATGATGATGGCGAGTTCTACCAGTTCTGCTATGTGACACATAAGGGGGAGATCCGCGGGGCCAGCACTCCATTCCAGTTCCGTGCCAACAGCCCCACAGAGGAGGAACTGCTGACAGTGGAGGATGAAGGAGGATCCGATATTCTAGTGGTCACCACTAAGGCCAGTTACCTGGAGCAAAAGATGGAACAAATTCAACAGGAAAAAAAGGAGCTTTTGGAAAACCTGGACCAATTTCAGAAAGAGAGAGATGAGCTGATTGATGAGAAGAACAGACTACAGAAAGAATATGAGCAGGAGCGAGAGAGCAGCGCTCAGCTCAGGAAAGATGTGCAGGAGTTGCAGTTGTCTGCCCAGAGCTTGCAGGAGGAGAGAGAGGAGGTGAAAAGGAG…	CL1644.Contig1_BY50-T	CGTCCCAAATGATGATGGCGAGTTCTACCAGTTCTGCTATGTGACACATAAGGGGGAGATCCGCGGGGCCAGCACTCCATTCCAGTTCCGTGCCAACAGCCCCACAGAGGAGGAACTGCTGACAGTGGAGGATGAAGGAGGATCCGATATTCTAGTGGTCACCACTAAGGCCAGTTACCTGGAGCAAAAGATGGAACAAATTCAACAGGAAAAAAAGGAGCTTTTGGAAAACCTGGACCAATTTCAGAAAGAGAGAGATGAGCTGATTGATGAGAAGAACAGACTACAGAAAGAATATGAGCAGGAGCGAGAGAGCAGCGCTCAGCTCAGGAAAGATGTGCAGGAGTTGCAGTTGTCTGCCCAGAGCTTGCAGGAGGAGAGAGAGGAGGTGAAAAGGAG…	BY66_2_5251	CGTCCCAAATGATGATGGCGAGTTCTACCAGTTCTGCTATGTGACGCATAAGGGGGAGATCCGCGGGGCCAGCACTCCATTCCAGTTCCGTGCCAACAGCCCCACAGAGGAGGAACTGCTGACAGTGGAGGATGAAGGAGGATCCGATATTCTTGTGGTCACCACTAAGGCCAGTTACCTGGAGCAAAAGATGGAACAAATTCAACAGGAAAAAAAGGAGCTTTTGGAAAACCTGGACCAATTTCAGAAAGAGAGAGATGAGCTGATTGATGAGAAGAACAGACTACAGAAAGAATATGAGCAGGAGCGAGAGAGCAGCGCTCAGCTTAGGAAAGATGTGCAGGAGTTGCAGTTGTCTGCCCAGAGCTTGCAGGAAGAGAGAGAGGAGGTGAAAAGGAG…	BY66_1_11444	CGTCCCAAATGATGATGGCGAGTTCTACCAGTTCTGCTATGTGACGCATAAGGGGGAGATCCGCGGGGCCAGCACTCCATTCCAGTTCCGTGCCAACAGCCCCACAGAGGAGGAACTGCTGACAGTGGAGGATGAAGGAGGATCCGATATTCTTGTGGTCACCACTAAGGCCAGTTACCTGGAGCAAAAGATGGAACAAATTCAACAGGAAAAAAAGGAGCTTTTGGAAAACCTGGACCAATTTCAGAAAGAGAGAGATGAGCTGATTGATGAGAAGAACAGACTACAGAAAGAATATGAGCAGGAGCGAGAGAGCAGCGCTCAGCTTAGGAAAGATGTGCAGGAGTTGCAGTTGTCTGCCCAGAGCTTGCAGGAAGAGAGAGAGGAGGTGAAAAGGAG…	CL16624.Contig1_BY66-Gonad	CGTCCCAAATGATGATGGCGAGTTCTACCAGTTCTGCTATGTGACACATAAGGGGGAGATCCGCGGGGCCAGCACTCCATTCCAGTTCCGTGCCAACAGCCCCACAGAGGAGGAACTGCTGACAGTGGAGGATGAAGGAGGATCCGATATTCTTGTGGTCACCACTAAGGCCAGTTACCTGGAGCAAAAGATGGAACAAATTCAACAGGAAAAAAAGGAGCTTTTGGAAAACCTGGACCAATTTCAGAAAGAGAGAGATGAACTGATTGATGAGAAGAACAGACTACAGAAAGAATATGAGCAGGAGCGAGAGAGCAGCGCTCAGCTTAGGAAAGATGTGCAGGAGTTGCAGTTGTCTGCCCAGAGCTTGCAGGAAGAGAGAGAGGAGGTGAAAAGGAG…	Unigene25345_G-T	CGTCCCAAATGATGATGGCGAGTTCTACCAGTTCTGCTATGTGACGCATAAGGGGGAGATCCGCGGGGCCAGCACTCCATTCCAGTTCCGTGCCAACAGCCCCACAGAGGAGGAACTGCTGACAGTGGAGGATGAAGGAGGATCCGATATTCTTGTGGTCACCACTAAGGCCAGTTACCTGGAGCAAAAGATGGAACAAATTCAACAGGAAAAAAAGGAGCTTTTGGAAAACCTGGACCAATTTCAGAAAGAGAGAGATGAACTGATTGATGAGAAGAACAGACTACAGAAAGAATATGAGCAGGAGCGAGAGAGCAGCGCTCAGCTTAGGAAAGATGTGCAGGAGTTGCAGTTGTCTGCCCAGAGCTTGCAGGAAGAGAGAGAGGAGGTGAAAAGGAG…
CL422.Contig3_BSB-T	GAGATCATCAAGGACCCCTCCGCTCAGGAGGAGAAGACTCCAGAGCCTGGCTCTTTCCCAGTGTTGGGTAGCGTCGCCCCGTCTGATCAGACGCCCAGAGACCCAGAAACAGAGCAGAAGAACAAGGCCATGAGAGGGCGAATGTTTGTTTTAAATGAAATGGTGCAGACAGAGAGAGACTATGTGAAAGATCTGGGTGTCATAGTTGAGGGCTTTATGAAAAGGATTGGGGAAAAAGGTGTTCCGGAGGACATGACAGGGAAGGATAAGATCGTATTCGGGAACATTCATCAAATCTTCGACTGGCATAAAGAGTTCTTCCTCGGTGAACTGGAGAAATGTCTGCAGGAACACGACAGACTGGCCGAGCTGTTTATCAAGCATGAGAGAAGGTTACAC…	BY50_1_3984	GAGATCATCAAGGACCCCTCCGCTCAGGAGGAGAAGACTCCAGAGCCTGGCTCTTTCCCAGTGTTGGGTAGCGTCGCCCCGTCTGATCAGACGCCCAGAGACCCAGAAACAGAGCAGAAGAACAAGGCCATGAGAGGGCGAATGTTTGTTTTAAATGAAATGGTGCAGACAGAGAGAGACTATGTGAAAGATCTGGGTGTCATAGTTGAGGGCTTTATGAAAAGGATTGGGGAAAAAGGTGTTCCGGAGGACATGACAGGGAAGGATAAGATCGTATTCGGGAACATTCATCAAATCTTCGACTGGCATAAAGAGTTCTTCCTCGGTGAACTGGAGAAATGTCTGCAGGAACACGACAGACTGGCCGAGCTGTTTATCAAGCATGAGAGAAGGTTACAC…	BY50_2_2734	GAGATCATCAAGGACCCCTCCGCTCAGGAGGAGAAGACTCCAGAGCCTGGCTCTTTCCCAGTGTTGGGTAGCGTCGCCCCGTCTGATCAGACGCCCAGAGACCCAGAAACAGAGCAGAAGAACAAGGCCATGAGAGGGCGAATGTTTGTTTTAAATGAAATGGTGCAGACAGAGAGAGACTATGTGAAAGATCTGGGTGTCATAGTTGAGGGCTTTATGAAAAGGATTGGGGAAAAAGGTGTTCCGGAGGACATGACAGGGAAGGATAAGATCGTATTCGGGAACATTCATCAAATCTTCGACTGGCATAAAGAGTTCTTCCTCGGTGAACTGGAGAAATGTCTGCAGGAACACGACAGACTGGCCGAGCTGTTTATCAAGCATGAGAGAAGGTTACAC…	Unigene42352_BY50-T	GAGATCATCAAGGACCCCTCCGCTCAGGAGGAGAAGACTCCAGAGCCTGGCTCTTTCCCAGTGTTGGGTAGCGTCGCCCCGTCTGATCAGACGCCCAGAGACCCAGAAACAGAGCAGAAGAACAAGGCCATGAGAGGGCGAATGTTTGTTTTAAATGAAATGGTGCAGACAGAGAGAGACTATGTGAAAGATCTGGGTGTCATAGTTGAGGGCTTTATGAAAAGGATTGGGGAAAAAGGTGTTCCGGAGGACATGACAGGGAAGGATAAGATCGTATTCGGGAACATTCATCAAATCTACGACTGGCATAAAGAGTTCTTCCTTGGTGAACTAGAGAAATGCCTGCAGGACCACGACAGACTGGCCGAGCTGTTTATCAAGCATGAGAGAAGGTTACAC…	BY66_2_8041	GAGATCATCAAGGACCCCTCTGCTCAGGAGGAGAAGACTCCAGAGCCTGGCTCTTTCCCAGTGTTGGGTAGCGTCGCCCCGTCTGATCAGACGCCCAGAGACCCAGAAACAGAGCAGAAGAACAAGGCCATGAGAGGGCGAATGTTTGTTTTAAATGAAATGGTGCAGACAGAGAGAGACTATGTGAAGGATCTGGGTGTCATAGTTGAGGGCTTTATGAAAAGGATTGGGGAAAAAGGTGTTCCGGAGGACATGACAGGGAAGGATAAGATCGTATTCGGGAACATTCATCAAATCTACGACTGGCATAAAGAGTTCTTCCTTGGTGAACTAGAGAAATGCCTGCAGGACCACGACAGACTGGCCGAGCTGTTTATCAAGCATGAGAGAAGGTTACAC…	BY66_1_929	GAGATCATCAAGGACCCCTCTGCTCAGGAGGAGAAGACTCCAGAGCCTGGCTCTTTCCCAGTGTTGGGTAGCGTCGCCCCGTCTGATCAGACGCCCAGAGACCCAGAAACAGAGCAGAAGAACAAGGCCATGAGAGGGCGAATGTTTGTTTTAAATGAAATGGTGCAGACAGAGAGAGACTATGTGAAGGATCTGGGTGTCATAGTTGAGGGCTTTATGAAAAGGATTGGGGAAAAAGGTGTTCCGGAGGACATGACAGGGAAGGATAAGATCGTATTCGGGAACATTCATCAAATCTTCGACTGGCATAAAGAGTTCTTCCTTGGTGAACTAGAGAAATGCCTGCAGGACCACGACAGACTGGCCGAGCTGTTTATCAAGCATGAGAGAAGGTTACAC…	CL8334.Contig1_BY66-Gonad	GAGATCATCAAGGACCCCTCCGCACAGGAGGAGAAGACTCCAGAGCCTGGCTCTTTCCCAGTGTTGGGTAGCGTCGCCCCGTCTGATCAGACGCCCAGAGACCCAGAAACAGAGCAGAAGAACAAGGCCATGAGAGGGCGAATGTTTGTTTTAAATGAAATGGTGCAGACAGAGAGAGACTATGTGAAGGATCTGGGTGTCATAGTTGAGGGCTTTATGAAAAGGATTGGGGAAAAAGGTGTTCCGGAGGACATGACAGGGAAGGATAAGATCGTATTCGGGAACATTCATCAAATCTACGACTGGCATAAAGAGTTCTTCCTTGGTGAACTAGAGAAATGCCTGCAGGACCACGACAGACTGGCCGAGCTGTTTATCAAGCATGAGAGAAGGTTACAC…	Unigene25387_G-T	GAGATCATCAAGGACCCCTCCGCACAGGAGGAGAAGACTCCAGAGCCTGGCTCTTTCCCAGTGTTGGGTAGCGTCGCCCCGTCTGATCAGACGCCCAGAGACCCAGAAACAGAGCAGAAGAACAAGGCCATGAGAGGGCGAATGTTTGTTTTAAATGAAATGGTGCAGACAGAGAGAGACTATGTGAAGGATCTGGGTGTCATAGTTGAGGGCTTTATGAAAAGGATTGGGGAAAAAGGTGTTCCGGAGGACATGACAGGGAAGGATAAGATCGTATTCGGGAACATTCATCAAATCTACGACTGGCATAAAGAGTTCTTCCTTGGTGAACTAGAGAAATGCCTGCAGGACCACGACAGACTGGCCGAGCTGTTTATCAAGCATGAGAGAAGGTTACAC…
Unigene37658_BSB-T	AAAGACTGGCCCATCATCAACCAACCGACTGAAGTTTTGATCTATCAGCTGGGAAGTGGAGAAGGCATCAGAACGTTACTGAACCATAAGGGGACAAGCCTGGGCAAGGAGGTTACGGAGATCCTGTCTGCCTGCTGGTCCTTTAAAGTTGAGGACAGACCTACATTCACTCAGCTGTCAGACTTACTAGAGAAGCTGCCGAAGCTCAATCGCAGGCTCTCGCACCCCGGACACTTCTGGAAGTCTGAGGAGTATGTATC	BY50_1_4013	AAAGACTGGCCCATCATCAACCAACCGACTGAAGTTTTGATCTATCAGCTGGGAAGTGGAGAAGGCATCAGAACGTTACTGAACCATAAGGGGACAAGCCTGGGCAAGGAGGTTACGGAGATCCTGTCTGCCTGCTGGTCCTTTAAAGTTGAGGACAGACCTACATTCACTCAGCTGTCAGACTTACTAGAGAAGCTGCCGAAGCTCAATCGCAGGCTCTCGCACCCCGGACACTTCTGGAAGTCTGAGGAGTATGTATC	BY50_2_2493	AAAGACTGGCCCATCATCAACCAACCGACTGAAGTTTTGATCTATCAGCTGGGAAGTGGAGAAGGCATCAGAACGTTACTGAACCATAAGGGGACAAGCCTGGGCAAGGAGGTTACGGAGATCCTGTCTGCCTGCTGGTCCTTTAAAGTTGAGGACAGACCTACATTCACTCAGCTGTCAGACTTACTAGAGAAGCTGCCGAAGCTCAATCGCAGGCTCTCGCACCCCGGACACTTCTGGAAGTCTGAGGAGTATGTATC	Unigene43039_BY50-T	AAAGACTGGCCCATCATCAACCAACCGACTGAAGTTTTGATCTATCAGCTGGGAAGTGGAGAAGGCATCAGAACGTTACTGACCCATAAGGGGACAAGCCTGGGCAAGGAGGTTACGGAGATCCTGTCTGCCTGCTGGTCCTTTAAAGTTGAGGACAGACCTACATTCACTCAGCTGTCAGACTTACTAGAGAAGCTGCCGAAGCTCAATCGCAGGCTCTCGCACCCCGGACACTTCTGGAAGTCTGAGGAGTATGTATC	BY66_2_4851	AAAGACTGGCCCATCATCAACCAACCGACTGAAGTTTTGATCTATCAGCTGGGAAGTGGAGAAGGCATCAGAACGTTACTGAACCATAAGGGGACAAGCCTGGGCAAGGAGGTTACGGAGATCCTGTCTGCCTGCTGGTCCTTTAAAGTTGAGGACAGACCTACATTCACTCAGCTGTCAGACTTACTAGAGAAGCTGCCGAAGCTCAATCGCAGGCTCTCGCACCCCGGACACTTCTGGAAGTCTGAGGAGTATGTATC	BY66_1_11084	AAAGACTGGCCCATCATCAACCAACCGACTGAAGTTTTGATCTATCAGCTGGGAAGTGGAGAAGGCATCAGAACGTTACTGACCCATAAGGGGACAAGCCTGGGCAAGGAGGTTACGGAGATCCTGTCTGCCTGCTGGTCCTTTAAAGTTGAGGACAGACCTACATTCACTCAGCTGTCAGACTTACTAGAGAAGCTGCCGAAGCTCAATCGCAGGCTCTCGCACCCCGGACACTTCTGGAAGTCTGAGGAGTATGTATC	Unigene26799_BY66-Gonad	AAAGACTGGCCCATCATCAACCAACCGACTGAAGTTTTGATCTATCAGCTGGGAAGTGGAGAAGGCATCAGAACGTTACTGACCCATAAGGGGACAAGCCTGGGCAAGGAGGTTACGGAGATCCTGTCCGCCTGCTGGTCCTTTAAAGTTGAGGACAGACCTACATTCACTCAACTGTCAGACTTACTAGAGAAGCTGCCGAAGCTCAATCGCAGGCTCTCGCACCCCGGACACTTCTGGAAGTCTGAGGAGTATGTATC	Unigene40475_G-T	AAAGACTGGCCCATCATCAACCAACCGACTGAAGTTTTGATCTATCAGCTGGGAAGTGGAGAAGGCATCAGAACGTTACTGACCCATAAGGGGACAAGCCTGGGCAAGGAGGTTACGGAGATCCTGTCCGCCTGCTGGTCCTTTAAAGTTGAGGACAGACCTACATTCACTCAGCTGTCAGACTTACTAGAGAAGCTGCCGAAGCTCAATCGCAGGCTCTCGCACCCCGGACACTTCTGGAAGTCTGAGGAGTATGTATC
Unigene7735_BSB-T	GAGGTGAGAGTTCTTGAAGACAACAGTGATTTGGAAAAAACTCTGCAGAATATCGCAATGCCTTCAGTTATGCACGGCAAGCTGAAGATCGGAGAGTTTGATCTTTGGTACCAGATGATTCTGCCTCCCAAATTCGACAAATCCAAAAAATATCCTCTGCTTATTGATGTATATGCGGGCCCCTGCAGTCAGAAGTCAGATTTCCGGTTCAGGGTGGGATGGTCCACATACTTAGCCAGCACAGAGAAAGTGATCGTGGCCAGCTTTGATGGTAGAGGAAGTGGTTACCAAGGAGACAAAATTATGCATGCCCTCTACAAACGACTCGGAACATATGAAGTCGAGGATCAGATAACGGCTGCTAGACAGTTTATCGACATGGGCTTCATAGATAAAAAC…	BY50_1_4063	GAGGTGAGAGTTCTTGAAGACAACAGTGATTTGGAAAAAACTCTGCAGAATATCGCAATGCCTTCAGTTATGCACGGCAAGCTGAAGATCGGAGAGTTTGATCTTTGGTACCAGATGATTCTGCCTCCCAAATTCGACAAATCCAAAAAATATCCTCTGCTTATTGATGTATATGCGGGCCCCTGCAGTCAGAAGTCAGATTTCCGGTTCAGGGTGGGATGGTCCACATACTTAGCCAGCACAGAGAAAGTGATCGTGGCCAGCTTTGATGGTAGAGGAAGTGGTTACCAAGGAGACAAAATTATGCATGCCCTCTACAAACGACTCGGAACATATGAAGTCGAGGATCAGATAACGGCTGCTAGACAGTTTATCGACATGGGCTTCATAGATAAAAAC…	BY50_2_3434	GAGGTGAGAGTTCTTGAAGACAACAGTGATTTGGAAAAAACTCTGCAGAATATCGCAATGCCTTCAGTTATGCACGGCAAGCTGAAGATCGGAGAGTTTGATCTTTGGTACCAGATGATTCTGCCTCCCAAATTCGACAAATCCAAAAAATATCCTCTGCTTATTGATGTATATGCGGGCCCCTGCAGTCAGAAGTCAGATTTCCGGTTCAGGGTGGGATGGTCCACATACTTAGCCAGCACAGAGAAAGTGATCGTGGCCAGCTTTGATGGTAGAGGAAGTGGTTACCAAGGAGACAAAATTATGCATGCCCTCTACAAACGACTCGGAACATATGAAGTCGAGGATCAGATAACGGCTGCTAGACAGTTTATCGACATGGGCTTCATAGATAAAAAC…	Unigene28585_BY50-T	GAGGTGAGAGTTCTTGAAGACAACAGTGATTTGGAAAAAACTCTGCAGAATATCGCAATGCCTTCAGTTATGCACGGCAAGCTGAAGATCGGAGAGTTTGATCTTTGGTACCAGATGATTCTGCCTCCCAAATTCGACAAATCCAAAAAATATCCTCTGCTTATTGATGTATATGCGGGCCCCTGCAGTCAGAAGTCAGATTTCCGGTTCAGGGTGGGATGGTCCACATACTTAGCCAGCACAGAGAAAGTGATCGTGGCCAGCTTTGATGGTAGAGGAAGTGGTTACCAAGGAGACAAAATTATGCATGCCCTCTACAAACGACTCGGAACATATGAAGTCGAGGATCAGATAACGGCTGCTAGACAGTTTATCGACATGGGCTTCATAGATAAAAAC…	BY66_2_3905	GAGGTGAGAGTTCTTGAAGACAACAGTGATTTGGAAAAAACTCTGCAGAATATCGCAATGCCTTCAGTTACGCACGGCAAGCTGAAGATCGGAGAGTTTGACCTTTGGTACCAGATGATTCTGCCTCCCAAATTCGACAAATCCAAAAAATATCCTCTGCTTATTGATGTATATGCGGGCCCCTGCAGTCAGAAGTCAGATTTCCGGTTCAGGGTGGGATGGTCCACATACTTAGCCAGCACGGAGAAAGTGATCGTGGCCAGCTTTGATGGTAGAGGAAGTGGTTACCAAGGAGACAAAATTATGCATGCCCTCTACAAACGACTCGGAACATATGAAGTTGAGGATCAGATAACGGCTGCTAGACAGTTTATCGACATGGGCTTCATAGATAAAAAC…	BY66_1_2988	GAGGTGAGAGTTCTTGAAGACAACAGTGATTTGGAAAAAACTCTGCAGAATATCGCAATGCCTTCAGTTACGCACGGCAAGCTGAAGATCGGAGAGTTTGACCTTTGGTACCAGATGATTCTGCCTCCCAAATTCGACAAATCCAAAAAATATCCTCTGCTTATTGATGTATATGCGGGCCCCTGCAGTCAGAAGTCAGATTTCCGGTTCAGGGTGGGATGGTCCACATACTTAGCCAGCACGGAGAAAGTGATCGTGGCCAGCTTTGATGGTAGAGGAAGTGGTTACCAAGGAGACAAAATTATGCATGCCCTCTACAAACGACTCGGAACATATGAAGTTGAGGATCAGATAACGGCTGCTAGACAGTTTATCGACATGGGCTTCATAGATAAAAAC…	Unigene40251_BY66-Gonad	GAGGTGAGAGTTCTTGAAGACAACAGTGATTTGGAAAAAACTCTGCAGAATATCGCAATGCCTTCAGTTATGCACGGCAAGCTGAAGATCGGAGAGTTTGATCTTTGGTACCAGATGATTCTGCCTCCCAAATTCGACAAATCCAAAAAATATCCTCTGCTTATTGATGTATATGCGGGCCCCTGCAGTCAGAAGTCAGATTTCCGGTTCAGGGTGGGATGGTCCACATACTTAGCCAGCACAGAGAAAGTGATCGTGGCCAGCTTTGATGGTAGAGGAAGTGGTTACCAAGGAGACAAAATTATGCATGCCCTCTACAAACGACTCGGAACATATGAAGTTGAGGATCAGATAACGGCTGCTAGACAGTTTATCGACATGGGCTTCATAGATAAAAAC…	Unigene35784_G-T	GAGGTGAGAGTTCTTGAAGACAACAGTGATTTGGAAAAAACTCTGCAGAATATCGCAATGCCTTCAGTTACGCACGGCAAGCTGAAGATCGGAGAGTTTGACCTTTGGTACCAGATGATTCTGCCTCCCAAATTCGACAAATCCAAAAAATATCCTCTGCTTATTGATGTATATGCGGGCCCCTGCAGTCAGAAGTCAGATTTCCGGTTCAGGGTGGGATGGTCCACATACTTAGCCAGCACGGAGAAAGTGATCGTGGCCAGCTTTGATGGTAGAGGAAGTGGTTACCAAGGAGACAAAATTATGCATGCCCTCTACAAACGACTCGGAACATATGAAGTTGAGGATCAGATAACGGCTGCTAGACAGTTTATCGACATGGGCTTCATAGATAAAAAC…
Unigene33415_BSB-T	GACGTCATCCAGGCAAAAGATCGCTTCACCTGCGTCACCGCCAGTCCACACCTCCCAAATGAGCTTTTGGTGGTCAATGAGTGGGGAGCAGCATATCTTTGGGATGCGTATAAAGGATTGCAGAAGTTCCGTGAAGAACATTCCAACCTGTACTTCAATGCTAAATCACCATGGCGATGGTGCGAGTTCTCCTGTCACCCGAGAGTGATGATCTATGCTGACAGAACAGGGGCGGAGCTTACAGACATAAGGAGTGATAATTGCTCTTACACATTGTTCCGGATTGGAAAGACACCAGGTTGTTTGTCAGGAGAGCGAGTGTTACTATCCAAGTACCTGGGAAAAAACAATGCCAACCACCACCTCATTAATACCCAGTTTTCCACTTACCTCATGGAT…	BY50_1_4103	GACGTCATCCAGGCAAAAGATCGCTTCACCTGCGTCACCGCCAGTCCACACCTCCCAAATGAGCTTTTGGTGGTCAATGAGTGGGGAGCAGCATATCTTTGGGATGTGTATAAAGGATTGCAGAAGTTCCGTGAAGAACATTCCAACCTGTACTTCAATGCTAAATCACCATGGCGATGGTGCGAGTTCTCCTGTCACCCGAGAGTGATGATCTATGCTGACAGAACAGGGGCGGAGCTTACAGACATAAGGAGTGATAATTGCTCTTACACATTGTTCCGGATTGGAAAGACACCAGGTTGTTTGTCAGGAGAGCGAGTGTTACTATCTAAGTACCTGGGAAAAAACAACGCCAACCACCACCTCATTAATACCCAGTTTTCCACTTACCTCATGGAT…	BY50_2_9068	GACGTCATCCAGGCAAAAGATCGCTTCACCTGCGTCACCGCCAGTCCACACCTCCCAAATGAGCTTTTGGTGGTCAATGAGTGGGGAGCAGCATATCTTTGGGATGCGTATAAAGGATTGCAGAAGTTCCGTGAAGAACATTCCAACCTGTACTTCAATGCTAAATCGCCATGGCGATGGTGCGAGTTCTCCTGTCACCCGAGAGTGATGATCTATGCTGACAGAACAGGGGCGGAGCTTACAGACATAAGGAGTGATAATTGCTCTTACACATTGTTCCGGATTGGAAAGACACCAGGTTGTTTGTCAGGAGAGCGAGTGTTACTATCCAAGTACCTGGGAAAAAACAATGCCAACCACCACCTCATTAATACCCAGTTTTCCACTTACCTCATGGAT…	CL1159.Contig1_BY50-T	GACGTCATCCAGGCAAAAGATCGCTTCACCTGCGTCACCGTTAGTCCACACCTCCCAAATGAGATTTTGGTGGTCAATGAGTGGGGAGCAGCATATCTTTGGGATGCGTATAAAGGATTGCAGAAGTTCCGTGAAGAACATTCCAACCTGTACTTCAATGCTAAATCACCATGGCGATGGTGCGAGTTCTCCTGTCACCCGAGAGTGATGATCTATGCTGACAGAACAGGGGCGGAGCTTACAGACATAAGGAGTGATAATTGCTCTTACACATTGTTCCGGATTGGAAAGACACCAGGTTGTTTGTCAGGAGAGCGAGTGTTACTATCCAAGTACCTGGGAAAAAACAACGCCAACCACCACCTCATTAATACCCAGTTTTCCACTTACCTCATGGAT…	BY66_2_1164	GACGTCATCCAGGCAAAAGATCGCTTCACCTGCGTCACCGTTAGTCCACACCTCCCAAATGAGATTTTGGTGGTCAATGAGTGGGGAGCAGCATATCTTTGGGATGTGTATAAAGGATTGCAGAAGTTCCGTGAAGAACATTCCAACCTGTACTTCAATGCTAAATCACCATGGCGATGGTGCGAGTTCTCCTGTCACCCGAGAGTGATGATCTATGCTGACAGAACAGGGGCGGAGCTTACAGATATAAGGAGTGATAATTGCTCTTACACATTGTTCCGGATTGGAAAGACACCAGGTTGTTTGTCGGGAGAGCGAGTGTTACTAACCAAATACCTGGGAAAAAACAACGCCAACCACCACCTCATTAACACCCAGTTTTCCACTTATCTCATTGAT…	BY66_1_435	GACGTCATCCAGGCAAAAGATCGCTTCACCTGCGTCACCGTTAGTCCACACCTCCCAAATGAGATTTTGGTGGTCAATGAGTGGGGAGCAGCATATCTTTGGGATGTGTATAAAGGATTGCAGAAGTTCCGTGAAGAACATTCCAACCTGTACTTCAATGCTAAATCGCCATGGCGATGGTGCGAGTTCTCCTGTCACCCGAGAGTGATGATCTATGCTGACAGAACAGGGGCGGAGCTTACAGATATAAGGAGTGATAATTGCTCTTACACATTGTTCCGGATTGGAAAGACACCAGGTTGTTTGTCGGGAGAGCGAGTGTTACTAACCAAATACCTGGGAAAAAACAACGCCAACCACCACCTCATTAACACCCAGTTTTCCACTTATCTCATTGAT…	CL16022.Contig2_BY66-Gonad	GACGTCATCCAGGCAAAAGATCGCTTCACCTGCGTCACCGCCAGTCCACACCTCCCAAATGAGCTTTTGGTGGTCAATGAGTGGGGAGCAGCATATCTTTGGGATGTGTATAAAGGATTGCAGAAGTTCCGTGAAGAACATTCCAACCTGTACTTCAATGCTAAATCACCATGGCGATGGTGCGAGTTCTCCTGTCACCCGAGAGTGATGATCTATGCTGACAGAACAGGGGCGGAGCTTACAGATATAAGGAGTGATAATTGCTCTTACACATTGTTCCGGATTGGAAAGACACCAGGTTGTTTGTCGGGAGAGCGAGTGTTACTAACCAAATACCTGGGAAAAAACAACGCCAACCACCACCTCATTAACACCCAGTTTTCCACTTATCTCATTGAT…	CL4981.Contig1_G-T	GACGTCATCCAGGCAAAAGATCGCTTCACCTGCGTCACCGTTAGTCCACACCTTCCAAATGAGATTTTGGTGGTCAATGAGTGGGGAGCAGCATATCTTTGGGATGTGTATAAAGGATTGCAGAAGTTCCGTGAAGAACATTCCAACCTGTACTTCAATGCTAAATCGCCATGGCGATGGTGCGAGTTCTCCTGTCACCCGAGAGTGATGATCTATGCTGACAGAACAGGGGCGGAGCTTACAGATATAAGGAGTGATAATTGCTCTTACACATTGTTCCGGATTGGAAAGACACCAGGTTGTTTGTCGGGAGAGCGAGTGTTACTAACCAAATACCTGGGAAAAAACAACGCCAACCACCACCTCATTAACACCCAGTTTTCCACTTATCTCATTGAT…
Unigene37374_BSB-T	GGCCTGCTGCAGCGCACGAGTTCCCGAGCCGAATCCGGTCTCAGCGTTGTCTTGTTGGAACCGTTTCAACTGACTGAGTTCAAATGGTGTGCAGAATCTATTGGTGATGTCACCAATTAATCTGGAGAAAGTGAATGATCCAGTGCCGTAC------------------------------------------------------------------------------------------------------------ACTTTGAAGAAATAGTCCCAGTTTGCCCGGACAAAGTCCCATGCCAAAGGTTGGCCAATAATATTACTGGCAATGTACCCAATGGTGGAAGTGGCATCCTGCTTGCGGATCTTTTCTGGTTTCATAGTATATTCCAGGTA…	BY50_1_15067	GGCCTGCTGCAGCGCACGAGTTCCCGAGCCGAATCCGGTCTCAGCGTTGTCTTGTTGGAACCGTTTCAACTGACTGAGTTCAAATGGTGTGCAGAATCTATTGGTGATGTCACCAATTAATCTGGAGAAAGTGAATGATCCAGTGCCGTAC------------------------------------------------------------------------------------------------------------ACTTTGAAGAAATAGTCCCAGTTTGCCCGGACAAAGTCCCATGCCAAAGGTTGGCCAATAATATTACTGGCAATGTACCCAATGGTGGAAGTGGCATCCTGCTTGCGGATCTTTTCTGGTTTCATAGTATATTCCAGGTA…	BY50_2_2233	GGCCTGCTGCAGCGCTTGAGTTCCCGAGCCGAATCCGGTCTCAGCGTTGTCTTGTTGGAACCGTTTCAACTGACTGAGTTCAAATGGTGTGCAGAATCTATTGGTGATGTCACCAATTAATCTGGAGAAAGTGAATGATCCAGTGCCGTACCTGTTGAGTAAAACCAAAAATGTATACATATTCACATATTTTTTTATATTTTGATCTATCTGTGTGTGAGTGAGTGTGTTTGTGCGTTATGGTTTTTGCCATTCTTACACTTTGAAGAAATAGTCCCAGTTTGCCCGGACAAAGTCCCATGCCAAAGGTTGGCCAATAATATTACTGGCAATGTACCCAATGGTGGAAGTGGCATCCTGCTTGCGGATCTTTTCTGGTTTCATAGTATATTCCAGGTA…	CL5712.Contig1_BY50-T	GGCCTGCTGCAGCGCACGAGTTCCCGAGCCGAATCCGGTCTCAGCGTTGTCTTGTTGGAACCGTTTCAACTGACTGAGTTCAAATGGTGTGCAGAATCTATTGGTGATGTCACCAATTAATCTGGAGAAAGTGAATGATCCAGTGCCGTAC------------------------------------------------------------------------------------------------------------ACTTTGAAGAAATAGTCCCAGTTTGCCCGGACAAAGTCCCATGCCAAAGGTTGGCCAATAATATTACTGGCAATGTACCCAATGGTGGAAGTGGCATCCTGCTTGCGGATCTTTTCTGGTTTCATAGTATATTCCAGGTA…	BY66_2_2012	GGCCTGCTGCAGCGCTTGAGTTCCCGAGCCGAATCCGGTCTCAGCGTTGTCTTGTTGGAACCGTTTCAACTGACTGAGTTCAAATGGTGTGCTGAATCTATTGGTGATGTCACCAATTAATCTGGAGAAAGTGAATGATCCAGTGCCGTAC------------------------------------------------------------------------------------------------------------ACTTTGAAGAAATAGTCCCAGTTTGCCCGGACAAAGTCCCATGCCAAAGGTTGGCCAATAATATTACTGGCAATGTACCCAATGGTGGAAGTGGCATCCTGCTTGCGGATCTTTTCTGGTTTCATAGTATATTCCAGGTA…	BY66_1_2164	GGCCTGCTGCAGCGCTTGAGTTCCCGAGCCGAATCCGGTCTCAGCGTTGTCTTGTTGGAACCGTTTCAACTGACTGAGTTCAAATGGTGTGCTGAATCTATTGGTGATGTCACCAATTAATCTGGAGAAAGTGAATGATCCAGTGCCGTAC------------------------------------------------------------------------------------------------------------ACTTTGAAGAAATAGTCCCAGTTTGCCCGGACAAAGTCCCATGCCAAAGGTTGGCCAATAATATTACTGGCAATGTACCCAATGGTGGAAGTGGCATCCTGCTTGCGGATCTTTTCTGGTTTCATAGTATATTCCAGGTA…	Unigene11392_BY66-Gonad	GGCCTGCTGCAGCGCACGAGTTCCCGAGCCGAATCCGGTCTCAGCGTTGTCTTGTTGGAACCGTTTCAACTGACTGAGTTCAAATGGTGTGCAGAATCTATTGGTGATGTCACCAATTAATCTGGAGAAAGTGAATGATCCAGTGCCGTAC------------------------------------------------------------------------------------------------------------ACTTTGAAGAAATAGTCCCAGTTTGCCCGGACAAAGTCCCATGCCAAAGGTTGGCCAATAATATTACTGGCAATGTACCCAATGGTGGAAGTGGCATCCTGCTTGCGGATCTTTTCTGGTTTCATAGTATATTCCAGGTA…	Unigene50420_G-T	GGCCTGCTGCAGCGCTTGAGTTCCCGAGCCGAATCCGGTCTCAGCGTTGTCTTGTTGGAACCGTTTCAACTGACTGAGTTCAAATGGTGTGCTGAATCTATTGGTGATGTCACCAATTAATCTGGAGAAAGTGAATGATCCAGTGCCGTAC------------------------------------------------------------------------------------------------------------ACTTTGAAGAAATAGTCCCAGTTTGCCCGGACAAAGTCCCATGCCAAAGGTTGGCCAATAATATTACTGGCAATGTACCCAATGGTGGAAGTGGCATCCTGCTTGCGGATCTTTTCTGGTTTCATAGTATATTCCAGGTA…
Unigene6996_BSB-T	TTCCACACCCCTACTCAGAAGCACCTGGAGGCCTTGCGGCAGGAGCTGAACGCAGCCCGGCCTCAGTGCCCTGTGGGCCTCAACACTCTGGCATTTCCCAGCATGCAGCGCTGTAGCCGTGCCCTGTCCAACGTACCCACTCAGGAGGACAAACAGCCCTGGGTCTACCTTGCCTGTGGCCACGTTCACGGCTACCACGACTGGGGCCACCGTTCTGA	BY50_1_4193	TTCCACACCCCTACTCAGAAGCACCTGGAGGCCTTGCGGCAGGAGCTGAACGCAGCCCGGCCTCAGTGCCCTGTGGGCCTCAACACTCTGGCATTTCCCAGCATGCAGCGCTGTAGCCGTGCCCTGTCCAACGTACCCACTCAGGAGGACAAACAGCCCTGGGTCTACCTTGCCTGTGGCCACGTTCACGGCTACCACGACTGGGGCCACCGTTCTGA	BY50_2_6401	TTCCACACCCCTACTCAGAAGCACCTGGAGGCCTTGCGGCAGGAGCTGAACGCAGCCCGGCCTCAGTGCCCTGTGGGCCTCAACACTCTGGCATTTCCCAGCATGCAGCGCTGTAGCCGTGCCCTGTCCAACGTACCCACTCAGGAGGACAAACAGCCCTGGGTCTACCTTGCCTGTGGCCACGTTCACGGCTACCACGACTGGGGCCACCGTTCTGA	Unigene34155_BY50-T	TTCCACACCCCTACTCAGAAGCACCTGGAGGCCTTGCGGCAGGAGCTGAACGCAGCCCGGCCTCAGTGCCCTGTGGGCCTCAACACTCTGGCATTTCCCAGCATGCAGCGCTGTAGCCGTGCCCTGTCCAACGTACCCACTCAGGAGGACAAACAGCCCTGGGTCTACCTTGCCTGTGGCCACGTTCACGGCTACCACGACTGGGGCCACCGTTCTGA	BY66_2_7745	TTCCACACCCCTACTCAGAAGCACCTGGAGGCCTTGCGGCAGGAGCTGAACGCAGCCCGGCCTCAGTGCCCTGTGGGCCTCAACACTCTGGCATTTCCCAGCATGCAGCGCTGTAGCCGTGCCCTGTCCAACGTACCCACTCAGGAGGACAAACAGCCCTGGGTCTACCTTGCCTGTGGCCACGTTCACGGCTACCACGACTGGGGCCACCGTTCTGA	BY66_1_5530	TTCCACACCCCTACTCAGAAGCACCTGGAGGCCTTGCGGCAGGAGCTGAACGCAGCCCGGCCTCAGTGCCCCGTGGGCCTCAACACTCTTGCATTTCCCAGCATGCAGCGCTGTAGCCGTGCTCTGTCCAACGTACCCACTCAGGAGGACAAACAGCCCTGGGTCTACCTTGCCTGTGGCCACGTTCACGGCTACCACGACTGGGGCCACCGTTCTGA	CL10115.Contig1_BY66-Gonad	TTCCACACCCCTACTCAGAAGCACCTGGAGGCCTTGCGGCAGGAGCTGAACGCAGCCCGGCCTCAGTGCCCTGTGGGCCTCAACACTCTGGCATTTCCCAGCATGCAGCGCTGTAGCCGTGCCCTGTCCAACGTACCCACTCAGGAGGACAAACAGCCCTGGGTCTACCTTGCCTGTGGCCACGTTCACGGCTACCACGACTGGGGCCACCGTTCTGA	Unigene16738_G-T	TTCCACACCCCTACTCAGAAGCACCTGGAGGCCTTGCGGCAGGAGCTGAACGCAGCCCGGCCTCAGTGCCCCGTGGGCCTCAACACTCTTGCATTTCCCAGCATGCAGCGCTGTAGCCGTGCTCTGTCCAACGTACCCACTCAGGAGGACAAACAGCCCTGGGTCTACCTTGCCTGTGGCCACGTTCACGGCTACCACGACTGGGGCCACCGTTCTGA
Unigene39928_BSB-T	AAAGTTGAATCTATTTCTCTGAATGTGGAGGCAGTGAACACACATAGAGACAGACCAGAGGAGGTGAAGAGAGGCCCGAGCACTCTGATCAGGAGAAACAGCGTGACCCCTCTCACCAGCCCTGAACCCAATAAAAAGCCTCGCATTGAAGGTCTGGATGACCCGATCATGAGAGAGGTGACGCCCGCCCAACTGACCCTGTGTTCAACATCACACACCACACTTGCTCTGTCCACACAGAA	BY50_1_4307	AAAGTTGAATCTATTTCTCTGAATGTGGAGGCAGTGAACACACATAGAGACAGACCAGAGGAGGTGAAGAGAGGCCCAAGCACTCTGATCAGGAGAAACAGCGTGACCCCTCTCACCAGCCCTGAACCCAATAAAAAGCCTCGCATTGAAGGTCTGGATGACCCGATCATGAGAGAGGTGACGCCCGCCCAACTGACCCTGTGTTCAACATCACACACCACACTTGCTCTGTCCACACAGAA	BY50_2_10811	AAAGTTGAATCTATTTCTCTGAATGTGGAGGCAGTGAACACACATAGAGACAGACCAGAGGAGGTGAAGAGAGGCCCAAGCACTCTGATCAGGAGAAACAGCGTGACCCCTCTCACCAGCCCTGAACCCAATAAAAAGCCTCGCATTGAAGGTCTGGATGACCCGATCATGAGAGAGGTGACGCCCGCCCAACTGACCCTGTGTTCAACATCACACACCACACTTGCTCTGTCCACACAGAA	Unigene19768_BY50-T	AAAGTTGAATCTATTTCTCTGAATGTGGAGGCAGTGAACACACATAGAGACAGACCAGAGGAGGTGAAGAGAGGCCCAAGCACTCTGATCAGGAGAAACAGCGTGACCCCTCTCACCAGCCCTGAACCCAATAAAAAGCCTCGCATTGAAGGTCTGGATGACCCGATCATGAGAGAGGTGACGCCCGCCCAACTGACCCTGTGTTCAACATCACACACCACACTTGCTCTGTCCACACAGAA	BY66_2_3854	AAAGTTGAATCTATTTCTCTGAATGTGGAGGCAGTGAACACACATAGAGACAGACCAGAGGAGGTGAAGAGAGGCCCGAGCACTCTGATCAGGAGAAACAGCGTGACCCCTCTCACCAGCCCTGAACCCAATAAAAAGCCTCGCATTGAAGGTCTGGATGACCCGATCATGAGAGAGGTGACGCCCGCCCAACTGACCCTGTGTTCAACATCACACACCACACTTGCTCTGTCCACACAGAA	BY66_1_5135	AAAGTTGAATCTATTTCTCTGAATGTGGAGGCAGTGAACACACATAGAGACAGACCAGAGGAGGTGAAGAGAGGCCCGAGCACTCTGATCAGGAGAAACAGCGTGACCCCTCTCACCAGCCCTGAACCCAATAAAAAGCCTCGCATTGAAGGTCTGGATGACCCGATCATGAGAGAGGTGACGCCCGCCCAACTGACCCTGTGTTCAACATCACACACCACACTTGCTCTGTCCACACAGAA	Unigene43507_BY66-Gonad	AAAGTTGAATCTATTTCTCTGAATGTGGAGGCAGTGAACACACATAGAGACAGACCAGAGGAGGTAAAAAGAGGCCCGAGCACTCTGATCAGAAGAAACAGCGTGACCCCTCTCACCAGCCCTGAACCCAATAAAAAGCCTCGCATTGAAGGTCTGGATGACCCGATCATGAGAGAGGTGACGCCCGCCCAACTGACCCTGTGTTCAACATCACACACCACACTCGCTCTGTCCACACAGAA	Unigene40602_G-T	AAAGTTGAATCTATTTCTCTGAATGTTGAGGCAGTGAACACACATAGAGACAGACCAGAGGAGGTGAAGAGAGGCCCGAGCACTCTGATCAGAAGAAACAGTGTGACCCCTCTCACCAGCCCTGAACCCAATAAAAAGCCTCGCATTGAAGGTCTGGATGACCCGATCCTCAGAGAGGTGACGCCCGCCCAACTGACCCTGTGTTCAACATCACACACCACACTCGCTCTGTCCACACAGAA
CL3937.Contig4_BSB-T	ATCCTCATTGAGCTGCATGGGATGGCCGAACGACCCTTCTGGAGGGTTAACAGTAAGTGGGAAGTTCCTGTTGACTATGTTAACGTCATACTAGCAATAAAAGACAACCTGACACGAGACCTGGTGTACGTCCTTATGGCCAAAGGTCTACACTGCATCAGTATAAAGGATTTTGTGCATGCTCGTCAGCTGTTCACAGCGTGCTTGGAGCTGGTGACAGAGTTTTCTCCTAAGCTGCGTCAAGTCATGCTCAATGAGCTGCTGCTGATGGAGGTTAGAGGACACGAGGCAGGTACTGCTGAAGGCAACATGGAGAGGCCTCCGTCCGACCTGGTCAGCAGGGTCCGCGGATATCTGGAGATGAGGATACATGATCTCCCGCTGCGTCAGATTGTTGGT…	BY50_1_4328	ATCCTCATTGAGCTGCATGGGATGGCCGAACGACCCTTCTGGAGGGTTAACAGTAAGTGGGAAGTTCCTGTTGACTATGTTAACGTCATACTAGCAATAAAAGACAACCTGACACGAGACCTGGTGTACATCCTTATGGCCAAAGGTCTACACTGCATCAGTATAAAGGATTTTGTGCATGCTCGTCAGCTGTTCACAGCGTGCTTGGAGCTGGTGACAGAGTTTTCTCCTAAGCTGCGTCAAGTCATGCTCAATGAGCTGCTGCTGATGGAGGTTAGAGGACACGAGGCAGGTGCTGCTGAAGGCAACATGGAGAGGCCTCCGTCCGACCTGGTCAGCAGGGTCCGCGGATATCTGGAGATGAGGATACATGATCTCCCGCTGCGTCAGATTGTTGGT…	BY50_2_5400	ATCCTCATTGAGCTGCATGGGATGGCCGAACGACCCTTCTGGAGGGTTAACAGTAAGTGGGAAGTTCCTGTTGACTATGTTAACGTCATACTAGCAATAAAAGACAACCTGACACGAGACCTGGTGTACATCCTTATGGCCAAAGGTCTACACTGCATCAGTATAAAGGATTTTGTGCATGCTCGTCAGCTGTTCACAGCGTGCTTGGAGCTGGTGACAGAGTTTTCTCCTAAGCTGCGTCAAGTCATGCTCAATGAGCTGCTGCTGATGGAGGTTAGAGGACACGAGGCAGGTGCTGCTGAAGGCAACATGGAGAGGCCTCCGTCCGACCTGGTCAGCAGGGTCCGCGGATATCTGGAGATGAGGATACATGATCTCCCGCTGCGTCAGATTGTTGGT…	CL12490.Contig1_BY50-T	ATCCTCATTGAGCTGCATGGGATGGCCGAACGACCCTTCTGGAGGGTTAACAGTAAGTGGGAAGTTCCTGTTGACTATGTTAACGTCATACTAGCAATAAAAGACAACCTGACACGAGACCTGGTGTACATCCTTATGGCCAAAGGTCTACACTGCATCAGTATAAAGGATTTTGTGCATGCTCGTCAGCTGTTCACAGCGTGCTTGGAGCTGGTGACAGAGTTTTCTCCTAAGCTGCGTCAAGTCATGCTCAATGAGCTGCTGCTGATGGAGGTTAGAGGACACGAGGCAGGTGCTGCTGAAGGCAACATGGAGAGGCCTCCGTCCGACCTGGTCAGCAGGGTCCGCGGATATCTGGAGATGAGGATACATGATCTCCCGCTGCGTCAGATTGTTGGT…	BY66_2_2633	ATCCTCATTGAGCTGCATGGGATGGCCGAACGACCCTTCTGGAGGGTTAACAGTAAGTGGGAAGTTCCTGTTGACTATGTTAACGTCATACTAGCAATAAAAGACAACCTGACACGAGACCTGGTGTACATCCTTATGGCCAAAGGTCTACACTGCATCAGTATAAAGGATTTTGTGCATGCTCGTCAGCTGTTCACAGCGTGCTTGGAGCTGGTGACAGAGTTTTCTCCTAAGCTGCGTCAAGTCATGCTCAATGAGCTGCTGCTGATGGAGGTTAGAGGACACGAGGCAGGTGCTGCTGAAGGCAACATGGAGAGGCCTCCGTCCGACCTGGTCAGCAGGGTCCGCGGATATCTGGAGATGAGGATACATGATCTCCCGCTGCGTCAGATTGTTGGT…	BY66_1_9487	ATCCTCATTGAGCTGCATGGGATGGCCGAACGACCCTTCTGGAGGGTTAACAGTAAGTGGGAAGTTCCTGTTGACTATGTTAACGTCATACTAGCAATAAAAGACAACCTGACACGAGACCTGGTGTACATCCTTATGGCCAAAGGTCTACACTGCATCAGTATAAAGGATTTTGTGCATGCTCGTCAGCTGTTCACAGCATGCTTGGAGCTGGTGACAGAGTTTTCTCCTAAGCTGCGTCAGGTCATGCTCAATGAGCTGCTGCTGATGGAGGTTAGAGGACACGAGGCAGGTGCTGCTGAAGGCAACATGGAGAGGCCTCCGTCCGACCTGGTCAGCAGGGTCCGCGGATATCTGGAGATGAGGATACATGATCTCCCGCTGCGTCAGATTGTTGGT…	CL6289.Contig2_BY66-Gonad	ATCCTCATTGAGCTGCATGGGATGGCCGAACGACCCTTCTGGAGGGTTAACAGTAAGTGGGAAGTTCCTGTTGACTATGTTAACGTCATACTAGCAATAAAAGACAACCTGACACGAGACCTGGTGTACATCCTTATGGCCAAAGGTCTACACTGCATCAGTATAAAGGATTTTGTGCATGCTCGTCAGCTGTTCACAGCGTGCTTGGAGCTGGTGACAGAGTTTTCTCCTAAGCTGCGTCAGGTCATGCTCAATGAGCTGCTGCTGATGGAGGTTAGAGGACACGAGGCAGGTGCTGCTGAAGGCAACATGGAGAGGCCTCCGTCCGACCTGGTCAGCAGGGTCCGCGGATATCTGGAGATGAGGATACATGATCTCCCGCTGCGTCAGATTGTTGGT…	Unigene32848_G-T	ATCCTCATTGAGCTGCATGGGATGGCCGAACGACCCTTCTGGAGGGTTAACAGTAAGTGGGAAGTTCCTGTTGACTATGTTAACGTCATACTAGCAATAAAAGATAACCTGACACGAGACCTGGTGTACATCCTTATGGCCAAAGGTCTACACTGCATCAGTATAAAGGATTTTGTGCATGCTCGTCAGCTGTTCACAGCATGCTTGGAGCTGGTGACAGAGTTTTCTCCTAAGCTGCGTCAGGTCATGCTCAATGAGCTGCTGCTGATGGAGGTTAGAGGACACGAGGCAGGTGCTGCTGAAGGCAACATGGAGAGGCCTCCGTCCGACCTGGTCAGCAGGGTCCGTGGATATCTGGAGATGAGGATACATGATCTCCCACTGCGTCAGATTGTTGGT…
CL6189.Contig2_BSB-T	TTCCAAGAGCCCCGACCAGGTTTCCATGGAGAACTCGGCACCAATCCGGTCACAGGCAGACTGGAGCCGCTGTTTCCCGAATGGAAGAGGAGGCTTAGGATGGGTCTGGTGTCAGTGCCCGTGGTTGGGGTGTTTTTGGGTCTGGTGGTCATGGGGATGGCAGGTTTCTATTTCTGTGAGCGTCTAGTCTCAAACTGGCACAAAGGATCTGGATCATACTTCACGGCAATCTTGCTATACCTCCCTTCTATAGCCCATATTGTCTACACCAATGTGCTGGGGAATATATATCGTAACGTGGCCCTGCGGCTAACAGAATCAGAAAATCATAGGGAGGAATCATCTTTTGACTATCATCATACGACCAAAGTCCTCGTGTTCACCTTTTTCAATAACTTT…	BY50_1_4338	TTCCAAGAGCCCCGACCGGGTTTCCATGGAGAACTCGGCACCAATCCGGTCACAGGCAGACTGGAGCCGCTGTTTCCCGAATGGAAGAGGAGGCTTAGGATGGGTCTGGTGTCAGTGCCCGTGGTTGGGGTGTTTTTGGGTCTGGTGGTCATGGGGATGGCAGGTTTCTATTTCTGTGAGCGTCTAGTCTCAAACTGGCACAAAGGATCTGGATCATACTTCACGGCAATCTTGCTATACCTCCCTTCTATAGCCCATATTGTCTACACCAATGTGCTGGGGAATATATATCGTAACGTGGCCCTGCGGCTAACAGAATCAGAAAATCATAGGGAGGAATCATCTTTTGACTATCATCATACGACCAAAGTCCTCGTGTTCACCTTTTTCAATAACTTT…	BY50_2_1566	TTCCAAGAGCCCCGACCGGGTTTCCATGGAGAACTCGGCACCAATCCGGTCACAGGCAGACTGGAGCCGCTGTTTCCCGAATGGAAGAGGAGGCTTAGGATGGGTCTGGTGTCAGTGCCCGTGGTTGGGGTGTTTTTGGGTCTGGTGGTCATGGGGATGGCAGGTTTCTATTTCTGTGAGCGTCTAGTCTCAAACTGGCACAAAGGATCTGGATCATACTTCACGGCAATCTTGCTATACCTCCCTTCTATAGCCCATATTGTCTACACCAATGTGCTGGGGAATATATATCGTAACGTGGCCCTGCGGCTAACAGAATCAGAAAATCATAGGGAGGAATCATCTTTTGACTATCATCATACGACCAAAGTCCTCGTGTTCACCTTTTTCAATAACTTT…	Unigene38808_BY50-T	TTCCAAGAGCCCCGACCGGGTTTCCATGGAGAACTCGGCACCAATCCGGTCACAGGCAGACTGGAGCCGCTGTTTCCCGAATGGAAGAGGAGGCTTAGGATGGGTCTGGTGTCAGTGCCCGTGGTTGGGGTGTTTTTGGGTCTGGTGGTCATGGGGATGGCAGGTTTCTATTTCTGTGAGCGTCTAGTCTCAAACTGGCACAAAGGATCTGGATCATACTTCACGGCAATCTTGCTATACCTCCCTTCTATAGCCCATATTGTCTACACCAATGTGCTGGGGAATATATATCGTAACGTGGCCCTGCGGCTAACAGAATCAGAAAATCATAGGGAGGAATCATCTTTTGACTATCATCATACGACCAAAGTCCTCGTGTTCACCTTTTTCAATAACTTT…	BY66_2_2973	TTCCAAGAGCCCCGACCGGGTTTCCATGGAGAACTCGGCACCAATCCGGTCACAGGCAGACTGGAGCCGCTGTTTCCCGAATGGAAGAGGAGGCTTAGGATGGGTCTGGTGTCAGTGCCCGTGGTTGGGGTGTTTTTGGGTCTGGTGGTCATGGGGATGGCAGGTTTCTATTTCTGTGAGCGTCTAGTCTCAAACTGGCACAAAGGATCTGGATCATACTTCACGGCAATCTTGCTATACCTCCCTTCTATAGCCCATATTGTCTACACCAATGTGCTGGGGAATATATATCGTAACGTGGCCCTGCGGCTAACAGAATCAGAAAATCATAGGGAGGAATCATCTTTTGACTATCATCATACGACCAAAGTCCTCGTGTTCACCTTTTTCAATAACTTT…	BY66_1_4350	TTCCAAGAGCCCCGACCGGGTTTCCATGGAGAACTCGGCACCAATCCGGTCACAGGCAGACTGGAGCCGCTGTTTCCCGAATGGAAGAGGAGGCTTAGGATGGGTCTGGTGTCAGTGCCCGTGGTCGGGGTGTTTTTGGGTCTGGTGGTCATGGGGATGGCAGGTTTCTATTTCTGTGAGCGTCTAGTCTCAAACTGGCACAAAGGATCTGGATCATACTTCACGGCAATCTTGCTATACCTCCCTTCTATAGCCCATATTGTCTACACCAATGTGCTGGGGAATATATATCGTAACGTGGCCCTGCGGCTAACAGAATCAGAAAATCATAGGGAGGAATCATCTTTTGACTATCATCATACGACCAAAGTCCTCGTGTTCACCTTTTTCAATAACTTT…	Unigene43676_BY66-Gonad	TTCCAAGAGCCCCGACCGGGTTTCCATGGAGAACTCGGCACCAATCCGGTCACAGGCAGACTGGAGCCGCTGTTTCCCGAATGGAAGAGGAGGCTTAGGATGGGTCTGGTGTCAGTGCCCGTGGTCGGGGTGTTTTTGGGTCTGGTGGTCATGGGGATGGCAGGTTTCTATTTCTGTGAGCGTCTAGTCTCAAACTGGCACAAAGGATCTGGATCATACTTCACGGCAATCTTGCTATACCTCCCTTCTATAGCCCATATTGTCTACACCAATGTGCTGGGGAATATATATCGTAACGTGGCCCTGCGGCTAACAGAATCAGAAAATCATAGGGAGGAATCATCTTTTGACTATCATCATACGACCAAAGTCCTCGTGTTCACCTTTTTCAATAACTTT…	Unigene35284_G-T	TTCCAAGAGCCCCGACCGGGTTTCCATGGAGAACTCGGCACCAATCCGGTCACAGGCAGACTGGAGCCGCTGTTTCCCGAATGGAAGAGGAGGCTTAGGATGGGTCTGGTGTCAGTGCCCGTGGTCGGGGTGTTTTTGGGTCTGGTGGTCATGGGGATGGCAGGTTTCTATTTCTGTGAGCGCCTAGTCTCAAACTGGCACAAAGGATCTGGATCATACTTCACAGCAATCTTTCTATACATCCCTTCTATAGCCCATATTGTCTACACCAATGTGCTGGGGAATATATATCGTAACGTGGCCCTGCGGCTAACAGAATCAGAAAATCATAGGGAGGAATCATCTTTTGACTATCATCATACGACCAAAGTCCTCGTGTTCACCTTTTTCAATAACTTT…
Unigene49868_BSB-T	AAGTTAAGGGACTATGCCAGTGAGATGGTGGATCTCTCGAAGATGCAGATGATCATGTGTGATCTGAGCGCAAACTGGAACAGCTCTTATCATGAGCTTGAGCAGCGAATCATCTCCATGGAGCAGAAGCTAGATGAGCTGGGACGCTCCTTTCAAAGCACCTCTGAGCTGCTCACACAGGCCTTACATCGCCGCAGACTGGA	BY50_1_4339	AAGTTAAGGGACTATGCCAGTGAGATGGTGGATCTCTCGAAGATGCAGATGATCATGTGTGATCTGAGTGCAAACTGGAACAGCTCTTACCATGAGCTTGAGCAGCGAATCATCTCCATGGAGCAGAAGCTAGATGAGCTGGGACGCTCCTTCCAAAGCACCTCTGAGCTGCTCACACAGGCCTTACATCGCCGCAGACTGGA	BY50_2_2679	AAGTTAAGGGACTATGCCAGTGAGATGGTGGATCTCTCGAAGATGCAGATGATCATGTGTGATCTGAGTGCAAACTGGAACAGCTCTTACCATGAGCTTGAGCAGCGAATCATCTCCATGGAGCAGAAGCTAGATGAGCTGGGACGCTCCTTCCAAAGCACCTCTGAGCTGCTCACACAGGCCCTACATCGCCGCAGACTGGA	Unigene65115_BY50-T	AAGTTAAGGGACTATGCCAGTGAGATGGTGGATCTCTCGAAGATGCAGATGATCATGTGTGATCTGAGTGCAAACTGGAACAGCTCTTACCATGAGCTTGAGCAGCGAATCATCTCCATGGAGCAGAAGCTAGATGAGCTGGGACGCTCCTTCCAAAGCACCTCCGAGCTGCTCACACAGGCCCTACATCGCCGCAGACTGGA	BY66_2_4312	AAGTTAAGGGACTATGCCAGTGAGATGGTGGATCTCTCGAAGATGCAGATGATCATGTGTGATCTGAGTGCAAACTGGAACAGCTCTTACCATGAGCTTGAGCAGCGAATCATCTCCATGGAGCAGAAGCTAGATGAGCTGGGACGCTCCTTCCAAAGCACCTCTGAGCTGCTCACACAGGCCCTACATCGCCGCAGACTGGA	BY66_1_14048	AAGTTAAGGGACTATGCCAGTGAGATGGTGGATCTCTCGAAGATGCAGATGATCATGTGTGATCTGAGTGCAAACTGGAACAGCTCTTACCATGAGCTTGAGCAGCGAATCATCTCCATGGAGCAGAAGCTAGATGAGCTGGGACGCTCCTTCCAAAGCACCTCTGAGCTGCTCACACAGGCCCTACATCGCCGCAGACTGGA	Unigene34589_BY66-Gonad	AAGTTAAGGGACTATGCCAGTGAGATGGTGGATCTCTCGAAGATGCAGATGATCATGTGTGATCTGAGTGCAAACTGGAACAGCTCTTACCATGAGCTTGAGCAGCGAATCATCTCCATGGAGCAGAAGCTAGATGAGCTGGGACGCTCCTTCCAAAGCACCTCCGAGCTGCTCACACAGGCCCTACATCGCCGCAGACTGGA	Unigene8210_G-T	AAGTTAAGGGACTATGCCAGTGAGATGGTGGATCTCTCGAAGATGCAGATGATCATGTGTGATCTGAGTGCAAACTGGAACAGCTCTTACCATGAGCTTGAGCAGCGAATCATCTCCATGGAGCAGAAGCTAGATGAGCTGGGACGCTCCTTCCAAAGCACCTCCGAGCTGCTCACACAGGCCCTACATCGCCGCAGACTGGA
Unigene48591_BSB-T	TACATTTCCAGACACATCAAGAAGGAACACTTCATCAGAGAGGTCGTTCAGGACTGGAAATTTGTGGCTCAGGTGTTGGACCGGATCTTCCTATGGGCCTTTCTCACAGTTTCTGTGCTTGGGACCATCCTCATATTTACCCCGGCTCTGCGGATGTACCTCAGCAC	BY50_1_4348	TACATTTCCAGACACATCAAGAAGGAACACTTCATCAGAGAGGTCGTTCAGGACTGGAAATTTGTGGCTCAGGTGTTGGACCGGATCTTCCTATGGGCCTTTCTCACAGTTTCTGTGCTTGGGACCATCCTCATATTTACCCCGGCTCTGCGGATGTACCTCAGCAC	BY50_2_7348	TACATTTCCAGACACATCAAGAAGGAACACTTCATCAGAGAGGTCGTTCAGGACTGGAAATTTGTGGCTCAGGTGTTGGACCGCATCTTCCTATGGGCCTTTCTCACAGTTTCTGTGCTTGGGACCATCCTCATATTTACCCCAGCTCTGCGGATGTACCTCAGCAC	Unigene52700_BY50-T	TACATTTCCAGACACATCAAGAAGGAACACTTCATCAGAGAGGTCGTTCAGGACTGGAAATTTGTGGCTCAGGTGTTGGACCGGATCTTCCTATGGGCCTTTCTCACAGTTTCTGTGCTTGGGACCATCCTCATATTTACCCCAGCTCTGCGGATGTACCTCAGCAC	BY66_2_9503	TACATTTCCAGACATATCAAGAAGGAACACTTCATCAGAGAGGTCGTTCAGGACTGGAAATTTGTGGCTCAGGTGTTGGACCGCATCTTCCTATGGGCCTTTCTCACAGTTTCTGTGCTTGGGACCATCCTCATATTTACCCCGGCTCTGCGGATGTACCTCAGCAC	BY66_1_11906	TACATTTCCAGACATATCAAGAAGGAACACTTCATCAGAGAGGTCGTTCAGGACTGGAAATTTGTGGCTCAGGTGTTGGACCGCATCTTCCTATGGGCCTTTCTCACAGTTTCTGTGCTTGGGACCATCCTCATATTTACCCCGGCTCTGCGGATGTACCTCAGCAC	Unigene33582_BY66-Gonad	TACATTTCCAGACACATCAAGAAGGAACACTTCATCAGAGAGGTCGTTCAGGACTGGAAATTTGTGGCTCAGGTGTTGGACCGCATCTTCCTATGGGCCTTTCTCACAGTTTCTGTGCTTGGGACCATCCTCATATTTACCCCAGCTCTGCGGATGTACCTCAGCAC	Unigene43479_G-T	TACATTTCCAGACACATCAAGAAGGAACACTTCATCAGAGAGGTCGTTCAGGACTGGAAATTTGTGGCTCAGGTGTTGGACCGCATCTTCCTATGGGCCTTTCTCACAGTTTCTGTGCTTGGGACCATCCTCATATTTACCCCAGCTCTGCGGATGTACCTCAGCAC
Unigene10767_BSB-T	ATTGATAAGAGTATGAAGAACTTCAAAGCCTTTTTCAGATGGCTGTATGTTGCAATGCTTCGAATGTCAGAAGATCACGTTCCTCCTGAGCTTAACAAGATGACTCAGAAGGATCTGGCTTTTGTGGCTGACTTCCTATCTGAGCATTTCAGCGCTAACGAGGAGCTGTTTGATCGGAAAGGGAAGTATTTCAACGTTGAGCGTGTCGGACAGTACTTGAAGGATGAAGATGAAGACTTGGTATCTCCACCCAACATGGAGGGCAACCAGTGGGTGACATTTGTAAAGCAGAGCACTCATCTAAAAGACAGTCCACTGCTCTTCCCCACTTACCCAAAGAAGTCTTTGCACTTTGTCAAGAGGATGATGGAGGGGTCCATTGATCTGTGCTTACAGAAA…	BY50_1_4370	ATTGATAAGAGTATGAAGAACTTCAAAGCCTTTTTCAGATGGCTGTATGTTGCAATGCTTCGAATGTCAGAAGATCACGTTCCTCCTGAGCTTAACAAGATGACTCAGAAGGATCTGGCTTTTGTGGCTGACTTCCTATCTGAGCATTTCAGTGCTAACGAGGAGCTGTTTGATCGGAAAGGGAAGTATTTCAACGTTGAGCGTGTCGGACAGTACTTGAAGGATGAAGATGAAGACTTGGTATCTCCACCCAACATGGAGGGCAACCAGTGGGTGACATTTGTAAAGCAGAGCACTCATCTAAAAGACAGTCCACTGCTCTTCCCCACTTACCCAAAGAAGTCTTTGCACTTTGTCAAGAGGATGATGGAGGGGTCCATTGATCTGTGCTTACAGAAA…	BY50_2_10397	ATTGATAAGAGTATGAAGAACTTCAAAGCCTTTTTCAGATGGCTGTATGTTGCAATGCTTCGAATGTCAGAAGATCACGTTCCTCCTGAGCTTAACAAGATGACTCAGAAGGATCTGGCTTTTGTGGCTGACTTCCTATCTGAGCATTTCAGCGCTAACGAGGAGCTGTTTGATCGGAAAGGGAAGTATTTCAACGTTGAGCGTGTCGGACAGTACTTGAAGGATGAAGATGAAGACTTGGTATCTCCACCCAACATGGAGGGCAACCAGTGGGTGACATTTGTAAAGCAGAGCACTCATCTAAAAGACAGTCCACTGCTCTTCCCCACTTACCCAAAGAAGTCTTTGCACTTTGTCAAGAGGATGATGGAGGGGTCCATTGATCTGTGCTTACAGAAA…	Unigene34071_BY50-T	ATTGATAAGAGTATGAAGAACTTCAAAGCCTTTTTCAGATGGCTGTATGTTGCAATGCTTCGAATGTCAGAAGATCACGTTCCTCCTGAGCTTAACAAGATGACTCAGAAGGATCTGGCTTTTGTGGCTGACTTCCTATCTGAGCATTTCAGCGCTAACGAGGAGCTGTTTGATCGGAAAGGGAAGTATTTCAACGTTGAGCGTGTCGGACAGTACTTGAAGGATGAAGATGAAGACTTGGTATCTCCACCCAACATGGAGGGCAACCAGTGGGTGACATTTGTAAAGCAGAGCACTCATCTAAAAGACAGTCCACTGCTCTTCCCCACTTACCCAAAGAAGTCTTTGCACTTTGTCAAGAGGATGATGGAGGGGTCCATTGATCTGTGCTTACAGAAA…	BY66_2_5601	ATTGATAAGAGTATGAAGAACTTCAAAGCCTTTTTCAGATGGCTGTATGTTGCAATGCTTCGAATGTCAGAAGATCACGTTCCTCCTGAGCTTAACAAGATGACTCAGAAGGATCTGGCTTTTGTGGCTGACTTCCTATCTGAGCATTTCAGCGCTAACGAGGAGCTGTTTGATCGGAAAGGGAAGTATTTCAACGTTGAGCGTGTCGGACAGTACTTGAAGGATGAAGATGAAGACTTGGTATCTCCACCCAACATGGAGGGCAACCAGTGGGTGACATTTGTAAAGCAGAGCACTCATCTAAAAGACAGTCCACTGCTCTTCCCCACTTACCCAAAGAAGTCTTTGCACTTTGTCAAGAGGATGATGGAGGGGTCCATTGATCTGTGCTTACAGAAA…	BY66_1_5827	ATTGATAAGAGTATGAAGAACTTCAAAGCCTTTTTCAGATGGCTGTATGTTGCAATGCTTCGAATGTCAGAAGATCACGTTCCTCCTGAGCTTAACAAGATGACTCAGAAGGATCTGGCTTTTGTGGCTGACTTCCTATCTGAGCATTTCAGTGCTAACGAGGAGCTGTTTGATCGGAAAGGGAAGTATTTCAACGTTGAGCGTGTCGGACAGTACTTGAAGGATGAAGATGAAGACTTGGTATCTCCACCCAACATGGAGGGCAACCAGTGGGTGACATTTGTAAAGCAGAGCACTCATCTAAAAGACAGTCCACTGCTCTTCCCCACTTACCCAAAGAAGTCTTTGCACTTTGTCAAGAGGATGATGGAGGGGTCCATTGATCTGTGCTTACAGAAA…	Unigene42891_BY66-Gonad	ATTGATAAGAGTATGAAGAACTTCAAAGCCTTTTTCAGATGGCTGTATGTTGCAATGCTTCGAATGTCAGAAGATCACGTTCCTCCTGAGCTTAACAAGATGACTCAGAAGGATCTGGCTTTTGTGGCTGACTTCCTATCTGAGCATTTCAGTGCTAACGAGGAGCTGTTTGATCGGAAAGGGAAGTATTTCAACGTTGAGCGTGTCGGACAGTACTTGAAGGATGAAGATGAAGACTTGGTATCTCCACCCAACATGGAGGGCAACCAGTGGGTGACATTTGTAAAGCAGAGCACTCATCTAAAAGACAGTCCGCTGCTCTTCCCCACTTACCCACAGAAGTCTTTGCACTTTGTCAAGAGGATGATGGAGGGGTCCATTGATCTGTGCTTACAGAAA…	Unigene14992_G-T	ATTGATAAGAGTATGAAGAACTTCAAAGCCTTTTTCAGATGGCTGTATGTTGCAATGCTTCGAATGTCAGAAGATCACGTTCCTCCTGAGCTTAACAAGATGACTCAGAAGGATCTGGCTTTTGTGGCTGACTTCCTATCTGAGCATTTCAGTGCTAACGAGGAGCTGTTTGATCGGAAAGGGAAGTATTTCAACGTTGAGCGTGTCGGACAGTACTTGAAGGATGAAGATGAAGACTTGGTATCTCCACCCAACATGGAGGGCAACCAGTGGGTGACATTTGTAAAGCAGAGCACTCATCTAAAAGACAGTCCGCTGCTCTTCCCCACTTACCCACAGAAGTCTTTGCACTTTGTCAAGAGGATGATGGAGGGGTCCATTGATCTGTGCTTACAGAAA…
Unigene50592_BSB-T	AAACTGAGCGAGGAGATGACTAGTCTATCCCAGCAAGTCTCTCAGCTGAGCAAAGAGCTACAGGAAATGACACGTCTCCTCCGGCCCTTGCTTGTCATTGGATCTCAACCCCTCCTAACAGCCATGAGTCCAACAATACCTCCGTCTACCAGCAGTAGCAGCAGTCCAACAATATCCACACCACCAGCTCCTTCGCC	BY50_1_4446	AAACTGAGCGAGGAGATGACTAGTCTATCCCAGCAAGTCTCTCAGCTGAGCAAAGAGCTACAGGAAATGACACGTCTCCTCCGGCCCTTGCTTGTCATTGGATCTCAACCCCTCCTAACAGCCATGAGTCCAACAATACCTCCGTCTACCAGCAGTAGCAGCAGTCCAACAATATCCACACCACCAGCTCCTTCGCC	BY50_2_2729	AAACTGAGCGAGGAGATGACTAGTCTATCCCAGCAAGTCTCTCAGCTGAGCAAAGAGCTACAGGAAATGACACGTCTCCTCCGGCCCTTGCTTGTCATTGGATCTCAACCCCTCCTAACAGCCATGAGTCCAACAATACCTCCGTCTACCAGCAGTAGCAGCAGTCCAACAATATCCACACCACCAGCTCCTTCGCC	Unigene67347_BY50-T	AAACTGAGCGAGGAGATGACTAGTCTATCCCAGCAAGTCTCTCAGCTGAGCAAAGAGCTACAGGAAATGACACGTCTCCTCCGGCCCTTGCTTGTCATTGGATCTCAACCCCTCCTAACAGCCATGAGTCCAACAATACCTCCGTCTACCAGCAGTAGCAGCAGTCCAACAATATCCACACCACCAGCTCCTTCGCC	BY66_2_5224	AAACTGAGCGAGGAGATGACTAGTCTATCCCAGCAAGTCTCTCAGCTGAGCAAAGAGCTACAGGAAATGACACGTCTCCTCCGGCCCTTGCTTGTCATTGGATCTCAACCCCTCCTAACAGCCATGAGTCCAACAATACCTCCGTCTACCAGCAGTAGCAGCAGTCCAACAATATCCACACCACCAGCTCCTTCGCC	BY66_1_3672	AAACTGAGCGAGGAGATGACTAGTCTATCCCAGCAAGTCTCTCAGCTGAGCAAAGAGCTACAGGAAATGACACGTCTCCTCCGGCCCTTGCTTGTCATTGGATCTCAACCCCTCCTAACAGCCATGAGTCCAACAATACCTCCGTCTACCAGCAGTAGCAGCAGTCCAACAATATCCACACCACCAGCTCCTTCGCC	Unigene15450_BY66-Gonad	AAACTGAGCGAGGAGATGACTAGTCTATCCCAGCAAGTCTCTCAGCTGAGCAAAGAGCTACAGGAAATGACACGTCTCCTCCGGCCCTTGCTTGTCATTGGATCTCAACCCCTCCTAACAGCCATGAGTCCAACAATACCTCCGTCTACCAGCAGTAGCAGCAGTCCAACAATATCCACACCACCAGCTCCTTCGCC	Unigene43725_G-T	AAACTGAGCGAGGAGATGACTAGTCTATCCCAGCAAGTCTCTCAGCTGAGCAAAGAGCTACAGGAAATGACACGTCTCCTCCGGCCCTTGCTTGTCATTGGATCTCAACCCCTCCTAACAGCCATGAGTCCAACAATACCTCCGTCTACCAGCAGTAGCAGCAGTCCAACAATATCCACACCACCAGCTCCTTCGCC
CL2404.Contig2_BSB-T	ATGGCAAACCCTAAAGAGAAGACCCCAATGTGTCTGGTTAATGAGTTAGCCCGTTACAATAAGATCCAACCTGAATACAAGCTACTCAGTGAACAAGGACCAGCCCACTCCAAGATTTTCTCAGTGCGGTTAACTCTGGGGGATCAGCACTGGGATGCAGAGGGGACCAGTATCAAAAAAGCCCAGCACTCAGCAGCATCATGTGCCCTTGCCGAAACTACTCTCCCCAAACCCAGTCACAGAAGTCCCCGCCACCCTGGCAAGAACCCAGGTGGAATCTACAAGGGCTCAGAGTATAACATAACCCACACTGTGGAGCTTAATGCACTTTGTATGAAGTTGGGCAAGAAGCCCATCTATAAGCCTATAGATGCCTACCATGGGATGAGACCAGCATTC…	BY50_1_4486	ATGGCAAACCCTAAAGAGAAGACCCCAATGTGTCTGGTTAATGAGTTAGCCCGTTACAATAAGATCCAACCTGAATACAAGCTACTCAGTGAACAAGGACCAGCCCACTCCAAGATTTTCTCAGTGCGGTTAACTCTGGGGGATCAGCACTGGGATGCAGAGGGGACCAGTATCAAAAAAGCCCAGCACTCAGCAGCATCATGTGCCCTTGCCGAAACTACTCTCCCCAAACCCAGTCACAGAAGTCCCCGCCACCCTGGCAAGAACCCAGGTGGAATCTACAAGGGCTCAGAGTATAACATAACCCACACTGTGGAGCTTAATGCACTTTGTATGAAGTTGGGCAAGAAGCCCATCTATAAGCCTATAGATGCCTACCATGGGATGAGACCAGCATTC…	BY50_2_4971	ATGGCAAACCCTAAAGAGAAGACCCCAATGTGTCTGGTTAATGAGTTAGCCCGTTACAATAAGATCCAACCTGAATACAAGCTACTCAGTGAACAAGGACCAGCCCACTCCAAGATTTTCTCAGTGCGGTTAACTCTGGGGGATCAGCACTGGGATGCAGAGGGGACCAGTATCAAAAAAGCCCAGCACTCAGCAGCATCATGTGCCCTTGCCGAAACTACTCTCCCCAAACCCAGTCACAGAAGTCCCCGCCACCCTGGCAAGAACCCAGGTGGAATCTACAAGGGCTCAGAGTATAACATAACCCACACTGTGGAGCTTAATGCACTTTGTATGAAGTTGGGCAAGAAGCCCATCTATAAGCCTATAGATGCCTACCATGGGATGAGACCAGCATTC…	CL8564.Contig2_BY50-T	ATGGCAAACCCTAAAGAGAAGACCCCAATGTGTCTGGTTAATGAGTTAGCCCGTTACAATAAGATCCAACCTGAATACAAGCTACTCAGTGAACAAGGACCAGCCCACTCCAAGATTTTCTCAGTGCGGTTAACTCTGGGGGATCAGCACTGGGATGCAGAGGGGACCAGTATCAAAAAAGCCCAGCACTCAGCAGCATCATGTGCCCTTGCCGAAACTACTCTCCCCAAACCCAGTCACAGAAGTCCCCGCCACCCTGGCAAGAACCCAGGTGGAATCTACAAGGGCTCAGAGTATAACATAACCCACACTGTGGAGCTTAATGCACTTTGTATGAAGTTGGGCAAGAAGCCCATCTATAAGCCTATAGATGCCTACCATGGGATGAGACCAGCATTC…	BY66_2_2300	ATGGCAAACCCTAAAGAGAAGACCCCAATGTGTCTGGTTAATGAGTTAGCCCGTTACAATAAGATCCAACCTGAATACAAGCTACTCAGTGAACAAGGACCAGCCCACTCCAAGATTTTCTCAGTGCGGTTAACTCTGGGGGATCAGCACTGGGATGCAGAGGGGACCAGTATCAAAAAAGCCCAGCACTCAGCAGCATCATGTGCCCTTGCCGAAACTACTCTCCCCAAACCCAGTCACAGAAGTCCCCGCCACCCTGGCAAGAACCCAGGTGGAATCTACAAGGGCTCAGAGTATAACATAACCCACACTGTGGAGCTAAATGCACTTTGTATGAAGTTGGGCAAGAAGCCCATCTATAAGCCTATAGATGCCTACCATGGGATGAGACCAGCATTC…	BY66_1_132	ATGGCAAACCCTAAAGAGAAGACCCCAATGTGTCTGGTTAATGAGTTAGCCCGTTACAATAAGATCCAACCTGAATACAAGCTACTCAGTGAACAAGGACCAGCCCACTCCAAGATTTTCTCAGTGCGGTTAACTCTGGGGGATCAGCACTGGGATGCAGAGGGGACCAGTATCAAAAAAGCCCAGCACTCAGCAGCATCATGTGCCCTTGCCGAAACTACTCTCCCCAAACCCAGTCACAGAAGTCCCCGCCACCCTGGCAAGAACCCAGGTGGAATCTACAAGGGCTCAGAGTATAACATAACCCACACTGTGGAGCTTAATGCACTTTGTATGAAGTTGGGCAAGAAGCCCATCTATAAGCCTATAGATGCCTACCATGGGATGAGACCAGCATTC…	CL10672.Contig4_BY66-Gonad	ATGGCAAACCCTAAAGAGAAGACCCCAATGTGTCTGGTTAATGAGTTAGCCCGTTACAATAAGATCCAACCTGAATACAAGCTACTCAGTGAACAAGGACCAGCCCACTCCAAGATTTTCTCAGTGCGGTTAACTCTGGGGGATCAGCACTGGGATGCAGAGGGGACCAGTATCAAAAAAGCCCAGCACTCAGCAGCATCATGTGCCCTTGCCGAAACTACTCTCCCCAAACCCAGTCACAGAAGTCCTCGCCACCCTGGCAAGACCCCAGGTGGGATCTACAAGGGCTCAGAGTATAACATAACCCACACTGTGGAGCTAAATGCACTTTGTATGAAGTTGGGCAAGAAGCCCATCTATAAGCCTATAGATGCCTACCATGGGATGAGACCAGCATTC…	CL6572.Contig2_G-T	ATGGCAAACCCTAAAGAGAAGACCCCAATGTGTCTGGTTAATGAGTTAGCCCGTTACAATAAGATCCAACCTGAATACAAGCTACTCAGTGAACAAGGACCAGCCCACTCCAAGATTTTCTCAGTGCGGTTAACTCTGGGGGATCAGCACTGGGATGCAGAGGGGACCAGTATCAAAAAAGCCCAGCACTCAGCAGCATCATGTGCCCTTGCCGAAACTACTCTCCCCAAACCCAGTCACAGAAGTCCTCGCCACCCTGGCAAGACCCCAGGTGGGATCTACAAGGGCTCAGAGTATAACATAACCCACACTGTGGAGCTAAATGCACTTTGTATGAAGTTGGGCAAGAAGCCCATCTATAAGCCTATAGATGCCTACCATGGGATGAGACCAGCATTC…
Unigene24570_BSB-T	TACATAGTGGGCCGTGACCCCGCAGGAATGCCTCACCCAGACACAGGTAAAGACCTCTATGAGCCCTCCCACGGAGCTAAAGTTCTCACCATGGCCCCTGGACTCATATCGCTGGAAATTGTGCCTTTCAAAGTGGCAGCCTACAATAAAGTCAAGAAGGCCATGGATTTTTATGATCCCAAAAAACACCAGGACTATGACTTCATCTCAGGAACCCGCATGAGGAGGATGGCTCGAGAGGGCCAGAACCCCCCTGAAGGCTTCATGGCACCCAAAGCCTGGAACGTTCTCAAGGAATACTACCAGTCTTTGGAGAAGGC	BY50_1_4524	TACATAGTGGGCCGTGACCCCGCAGGAATGCCTCACCCAGACACAGGTAAAGACCTCTATGAGCCCTCCCACGGAGCTAAAGTTCTCACCATGGCCCCTGGACTCATATCGCTGGAAATTGTGCCTTTCAAAGTGGCAGCCTACAATAAAGTCAAGAAGGCCATGGATTTTTATGATCCCAAAAAACACCAGGACTATGACTTCATCTCAGGAACCCGCATGAGGAGGATGGCTCGAGAGGGCCAGAACCCCCCGGAAGGCTTCATGGCACCCAAAGCCTGGAATGTTCTCAAGGAATACTACCAGTCTTTGGAGAAGGC	BY50_2_4880	TACATAGTGGGCCGTGACCCCGCAGGAATGCCTCACCCAGACACAGGTAAAGACCTCTATGAGCCCTCCCACGGAGCTAAAGTTCTCACCATGGCCCCTGGACTCATATCGCTGGAAATTGTGCCTTTCAAAGTGGCAGCCTACAATAAAGTCAAGAAGGCCATGGATTTTTATGATCCCAAAAAACACCAGGACTATGACTTCATCTCAGGAACCCGCATGAGGAGGATGGCTCGAGAGGGCCAGAACCCCCCTGAAGGCTTCATGGCACCCAAAGCCTGGAACGTTCTCAAGGAATACTACCAGTCTTTGGAGAAGGC	Unigene27147_BY50-T	TACATAGTGGGCCGTGACCCCGCAGGAATGCCTCACCCAGACACAGGTAAAGACCTCTATGAGCCCTCCCACGGAGCTAAAGTTCTCACCATGGCCCCTGGACTCATATCGCTGGAAATTGTGCCTTTCAAAGTGGCAGCCTACAATAAAGTCAAGAAGGCCATGGATTTTTATGATCCCAAAAAACACCAGGACTATGACTTCATCTCAGGAACCCGCATGAGGAGGATGGCTCGAGAGGGCCAGAACCCCCCTGAAGGCTTCATGGCACCCAAAGCCTGGAACGTTCTCAAGGAATACTACCAGTCTTTGGAGAAGGC	BY66_2_13590	TACATAGTGGGCCGTGACCCCGCAGGAATGCCTCACCCAGACACAGGTAAAGACCTCTATGAGCCCTCCCACGGAGCTAAAGTTCTCACCATGGCCCCTGGACTCATATCGCTGGAAATTGTGCCTTTCAAAGTGGCAGCCTACAATAAAGTCAAGAAAGCCATGGATTTTTATGATCCCAAAAAACACCAGGACTATGACTTCATCTCAGGAACCCGCATGAGGAGGATGGCTCGAGAGGGCCAGAACCCCCCGGAAGGCTTCATGGCACCCAAAGCCTGGAATGTTCTCAAGGAATACTACCAGTCTTTGGAGAAGGC	BY66_1_4304	TACATAGTGGGCCGTGACCCCGCAGGAATGCCTCACCCAGACACAGGTAAAGACCTCTATGAGCCCTCCCACGGAGCTAAAGTTCTCACCATGGCCCCTGGACTCATATCGCTGGAAATTGTGCCTTTCAAAGTGGCAGCCTACAATAAAGTCAAGAAGGCCATGGATTTTTATGATCCCAAAAAACACCAGGACTATGACTTCATCTCAGGAACCCGCATGAGGAGGATGGCTCGAGAGGGCCAGAACCCCCCTGAAGGCTTCATGGCACCCAAAGCCTGGAATGTTCTCAAGGAATACTACCAGTCTTTGGAGAAGGC	CL14537.Contig1_BY66-Gonad	TACATAGTGGGCCGTGACCCCGCAGGAATGCCTCACCCAGACACAGGTAAAGACCTCTATGAGCCCTCCCACGGAGCTAAAGTTCTCACCATGGCCCCTGGACTCATATCGCTGGAAATTGTGCCTTTCAAAGTGGCAGCCTACAATAAAGTCAAGAAGGCCATGGATTTTTATGATCCCAAAAAACACCAGGACTATGACTTCATCTCAGGAACCCGCATGAGGAGGATGGCTCGAGAGGGCCAGAACCCCCCTGAAGGCTTCATGGCACCCAAAGCCTGGAATGTTCTCAAGGAATACTACCAGTCTTTGGAGAAGGC	Unigene20389_G-T	TACATAGTGGGCCGTGACCCCGCAGGAATGCCTCATCCAGACACTGGTAAAGACCTCTATGAGCCCTCCCACGGAGCTAAAGTTCTCACCATGGCCCCTGGACTCATATCGCTGGAAATTGTGCCTTTCAAAGTGGCAGCCTACAATAAAGTCAAGAAAGCCATGGATTTTTATGATCCCAAAAAACACCAGGACTATGACTTCATCTCAGGAACCCGCATGAGGAGGATGGCTCGAGAGGGCCAGAACCCCCCGGAAGGCTTCATGGCACCCAAAGCCTGGAATGTTCTCAAGGAATACTACCAGTCTTTGGAGAAGGC
Unigene14867_BSB-T	CCGCTGTCCGCTTTTCTCCGTGTAGAAACTGACAGACTTGATTGTTGCCACGACGACCACCATGCAGAGCGTGACGGGGATGAAGAGCATGATGACATGCTTAGCGCCGTATTTGAGGGTCAGCTCCTCTTCCTCTCCGTCAGGAGTGGCCGCTCTCTCTCTCTCCACTGGCACGGGCTCGTCCAAGCCTGAGCTGACCGGCCGTCGTCGTTTAGCGTCTGTTTCCTGGGGCAGGGACATATCATGATCTTGGCTGTACGAGGGGATGGTTGGGCTTTCGGACTGGACCAGAGCGGACCTCTCGTTGTAAGAGTCCTCTTCACTGTCCGAGGTATTCA	BY50_1_15221	CCGCTGTCCGCTCTTCTCCGTGTAAAAACTGACAGACTTGATTGTTGCCACGACAACCACCATGCAGAGCGTGACAGGGATGAAGAGCATGATGACATGCTTAGCTCCATATTTGAGGGTCAGCTCCTCTTCCTCTCCGTCAGGAGTGGCCGCTCTCTCTCTCTCCACTGGCACGGGCTCGTCCAAGCCTGAGCTGACCGGCCGTCGTCGTTTAGCGTCTGTTTCCTGGGGCATGGACAGATCATGATCTTGGCTGTACGAGGGGATGGTTGGGCTTTCGGACTGGACCAGAGCGGACCTCTCGTTGTAAGAGTCCTCTTCACTGTCCGAGGTATTCA	BY50_2_8518	CCGCTGTCCGCTTTTCTCCGTGTAGAAACTGACAGACTTGATTGTTGCCACGACGACCACCATGCAGAGCGTGACGGGGATGAAGAGCATGATGACATGCTTAGCGCCGTATTTGAGGGTCAGCTCCTCTTCCTCTCCGTCAGGAGTGGCCGCTCTCTCTCTCTCCACTGGCACGGGCTCGTCCAAGCCTGAGCTGACCGGCCGTCGTCGTTTAGCGTCTGTTTCCTGGGGCAGGGACATATCATGATCTTGGCTGTACGAGGGGATGGTTGGGCTTTCGGACTGGACCAGAGCGGACCTCTCGTTGTAAGAGTCCTCTTCACTGTCCGAGGTATTCA	Unigene26081_BY50-T	CCGCTGTCCGCTTTTCTCCGTGTAGAAACTGACAGACTTGATTGTTGCCACGACGACCACCATGCAGAGCGTGACGGGGATGAAGAGCATGATGACATGCTTAGCGCCGTATTTGAGGGTCAGCTCCTCTTCCTCTCCGTCAGGAGTGGCCGCTCTCTCTCTCTCCACTGGCACGGGCTCGTCCAAGCCTGAGCTGACCGGCCGTCGTCGTTTAGCGTCTGTTTCCTGGGGCAGGGACATATCATGATCTTGGCTGTACGAGGGGATGGTTGGGCTTTCGGACTGGACCAGAGCGGACCTCTCGTTGTAAGAGTCCTCTTCACTGTCCGAGGTATTCA	BY66_2_6572	CCGCTGTCCGCTTTTCTCCGTGTAGAAACTGACAGACTTGATTGTTGCCACGACGACCACCATGCAGAGCGTGACGGGGATGAAGAGCATGATGACATGCTTAGCGCCGTATTTGAGGGTCAGCTCCTCTTCCTCTCCGTCAGGAGTGGCCGCTCTCTCTCTCTCCACTGGCACGGGCTCGTCCAAGCCTGAGCTGACCGGCCGTCGTCGTTTAGCGTCTGTTTCCTGGGGCAGGGACATATCATGATCTTGGCTGTACGAGGGGATGGTTGGGCTTTCGGACTGGACCAGAGCGGACCTCTCGTTGTAAGAGTCCTCTTCACTGTCCGAGGTATTCA	BY66_1_24799	CCGCTGTCCGCTTTTCTCCGTGTAGAAACTGACAGACTTGATTGTTGCCACGACGACCACCATGCAGAGCGTGACGGGGATGAAGAGCATGATGACATGCTTAGCGCCGTATTTGAGGGTCAGCTCCTCTTCCTCTCCGTCAGGAGTGGCCGCTCTCTCTCTCTCCACTGGCACGGGCTCGTCCAAGCCTGAGCTGACCGGCCGTCGTCGTTTAGCGTCTGTTTCCTGGGGCAGGGACATATCATGATCTTGGCTGTACGAGGGGATGGTTGGGCTTTCGGACTGGACCAGAGCGGACCTCTCGTTGTAAGAGTCCTCTTCACTGTCCGAGGTATTCA	Unigene38773_BY66-Gonad	CCGCTGTCCGCTTTTCTCCGTGTAGAAACTGACAGACTTGATTGTTGCCACGACGACCACCATGCAGAGCGTGACGGGGATGAAGAGCATGATGACATGCTTAGCGCCGTATTTGAGGGTCAGCTCCTCTTCCTCTCCGTCAGGAGTGGCCGCTCTCTCTCTCTCCACTGGCACGGGCTCGTCCAAGCCTGAGCTGACCGGCCGTCGTCGTTTAGCGTCTGTTTCCTGGGGCATGGACAGATCATGATCTTGGCTGTACGAGGGGATGGTTGGGCTTTCGGACTGGACCAGAGCGGACCTCTCGTTGTAAGAGTCCTCTTCACTGTCCGAGGTATTCA	CL2604.Contig1_G-T	CCGCTGTCCGCTCTTCTCCGTGTAAAAACTGACAGACTTGATTGTTGCCACGACAACCACCATGCAGAGCGTGACAGGGATGAAGAGCATGATGACATGCTTAGCTCCATATTTGAGGGTCAGCTCCTCTTCCTCTCCGTCAGGAGTGGCCGCTCTCTCTGTCTCCACTGGCACGGGCTCGTCCAAGCCTGAGCTGACCGGCCGTCGTCGTTTAGCGTCTGTTTCCTGGGGCATGGACAGATCATGATCTTGGCTGTACGAGGGGATGGTTGGGCTTTCGGACTGGACCAGAGCGGACCTCTCGTTGTAAGAGTCCTCTTCACTGTCCGAGGTATTCA
Unigene14700_BSB-T	AAAGAGTTCAAGATGTTTGACGCCATTCTGCCCTCGCTGACCCTCGACGTCACTGACCTGCTGGACGAGGCTCTGCGTCAGTGCAGTATCTGTCAGTCGGTGGCGCAGTGGGAGTGTCTTCAGTGTTACGAGGATGTTGACATCACACCCGGCCAGTTAAAGCAGTACTGCAGCACCTGTAACACACAGGTTCACACACACAAGAAGCGGCAGACGCACAAGCCGACGCAGATCAGAGTGCCGCGGGGCTCATGGGAAGGGCCGGTTCACGGGGCCCGGCAGCGCATGGATCTGTTCGCCGTCACCTGCATCGAGACCAGCCACTACGTGAGCTTCGTCAGACACGGCCCCGAACCCACGGACTGGCTCTTCTTCGACAGCATGGCCGACAGAGAGGG-…	BY50_1_4583	AAAGAGTTCAAGATGTTTGACGCCATTCTGCCCTCGCTGACCCTCGACGTCACTGACCTGCTGGACGAGGCTCTGCGTCAGTGCAGTATCTGTCAGTCGGTGGCGCAGTGGGAGTGTCTTCAGTGTTACGAGGATGTTGACATCACACCCGGCCAGTTAAAGCAGTACTGCAGCACCTGTAACACACAGGTTCACACACACAAGAAGCGGCAGACGCACAAGCCGACGCAGATCAGAGTGCCGCGGGGCTCATGGGAAGGGCCGGTTCACGGGGCCCGGCAGCGCATGGATCTGTTCGCCGTCACCTGCATCGAGACCAGCCACTACGTGAGCTTCGTCAGACACGGCCCCGAACCCACGGACTGGCTCTTCTTCGACAGCATGGCCGACAGAGAGGG-…	BY50_2_5153	AAAGAGTTCAAGATGTTTGACGCCATTCTGCCCTCGCTGACCCTCGACGTCACTGACCTGCTGGACGAGGCTCTGCGTCAGTGCAGTATCTGTCAGTCGGTGGCGCAGTGGGAGTGTCTTCAGTGTTACGAGGATGTTGACATCACACCCGGCCAGTTAAAGCAGTACTGCAGCACCTGTAACACACAGGTTCACACACACAAGAAGCGGCAGACGCACAAGCCGACGCAGATCAGAGTGCCGCGGGGCTCATGGGAAGGGCCGGTTCACGGGGCCCGGCAGCGCATGGATCTGTTCGCCGTCACCTGCATCGAGACCAGCCACTACGTGAGCTTCGTCAGACACGGCCCCGAACCCACGGACTGGCTCTTCTTCGACAGCATGGCCGACAGAGAGGG-…	Unigene1866_BY50-T	AAAGAGTTCAAGATGTTTGACGCCATTCTGCCCTCGCTGACCCTCGACGTCACTGACCTGCTGGACGAGGCTCTGCGTCAGTGCAGTATCTGTCAGTCGGTGGCGCAGTGGGAGTGTCTTCAGTGTTACGAGGATGTTGACATCACACCCGGCCAGTTAAAGCAGTACTGCAGCACCTGTAACACACAGGTTCACACACACAAGAAGCGGCAGACGCACAAGCCGACGCAGATCAGAGTGCCGCGGGGCTCATGGGAAGGGCCGGTTCACGGGGCCCGGCAGCGCATGGATCTGTTCGCCGTCACCTGCATCGAGACCAGCCACTACGTGAGCTTCGTCAGACACGGCCCCGAACCCACGGACTGGCTCTTCTTCGACAGCATGGCCGACAGAGAGGG-…	BY66_2_4633	AAAGAGTTCAAGATGTTTGACGCCATTCTGCCCTCGCTGACCCTCGACGTCACTGACCTGCTGGACGAGGCTCTGCGTCAGTGCAGTATCTGTCAGTCGGTGGCGCAGTGGGAGTGTCTTCAGTGTTATGAGGATGTTGACATCACACCTGGACAGTTAAAGCAGTACTGCAGCACCTGTAACACACAGGTTCACACACACAAGAAGCGGCAGACGCACAAGCCGACGCAGGTCAGAGTGCCGCGGGGCTCATGGGAAGGGCCGGTCCACGGGGCGCGGCAGCGCATGGATCTGTTCGCCGTCACCTGCATCGAGACCAGCCACTACGTGAGCTTCGTCAGACACGGCCCCGAACCCACGGACTGGCTCTTCTTCGACAGCATGGCCGACAGAGAGGG-…	BY66_1_4182	AAAGAGTTCAAGATGTTTGACGCCATTCTGCCCTCGCTGACCCTCGACGTCACTGACCTGCTGGACGAGGCTCTGCGTCAGTGCAGTATCTGTCAGTCGGTGGCGCAGTGGGAGTGTCTTCAGTGTTACGAGGATGTTGACATCACACCCGGCCAGTTAAAGCAGTACTGCAGCACCTGTAACACACAGGTTCACACACACAAGAAGCGGCAGACGCACAAGCCGACGCAGATCAGAGTGCCGCGGGGCTCATGGGAAGGGCCGGTTCACGGGGCCCGGCAGCGCATGGATCTGTTCGCCGTCACCTGCATCGAGACCAGCCACTACGTGAGCTTCGTCAGACACGGCCCCGAACCCACGGACTGGCTCTTCTTCGACAGCATGGCCGACAGAGAGGGT…	CL13982.Contig1_BY66-Gonad	AAAGAGTTCAAGATGTTTGACGCCATTCTGCCCTCGCTGACCCTCGACGTCACTGACCTGCTGGACGAGGCTCTGCGTCAGTGCAGTATCTGTCAGTCGGTGGCGCAGTGGGAGTGTCTTCAGTGTTACGAGGATGTTGACATCACACCCGGCCAGTTAAAGCAGTACTGCAGCACCTGTAACACACAGGTTCACACACACAAGAAGCGGCAGACGCACAAGCCGACGCAGATCAGAGTGCCGCGGGGCTCATGGGAAGGGCCGGTTCACGGGGCCCGGCAGCGCATGGATCTGTTCGCCGTCACCTGCATCGAGACCAGCCACTACGTGAGCTTCGTCAGACACGGCCCCGAACCCACGGACTGGCTCTTCTTCGACAGCATGGCCGACAGAGAGGG-…	Unigene15545_G-T	AAAGAGTTCAAGATGTTTGACGCCATTCTGCCCTCGCTGACCCTCGACATCACTGACCTGCTGGACGAGGCTCTGCGTCAGTGCAGTATCTGTCAGTCGGTGGCGCAGTGGGAGTGTCTTCAGTGTTATGAGGATGTTGACATCACACCTGGACAGTTAAAGCAGTACTGCAGCACCTGTAACACACAGGTTCACACACACAAGAAGCGGCAGACGCACAAGCCGACGCAGGTCAGAGTGCCGCGGGGCTCATGGGAAGGGCCGGTCCACGGGGCGCGGCAGCGCATGGATCTGTTCGCCGTCACCTGCATCGAGACCAGCCACTACGTGAGCTTCGTCAGACACGGCCCCGAACCCACGGACTGGCTCTTCTTCGACAGCATGGCCGACAGAGAGGG-…
Unigene37966_BSB-T	GCCAACAGATACACTGAGCGGGACGCCAGTGGCATGCTGTACAACCTGGCCAATGCTATTAAGTACTTACACAGCCTTAACATCGTTCACCGAGACATCAAGCCAGAGAACCTTTTGGTGTACGAGCATCAAGACGGAAGCAAATCGCTGAAGCTGGGCGACTTTGGCTTGGCCACCGTGGTAGACGGACCCCTGTACACTGTCTGCGGAACACCCACATATGTAGC	BY50_1_4602	GCCAACAGATACACTGAGCGGGACGCCAGTGGCATGCTGTACAACCTGGCCAATGCTATTAAGTACTTACACAGCCTTAACATCGTTCACCGAGACATCAAGCCAGAGAACCTTTTGGTGTACGAGCATCAAGACGGAAGCAAATCGCTGAAGCTGGGCGACTTTGGCTTGGCCACCGTGGTAGACGGACCCCTGTACACTGTCTGCGGAACACCCACATATGTAGC	BY50_2_3318	GCCAACAGATACACTGAGCGGGACGCCAGTGGCATGCTGTACAACCTGGCCAATGCTATTAAGTACTTACACAGCCTTAACATCGTTCACCGAGACATCAAGCCAGAGAACCTTTTGGTGTACGAGCATCAAGACGGAAGCAAATCGCTGAAGCTGGGCGACTTTGGCTTGGCCACCGTGGTAGACGGACCCCTGTACACTGTCTGCGGAACACCCACATATGTAGC	Unigene47297_BY50-T	GCCAACAGATACACTGAGCGGGACGCCAGTGGCATGCTGTACAACCTGGCCAATGCTATTAAGTACTTACACAGCCTTAACATCGTTCACCGAGACATCAAGCCAGAGAACCTTTTGGTGTACGAGCATCAAGACGGAAGCAAATCGCTGAAGCTGGGCGACTTTGGCTTGGCCACCGTGGTAGACGGACCCCTGTACACTGTCTGCGGAACACCCACATATGTAGC	BY66_2_3461	GCCAACAGATACACTGAGCGGGACGCCAGTGGCATGCTGTACAACCTGGCCAATGCTATTAAGTACTTACACAGCCTTAACATCGTTCACCGAGACATCAAGCCAGAGAACCTTTTGGTGTACGAGCATCAAGACGGAAGCAAATCGCTGAAGCTGGGCGACTTTGGCTTGGCCACCGTGGTAGACGGACCCCTGTACACTGTCTGCGGAACACCCACATATGTAGC	BY66_1_3210	GCCAACAGATACACTGAGCGGGACGCCAGTGGCATGCTGTACAACCTGGCCAATGCTATTAAGTACTTACACAGCCTTAACATCGTTCACCGAGACATCAAGCCAGAGAACCTTTTGGTGTACGAGCATCAAGACGGAAGCAAATCGCTGAAGCTGGGCGACTTTGGCTTGGCCACCGTGGTAGACGGACCCCTGTACACTGTCTGCGGAACACCCACATATGTAGC	CL15798.Contig1_BY66-Gonad	GCCAACAGATACACTGAGCGGGACGCCAGTGGCATGCTGTACAACCTGGCCAATGCTATTAAGTACTTACACAGCCTTAACATCGTTCACCGAGACATCAAGCCAGAGAACCTTTTGGTGTACGAGCATCAAGACGGAAGCAAATCGCTGAAGCTGGGCGACTTTGGCTTGGCCACCGTGGTAGACGGACCCCTGTACACTGTCTGCGGAACACCCACATATGTAGC	Unigene55578_G-T	GCCAACAGATACACTGAGCGGGACGCCAGTGGCATGCTGTACAACCTGGCCAATGCTATTAAGTACTTACACAGCCTTAACATCGTTCACCGAGACATCAAGCCAGAGAACCTTTTGGTGTACGAGCATCAAGACGGAAGCAAATCGCTGAAGCTGGGCGACTTTGGCTTGGCCACCGTGGTAGACGGACCCCTGTACACTGTCTGTGGAACACCCACATATGTAGC
Unigene25263_BSB-T	GATGACCGAAATCCTTTCAAAGTGGGCATGAAGGATATGGCGCACTTCTTCTCTCTCAAGCCCATTCGCTTCTTCAACCGTTTCATCGACATCAAAGCCTATGTGACTCACTATCTAGACAAGACATTTTACAACTTGACGACTGTGGCTCTTCATGACTGGGCCACGTACAGCGAGATGAGGAATCTCGCCACACAGCGCTATGGGTTAGTCATGACTGAGGCCCATCTCCCCAGCCAAACTCTGGAACAGGGACTGGACGTCCTTGAGATCATGAGGAACATTCACGTCTTCGTCTCCCGCTACCTCTACAACCTAAACAACCAGATCTTCATTGAGAGGACCAGCAACAACAAGCACTTAAATACCATTAACATCCGCCATATTGCCAACTCCATT…	BY50_1_4621	GATGACCGAAATCCTTTCAAAGTGGGCATGAAGGATATGGCGCACTTCTTCTCTCTCAAGCCCATTCGCTTCTTCAACCGTTTCATCGACATCAAAGCCTATGTGACTCACTATCTAGACAAGACATTTTACAACTTGACGACTGTGGCTCTTCATGACTGGGCCACGTACAGCGAGATGAGGAATCTCGCCACACAGCGCTATGGGTTAGTCATGACTGAGGCCCATCTCCCCAGCCAAACTCTGGAACAGGGACTGGACGTCCTTGAGATCATGAGGAACATTCACGTCTTCGTCTCCCGCTACCTCTACAACCTAAACAACCAGATCTTCATTGAGAGGACCAGCAACAACAAGCACTTAAATACCATTAACATCCGCCATATTGCCAACTCCATT…	BY50_2_2710	GATGACCGAAATCCTTTCAAAGTGGGCATGAAGGATATGGCGCACTTCTTCTCTCTCAAGCCCATTCGCTTCTTCAACCGCTTCATCGACATCAAAGCCTATGTGACTCACTATCTAGACAAGACATTTTACAACTTGACGACTGTGGCTCTTCATGACTGGGCCACGTACAGCGAGATGAGGAATCTCGCCACACAGCGCTATGGGTTAGTCATGACTGAGGCCCATCTCCCCAGCCAAACTCTGGAACAGGGACTGGACGTCCTTGAGATCATGAGGAACATTCACGTCTTCGTCTCCCGCTACCTCTACAACCTAAACAACCAGATCTTCATTGAGAGGACCAGCAACAACAAGCACTTAAATACCATTAACATCCGCCATATTGCCAACTCCATT…	Unigene34326_BY50-T	GATGACCGAAATCCTTTCAAAGTGGGCATGAAGGATATGGCGCACTTCTTCTCTCTCAAGCCCATTCGCTTCTTCAACCGTTTCATCGACATCAAAGCCTATGTGACTCACTATCTAGACAAGACATTTTACAACTTGACGACTGTGGCTCTTCATGACTGGGCCACGTACAGCGAGATGAGGAATCTCGCCACACAGCGCTATGGGTTAGTCATGACTGAGGCCCATCTCCCCAGCCAAACTCTGGAACAGGGACTGGACGTCCTTGAGATCATGAGGAACATTCACGTCTTCGTCTCCCGCTACCTCTACAACCTAAACAACCAGATCTTCATTGAGAGGACCAGCAACAACAAGCACTTAAATACCATTAACATCCGCCATATTGCCAACTCCATT…	BY66_2_3187	GATGACCGAAATCCTTTCAAAGTGGGCATGAAGGATATGGCGCACTTCTTCTCTCTCAAGCCCATTCGCTTCTTCAACCGTTTCATCGACATCAAAGCCTATGTGACTCACTATCTAGACAAGACATTTTACAACTTGACGACTGTGGCTCTTCATGACTGGGCCACGTACAGCGAGATGAGGAATCTCGCCACACAGCGCTATGGGTTGGTCATGACTGAAGCCCATCTCCCCAGCCAAACTCTGGAACAGGGACTGGACGTCCTTGAGATCATGAGGAACATTCACGTCTTCGTCTCCCGCTACCTCTACAACCTAAACAACCAGATCTTCATTGAGAGGACCAGCAACAACAAGCACTTGAATACTATTAACATCCGCCACATTGCCAACTCCATT…	BY66_1_2206	GATGACCGAAATCCTTTCAAAGTGGGCATGAAGGATATGGCGCACTTCTTCTCTCTCAAGCCCATTCGCTTCTTCAACCGCTTCATCGACATCAAAGCCTATGTGACTCACTATCTAGACAAGACATTTTACAACTTGACGACTGTGGCTCTTCATGACTGGGCCACGTACAGCGAGATGAGGAATCTCGCCACACAGCGCTATGGGTTGGTCATGACTGAAGCCCATCTCCCCAGCCAAACTCTGGAACAGGGACTGGACGTCCTTGAGATCATGAGGAACATTCACGTCTTCGTCTCCCGCTACCTCTACAACCTAAACAACCAGATCTTCATTGAGAGGACCAGCAACAACAAGCACTTGAATACTATTAACATCCGCCACATTGCCAACTCCATT…	Unigene6772_BY66-Gonad	GATGACCGAAATCCTTTCAAAGTGGGCATGAAGGATATGGCGCACTTCTTCTCTCTCAAGCCCATTCGCTTCTTCAACCGCTTCATCGACATCAAAGCCTATGTGACTCACTATCTAGACAAGACATTTTACAACTTGACGACTGTGGCTCTTCATGACTGGGCCACGTACAGCGAGATGAGGAATCTCGCCACACAGCGCTATGGGTTGGTCATGACTGAAGCCCATCTCCCCAGCCAAACTCTGGAACAGGGACTGGACGTCCTTGAGATCATGAGGAACATTCACGTCTTCGTCTCCCGCTACCTCTACAACCTAAACAACCAGATTTTCATTGAGAGGACCAGCAACAACAAGCACTTGAATACTATTAACATCCGCCACATTGCCAACTCCATT…	Unigene4497_G-T	GATGACCGAAATCCTTTCAAAGTGGGCATGAAGGATATGGCGCACTTCTTCTCTCTCAAGCCCATTCGCTTCTTCAACCGCTTCATCGACATCAAAGCCTATGTGACTCACTATCTAGACAAGACATTTTACAACTTGACGACTGTGGCTCTTCATGACTGGGCCACGTACAGCGAGATGAGGAATCTCGCCACACAGCGCTATGGGTTGGTCATGACTGAAGCCCATCTCCCCAGCCAAACTCTGGAACAGGGACTGGACGTCCTTGAGATCATGAGGAACATTCACGTCTTCGTCTCCCGCTACCTCTACAACCTAAACAACCAGATCTTCATTGAGAGGACCAGCAACAACAAGCACTTGAATACTATTAACATCCGCCACATTGCCAACTCCATT…
CL770.Contig3_BSB-T	ATTGCAGACGGACCAACGAAGACCTATTGTCACAGAAGGCTTAACTTCCTGATGTCCAAGTTCCAACTACATGAAATGCTGAACGAGATGGCCGAGTTAAAGGAACTGAAATGCGTTCCTCACAGAGACTTCTACAATGTCAGAAAGGT-----------------------------------------------------------------------------------------TGATACGCACATTCACGCAGCTGCCTGCATGAACCAGAAGCATCTTCTGAAGTTCATCCAGGACACCTATAAGACAGAAGCGGAGCGAGTGGTGCTGGAGAAGAACGGAAAGAAGCTCACCCTCAAACAGGTGTTTGACAATCTGAAAATGGACCCTTACG…	BY50_1_4668	ATTGCAGACGGACCAACGAAGACCTATTGTCACAGAAGGCTTAACTTCCTGATGTCCAAGTTCCAACTACATGAAATGCTGAACGAGATGGCCGAGTTAAAGGAACTGAAATGCGTTCCTCACAGAGACTTCTACAATGTCAGAAAGGTATTTTATATAAAGTGGCATAAACACTAATATTTACATAATTTACTGCATAAAGACACTTCTAAATGTACATATATGTGAATATTCAGGTTGATACGCACATTCACGCAGCTGCCTGCATGAACCAGAAGCATCTTCTGAAGTTCATCCAGGACACCTATAAGACAGAAGCGGAGCGAGTGGTGCTGGAGAAGAACGGAAAGAAGCTCACCCTCAAACAGGTGTTTGACAATCTGAAAATGGACCCTTACG…	BY50_2_5885	ATTGCAGACGGACCAACGAAGACCTATTGTCACAGAAGGCTTAACTTCCTGATGTCCAAGTTCCAACTACATGAAATGCTGAACGAGATGGCCGAGTTAAAGGAACTGAAATGCGTTCCTCACAGAGACTTCTACAATGTCAGAAAGGT-----------------------------------------------------------------------------------------TGATACGCACATTCACGCAGCTGCCTGCATGAACCAGAAGCATCTTCTGAAGTTCATCCAGGACACCTATAAGACAGAAGCGGAGCGAGTGGTGCTGGAGAAGAACGGAAAGAAGCTCACCCTCAAACAGGTGTTTGACAATCTGAAAATGGACCCTTACG…	CL4790.Contig2_BY50-T	ATTGCAGACGGACCAACGAAGACCTATTGTCACAGAAGGCTTAACTTCCTGATGTCCAAGTTCCAACTACATGAAATGCTGAACGAGATGGCCGAGTTAAAGGAACTGAAATGCGTTCCTCACAGAGACTTCTACAATGTCAGAAAGGT-----------------------------------------------------------------------------------------TGATACGCACATTCACGCAGCTGCCTGCATGAACCAGAAGCATCTTCTGAAGTTCATCCAGGACACCTATAAGACAGAAGCGGAGCGAGTGGTGCTGGAGAAGAACGGAAAGAAGCTCACCCTCAAACAGGTGTTTGACAATCTGAAAATGGACCCTTACG…	BY66_2_4241	ATTGCAGACGGACCAACGAAGACCTATTGTCACAGAAGGCTTAACTTCCTGATGTCCAAGTTCCAACTACATGAAATGCTGAACGAGATGGCCGAGTTAAAGGAACTGAAATGCGTTCCTCACAGAGACTTCTACAATGTCAGAAAGGT-----------------------------------------------------------------------------------------TGATACGCACATTCACGCAGCTGCCTGCATGAACCAGAAGCATCTTCTGAAGTTCATCCAGGACACCTATAAGACAGAAGCGGAGCGAGTGGTGCTGGAGAAGAACGGAAAGAAGCTCACCCTCAAACAGGTGTTTGACAATCTGAAAATGGACCCTTACG…	BY66_1_7062	ATTGCAGACGGTCCAACGAAGACCTATTGTCACAGAAGGCTTAACTTCCTGATGTCCAAGTTCCAACTACATGAAATGCTGAACGAGATGGCCGAGTTAAAGGAACTGAAATGCGTTCCTCACAGAGACTTCTACAATGTCAGAAAGGT-----------------------------------------------------------------------------------------TGATACGCACATTCACGCAGCTGCCTGCATGAACCAGAAGCATCTTCTGAAGTTCATCCAGGACACCTATAAGACAGAAGCGGAGCGAGTGGTGCTGGAGAAGAGCGGAAAGAAGCTCACCCTCAAACAGGTGTTTGACAATCTGAAAATGGACCCTTACG…	CL5607.Contig1_BY66-Gonad	ATTGCAGACGGACCAACGAAGACCTATTGTCACAGAAGGCTTAACTTCCTGATGTCCAAGTTCCAACTACATGAAATGCTGAACGAGATGGCCGAGTTAAAGGAACTGAAATGCGTTCCTCACAGAGACTTCTACAATGTCAGAAAGGT-----------------------------------------------------------------------------------------TGATACGCACATTCACGCAGCTGCCTGCATGAACCAGAAGCATCTTCTGAAGTTCATCCAGGACACCTATAAGACAGAAGCGGAGCGAGTGGTGCTGGAGAAGAGCGGAAAGAAGCTCACCCTCAAACAGGTGTTTGACAATCTGAAAATGGACCCTTACG…	Unigene30985_G-T	ATTGCAGACGGTCCAACGAAAACCTATTGTCACAGAAGGCTTAACTTCCTGATGTCCAAGTTCCAACTACATGAAATGCTGAACGAGATGGCCGAGTTAAAGGAGCTGAAATGTGTTCCTCACAGAGACTTCTACAATGTCAGAAAGGT-----------------------------------------------------------------------------------------TGATACGCACATTCACGCAGCTGCCTGCATGAACCAGAAGCATCTTCTGAAGTTCATCCAGGACACCTATAAGACAGAAGCGGAGCGAGTGGTGCTGGAGAAGAGCGGAAAGAAGCTCACCCTCAAACAGGTGTTTGACAATCTGAAAATGGACCCTTACG…
CL4953.Contig1_BSB-T	CTGGAGAAGCAGGAGCAATCCAGTGTGGAGGCCATCCAGCACCTCACACAGAAGACCCAGACACTGGAGCAGGAGCTGAAGAATACTTCTGCTGAGTTAGAAAAGAAGTGTGCTGAGATGCAGGCTTTAGAAGAGGCTCATGTGACTGCAATCAAAAAACTAGAGGAGGATCACAACAGCTGTCTTGCCAAGCTGGGTGATGTTACTACTGATTTTGAGAGCACAAGACGGTCTCTGGGTGACCAGAAGGACCAGGCTGAGGCTCAAGCCAATCAGCTGCAGGAAGAGATGAACCAACTGAAGCAACAGTTCCAGCAGGACCAGCAGAAACTCATAAGCTACCAGGAAATGCAGGATAAACAGCGAGAGGAGTATGCTAGGATGCTTTCAGAAGTTCAG…	BY50_1_4669	CTGGAGAAGCAGGAGCAATCCAGTGTGGAGGCCATCCAGCACCTCACACAGAAGACCCAGACACTGGAGCAGGAGCTGAAGAATACTTCTGCTGAGTTAGAAAAGAAGTGTGCTGAGATGCAGGCTTTAGAAGAGGCTCATGTGACTGCAATCAAAAAACTAGAGGAGGATCACAACAGCTGTCTTGCCAAGCTGGGTGATGTTACTACTGATTTTGAGAGCACAAGACGGTCTCTGGGTGACCAGAAGGACCAGGCTGAGGCTCAAGCCAATCAGCTGCAGGAAGAGATGAACCAACTGAAGCAACAGTTCCAGCAGGACCAGCAGAAACTCATAAGCTACCAGGAAATGCAGGATAAACAGCGAGAGGAGTATGCTAGGATGCTTTCAGAAGTTCAG…	BY50_2_6292	CTGGAGAAGCAGGAGCAATCCAGTGTGGAGGCCATCCAGCACCTCACACAGAAGACCCAGACACTGGAGCAGGAGCTGAAGAATACTTCTGCTGAGTTAGAAAAGAAGTGTGCTGAGATGCAGGCTTTAGAAGAGGCTCATGTGACTGCAATCAAAAAACTAGAGGAGGATCACAACAGCTGTCTTGCCAAGCTGGGTGATGTTACTACTGATTTTGAGAGCACAAGACGGTCTCTGGGTGACCAGAAGGACCAGGCTGAGGCTCAAGCCAATCAGCTGCAGGAAGAGATGAACCAACTGAAGCAACAGTTCCAGCAGGACCAGCAGAAACTCATAAGCTACCAGGAAATGCAGGATAAACAGCGAGAGGAGTATGCTAGGATGCTTTCAGAAGTTCAG…	Unigene41518_BY50-T	CTGGAGAAGCAGGAGCAATCCAGTGTGGAGGCCATCCAGCACCTCACACAGAAGACCCAGACACTGGAGCAGGAGCTGAAGAATACTTCTGCTGAGTTAGAAAAGAAGTGTGCTGAGATGCAGGCTTTAGAAGAGGCTCATGTGACTGCAATCAAAAATCTAGAAGAGGAACAGAACAGCTGTCTTGCCAAGCTGGGAGACGTTACTACAGATTTTGAGAGCACAAGACGGTCTCTGGGTGACCAGAAGGACCAGGCTGAGGCTCAAGCCAATCAGCTGCAGGAAGAGATGAACCAACTGAAGCAACAGTTCCAGCAGGACCAGCAGAAACTCATAAGCTACCAGGAAATGCAGGATAAACAGCGAGAGGAGTATGCTAGGATGCTTTCAGAAGTTCAG…	BY66_2_4628	CTGGAGAAGCAGGAGCAATCCAGTGTGGAGGCCATCCAGCACCTCACACAGAAGACCCAGACACTGGAGCAGGAGCTGAAGAATACTTCTGCTGAGTTAGAAAAGAAGTGTGCTGAGATGCAGGCTTTAGAAGAGGCTCATGTGACTGCAATCAAAAAACTAGAGGAGGATCACAACAGCTGTCTTGCCAAGCTGGGTGATGTTACTACTGATTTTGAGAGCACAAGACGGTCTCTGGGTGACCAGAAGGACCAGGCTGAGGCTCAAGCCAATCAGCTGCAGGAAGAGATGAACCAACTGAAGCAACAGTTCCAGCAGGACCAGCAGAAACTCATAAGCTACCAGGAAATGCAGGATAAACAGCGAGAGGAGTATGCTAGGATGCTTTCAGAAGTTCAG…	BY66_1_5177	CTGGAGAAGCAGGAGCAATCCAGTGTGGAGGCCATCCAGCACCTCACACAGAAGACCCAGACACTGGAGCAGGAGCTGAAGAATACTTCTGCTGAGTTAGAAAAGAAGTGTGCTGAGATGCAGGCTTTAGAAGAGGCTCATGTGACTGCAATCAAAAAACTAGAGGAGGATCACAACAGCTGTCTTGCCAAGCTGGGTGATGTTACTACTGATTTTGAGAGCACAAGACGGTCTCTGGGTGACCAGAAGGACCAGGCTGAGGCTCAAGCCAATCAGCTGCAGGAAGAGATGAACCAACTGAAGCAACAGTTCCAGCAGGACCAGCAGAAACTCATAAGCTACCAGGAAATGCAGGATAAACAGCGAGAGGAGTATGCTAGGATGCTTTCAGAAGTTCAG…	Unigene53448_BY66-Gonad	CTGGAGAAGCAGGAGCAATCCAGTGTGGAGGCCATCCAGCACCTCACACAGAAGACCCAGACACTGGAGCAGGAGCTGAAGAATACTTCTGCGGAGTTAGAAAAGAAGTGTGCTGAGATGCAGGCTTTAGAAGAGGCTCATGTGACTGCAATCAAAAATCTAGAAGAGGAACAGAACAGCTGTCTTGCCAAGCTGGGAGACGTTACTACAGATTTTGAGAGCACAAGACGGTCTCTGGGTGATCAGAAGGACCAGGCTGAGGCTCAAGCCCATCAGCTGCAGGAAGAGATGAACCAACTGAAGCAACAGTTGCAGCAGAACCAGCAGAAACTCATAAGCTACCAGGAAATGCAGGATAAACAGAAAGAGGAGTATGCTAGGATGCTTTTAGAAGTTCAG…	Unigene32854_G-T	CTGGAGAAGCAGGAGCAATCCAGTGTGGAGGCCATCCAGCACCTCACACAGAAAAACCAGACGCTGGAGCAGGAGCTGAAGAACACTTCTGCTGAGTTAGAAAAGAAGTGTGCTGAGATGCAGGCTTTAGAAGAGGCTCATGTGACTGCAATCAAAAATCTAGAAGAGGAACAGAACAGCTGTCTTGCCAAGCTGGGAGACGTTACTACAGATTTTGAGAGCACAAGACGGTCTCTGGGTGATCAGAAGGACCAGGCTGAGGCTCAAGCCCATCAGCTGCAGGAAGAGATGAACCAACTGAAGCAACAGTTGCAGCAGAACCAGCAGAAACTCATAAGCTACCAGGAAATGCAGGATAAACAGAAAGAGGAGTATGCTAGGATGCTTTTAGAAGTTCAG…
Unigene24120_BSB-T	AAACGCAGTAAACTCCACAAAGCCTGTGTTTTTCAGGAGCAGATTGTCTGTTTGTGCGATATCCCTGTGGTCAAAGCGTATAACCCAGCTCGTGGAGAATGGAGGAGGATCGGAGACATTCCTATTGACAGCAGTGCTCTCAACTACCAAGTTGTGCAGCACAACAGCAAACTTCTGCTTCTTACTATTGCAATAGTCCATCACAACAAAAACAGGCTTATTATACATGAATATGATCCCACTAGGGACTCGTGGAAAAACGTGGCCACCATGTTTGGATCCTCCTTCGGATCCATAAGCCTCTCCACCCGGGTGTATACTGCATGCTTGGGGTCCGGTCAGAATTTCATCTTGGAGGAGGATGACGACAGCGGCTCCAGTGCTGACTGGGACTTCGAT…	BY50_1_4801	AAACGCAGTAAACTCCACAAAGCCTGTGTTTTTCAGGAGCAGATTGTCTGTTTGTGCGATATCCCTGTGGTTAAAGCGTATAACCCAGCTCGTGGAGAATGGAGGCGGATCGGAGACATTCCTATTGACAGCAGTGCTCTCAACTACCAAGTTGTGCAGCACAACAGCAAACTTCTGCTTCTTACTATTGCAATAGTCCATCACAACAAAAACAGGCTCATTATACATGAATATGATCCCACTAGGGACTCGTGGAAAAACGTGGCCACCATGTTTGGATCCTCCTTCGGATCCATAAGCCTCTCCACCCGGGTTTATACTGCATGCTTGGGGTCCGGTCAGAATTTCATCTTGGAGGAGGATGACGACAGCGGCTCCAGTGCTGACTGGGACTTCGAT…	BY50_2_5938	AAACGCAGTAAACTCCACAAAGCCTGTGTTTTTCAGGAGCAGATTGTCTGTTTGTGCGATATCCCTGTGGTTAAAGCGTATAACCCAGCTCGTGGAGAATGGAGGAGGATCGGAGACATTCCTATTGACAGCAGTGCTCTCAACTACCAAGTTGTGGAACACAACAGCAAACTTCTGCTTCTAACTATTGCAATAGTCCATCACAACAAAAACAGGCTTATTATACATGAATATGATCCCACTAGGGACTCGTGGAAAAACGTGGCCACCATGTTTGGATCCTCCTTCGGATCCATAAGCCTCTCCACCCGGGTTTATACTGCATGCTTGGGGTCCGGTCAGAATTTCATCTTGGAGGAGGATGACGACAGCGGCTCCAGTGCTGACTGGGACTTCGAT…	Unigene28228_BY50-T	AAACGCAGTAAACTCCACAAAGCCTGTGTTTTTCAGGAGCAGATTGTCTGTTTGTGCGATATCCCTGTGGTCAAAGCGTATAACCCAGCTCGTGGAGAATGGAGGCGGATCGGAGACATTCCTATTGACAGCAGTGCTCTCAACTACCAAGTTGTGCAGCACAACAGCAAACTTCTGCTTCTTACTATTGCAATAGTCCATCACAACAAAAACAGGCTCATTATACATGAATATGATCCCACTAGGGACTCGTGGAAAAACGTGGCCACCATGTTTGGATCCTCCTTCGGATCCATAAGCCTCTCCACCCGGGTTTATACTGCATGCTTGGGGTCCGGTCAGAATTTCATCTTGGAGGAGGATGACGACAGCGGCTCCAGTGCTGACTGGGACTTCGAT…	BY66_2_7303	AAACGCAGTAAACTCCACAAAGCCTGTGTTTTTCAGGAGCAGATTATCTGTTTGTGCGATATCCCTGTGGTCAAAGCGTATAACCCAGCTCGTGGAGAATGGAGGCGGATCGGAGACATTCCTATTGACAGCAGTGCTCTCAACTACCAAGTTGTGGAACACAACAGCAAACTTCTGCTTCTAACTATTGCAATAGTCCATCACAACAAAAACAGGCTTATTATACATGAATATGATCCCACTAGGGACTCGTGGAAAAACGTGGCCACCATGTTTGGATCCTCCTTCGGATCCATAAGCCTCTCCACCCGGGTGTATACTGCATGCTTGGGGTCCGGTCAGAATTTCATCTTGGAGGAGGATGACGACAGCGGCTCCAGTGCTGACTGGGACTTCGAT…	BY66_1_5642	AAACGCAGTAAACTCCACAAAGCCTGTGTTTTTCAGGAGCAGATTGTCTGTTTGTGCGATATCCCTGTGGTTAAAGCGTATAACCCAGCTCGTGGAGAATGGAGGAGGATCGGAGACATTCCTATTGACAGCAGTGCTCTCAACTACCAAGTTGTGGAACACAACAGCAAACTTCTGCTTCTAACTATTGCAATAGTCCATCACAACAAAAACAGGCTTATTATACATGAATATGATCCCACTAGGGACTCGTGGAAAAACGTGGCCACCATGTTTGGATCCTCCTTCGGATCCATAAGCCTCTCCACCCGGGTTTATACTGCATGCTTGGGGTCCGGTCAGAATTTCATCTTGGAGGAGGATGACGACAGCGGCTCCAGTGCTGACTGGGACTTCGAT…	Unigene147_BY66-Gonad	AAACGCAGTAAACTCCACAAAGCCTGTGTTTTTCAGGAGCAGATTATCTGTTTGTGCGATATCCCTGTGGTCAAAGCGTATAACCCAGCTCGTGGAGAATGGAGGAGGATCGGAGACATTCCTATTGACAGCAGTGCTCTCAACTACCAAGTTGTGGAACACAACAGCAAACTTCTGCTTCTAACTATTGCAATAGTCCATCACAACAAAAACAGGCTCATTATACATGAATATGATCCCACTAGGGACTCGTGGAAAAACGTGGCCACCATGTTTGGATCCTCCTTCGGATCCATAAGCCTCTCCACCCGGGTTTATACTGCATGCTTGGGGTCCGGTCAGAATTTCATCTTGGAGGAGGATGACGACAGCGGCTCCAGTGCTGACTGGGACTTCGAT…	Unigene24684_G-T	AAACGCAGTAAACTCCACAAAGCCTGTGTTTTTCAGGAGCAGATTATCTGTTTGTGCGATATCCCTGTGGTCAAAGCGTATAACCCAGCTCGTGGAGAATGGAGGCGGATCGGAGACATTCCTATTGACAGCAGTGCTCTCAACTACCAAGTTGTGGAACACAACAGCAAACTTCTGCTTCTAACTATTGCAATAGTCCATCACAACAAAAACAGGCTCATTATACATGAATATGATCCCACTAGGGACTCGTGGAAAAACGTGGCCACCATGTTTGGATCCTCCTTCGGATCCATAAGCCTCTCCACCCGGGTTTATACTGCATGCTTGGGGTCCGGTCAGAATTTCATCTTGGAGGAGGATGACGACAGCGGCTCCAGTGCTGACTGGGACTTCGAT…
CL6405.Contig1_BSB-T	CACCAACAGGACCAGAATAACAACGAGCTGGAACTGAAAATGGACGATGCAAGAGAATGCATTCGGAAATCAGAGACGGTGAAACTAAAGGCAGAGGTGCGTCTGAACCTCCTCAGAGATGTGGGTGTGGCTGTAGACGTCTGGCTGAAGAGTGCCATGAACCAAGTGATGGAGGAACTGGAGAACGAGAGATGGGCGGCCCTCAATACCCATGAACCGCCATTCTCTCACTCTGTAGATTTGGAGAGAGAAGATGATGAGGACACAGAGACGTTAGACGACAGCAGTTCCAGCCCCTCCAGCACTCACAGGAACTACCCGCTCACCTGCTCTGTGCTGTACTCGTATCAGGCATCCCAGCCTGATGAGCTCACCATCCAGGAACAGGAAATACTGGAG…	BY50_1_4846	CACCAACAGGACCAGAATAACAATGAGCTGGAACTGAAAATGGACGATGCAAGAGAATGCATTCGGAAATCAGAGACGGTGAAACTAAAGGCAGAGGTGCGTCTGAACCTCCTCAGAGATGTGGGTGTGGCTGTAGACGTCTGGCTGAAGAGTGCCATGAACCAAGTGATGGAGGAACTGGAGAACGAGAGATGGGCGGCCCTCAACACCCATGATGCGCCATTCTCTCACTCTGTAGATTTGGACAGAGAAGATGATGAGGACACAGAGACGTTAGACGACAGCAGTTCCAGCCCCTCCAGCACTCACAGGAACTACCCGCTCACCTGCTCTGTGCTGTACTCGTATCAGGCATCCCAGCCTGATGAGCTCACCATCCAGGAACAGGAAATACTGGAG…	BY50_2_5190	CACCAACAGGACCAGAATAACAACGAGCTGGAACTGAAAATGGACGATGCAAGAGAATGCATTCGGAAATCAGAGACGGTGAAACTAAAGGCAGAGGTGCGTCTGAACCTCCTCAGAGATGTGGGTGTGGCTGTAGACGTCTGGCTGAAGAGTGCCATGAACCAAGTGATGGAGGAACTGGAGAACGAGAGATGGGCGGCCCTCAATACCCATGAACCGCCATTCTCTCACTCTGTAGATTTGGACAGAGAAGATGATGAGGACACAGAGACGTTAGACGACAGCAGTTCCAGCCCCTCCAGCACTCACAGGAACTACCCGCTCACCTGCTCTGTGCTGTACTCGTATCAGGCATCCCAGCCTGATGAGCTCACCATCCAGGAACAGGAAATACTGGAG…	CL7862.Contig2_BY50-T	CACCAACAGGACCAGAATAACAATGAGCTGGAACTGAAAATGGACGATGCAAGAGAATGCATTCGGAAATCAGAGACGGTGAAACTAAAGGCAGAGGTGCGTCTGAACCTCCTCAGAGATGTGGGTGTGGCTGTAGACGTCTGGCTGAAGAGTGCCATGAACCAAGTGATGGAGGAACTGGAGAACGAGAGATGGGCGGCCCTCAATACCCATGAACCGCCATTCTCTCACTCTGTAGATTTGGAGAGAGAAGATGATGAGGACACAGAGACGTTAGACGACAGCAGTTCCAGCCCCTCCAGCACTCACAGGAACTACCCGCTCACCTGCTCTGTGCTGTACTCGTATCAGGCATCCCAGCCTGATGAGCTCACCATCCAGGAACAGGAAATACTGGAG…	BY66_2_1237	CACCAACAGGACCAGAATAACAATGAGCTGGAACTGAAAATGGACGATGCAAGAGAATGCATTCGGAAATCAGAGACGGTGAAACTAAAGGCAGAGGTGCGTCTGAACCTGCTCAGAGATGTGGGTGTGGCTGTAGACGTCTGGCTGAAGAGTGCCATGAACCAAGTGATGGAGGAACTGGAGAACGAGAGATGGGCGGCCCTCAATACCCATGAACCGCCATTCTCTCACTCTGTAGATTTGGACAGAGAAGATGATGAGGACACAGAGACGTTAGACGACAGCAGTTCCAGCCCCTCCAGCACTCACAGGAACTACCCGCTCACCTGCTCTGTGCTGTACTCGTATCAGGCATCCCAGCCTGATGAGCTCACCATCCAGGAACAGGAAATACTGGAG…	BY66_1_2350	CACCAACAGGACCAGAATAACAATGAGCTGGAACTGAAAATGGACGATGCAAGAGAATGCATTCGGAAATCAGAGACGGTGAAACTAAAGGCAGAGGTGCGTCTGAACCTGCTCAGAGATGTGGGTGTGGCTGTAGACGTCTGGCTGAAGAGTGCCATGAACCAAGTGATGGAGGAACTGGAGAACGAGAGATGGGCGGCCCTCAACACCCATGATGCGCCATTCTCTCACTCTGTAGATTTGGACAGAGAAGATGATGAGGACACAGAGACGTTAGACGACAGCAGTTCCAGCCCCTCCAGCACTCACAGGAACTACCCGCTCACCTGCTCTGTGCTGTACTCGTATCAGGCATCCCAGCCTGATGAGCTCACCATCCAGGAACAGGAAATACTGGAG…	CL88.Contig4_BY66-Gonad	CACCAACAGGACCAGAATAACAATGAGCTGGAACTGAAAATGGACGATGCAAGAGAATGCATTCGGAAATCAGAGACGGTGAAACTAAAGGCAGAGGTGCGTCTGAACCTCCTCAGAGATGTGGGTGTGGCTGTAGACGTCTGGCTGAAGAGTGCCATGAACCAAGTGATGGAGGAACTGGAGAACGAGAGATGGGCGGCCCTCAACACCCATGATGCGCCATTCTCTCACTCTGTAGATTTGGACAGAGAAGATGATGAGGACACAGAGACGTTAGACGACAGCAGTTCCAGCCCCTCCAGCACTCACAGGAACTACCCGCTCACCTGCTCTGTGCTGTACTCGTATCAGGCATCCCAGCCTGATGAGCTCACCATCCAGGAACAGGAAATACTGGAG…	Unigene24142_G-T	CACCAACAGGACCAGAATAACAATGAGCTGGAACTGAAAATGGACGATGCAAGAGAATGCATTCGGAAATCAGAGACGGTGAAACTAAAGGCAGAGGTGCGTCTGAACCTGCTCAGAGATGTGGGTGTGGCTGTAGACGTCTGGCTGAAGAGTGCCATGAACCAAGTGATGGAGGAACTGGAGAACGAGAGATGGGCGGCCCTCAACACCCATGATGCGCCATTCTCTCACTCTGTAGATTTGGACAGAGAAGATGATGAGGACACAGAGACGTTAGACGACAGCAGTTCCAGCCCCTCCAGCACTCACAGGAACTACCCGCTCACCTGCTCTGTGCTGTACTCGTATCAGGCATCCCAGCCTGATGAGCTCACCATCCAGGAACAGGAAATACTGGAG…
Unigene33144_BSB-T	GACAGCCTGCTGCGGCTCCTGGACCAAGATCCGGGGCTGCTGCTGAGTGCCGTGATGTGCCTGCCTTTGGCCAGCTCGGCCCGTGACGTGGTCTCCTCCAGCTTGCAGGCTGCTAAAGCCAAGAACCTGGTATTCTCCATCCTGCTAGCAGGAAACAGGCTGGTGACGCTGGTGCGCAAAAAGGACCAGTTCCTGCACCACATGGACCTGCACTTGCTCTTCAACTTGGTCGTTTCTTCGTCCTCCTTCCGCGAAGGCGAGGGGTGGACGCCCATATGTCTGCCCAAGTTTAACCCGGCTGGATTTTTCCACGCACATATTTCTTACCTGGAACCAGCCTCTGATCTGTGTCTGATCCTGGTATCCACCGATCGAGAGGATTTCTTTAACCTCTCCGAC…	BY50_1_4905	GACAGCCTGCTGCGGCTCCTGGACCGAGATCCGGGGCTGCTGCTGAGTGCCGTGATGTGCCTGCCTTTGGCCAGCTCGGCCCGTGACGTGGTCTCCTCCAGCTTGCAGGCTGCTAAAGCCAAGAACCTGGTATTCTCCATCCTGCTAGCAGGAAACAGGCTGGTGACGCTGGTGCGCAAAAAGGACCAGTTCCTGCACCACATGGACCTGCACTTGCTCTTCAACTTGGTCGTTTCTTCGTCCTCCTTCCGCGAAGGCGAGGGGTGGACGCCCATATGTCTGCCCAAGTTTAACCCGGCTGGATTTTTCCACGCACATATTTCTTACCTGGAACCAGCCTCTGATCTGTGTCTGATCCTGGTATCCACCGATCGAGAGGATTTCTTTAACCTCTCCGAC…	BY50_2_10275	GACAGCCTGCTGCGGCTCCTGGACCGAGATCCGGGGCTGCTGCTGAGTGCCGTGATGTGCCTGCCTTTGGCCAGCTCGGCCCGTGACGTGGTCTCCTCCAGCTTGCAGGCTGCTAAAGCCAAGAACCTGGTATTCTCCATCCTGCTAGCAGGAAACAGGCTGGTGACGCTGGTGCGCAAAAAGGACCAGTTCCTGCACCACATGGACCTGCACTTGCTCTTCAACTTGGTCGTTTCTTCGTCCTCCTTCCGCGAAGGCGAAGGGTGGACGCCCATATGTCTGCCCAAGTTTAACCCGGCTGGATTTTTCCACGCACATATTTCTTACCTGGAACCAGCCTCTGATCTGTGTCTGATCCTGGTATCCACCGATCGAGAGGATTTCTTTAACCTCTCCGAC…	Unigene20_BY50-T	GACAGCCTGCTGCGGCTCCTGGACCGAGATCCGGGGCTGCTGCTGAGTGCCGTGATGTGCCTGCCTTTGGCCAGCTCGGCCCGTGACGTGGTCTCCTCCAGCTTGCAGGCTGCTAAAGCCAAGAACCTGGTATTCTCCATCCTGCTAGCAGGAAACAGGCTGGTGACGCTGGTGCGCAAAAAGGACCAGTTCCTGCACCACATGGACCTGCACTTGCTCTTCAACTTGGTCGTTTCTTCGTCCTCCTTCCGCGAAGGCGAAGGGTGGACGCCCATATGTCTGCCCAAGTTTAACCCGGCTGGATTTTTCCACGCACATATTTCTTACCTGGAACCAGCCTCTGATCTGTGTCTGATCCTGGTATCCACCGATCGAGAGGATTTCTTTAACCTCTCCGAC…	BY66_2_3045	GACAGCCTGCTGCGGCTCCTGGACCGAGATCCGGGGCTGCTGCTGAGTGCCGTGATGTGCCTGCCTTTGGCCAGCTCGGCCCGTGACGTGGTCTCCTCCAGCTTGCAGGCTGCTAAAGCCAAGAACCTGGTATTCTCCATCCTGCTAGCAGGAAACAGGCTGGTGACGCTGGTGCGCAAAAAGGACCAGTTCCTGCACCACATGGACCTGCACTTGCTCTTCAACTTGGTCGTTTCTTCGTCCTCCTTCCGTGAAGGTGAGGGGTGGACACCCATATGTTTGCCCAAGTTCAACCCGGCTGGATTTTTCCATGCACATATTTCTTACCTGGAACCAGCCTCTGATCTGTGTCTGATCCTGGTATCCACCGATCGAGAGGATTTCTTTAACCTCTCCGAC…	BY66_1_3684	GACAGCCTGCTGCGGCTCCTGGACCGAGATCCGGGGCTGCTGCTGAGTGCCGTGATGTGCCTGCCTTTGGCCAGCTCGGCCCGTGACGTGGTCTCCTCCAGCTTGCAGGCTGCTAAAGCCAAGAACCTGGTATTCTCCATCCTGCTAGCAGGAAACAGGCTGGTGACGCTGGTGCGCAAAAAGGACCAGTTCCTGCACCACATGGACCTGCACTTGCTCTTCAACTTGGTCGTTTCTTCGTCCTCCTTCCGTGAAGGTGAGGGGTGGACACCCATATGTTTGCCCAAGTTCAACCCGGCTGGATTTTTCCATGCACATATTTCTTACCTGGAACCAGCCTCTGATCTGTGTCTGATCCTGGTATCCACCGATCGAGAGGATTTCTTTAACCTCTCCGAC…	Unigene2738_BY66-Gonad	GACAGCCTGCTGCGGCTCCTGGACCGAGATCCGGGGCTGCTGCTGAGTGCCGTGATGTGCCTGCCTTTGGCCAGCTCGGCCCGTGACGTGGTCTCCTCCAGCTTGCAGGCTGCTAAAGCCAAGAACCTGGTATTCTCCATCCTGCTAGCAGGAAACAGGCTGGTGACGCTGGTGCGCAAAAAGGACCAGTTCCTGCACCACATGGACCTGCACTTGCTCTTCAACTTGGTCGTTTCTTCGTCCTCCTTCCGCGAAGGCGAGGGGTGGACGCCCATATGTCTGCCCAAGTTTAACCCGGCTGGATTTTTCCACGCACATATTTCTTACCTGGAACCAGCCTCTGATCTGTGTCTGATCCTGGTATCCACCGATCGAGAGGATTTCTTTAACCTCTCCGAC…	Unigene343_G-T	GACAGCCTGCTGCGGCTCCTGGACCGAGATCCGGGGCTGCTGCTGAGTGCCGTGATGTGCCTGCCTTTGGCCAGCTCGGCCCGTGACGTGGTCTCCTCCAGTTTGCAGGCTGCTAAAGCCAAGAACCTGGTATTCTCCATCCTGCTAGCAGGAAACAGGCTGGTGACGCTGGTGCGCAAAAAGGACCAGTTCCTGCACCACATGGACCTGCACTTGCTCTTCAACTTGGTCGTTTCTTCGTCCTCCTTCCGTGAAGGTGAGGGGTGGACACCCATATGTTTGCCCAAGTTCAACCCGGCTGGATTTTTCCATGCACATATTTCTTACCTGGAACCAGCCTCTGATCTGTGTCTGATCCTGGTATCCACCGATCGAGAGGATTTCTTTAACCTCTCCGAC…
Unigene37797_BSB-T	TGTCCACCTTTCCACTGTCCTTCTGCTTCTTGCCCCCTTGGCTGCTGTGTTTGGCAGAAGGTGATCGGGTGCTTTCAGAGAGCTCCATGCATGCTTGATCACAAGGAGTCTGTGGGGAGTCGTCAGGTGGATGGTTAGAAGCAGGAGCACAACGGTCACTTCTAGATATGGAAGTACAGGATATGGGTTCACTAGTGGAACGCACAATCCTTGCCAGCTTCCGATACCCTTTGGTGGCACGGAGTGTACGGGGCCGCTCACGTT	BY50_1_15249	TGTCCACCTTTCCACTGTCCTTCTGCTTCTTGCCCCCTTGGCTGCTGTGTTTGGCAGAAGGTGGTTGGGTGCTTTCAGAGAGCTCCATGCATGCTTGTTCACAAGGAGTCTGTGGGGAGTCGTCAGGTGGATGGTTAGAAGCAGGAGCACAACGGTCACTTCTAGATATGGAAGTACAGGATATGGGTTCACTAGTGGAACGCACAATCCTTGCCAGCTTCCGATACCCTTTGGTGGCACGGAGTGTACGGGGCCGCTCACGTT	BY50_2_2453	TGTCCACCTTTCCACTGTCCTTCTGCTTCTTGCCCCCTTGGCTGCTGTGTTTGGCAGAAGGTGGTTGGGTGCTTTCAGAGAGCTCCATGCATGCTTGTTCACAAGGAGTCTGTGGGGAGTCGTCAGGTGGATGGTTAGAAGCAGGAGCACAACGGTCACTTCTAGATATGGAAGTACAGGATATGGGTTCACTAGTGGAACGCACAATCCTTGCCAGCTTCCGATACCCTTTGGTGGCACGGAGTGTACGGGGCCGCTCACGTT	Unigene38589_BY50-T	TGTCCACCTTTCCACTGTCCTTCTGCTTCTTGCCCCCTTGGCTGCTGTGTTTGGCAGAAGGTGGCCGGGTGCTTTCAGAGAGCTCCATGCATGCTTGATCACAGGGAGTCTGTGGGGAGTCATCAGGTGGATGGTTAGAAGCAGGAGCACAACGGTCACTTCTAGATATGGAAGTACAGGATATGGGTTCACTAGTGGAACGCACAATCCTTGCCAGCTTCCGATACCCTTTGGTGGCACGGAGTGTACGGGGCCGTTCACGTT	BY66_2_14042	CTTTCAATGATGGTCTTCCTCTGCGCTTCTTGGCCCCTTGGCTGCTGTGTTTGGCAGAAGGTGGCCGGGTGCTTTCAGAGAGCTCCATGCATGCTTGATCACAGGGAGTCTGTGGGGAGTCATCAGGTGGATGGTTAGAAGCAGGAGCACAACGGTCACTTCTAGATATGGAAGTACAGGATATGGGTTCACTAGTGGAACGCACAATCCTTGCCAGCTTCCGATACCCTTTGGTGGCACGGAGTGTACGGGGCCGCTCACGTT	BY66_1_2235	TGTCCACCTTTCCACTGTCCTTCTGCTTCTTGGCCCCTTGGCTGCTGTGTTTGGCAGAAGGTGGCCGGGTGCTTTCAGAGAGCTCCATGCATGCTTGATCACAGGGAGTCTGTGGGGAGTCATCAGGTGGATGGTTAGAAGCAGGAGCACAACGGTCACTTCTAGATATGGAAGTACAGGATGTGGGTTCACTAGTGGAACGCACAATCCTTGCCAGCTTCCGATACCCTTTGGTGGCACGGAGTGTACGGGGCCGTTCACGTT	CL1489.Contig1_BY66-Gonad	TGTCCACCTTTCCACTGTCCTTCTGCTTCTTGGCCCCTTGGCTGCTGTGTTTGGCAGAAGGTGGCCGGGTGCTTTCAGAGAGCTCCATGCATGCTTGATCACAGGGAGTCTGTGGGGAGTCATCAGGTGGATGGTTAGAAGCAGGAGCACAACGGTCACTTCTAGATATGGAAGTACAGGATGTGGGTTCACTAGTGGAACGCACAATCCTTGCCAGCTTCCGATACCCTTTGGTGGCACGGAGTGTACGGGGCCGTTCACGTT	Unigene16162_G-T	TGTCCACCTTTCCACTGTCCTTCTGCTTCTTGGCCCCTTGGCTGCTGTGTTTGGCAGAAGGTGGCCGGGTGCTTTCAGAGAGCTCCATGCATGCTTGATCACAGGGAGTCTGTGGGGAGTCATCAGGTGGATGGTTAGAAGCAGGAGCACAACGGTCACTTCTAGATATGGAAGTACAGGATGTGGGTTCACTAGTGGAACGCACAATCCTTGCCAGCTTCCGATACCCTTTGGTGGCACGGAGTGTACGGGGCCGTTCACGTT
Unigene33546_BSB-T	ATGGAATTAGGCGTCGCGGCCGCCCCGGGCTCCTCATCATCGGGTCTGGGTGTCGGTCCTGTGGGGGGCGCCCTGGATGCTGGTCCGGGGAGCGCCGGACTGGCAGGTATCCAAGAGGAGTCCGGTGTGCGGAGAGACGGTTCGGCTACCGAGGCCGACCCGGACGCGCCGCCCAAGAAGCGAGTGAGGCAGCAGGAGGGAGAAGCGGGGAAGCTCGAGGAGCGCCTGTACTCGGTGCTGTGCTGCACGGTGTGTCTGGACCTGCCTAAAGCCTCGGTGTACCAGTGTACAAACGGGCACCTGATGTGCGCAGGCTGCTTCATCCACCTGCTTGCTGATGCGCGTCTAAAAGAGGAGCAGGCCACGTGTCCTAACTGCCGCTGTGAGATAAGTAAGAGT…	BY50_1_4909	ATGGAATTAGGCGTCGCGGCCGCCCCGGGCTCTTCATCATCGGGTCTGGGTGTCGGTCCTGTGGGGGGCGCCCTGGATGCTGGTCCGGGGAGCGCCGGACTGGCAGGTATCCAAGAGGAGTCCGGTGTGCGGAGAGACGGTTCGGCTACCGAGGCCGACCCGGACGCGCCGCCCAAGAAGCGAGTGAGGCAGCAGGAGGGAGAAGCGGGGAAGCTCGAGGAGCGCCTGTACTCGGTGCTGTGCTGCACGGTGTGTCTGGACCTGCCTAAAGCCTCGGTGTACCAGTGTACAAACGGGCACCTGATGTGCGCAGGCTGCTTCATCCACCTGCTTGCTGATGCGCGTCTAAAAGAGGAGCAGGCCACGTGTCCTAACTGCCGCTGTGAGATAAGTAAGAGT…	BY50_2_4487	ATGGAATTAGGCGTCGCGGCCGCCCCGGGCTCCTCATCATCGGGTCTGGGTGTCGGTCCTGTGGGGGGCGCCCTGGATGCTGGTCCGGGGAGCGCAGGACTGGCAGGTATCCAGGAGGAGTCCGGCGTGCGGAGAGACGGTTCGGGTACCGAGGCCGACCCGGACGCGCCGCCCAAGAAGCGAGTGAGGCAGCAGGAGGGAGAAGCGGGGAAGCTCGAGGAGCGCCTGTACTCGGTGCTGTGCTGCACGGTGTGTCTGGACCTGCCTAAAGCCTCGGTGTACCAGTGTACAAACGGGCACCTGATGTGCGCAGGCTGCTTCATCCACCTGCTTGCTGATGCGCGTCTAAAAGAGGAGCAGGCCACGTGTCCTAACTGCCGCTGTGAGATAAGTAAGAGT…	CL633.Contig6_BY50-T	ATGGAATTAGGCGTCGCGGCCGCCCCGGGCTCCTCATCATCGGGTCTGGGTGTCGGTCCTGTGGGGGGCGCCCTGGATGCTGGTCCGGGGAGCGCCGGACTGGCAGGTATCCAAGAGGAGTCCGGTGTGCGGAGAGACGGTTCGGCTACCGAGGCCGACCCGGACGCGCCGCCCAAGAAGCGAGTGAGGCAGCAGGAGGGAGAAGCGGGGAAGCTCGAGGAGCGCCTGTACTCGGTGCTGTGCTGCACGGTGTGTCTGGACCTGCCTAAAGCCTCGGTGTACCAGTGTACAAACGGGCACCTGATGTGCGCAGGCTGCTTCATCCACCTGCTTGCTGATGCGCGTCTAAAAGAGGAGCAGGCCACGTGTCCTAACTGCCGCTGTGAGATAAGTAAGAGT…	BY66_2_4140	ATGGAATTAGGCGTCGCGGCCGCCCCGGGCTCCTCATCATCGGGTCTGGGTGTCGGTCCTGTGGGGGGCGCCCTGGATGCTGGTCCGGGGAGCGCCGGACTGGCAGGTATCCAGGAGGAGTCCGGCGTGCGGAGAGACGGTTCGGGTACCGAGGCCGACCCGGACGCGCCGCCCAAGAAGCGAGTGAGGCAGCAGGAAGGAGAAGCGGGGAAGCTCGAGGAGCGCCTGTACTCGGTGCTGTGCTGCACGGTGTGTCTGGACCTGCCTAAAGCCTCGGTGTACCAGTGTACAAACGGGCACCTGATGTGCGCAGGCTGCTTCATCCACCTGCTTGCTGATGCGCGTCTAAAAGAGGAGCAGGCCACGTGTCCTAACTGCCGCTGTGAGATAAGTAAGAGT…	BY66_1_6853	ATGGAATTAGGCGTCGCGGCCGCCCCGGGCTCCTCATCATCGGGTCTGGGTGTCGGTCCTGTGGGGGGCGCCCTGGATGCTGGTCCGGGGAGCGCCGGACTGGCAGGTATCCAGGAGGAGTCCGGCGTGCGGAGAGACGGTTCGGGTACCGAGGCCGACCCGGACGCGCCGCCCAAGAAGCGAGTGAGGCAGCAGGAAGGAGAAGCGGGGAAGCTCGAGGAGCGCCTGTACTCGGTGCTGTGCTGCACGGTGTGTCTGGACCTGCCTAAAGCCTCGGTGTACCAGTGTACAAACGGGCACCTGATGTGCGCAGGCTGCTTCATCCACCTGCTTGCTGATGCGCGTCTAAAAGAGGAGCAGGCCACGTGTCCTAACTGCCGCTGTGAGATAAGTAAGAGT…	CL19684.Contig12_BY66-Gonad	ATGGAATTAGGCGTCGCGGCCGCCCCGGGCTCCTCATCATCGGGTCTGGGTGTCGGTCCTGTGGGGGGCGCCCTGGATGCTGGTCCGGGGAGCGCCGGACTGGCAGGTATCCAGGAGGAGTCCGGCGTGCGGAGAGACGGTTCGGGTACCGAGGCCGACCCGGACGCGCCGCCCAAGAAGCGAGTGAGGCAGCAGGAAGGAGAAGCGGGGAAGCTCGAGGAGCGCCTGTACTCGGTGCTGTGCTGCACGGTGTGTCTGGACCTGCCTAAAGCCTCGGTGTACCAGTGTACAAACGGGCACCTGATGTGCGCAGGCTGCTTCATCCACCTGCTTGCTGATGCGCGTCTAAAAGAGGAGCAGGCCACGTGTCCTAACTGCCGCTGTGAGATAAGTAAGAGT…	Unigene32813_G-T	ATGGAATTAGGCGTCGCGGCCGCCCCGGGCTCCTCATCATCGGGTCTGGGTGTCGGTCCTGTGGGGGGCGCCCTGGATGCTGGTCCGGGGAGCGCCGGACTGGCAGGTATCCAGGAGGAGTCCGGCGTGCGGAGAGACGGTTCGGGTACCGAGGCCGACCCGGACGCGCCGCCCAAGAAGCGAGTGAGGCAGCAGGAAGGAGAAGCGGGGAAGCTCGAGGAGCGCCTGTACTCGGTGCTGTGCTGCACGGTGTGTCTGGACCTGCCTAAAGCCTCGGTGTACCAGTGTACAAACGGGCACCTGATGTGCGCAGGCTGCTTCATCCACCTGCTTGCTGATGCGCGTCTAAAAGAGGAGCAGGCCACGTGTCCTAACTGCCGCTGTGAGATAAGTAAGAGT…
CL1285.Contig2_BSB-T	ATGCCACACTCCAGACGGTACCCGTCCTCGGAGAGGGCCAGCCACAGCAGCTACCAAGATCGTTATCGGGACAGAGACAGAGAGCGAGGGAGAAAACCTCGGCATCGCCGTTCGCCGACATTCTCCTCCAGTAGTGAACGTGAGAGGAGAGGGAGAGGACACAGGCAGGATGCCGGCTATGCTCGATCCAGGAGCTACGACAACCGCTCTTCAGACCGCAGGCCATACGACAGACACTACGGCGAGAGCCATCGGCGCCTGGACCACAGCCGGGAACGGGACAGGGATCGCGACAGGGAACACAGGACGCCGAGCAACTACTACTCCCGCGACGCCTCGCCCAGCTTCGACTTCCGACGGGGCCGCGATCGGGACCGCGAGGACTCGTACCGGAGGAAA…	BY50_1_4969	ATGCCACACTCCAGACGGTACCCGTCCTCGGAGAGGGCCAGCCACAGCAGCTACCAAGATCGTTATCGGGACAGAGACAGAGAGCGAGGGAGAAAACCTCGGCATCGCCGTTCGCCGACATTCTCCTCCAGTAGTGAACGTGAGAGGAGAGGGAGAGGACACAGGCAGGATGCCGGCTATGCTCGATCCAGGAGCTACGACAACCGCTCTTCAGACCGCAGGCCATACGACAGACACTACGGCGAGAGCCATCGGCGCCTGGACCACAGCCGGGAACGGGACAGGGATCGCGACAGGGAACACAGGACGCCGAGCAACTACTACTCCCGCGACGCCTCGCCCAGCTTCGACTTCCGACGGGGCCGCGATCGGGACCGCGAGGACTCGTACCGGAGGAAA…	BY50_2_296	ATGCCACACTCCAGACGGTACCCGTCCTCGGAGAGGGCCAGCCACAGCAGCTACCAAGATCGTTATCGGGACAGAGACAGAGAGCGAGGGAGAAAACCTCGGCATCGCCGTTCGCCGACATTCTCCTCCAGTAGTGAACGTGAGAGGAGAGGGAGAGGACACAGGCAGGATGCCGGCTATGCTCGATCCAGGAGCTACGACAACCGCTCTTCAGACCGCAGGCCATACGACAGACACTACGGCGAGAGCCATCGGCGCCTGGACCACAGCCGGGAACGGGACAGGGATCGCGACAGGGAACACAGGACGCCGAGCAACTACTACTCCCGCGACGCCTCGCCCAGCTTCGACTTCCGACGGGGCCGCGATCGGGACCGCGAGGACTCGTACCGGAGGAAA…	CL9824.Contig2_BY50-T	ATGCCACACTCCAGACGGTACCCGTCCTCGGAGAGGGCCAGCCACAGCAGCTACCAAGATCGTTATCGGGACAGAGACAGAGAGCGAGGGAGAAAACCTCGGCATCGCCGTTCGCCGACATTCTCCTCCAGTAGTGAACGTGAGAGGAGAGGGAGAGGACACAGGCAGGATGCCGGCTATGCTCGATCCAGGAGCTACGACAACCGCTCTTCAGACCGCAGGCCATACGACAGACACTACGGCGAGAGCCATCGGCGCCTGGACCACAGCCGGGAACGGGACAGGGATCGCGACAGGGAACACAGGACGCCGAGCAACTACTACTCCCGCGACGCCTCGCCCAGCTTCGACTTCCGACGGGGCCGCGATCGGGACCGCGAGGACTCGTACCGGAGGAAA…	BY66_2_9403	ATGCCACACTCCAGACGGTACCCATCCTCGGAGAGGGCCAGCCACAGCAGCTACCAAGATCGTTATCGGGACAGAGACCGAGAGCGTGGGAGAAAACCTCGGCATCGCCGTTCGCCGACATTCTCCTCCAGTAGTGAACGTGAGAGGAGAGGGAGAGGACACAGGCAGGATGCCGGCTATGCTCGATCCAGGAGCTACGACAACCGCTCTTCAGACCGCAGGCCGTACGACAGACATTACGGCGAGAGCCATCGGCGCCTGGACCACAGCCGGGAACGGGACAGGGATCGCGACAGGGAACACAGGACGCCGAGCAACTACTACTCCCGCGACGCCTCGCCCAGCTTCGACTTCCGACGGGGCCGCGATCGGGACCGCGAGGACTCGTACCGCAGGAAA…	BY66_1_17598	ATGCCACACTCCAGACGGTACCCGTCCTCGGAGAGGGCCAGCCACAGCAGCTACCAAGATCGTTATCGGGACAGAGACAGAGAGCGAGGGAGAAAACCTCGGCATCGCCGTTCGCCGACATTCTCCTCCAGTAGTGAACGTGAGAGGAGAGGGAGAGGACACAGGCAGGATGCCGGCTATGCCCGATCCAGGAGCTACGACAACCGCTCTTCAGACCGCAGGCCATACGACAGACACTACGGCGAGAGCCATCGGCGCCTGGACCACAGCCGGGAACGGGACAGGGATCGCGACAGGGAACACAGGACGCCGAGCAACTACTACTCCCGCGACGCCTCGCCCAGCTTCGACTTCCGACGGGGCCGCGATCGGGACCGCGAGGACTCGTACCGGAGGAAA…	CL366.Contig2_BY66-Gonad	ATGCCACACTCCAGACGGTACCCATCCTCGGAGAGGGCCAGCCACAGCAGCTACCAAGATCGTTATCGGGACAGAGACCGAGAGCGTGGGAGAAAACCTCGGCATCGCCGTTCGCCGACATTCTCCTCCAGTAGTGAACGTGAGAGGAGAGGGAGAGGACACAGGCAGGATGCCGGCTATGCCCGATCCAGGAGCTACGACAACCGCTCTTCAGACCGCAGGCCATACGACAGACACTACGGCGAGAGCCATCGGCGCCTGGACCACAGCCGGGAACGGGACAGGGATCGCGACAGGGAACACAGGACGCCGAGCAACTACTACTCCCGCGACGCCTCGCCCAGCTTCGACTTCCGACGGGGCCGCGATCGGGACCGCGAGGACTCGTACCGGAGGAAA…	CL2482.Contig2_G-T	ATGCCACACTCCAGACGGTACCCATCCTCGGAGAGGGCCAGCCACAGCAGCTACCAAGATCGTTATCGGGACAGAGACCGAGAGCGTGGGAGAAAACCTCGGCATCGCCGTTCGCCGACATTCTCCTCCAGTAGTGAACGTGAGAGGAGAGGGAGAGGACACAGGCAGGATGCCGGCTATGCCCGATCCAGGAGCTACGACAACCGCTCTTCAGACCGCAGGCCGTACGACAGACATTACGGCGAGAGCCATCGGCGCCTGGACCACAGCCGGGAACGGGACAGGGATCGCGACAGGGAACACAGGACGCCGAGCAACTACTACTCCCGCGACGCCTCGCCCAGCTTCGACTTCCGACGGGGCCGCGATCGGGACCGCGAGGACTCGTACCGCAGGAAA…
CL8387.Contig2_BSB-T	TGCATCATGGAGTACGATGTGCTGCAGTTCTGTGACTTCCTCGGCTCGCTCATGTCTGTTTGGGTCACTGTCATCGCCATGGCCAGACTCAAATCCATTATCAAACAGGTGCTGTACTTACTGGGGGCGATGGCTCTGTCCATGGCCTTACAGCTGGACCGTCATGGCCTGTGGAACCTGCTGGGTCCCAGCCTTTTCGCTTTAGGCATCATGGCCATCGCTTGGACTGTGCGCACCATCCGCCGGCGCCGCTGTTACCCACCGACCTGGAAGCGCTGGGTCTTTTTCCTGTTCCCCGGCACCACCATTGCCACATCAGCGGTGGCCTTATATGCCTTCGTGGAGACGGAGGAGAATTACTTCTACATCCACAGCATCTGGCACATGCTCATCGCCGGG…	BY50_1_4971	TGCATCATGGAGTACGATGTGCTGCAGTTCTGTGACTTCCTCGGCTCGCTCATGTCTGTTTGGGTCACTGTCATCGCCATGGCCAGACTCAAATCCATTATCAAACAGGTGCTGTACTTACTGGGGGCGATGGCTCTGTCCATGGCCTTACAGCTGGACCGTCATGGCCTGTGGAACCTGCTGGGTCCCAGCCTTTTCGCTTTAGGCATCATGGCCATCGCTTGGACTGTGCGCACCATCCGCCGGCGCCGCTGTTACCCACCGACCTGGAAGCGCTGGGTCTTTTTCCTGTTCCCCGGCACCACCATTGCCACATCAGCGGTGGCCTTATATGCCTTCGTGGAGACGGAGGAGAATTACTTCTACATCCACAGCATCTGGCACATGCTCATCGCCGGG…	BY50_2_4224	TGCATCATGGAGTACGATGTGCTGCAGTTCTGTGACTTCCTCGGCTCGCTCATGTCTGTTTGGGTCACTGTCATCGCCATGGCCAGACTCAAATCCATTATCAAACAGGTGCTGTACTTACTGGGGGCGATGGCTCTGTCCATGGCCTTACAGCTGGACCGTCATGGCCTGTGGAACCTGCTGGGTCCCAGCCTTTTCGCTTTAGGCATCATGGCCATCGCTTGGACTGTGCGCACCATCCGCCGGCGCCGCTGTTACCCACCGACCTGGAAGCGCTGGGTCTTTTTCCTGTTCCCCGGCACCACCATTGCCACATCAGCGGTGGCCTTATATGCCTTCGTGGAGACGGAGGAGAATTACTTCTACATCCACAGCATCTGGCACATGCTCATCGCCGGG…	CL401.Contig2_BY50-T	TGCATCATGGAGTACGATGTGCTGCAGTTCTGTGACTTCCTCGGCTCGCTCATGTCTGTTTGGGTCACTGTCATCGCCATGGCCAGACTCAAATCCATTATCAAACAGGTGCTGTACTTACTGGGGGCGATGGCTCTGTCCATGGCCTTACAGCTGGACCGTCATGGCCTGTGGAACCTGCTGGGTCCCAGCCTTTTCGCTTTAGGCATCATGGCCATCGCTTGGACTGTGCGCACCATCCGCCGGCGCCGCTGTTACCCACCGACCTGGAAGCGCTGGGTCTTTTTCCTGTTCCCCGGCACCACCATTGCCACATCAGCGGTGGCCTTATATGCCTTCGTGGAGACGGAGGAGAATTACTTCTACATCCACAGCATCTGGCACATGCTCATCGCCGGG…	BY66_2_3338	TGCATCATGGAGTACGATGTGCTGCAGTTCTGTGACTTCCTCGGCTCGCTCATGTCTGTTTGGGTCACTGTCATCGCCATGGCCAGACTCAAATCCATTATCAAACAGGTGCTGTACTTACTGGGGGCGATGGCTCTGTCCATGGCCTTACAGCTGGACCGTCATGGCCTGTGGAACCTGCTGGGTCCCAGCCTTTTCGCTTTAGGCATCATGGCCATCGCTTGGACTGTGCGCACCATCCGCCGGCGCCGCTGTTACCCACCGACCTGGAAGCGCTGGGTCTTTTTCCTGTTCCCCGGCACCACCATTGCCACATCAGCGGTGGCCTTATATGCCTTCGTGGAGACGGAGGAGAATTACTTCTACATCCACAGCATCTGGCACATGCTCATCGCCGGG…	BY66_1_11965	TGCATCATGGAGTACGATGTGCTGCAGTTCTGTGACTTCCTCGGCTCGCTCATGTCTGTTTGGGTCACTGTCATCGCCATGGCCAGACTCAAATCCATTATCAAACAGGTGCTGTACTTACTGGGGGCGATGGCTCTGTCCATGGCCTTACAGCTGGACCGTCATGGCCTGTGGAACCTGCTGGGTCCCAGCCTTTTCGCTTTAGGCATCATGGCCATCGCTTGGACTGTGCGCACCATCCGCCGGCGCCGCTGTTACCCACCGACCTGGAAGCGCTGGGTCTTTTTCCTGTTCCCCGGCACCACCATTGCCACATCAGCGGTGGCCTTATATGCCTTCGTGGAGACGGAGGAGAATTACTTCTACATCCACAGCATCTGGCACATGCTCATCGCCGGG…	Unigene31653_BY66-Gonad	TGCATCATGGAGTACGATGTGCTGCAGTTCTGTGACTTCCTCGGCTCGCTCATGTCTGTTTGGGTCACTGTCATCGCCATGGCCAGACTCAAATCCATTATCAAACAGGTGCTGTACTTACTGGGGGCGATGGCTCTGTCCATGGCCTTACAGCTGGACCGTCATGGCCTGTGGAACCTGCTGGGTCCCAGCCTTTTCGCTTTAGGCATCATGGCCATCGCTTGGACTGTGCGCACCATCCGCCGGCGCCGCTGTTACCCACCGACCTGGAAGCGCTGGGTCTTTTTCCTGTTCCCCGGCACCACCATTGCCACATCAGCGGTGGCCTTATATGCCTTCGTGGAGACGGAGGAGAATTACTTCTACATCCACAGCATCTGGCACATGCTCATCGCCGGG…	Unigene37948_G-T	TGCATCATGGAGTATGATGTGCTGCAGTTCTGTGACTTCCTCGGCTCGCTCATGTCTGTTTGGGTCACTGTCATCGCCATGGCCAGACTCAAATCCATTATCAAACAGGTGCTGTACTTACTGGGGGCGATGGCTCTGTCCATGGCCTTACAGCTGGACCGTCATGGCCTGTGGAACCTGCTGGGTCCCAGCCTGTTCGCTTTAGGCATCATGGCCATCGCCTGGACTGTGCGCACCATCCGCCGGCGCCGCTGTTACCCACCGACCTGGAAGCGCTGGGTCTTTTTCCTGTTCCCCGGCACCACCATTGCCACATCAGCGGTGGCCTTATATGCCTTCGTGGAGACGGAGGAGAATTACTTCTACATCCACAGCATCTGGCACATGCTCATCGCCGGG…
Unigene13902_BSB-T	CACTATCAGACGGACTACTTCCACCTGTTCCTGTGCGTAGCCATCATTGTGCTGTACGGCGATGATGTCACGGAGCAGCAGCTTGCTACAGATCAAATGCTGCTGCACTTCAGTAACCTTTCCATGCACATGAATGGAGAACTGGTGCTGAGGAAGGCACGTAGTCTGCTCTATCAGTTCCGCCTTCTTCCCAGAATTCCCTGCAGCTTACACGACCTGTGTAAACTGTGTGGGCCCGGAATGTGGGATAGCCGTTACATCCCCGCCATAGAATGTTCCGGAGAGCATCCCGACTCTCAGAGCTGCCCCTATGGAGGCACCGCCACCCCCGAGAGCCCACCCTTACCCAGCCCCAACCAGCCCAACCAGGGCAAGAGGGGCTCCAAGACACGAGACATT…	BY50_1_4990	CACTATCAGACGGACTACTTCCACCTGTTCCTGTGCGTAGCCATCATTGTGCTGTACGGCGATGATGTCACGGAGCAGCAGCTTGCTACAGATCAAATGCTGCTGCACTTCAGTAACCTTTCCATGCACATGAATGGAGAACTGGTGCTGAGGAAGGCACGTAGTCTGCTCTATCAGTTCCGCCTTCTTCCCAGAATTCCCTGCAGCTTACACGACCTGTGTAAACTGTGTGGGCCCGGAATGTGGGATAGCCGTTACATCCCCGCCATAGAATGTTCCGGAGAGCATCCCGACTCTCAGAGCTGCCCCTATGGAGGCACCGCCACCCCCGAGAGCCCACCCTTACCCAGCCCCAACCAGCCCAACCAGGGCAAGAGGGGCTCCAAGACACGAGACATT…	BY50_2_5548	CACTATCAGACGGACTACTTCCACCTGTTCCTGTGCGTAGCCATCATTGTGCTGTACGGCGATGATGTCACGGAGCAGCAGCTTGCTACAGATCAAATGCTGCTGCACTTCAGTAACCTTTCCATGCACATGAATGGAGAACTGGTGCTGAGGAAGGCACGTAGTCTGCTCTATCAGTTCCGCCTTCTTCCCAGAATTCCCTGCAGCTTACACGACCTGTGTAAACTGTGTGGGCCCGGAATGTGGGATAGCCGTTACATCCCCGCCATAGAATGTTCCGGAGAGCATCCCGACTCTCAGAGCTGCCCCTATGGAGGCACCGCCACCCCCGAGAGCCCACCCTTACCCAGCCCCAACCAGCCCAACCAGGGCAAGAGGGGCTCCAAGACACGAGACATT…	Unigene21924_BY50-T	CACTATCAGACGGACTACTTCCACCTGTTCCTGTGCGTAGCCATCATTGTGCTGTACGGCGATGATGTCACGGAGCAGCAGCTTGCTACAGATCAAATGCTGCTGCACTTCAGTAACCTTTCCATGCACATGAATGGAGAACTGGTGCTGAGGAAGGCACGTAGTCTGCTCTATCAGTTCCGCCTTCTTCCCAGAATTCCCTGCAGCTTACACGACCTGTGTAAACTGTGTGGGCCCGGAATGTGGGATAGCCGTTACATCCCCGCCATAGAATGTTCCGGAGAGCATCCCGACTCTCAGAGCTGCCCCTATGGAGGCACCGCCACCCCCGAGAGCCCACCCTTACCCAGCCCCAACCAGCCCAACCAGGGCAAGAGGGGCTCCAAGACACGAGACATT…	BY66_2_8791	CACTATCAGACGGACTACTTCCACCTGTTCCTGTGCGTAGCCATCATTGTGCTGTACGGCGATGATGTCACGGAGCAGCAGCTTGCTACAGATCAAATGCTGCTGCACTTCAGTAACCTTTCCATGCACATGAATGGAGAACTGGTGCTGAGGAAGGCACGTAGTCTGCTCTATCAGTTCCGCCTTCTTCCCAGAATTCCCTGCAGCTTACACGACCTGTGTAAACTGTGTGGGCCCGGAATGTGGGATAGCCGTTACATCCCCGCCATAGAATGTTCCGGAGAGCATCCCGACTCTCAGAGCTGCCCCTATGGAGGCACCGCCACCCCCGAGAGCCCACCCTTACCCAGCCCCAACCAGCCCAACCAGGGCAAGAGGGGCTCCAAGACACGAGACATT…	BY66_1_4819	CACTATCAGACGGACTACTTCCACCTGTTCCTGTGCGTAGCCATCATTGTGCTGTACGGCGATGATGTCACGGAGCAGCAGCTTGCTACAGATCAAATGCTGCTGCACTTCAGTAACCTTTCCATGCACATGAATGGAGAACTGGTGCTGAGGAAGGCACGTAGTCTGCTCTATCAGTTCCGCCTTCTTCCCAGAATTCCCTGCAGCTTACACGACCTGTGTAAACTGTGTGGGCCCGGAATGTGGGATAGCCGTTACATCCCCGCCATAGAATGTTCCGGAGAGCATCCCGACTCTCAGAGCTGCCCCTATGGAGGCACCGCCACCCCCGAGAGCCCACCCTTACCCAGCCCCAACCAGCCCAACCAGGGCAAGAGGGGCTCCAAGACACGAGACATT…	Unigene38289_BY66-Gonad	CACTATCAGACGGACTACTTCCACCTGTTCCTGTGCGTAGCCATCATTGTGCTGTACGGCGATGATGTCACGGAGCAGCAGCTTGCTACAGATCAAATGCTGCTGCACTTCAGTAACCTTTCCATGCACATGAATGGAGAACTGGTGCTGAGGAAGGCACGTAGTCTGCTCTATCAGTTCCGCCTTCTTCCCAGAATTCCCTGCAGCTTACACGACCTGTGTAAACTGTGTGGGCCCGGAATGTGGGATAGCCGTTACATCCCCGCCATAGAATGTTCCGGAGAGCATCCCGACTCTCAGAGCTGCCCCTATGGAGGCACTGCCACCCCCGAGAGCCCACCCTTACCCAGCCCCAACCAGCCCAACCAGGGCAAGAGGGGCTCCAAGACACGAGACATT…	Unigene23778_G-T	CACTATCAGACGGACTACTTCCACCTGTTCCTGTGCGTAGCCATCATTGTGCTGTACGGCGACGACGTCACAGAGCAGCAGCTTGCTACAGATCAAATGCTGCTGCACTTCAGTAACCTCTCCATGCACATGAATGGAGAACTGGTGCTGAGGAAGGCACGTAGTCTGCTCTATCAGTTCCGCCTTCTTCCCAGAATTCCCTGCAGCTTACACGACCTGTGTAAACTGTGTGGGCCTGGAATGTGGGATAGCCGTTACATCCCCGCCATAGAATGTTCCGGAGAGCATCCCGACTCTCAGAGCTGCCCCTATGGAGGCACTGCCACCCCCGAGAGCCCACCCTTACCCAGCCCCAACCAGCCCAACCAGGGCAAGAGGGGCTCCAAGACACGAGACATT…
Unigene15687_BSB-T	AGAGCATATAACATCCTGGTAGGGGACCTGGACTGCAGTAAAGAGAAAGGCTACTGTGCGTCTCTGTACGAGGGTTTGCGCTGCTGCCCACACGAGCGCCACATTCACGTCTGCTGCGAGACCGACTTCATCGCTCACTTACTGGGCCGAGCAGAGCCAGAATTCGCGGGGGGTTATGAGCGTCGAGAGAGACACGCAAAGACCATAGATATCGCACAGGAGGAGGTGTTGACGTGTCTAGGAATCCACCTGTACGAGCGGCTGCACAGAATCTGGCAGAAGCTGCGAGCAGAGGAGCAGACATGGCAGATGCTTTTCTATTTGGGCATTGATGCACTGCGCAAAAGCTTTGAGATGGCGGTGGAGAGGGTTCAGGGCATCAGCCGGCTGGAGCAGCTC…	BY50_1_5074	AGAGCATATAACATCCTGGTAGGGGACCTGGACTGCAGTAAAGAGAAAGGCTACTGTGCGTCTCTGTACGAGGGTTTGCGCTGCTGCCCACACGAGCGCCACATTCACGTCTGCTGCGAGACCGACTTCATCGCTCACTTACTGGGCCGAGCAGAGCCAGAATTCGCGGGGGGTTATGAGCGTCGAGAGAGACACGCAAAGACCATAGATATCGCACAGGAGGAGGTGTTGACGTGTCTAGGAATCCACCTGTACGAGCGGCTGCACAGAATCTGGCAGAAGCTGCGAGCAGAGGAGCAGACATGGCAGATGCTTTTCTATTTGGGCATTGATGCACTGCGCAAAAGCTTTGAGATGGCGGTGGAGAGGGTTCAGGGCATCAGCCGGCTGGAGCAGCTC…	BY50_2_7074	AGAGCATATAACATCCTGGTAGGGGACCTGGACTGCAGTAAAGAGAAAGGCTACTGTGCGTCTCTGTACGAGGGTTTGCGCTGCTGCCCACACGAGCGCCACATTCACGTCTGCTGCGAGACCGACTTCATCGCTCACTTACTGGGCCGAGCAGAGCCAGAATTCGCGGGGGGTTATGAGCGTCGAGAGAGACACGCAAAGACCATAGATATCGCACAGGAGGAGGTGTTGACGTGTCTAGGAATCCACCTGTACGAGCGGCTGCACAGAATCTGGCAGAAGCTGCGAGCAGAGGAGCAGACATGGCAGATGCTTTTCTATTTGGGCATTGATGCACTGCGCAAAAGCTTTGAGATGGCGGTGGAGAGGGTTCAGGGCATCAGCCGGCTGGAGCAGCTC…	CL5053.Contig1_BY50-T	AGAGCATATAACATCCTGGTAGGGGACCTGGACTGCAGTAAAGAGAAAGGCTACTGTGCGTCTCTGTACGAGGGTTTGCGCTGCTGCCCACACGAGCGCCACATTCACGTCTGCTGCGAGACCGACTTCATCGCTCACTTACTGGGCCGAGCAGAGCCAGAATTCGCGGGGGGTTATGAGCGTCGAGAGAGACACGCAAAGACCATAGATATCGCACAGGAGGAGGTGTTGACGTGTCTAGGAATCCACCTGTACGAGCGGCTGCACAGAATCTGGCAGAAGCTGCGAGCAGAGGAGCAGACATGGCAGATGCTTTTCTATTTGGGCATTGATGCACTGCGCAAAAGCTTTGAGATGGCGGTGGAGAGGGTTCAGGGCATCAGCCGGCTGGAGCAGCTC…	BY66_2_5720	AGAGCATATAACATCCTGGTAGGGGACCTGGACTGCAGTAAAGAGAAAGGCTACTGTGCGTCTCTGTACGAGGGTTTGCGCTGCTGCCCACACGAGCGCCACATCCACGTCTGCTGCGAGACCGACTTCATCGCTCACTTACTGGGCCGAGCAGAGCCAGAATTCGCAGGGGGTTATGAGCGTCGAGAGAGACACGCAAAGACCATAGATATCGCACAGGAGGAGGTGTTGACGTGTCTAGGAATCCACCTGTACGAGCGGCTGCACAGAATCTGGCAGAAGCTGCGAGCAGAGGAGCAGACATGGCAGATGCTTTTCTATTTGGGCATTGATGCACTGCGCAAAAGCTTTGAGATGGCGGTGGAGAGGGTTCAGGGCATCAGCCGGCTGGAGCAGCTC…	BY66_1_6401	AGAGCATATAACATCCTGGTAGGGGACCTGGACTGCAGTAAAGAGAAAGGCTACTGTGCGTCTCTGTACGAGGGTTTGCGCTGCTGCCCACACGAGCGCCACATTCACGTCTGCTGCGAGACCGACTTCATCGCTCACTTACTGGGCCGAGCAGAGCCAGAATTCGCGGGGGGTTATGAGCGTCGAGAGAGACACGCAAAGACCATAGATATCGCACAGGAGGAGGTGTTGACGTGTCTAGGAATCCACCTGTACGAGCGGCTGCACAGAATCTGGCAGAAGCTGCGAGCAGAGGAGCAGACATGGCAGATGCTTTTCTATTTGGGCATTGATGCACTGCGCAAAAGCTTTGAGATGGCGGTGGAGAGGGTTCAGGGCATCAGCCGGCTGGAGCAGCTC…	Unigene52221_BY66-Gonad	AGAGCATATAACATCCTGGTAGGGGACCTGGACTGCAGTAAAGAGAAAGGCTACTGTGCGTCTCTGTACGAGGGTTTGCGCTGCTGCCCACACGAGCGCCACATCCACGTCTGCTGCGAGACCGACTTCATCGCTCACTTACTGGGCCGAGCAGAGCCAGAATTCGCAGGGGGTTATGAGCGTCGAGAGAGACACGCAAAGACCATAGATATCGCACAGGAGGAGGTGTTGACGTGTCTAGGGATCCACCTGTACGAGCGGCTGCACAGAATCTGGCAGAAGCTGCGAGCAGAGGAGCAGACATGGCAGATGCTTTTCTATTTGGGCATTGATGCACTGCGCAAAAGCTTTGAGATGGCGGTGGAGAGGGTTCAGGGCATCAGCCGGCTGGAGCAGCTC…	CL8014.Contig1_G-T	AGAGCGTATAACATCCTGGTAGGGGACCTGGACTGCAGTAAAGAGAAAGGCTACTGTGCGTCTCTGTACGAGGGTTTGCGCTGCTGCCCACACGAGCGCCACATCCACGTCTGCTGCGAGACCGACTTCATCGCTCACTTACTGGGCCGAGCAGAGCCAGAATTCGCAGGGGGTTATGAGCGTCGAGAGAGACACGCAAAGACCATAGATATCGCACAGGAAGAGGTGTTGACGTGTCTAGGGATCCACCTGTACGAGCGGCTGCACAGAATCTGGCAGAAGCTGCGAGCAGAGGAGCAGACGTGGCAGATGCTTTTTTATTTGGGCATTGATGCACTGCGCAAAAGCTTTGAGATGGCGGTGGAGAGGGTTCAGGGCATCAGCCGGCTGGAGCAGCTC…
Unigene25592_BSB-T	TATGAGGCATGCAAATATGATGTGTGCCACATGAGAATGAACTCTATTGGTTGTACCAGTTTGGAAGCGTATGCTCAGCTATGTGGCAAGGAGGGTGTCTGTGTGGAATGGAGAACAGCAGCTGAACTCAATAAAACATGTGATTACAAGTGCCCCAGTCACAAAGTCTACAAGGCATGTGGGCCTAAAGTAGAAAAAACCTGCAGTACAAGGTA---------------------------------------------------------------------------------------------------------CAATGATTTATTTGTGGAGAAAGACTGTCAAAACAGCGACTGTCATCAAACATTCATGGAAGGATGTTTCTGTCCTGAT…	BY50_1_5125	TATGAGGCATGCAAATATGATGTGTGCCACATGAGAATGAACTCTATTGGTTGTACCAGTTTGGAAGCGTATGCTCAGCTATGTGGCAAGGAGGGTGTCTGTGTGGAATGGAGAACAGCAGCTGAACTCAATAAAACATGTGATTACAAGTGCCCCAGTCACAAAGTCTACAAGGCATGTGGGCCTAAAGTAGAAAAAACCTGCAGTACAAGGTA---------------------------------------------------------------------------------------------------------CAATGATTTATTTGTGGAGAAAGACTGTCAAAACAGCGACTGTCATCAAACATTCATGGAAGGATGTTTCTGTCCTGAT…	BY50_2_4886	TATGAGGCATGCAAATATGATGTGTGCCACATGAGAATGAACTCTATTGGTTGTACCAGTTTGGAAGCGTATGCTCAGCTATGTGGCAAGGAGGGTGTCTGTGTGGAATGGAGAACAGCAGCTGAACTCAATAAAACATGTGATTACAAGTGCCCCAGTCACAAAGTCTACAAGGCATGTGGGCCTAAAGTAGAAAAAACCTGCAGTACAAGGTA---------------------------------------------------------------------------------------------------------CAATGATTTATTTGTGGAGAAAGACTGTCAAAACAGCGACTGTCATCAAACATTCATGGAAGGATGTTTCTGTCCTGAT…	CL10935.Contig1_BY50-T	TATGAGGCATGCAAATATGATGTGTGCCACATGAGAATGAACTCTATTGGTTGTACCAGTTTGGAAGCGTATGCTCAGCTATGTGGCAAGGAGGGTGTCTGTGTGGAATGGAGAACAGCAGCTGAACTCAATAAAACATGTGATTACAAGTGCCCCAGTCACAAAGTCTACAAGGCATGTGGGCCTAAAGTAGAAAAAACCTGCAGTACAAGGTA---------------------------------------------------------------------------------------------------------CAATGATTTATTTGTGGAGAAAGACTGTCAAAACAGCGACTGTCATCAAACATTCATGGAAGGATGTTTCTGTCCTGAT…	BY66_2_15264	TATGAGGCATGCAAATATGATGTGTGCCACATGAGAAAGAGCTCAATTGGTTGTACCAGTTTGGAAGCGTATGCTCAGCTATGTGGCAAGGAGGGTGTCTGTGTGGAATGGAGAACAGCAGCTGAACTCAATAAAACATGTAATTACAAGTGTCCCAGTCACAAAGTCTACAAAGCATGTGGGCCTAAAGTAGAAAAAACCTGCAGTACAAGGTAATCTCACTCTACAATACTCCAAATCCACAAAACAACAGTCCTTAATAAGAGCTGGAATTATAATACTTCATGTCTGATGTGCTTCTATTAACTCACAACTAGGTACAATGATTTATTTGTGGAGAAAGACTGTCAAAACAGCGACTGTCATCAAACATTCATGGAAGGATGTTTCTGTCCTGAT…	BY66_1_8851	TATGAAGCATGCAAATATGATGTGTGCCACATGAGAAAGAGCTCAATTGGTTGTACCAGTTTGGAAGCGTATGCTCAGCTATGTGGCAAGGAGGGTGTCTGTGTGGACTGGAGAACAGCAGCTGAACTCAATAAAACATGTAATTACAAGTGTCCCAGTCACAAAGTCTACAAAGCATGTGGGCCTAAAGTAGAAAAAACCTGCAGTACAAGGTA---------------------------------------------------------------------------------------------------------CAATGATTTATTTGTGGAGAAAGACTGTCAAAACAGCGACTGTCATCAAACATTCATGGAAGGATGTTTCTGTCCTGAT…	CL3826.Contig1_BY66-Gonad	TATGAGGCATGCAAATATGATGTGTGCCACATGAGAATGAACTCTATTGGTTGTACCAGTTTGGAAGCGTATGCTCAGCTATGTGGCAAGGAGGGTGTCTGTGTGGAATGGAGAACAGCAGCTGAACTCAATAAAACATGTGATTACAAGTGCCCCAGTCACAAAGTCTACAAGGCATGTGGGCCTAAAGTAGAAAAAACCTGCAGTACAAGGTA---------------------------------------------------------------------------------------------------------CAATGATTTATTTGTGGAGAAAGACTGTCAAAACAGCGACTGTCATCAAACATTCATGGAAGGATGTTTCTGTCCTGAT…	CL4928.Contig1_G-T	TATGAAGCATGCAAATATGATGTGTGCCACATGAGAAAGAGCTCAATTGGTTGTACCAGTTTAGAAGCGTATGCTCAGCTATGTGGCAAGGAGGGTGTCTGTGTGGACTGGAGAACAGCAGCTGAACTCAATAAAACATGTAATTACAAGTGTCCCAGTCACAAAGTCTACAAGGCATGTGGGCCTAAAGTAGAAAAAACCTGCAGTACAAGGTA---------------------------------------------------------------------------------------------------------CAATGATTTATTTGTGGAGAAAGACTGTCAAAACAGCGACTGTCATCAAACATTCATGGAAGGATGTTTCTGTCCTGAT…
CL8549.Contig2_BSB-T	ACCACTGTTCTGCTCTGGTTCATATGGTTCTCTAATGCATTTTCATATTATGGTGTGGTTTTGCTGACCACTGAGCTTTTCCAGGAGGGAGGCGCCTGTGGTGGGGGGAAGGGCAGAAAAAGGGAGCCAGGTTGTAGTTTGGAGTGCAAATATCTAAATTCAGATGATTACAAAGACCTGCTATGGACCACACTTTCTGAGTTTCCAGGCCTGCTGGTGACCCTGTGGGCAATTGATCGTTTAGGAAGGAGAAAGACTATGGCACTGTGTTTCTTTGTCTTCTCCCTCTGCATTGTGCCGCTCTACGGCTGTGTGGGAAGGACTTCTTT	BY50_1_5136	ACCACTGTTCTGCTCTGGTTCATATGGTTCTCTAATGCATTTTCATATTATGGTGTGGTTTTGCTGACCACTGAGCTTTTCCAGGAGGGAGGCGCCTGTGGTGGGGGGAAGGGCAGAAAAAGGGAGCCAGGTTGTAGTTTGGAGTGCAAATATCTAAATTCAGATGATTACAAAGACCTGCTATGGACCACACTTTCTGAGTTTCCAGGCCTGCTGGTGACCCTGTGGGCAATTGATCGTTTAGGAAGGAGAAAGACTATGGCACTGTGTTTCTTTGTCTTCTCCCTCTGCATTGTGCCGCTCTACGGCTGTGTGGGAAGGACTTCTTT	BY50_2_5559	ACCACTGTTCTGCTCTGGTTCATATGGTTCTCTAACGCATTTTCATATTATGGTGTGGTTTTGCTGACCACCGAGCTTTTCCAGGAGGGAGGCGCCTGTGGTGGAGGGAAGGGCAGAAAAAGGGAGCCAGGTTGTAGTTTGGAGTGCAAATATCTAAATTCAGATGATTACAAAGACCTGCTATGGACCACACTTTCTGAGTTTCCAGGCCTGCTGGTGACCCTGTGGGCAATTGATCGTTTAGGAAGGAGAAAGACTATGGCACTGTGTTTCTTTGTCTTCTCCCTCTGCATTGTGCCGCTCTACGGCTGTGTGGGAAGGACTTCTTT	Unigene31572_BY50-T	ACCACTGTTCTGCTCTGGTTCATATGGTTCTCTAATGCATTTTCATATTATGGTGTGGTTTTGCTGACCACTGAGCTTTTCCAGGAGGGAGGCGCCTGTGGTGGGGGGAAGGGCAGAAAAAGGGAGCCAGGTTGTAGTTTGGAGTGCAAATATCTAAATTCAGATGATTACAAAGACCTGCTATGGACCACACTTTCTGAGTTTCCAGGCCTGCTGGTGACCCTGTGGGCAATTGATCGTTTAGGAAGGAGAAAGACTATGGCACTGTGTTTCTTTGTCTTCTCCCTCTGCATTGTGCCGCTCTACGGCTGTGTGGGAAGGACTTCTTT	BY66_2_5945	ACCACTGTTCTGCTCTGGTTCATATGGTTCTCTAACGCATTTTCATATTATGGTGTGGTTTTGCTGACCACCGAGCTTTTCCAGGAGGGAGGCGCCTGTGGTGGAGGGAAGGGCAGAAAAAGGGAGCCAGGTTGTAGTTTGGAGTGCAAATATCTAAATTCAGATGATTACAAAGACCTGCTATGGACCACACTTTCTGAGTTTCCAGGCCTGCTGGTGACCCTGTGGGCAATTGATCGTTTAGGAAGGAGAAAGACTATGGCACTGTGTTTCTTTGTCTTCTCCCTCTGCATTGTGCCGCTCTACGGCTGTGTGGGAAGGACTTCTTT	BY66_1_5148	ACCACTGTTCTGCTCTGGTTCATATGGTTCTCTAATGCATTTTCATATTATGGTGTGGTTTTGCTGACCACTGAGCTTTTCCAGGAGGGAGGCGCCTGTGGTGGGGGGAAGGGCAGAAAAAGGGAGCCAGGTTGTAGTTTGGAGTGCAAATATCTAAATTCAGATGATTACAAAGACCTGCTATGGACCACACTTTCTGAGTTTCCAGGCCTGCTGGTGACCCTGTGGGCAATTGATCGTTTAGGAAGGAGAAAGACTATGGCACTGTGTTTCTTTGTCTTCTCCCTCTGCATTGTGCCGCTCTACGGCTGTGTGGGAAGGACTTCTTT	Unigene36362_BY66-Gonad	ACCACTGTTCTGCTCTGGTTCATATGGTTCTCTAATGCATTTTCATATTATGGTGTGGTTTTGCTGACCACCGAGCTTTTCCAGGAGGGAGGCGCCTGTGGTGGAGGGAAGGGCAGAAAAAGGGAGCCAGGTTGTAGTTTGGAGTGCAAATATCTTAATTCAGATGATTACAAAGACCTGCTATGGACCACACTTTCTGAGTTCCCAGGCCTGCTGGTGACCCTGTGGGCAATTGATCGTTTAGGAAGGAGAAAGACTATGGCACTGTGTTTCTTTGTCTTCTCCCTCTGCATTGTGCCACTCTACGGCTGTGTGGGAAGGACTTCTTT	Unigene7931_G-T	ACCACTGTTCTGCTCTGGTTCATATGGTTCTCTAATGCATTTTCATATTATGGTGTGGTTTTGCTGACCACCGAGCTTTTCCAGGAGGGAGGCGCCTGTGGTGGAGGGAAGGGCAGAAAAAGGGAGCCAGGTTGTAGTTTGGAGTGCAAATATCTTAATTCAGATGATTACAAAGACCTGCTATGGACCACACTTTCTGAGTTCCCAGGCCTGCTGGTGACCCTGTGGGCAATTGATCGTTTAGGAAGGAGGAAGACTATGGCACTGTGTTTCTTTGTCTTCTCCCTCTGCATTGTGCCACTCTACGGCTGTGTGGGAAGGACTTCTTT
Unigene41005_BSB-T	ACGGAGAACCAGCGACAGGAGCGTCTGGTGTTGTCTGTGCTGCCACGCTTTGTAGTGCTGGAGATGATTAACGACATGACCAACGTGGAGGACGAGACCCTACAGCACCAGTTTCACCGTATCTACATTCACCGCTATGAGAACGTGAGTATTCTCTTTGCTGACGTGAAGGGCTTCACCAATCTTTCCACCACACTCTCCGCTCAGGAACTCGTTCGAATGCTCAACGAACTCTTTGCACGCTTTGACCGACTGGC	BY50_1_5201	ACGGAGAACCAGCGACAGGAGCGTCTGGTGTTGTCTGTGCTGCCACGCTTTGTAGTGCTGGAGATGATTAACGACATGACCAACGTGGAGGACGAGACCCTACAGCACCAGTTTCACCGTATCTACATTCACCGCTATGAGAACGTGAGTATTCTCTTTGCTGACGTGAAGGGCTTCACCAATCTTTCCACCACACTCTCCGCTCAGGAACTCGTTCGAATGCTCAACGAACTCTTTGCACGCTTTGACCGACTGGC	BY50_2_1880	ACGGAGAACCAGCGACAGGAGCGTCTGGTGTTGTCTGTGCTGCCACGCTTTGTAGTGCTGGAGATGATTAACGACATGACCAACGTGGAGGACGAGACCCTACAGCACCAGTTTCACCGTATCTACATTCACCGCTATGAGAACGTGAGTATTCTCTTTGCTGACGTGAAGGGCTTCACCAATCTTTCCACCACACTCTCCGCTCAGGAACTCGTTCGAATGCTCAACGAACTCTTTGCACGCTTTGACCGACTGGC	Unigene46408_BY50-T	ACGGAGAACCAGCGACAGGAGCGTCTGGTGTTGTCTGTGCTGCCACGCTTTGTAGTGCTGGAGATGATTAACGACATGACCAACGTGGAGGACGAGACCCTACAGCACCAGTTTCACCGTATCTACATTCACCGCTATGAGAACGTGAGTATTCTCTTTGCTGACGTGAAGGGCTTCACCAATCTTTCCACCACACTCTCCGCTCAGGAACTCGTTCGAATGCTCAACGAACTCTTTGCACGCTTTGACCGACTGGC	BY66_2_2429	ACGGAGAACCAGCGACAGGAACGTCTGGTGTTGTCGGTGCTGCCACGCTTTGTAGTGCTGGAGATGATTAACGACATGACCAACGTGGAGGACGAGACCCTACAGCACCAGTTTCACCGTATCTACATTCACCGCTATGAGAACGTGAGTATTCTCTTTGCTGACGTGAAGGGCTTCACCAATCTTTCCACCACACTCTCCGCTCAGGAACTCGTTCGAATGCTCAACGAACTCTTTGCACGCTTTGACCGACTGGC	BY66_1_4504	ACGGAGAACCAGCGACAGGAGCGTCTGGTGTTGTCTGTGCTGCCACGCTTTGTAGTGCTGGAGATGATTAACGACATGACCAACGTGGAGGACGAGACCCTACAGCACCAGTTTCACCGTATCTACATTCACCGCTATGAGAACGTGAGTATTCTCTTTGCTGACGTGAAGGGCTTCACCAATCTTTCCACCACACTCTCCGCTCAGGAACTCGTTCGAATGCTCAACGAACTCTTTGCACGCTTTGACCGACTGGC	CL7837.Contig4_BY66-Gonad	ACGGAGAACCAGCGACAGGAGCGTCTGGTGTTGTCTGTGCTGCCACGCTTTGTAGTGCTGGAGATGATTAACGACATGACCAACGTGGAGGACGAGACCCTACAGCACCAGTTTCACCGTATCTACATTCACCGCTATGAGAACGTGAGTATTCTCTTTGCTGACGTGAAGGGCTTCACCAATCTTTCCACCACACTCTCCGCTCAGGAACTCGTTCGAATGCTCAACGAACTCTTTGCACGCTTTGACCGACTGGC	Unigene50505_G-T	ACGGAGAACCAGCGACAGGAACGTCTGGTGTTGTCGGTGCTGCCACGCTTTGTAGTGCTGGAGATGATTAACGACATGACCAACGTGGAGGACGAGAACCTACAGCACCAGTTTCACCGTATCTACATTCACCGCTATGAGAACGTGAGTATTCTCTTTGCTGACGTGAAGGGCTTCACCAATCTTTCCACCACACTCTCCGCTCAGGAACTCGTTCGAATGCTCAACGAACTCTTTGCACGCTTTGACCGACTGGC
Unigene25808_BSB-T	TCGTCTCTGGTTCATCCCTGTTAGGTTCTTCAGCGTAATTGCTGCTCCCATGAGTCCCTGAACCATGGCTTCTCCTGTGGCTTGCACCTGTTTTGCCGTGTTCGCCATGTTAACTACGTCCTTTATGCGATTGTCGAGGAAGGCCCATGTCTCTTCAAAGTCAGGAGACGAGTCCTGCACCATCACCAGCTCTGTGGTGTTATAGATCCCTGTCAGTGCCGCCCGCCGTGTGTACCAGTTCACGTCTGTCGAGCGATCGCCTGCGTAGTACCAGATGTCGTCCACCATCGTGGACAGGTGCTTCAGGCTGTCGGGGATGTTGTGTGGCAGTAGCAGGATGCTCATGGCCTGAGGCCACGTGTCAATATAAGGAGTCAACATCCGCAGTCTCATTTCCAC…	BY50_1_15284	TCGTCTCTGGTTCATCCCTGTTAGGTTCTTCAGCGTAATTGCTGCTCCCATGAGTCCCTGAACCACGGCTTCTCCTGTGGCTTGCACCTGTTTTGCCGTGTTCGCCATGTTAACTATGTCCTTTATGCGATTGTCGAGGAAGGCCCATGTCTCTTCAAAGTCAGGAGACGAGTCCTGCACCATCACCAGCTCTGTGGTGTTATAGATCCCTGTCAGTGCCGCCCGCCGTGTGTACCAGTTCACGTCTGTCGAGCGATCGCCTGCGTAGTACCAGATGTCGTCCACCATCGTGGACAGGTGCTTCAGGCTGTCGGGGATGTTGTGTGGCAGTAGCAGGATGCTCATGGCCTGAGGCCACGTGTCAATATAAGGAGTCAACATCCGCAGTCTCATTTCCAC…	BY50_2_19246	TCGTCTCTGGTTCATCCCTGTTAGGTTCTTCAGCGTAATTGCTGCTCCCATGAGTCCCTGAACCACGGCTTCTCCTGTGGCTTGCACCTGTTTTGCCGTGTTCGCCATGTTAACTATGTCCTTTATGCGATTGTCGAGGAAGGCCCATGTCTCTTCAAAGTCAGGAGACGAGTCCTGCACCATCACCAGCTCTGTGGTGTTATAGATCCCTGTCAGTGCCGCCCGCCGTGTGTACCAGTTCACGTCTGTCGAGCGATCGCCTGCGTAGTACCAGATGTCGTCCACCATCGTGGACAGGTGCTTCAGGCTGTCGGGGATGTTGTGTGGCAGTAGCAGGATGCTCATGGCCTGAGGCCACGTGTCAATATAAGGAGTCAACATCCGCAGTCTCATTTCCAC…	CL8554.Contig1_BY50-T	TCGTCTCTGGTTCATCCCTGTTAGGTTCTTCAGCGTAATTGCTGCTCCCATGAGTCCCTGAACCATGGCTTCTCCTGTGGCTTGCACCTGTTTTGCCGTGTTCGCCATGTTAACTACGTCCTTTATGCGATTGTCGAGGAAGGCCCATGTCTCTTCAAAGTCAGGAGACGAGTCCTGCACCATCACCAGCTCTGTGGTGTTATAGATCCCTGTCAGTGCCGCCCGCCGTGTGTACCAGTTCACGTCTGTCGAGCGATCGCCTGCGTAGTACCAGATGTCGTCCACCATCGTGGACAGGTGCTTCAGGCTGTCGGGGATGTTGTGTGGCAGTAGCAGGATGCTCATGGCCTGAGGCCACGTGTCAATATAAGGAGTCAACATCCGCAGTCTCATTTCCAC…	BY66_2_13349	TCGTCTCTGGTTCATCCCTGTTAGGTTCTTCAGCGTAATGGCTGCTCCCATGAGTCCCTGAACCACGGCTTCTCCTGTGGCTTGCACCTGTTTTGCAGTGTTAGCCATGTTAACTACGTCATTTATGCGATTGTCAAGGAAGGCCCATGTCTCTTCAAAATCAGGAGATGAGTCCTGCACCATCACCAGCTCTGTGGTGTTATAGATCCCTGTCAGTGCCGCCCGCCGTGTGTACCAGTTCACGTCTGTCGAGCGATCGCCTGCGTAGTACCAGATGTCGTCCACCATCGTGGACAGGTGCTTCAGGCTGTCGGGGATGTTGTGTGGCAGTAGCAGGATGCTCATGGCCTGAGGCCACGTGTCAATATAAGGAGTCAACATCCGCAGTCTCATTTCCAC…	BY66_1_12577	TCGTCTCTGGTTCATCCCTGTTAGGTTCTTCAGCGTAATTGCTGCTCCCATGAGTCCCTGAACCATGGCTTCTCCTGTGGCTTGCACCTGTTTTGCCGTGTTCGCCATGTTAACTACGTCCTTTATGCGATTGTCGAGGAAGGCCCATGTCTCTTCAAAGTCAGGAGACGAGTCCTGCACCATCACCAGCTCTGTGGTGTTATAGATCCCTGTCAGTGCCGCCCGCCGTGTGTACCAGTTCACGTCTGTCGAGCGATCGCCTGCGTAGTACCAGATGTCGTCCACCATCGTGGACAGGTGCTTCAGGCTGTCGGGGATGTTGTGTGGCAGTAGCAGGATGCTCATGGCCTGAGGCCAAGTGTCAATATAAGGAGTCAACATCCGCAGTCTCATTTCCAC…	Unigene40980_BY66-Gonad	TCGTCTCTGGTTCATCCCTGTTAGGTTCTTCAGCGTAATTGCTGCTCCCATGAGTCCCTGAACCATGGCTTCTCCTGTGGCTTGCACCTGTTTTGCCGTGTTCGCCATGTTAACTACGTCCTTTATGCGATTGTCGAGGAAGGCCCATGTCTCTTCAAAGTCAGGAGACGAGTCCTGCACCATCACCAGCTCTGTGGTGTTATAGATCCCTGTCAGTGCCGCCCGCCGTGTGTACCAGTTCACGTCTGTCGAGCGATCGCCTGCGTAGTACCAGATGTCGTCCACCATCGTGGACAGGTGCTTCAGGCTGTCGGGGATGTTGTGTGGCAGTAGCAGGATGCTCATGGCCTGAGGCCACGTGTCAATATAAGGAGTCAACATCCGCAGTCTCATTTCCAC…	CL7557.Contig1_G-T	TCGTCTCTGGTTCATCCCTGTTAGGTTCTTCAGCGTAATGGCTGCTCCCATGAGTCCCTGAACCACGGCTTCTCCTGTGGCTTGCACCTGTTTTGCAGTGTTAGCCATGTTAACTACGTCATTTATGCGATTGTCAAGGAAGGCCCATGTCTCTTCAAAATCAGGAGATGAGTCCTGCACCATCACCAGCTCTGTGGTGTTATAGATCCCTGTCAGTGCCGCCCGCCGTGTGTACCAGTTCACGTCTGTCGAGCGATCGCCTGCGTAGTACCAGATGTCGTCCACCATCGTGGACAGGTGCTTCAGGCTGTCGGGGATGTTGTGTGGCAGTAGCAGGATGCTCATGGCCTGAGGCCAAGTGTCAATATAAGGAGTCAACATCCGCAGTCTCATTTCCAC…
Unigene38224_BSB-T	ACGTTCCTGAGATCTCTGAGGATATTGATTCTGGTACGTATCTTCAGACTGGCATCACAGAAGAAAGAGCTTGAAAAGGTCACAAGGAGAATGGTGTCCGAGAACAAAAGACGGTACCAAAAAGATGGGTTTGATCTTGACCTCACATATGTCACAGAAAGAGTCATTGCCATGTCTTTTCCATCTTCTGGGAAGCAGGCACTCTATAGGAACCCCATCAGAGAGGTCGCTAGATTCCTGGACACCAAACATCTGGATCACTACAAGGTGTTTAATCTCTGTAGTGAGAAGGGTTACGATCCACAGTTCTTTCACTATCGAGTGGAGCGTGTTATGATAGATGACCATAACGTACCATCACTCGATGATATGCTGCGGTACACAGCCTGTGTTAGGGAG…	BY50_1_5208	ACGTTCCTGAGATCTCTGAGGATATTGATTCTGGTACGTATCTTCAGACTGGCATCTCAGAAGAAAGAGCTTGAAAAGGTCACAAGGAGAATGGTGTCCGAGAACAAAAGACGGTACCAAAAAGATGGGTTTGATCTTGACCTCACATATGTCACAGAAAGAGTCATTGCCATGTCTTTTCCATCTTCTGGGAAGCAGGCGCTCTATAGGAACCCCATCAGAGAGGTCGCTAGATTCTTGGACACCAAACATCTGGATCACTACAAGGTGTTTAATCTCTGTAGTGAGAAGGGTTACGATCCACAGTTCTTTCACTATCGAGTGGAGCGTGTTATGATAGATGACCATAACGTACCATCACTCGATGATATGCTGCGGTACACAGCCTGTGTTAGGGAG…	BY50_2_7520	ACGTTCCTGAGATCTCTGAGGATATTGATTCTGGTACGTATCTTCAGACTGGCATCACAGAAGAAAGAGCTTGAAAAGGTCACGAGGAGAATGGTGTCTGAGAACAAAAGACGGTACCAAAAAGATGGGTTTGATCTTGACCTCACATATGTCACAGAAAGAGTCATTGCCATGTCTTTTCCATCTTCTGGGAAGCAGGCGCTCTATAGGAACCCCATCAGAGAGGTCGCTAGATTCTTGGACACCAAACATCTGGATCACTACAAGGTGTTTAATCTCTGTAGTGAGAAGGGTTACGATCCACAGTTATTTCACTATCGAGTAGAGCGTGTTATGATAGATGACCATAACGTGCCATCACTAGATGATATGCTGAGGTACACAGCCTGTGTTAGGGAG…	Unigene33181_BY50-T	ACGTTCCTGAGATCTCTGAGGATATTGATTCTGGTACGTATCTTCAGACTGGCATCACAGAAGAAAGAGCTTGAAAAGGTCACAAGGAGAATGGTGTCCGAGAACAAAAGACGGTACCAAAAAGATGGGTTTGATCTTGACCTCACATATGTCACAGAAAGAGTCATTGCCATGTCTTTTCCATCTTCTGGGAAGCAGGCACTCTATAGGAACCCCATCAGAGAGGTCGCTAGATTCCTGGACACCAAACATCTGGATCACTACAAGGTGTTTAATCTCTGTAGTGAGAAGGGTTACGATCCACAGTTATTTCACTATCGAGTAGAGCGTGTTATGATAGATGACCATAACGTGCCATCACTAGATGATATGCTGAGGTACACAGCCTGTGTTAGGGAG…	BY66_2_10224	ACGTTCCTGAGATCTCTGAGGATATTGATTCTGGTACGTATCTTCAGACTGGCATCTCAGAAGAAAGAGCTTGAAAAGGTCACGAGGAGAATGGTGTCTGAGAACAAAAGACGGTACCAAAAAGATGGGTTTGATCTTGACCTCACATATGTCACAGAAAGAGTCATTGCCATGTCTTTTCCATCTTCTGGGAAGCAGGCGCTCTATAGGAACCCCATCAGAGAGGTCGCTAGATTCTTGGACACCAAACATCTGGATCACTACAAGGTGTTTAATCTCTGTAGTGAGAAGGGTTACGATCCACAGTTATTTCACTATCGAGTAGAGCGTGTTATGATAGATGACCATAACGTGCCATCACTAGATGATATGCTGAGGTACACAGCCTGTGTTAGGGAG…	BY66_1_9895	ACGTTCCTGAGATCTCTGAGGATATTGATTCTGGTACGTATCTTCAGACTGGCATCTCAGAAGAAAGAGCTTGAAAAGGTCACGAGGAGAATGGTGTCTGAGAACAAAAGACGGTACCAAAAAGATGGGTTTGATCTTGACCTCACATATGTCACAGAAAGAGTCATTGCCATGTCTTTTCCATCTTCTGGGAAGCAGGCGCTCTATAGGAACCCCATCAGAGAGGTCGCTAGATTCTTGGACACCAAACATCTGGATCACTACAAGGTGTTTAATCTCTGTAGTGAGAAGGGTTACGATCCACAGTTATTTCACTATCGAGTAGAGCGTGTTATGATAGATGACCATAACGTGCCATCACTAGATGATATGCTGAGGTACACAGCCTGTGTTAGGGAG…	Unigene35578_BY66-Gonad	ACGTTCCTGAGATCTCTGAGGATATTGATTCTGGTACGTATCTTCAGACTGGCATCTCAGAAGAAAGAGCTTGAAAAGGTCACGAGGAGAATGGTGTCTGAGAACAAAAGACGGTACCAAAAAGATGGGTTTGATCTTGACCTCACATATGTCACAGAAAGAGTCATTGCCATGTCTTTTCCATCTTCTGGGAAGCAGGCGCTCTATAGGAACCCCATCAGAGAGGTCGCTAGATTCTTGGACACCAAACATCTGGATCACTACAAGGTGTTTAATCTCTGTAGTGAGAAGGGTTACGATCCACAGTTATTTCACTATCGAGTAGAGCGTGTTATGATAGATGACCATAACGTGCCATCACTAGATGATATGCTGAGGTACACAGCCTGTGTTAGGGAG…	Unigene35406_G-T	ACGTTCCTGAGATCTCTGAGGATATTGATTCTGGTACGTATCTTCAGACTGGCATCTCAGAAGAAAGAGCTTGAAAAGGTCACGAGGAGAATGGTGTCTGAGAACAAAAGACGGTACCAAAAAGATGGGTTTGATCTTGACCTCACATATGTCACAGAAAGAGTCATTGCCATGTCTTTTCCATCTTCTGGGAAGCAGGCGCTCTATAGGAACCCCATCAGAGAGGTCGCTAGATTCTTGGACACCAAACATCTGGATCACTACAAGGTGTTTAATCTCTGTAGTGAGAAGGGTTACGATCCACAGTTATTTCACTATCGAGTAGAGCGTGTTATGATAGATGACCATAACGTGCCATCACTAGATGATATGCTGAGGTACACAGCCTGTGTTAGGGAG…
Unigene20275_BSB-T	AGCAAAATGAAAAAGCAGCGATTCGAGTTTCAGTATGAATTGAAAGATGTATCATATGAATACCATAAAATGCCTGTTAAAACCTCCAATGCTAAAGACCCACCACCTCATGACATCGAGATGTTTGTTGGGAGTGCTTACTTTGTGTTGACACGTGATTTTGTGACATATGTTATGAACAATCAACTGGCAAAGGATTTTCTGCAGTGGTCAGCTGACACATATTCTCCTGATGAGCACTTTTGGGCAACGATGGCCAGAGTTCCTGGAGTTCCTGGGGAGATCCAAAGATCTGAGCCTGATGTGTCAGATCTAAAGAGCAGGACACGTTTGGTCAAATGGAAATATCTTGAAAGGCGTTTGTATCCACAGTGCACTGGCACACACAGACGTAGTGTC…	BY50_1_5236	AGCAAATTGAAGAGCCAGCGATTCCAGTTTCAGTATGAATTGAAAGATGTATCATATGAATACCATAAAATGCCTGTTAAAACCTCCAATGCTAAAGACCCACCACCGCATGACATCGAGATGTTTGTTGGGAGTGCTTACTTTGTGTTGACACGTGATTTTGTGACATATGTTATGAACAATCAACTGGCAAAGGATTTTCTGCAGTGGTCAGCTGACACATATTCTCCTGATGAGCACTTTTGGGCAACGATGGCCAGAGTGCCTGGAGTTCCTGGGGAGCTCCAAAGATCTGAGCCTGATGTGTCAGATCTAAAGAGTAGGACACGTTTGGTTAAATGGAAATATCTTGAAAGCCATTTGTATCCACAGTGCACTGGCACACACAGACGTAGTGTC…	BY50_2_10361	AGCAAAATGAAAAAGCAGCGATTCGAGTTTCAGTATGAATTGAAAGATGTATCATATGAATACCATAAAATGCCTGTTAAAACCTCCAATGCTAAAGACCCACCACCTCATGACATCGAGATGTTTGTTGGGAGTGCTTACTTTGTGTTGACACGTGATTTTGTGACATATGTTATGAACAATCAACTGGCAAAGGATTTTCTGCAGTGGTCAGCTGACACATATTCTCCTGATGAGCACTTTTGGGCAACGATGGCCAGAGTTCCTGGAGTTCCTGGGGAGATCCAAAGATCTGAGCCTGATGTGTCAGATCTAAAGAGCAGGACACGTTTGGTCAAATGGAAATATCTTGAAAGGCGTTTGTATCCACAGTGCACTGGCACACACAGACGTAGTGTC…	Unigene29686_BY50-T	AGCAAATTGAAGAGCCAGCGATTCCAGTTTCAGTATGAATTGAAAGATGTATCATATGAATACCATAAAATGCCTGTTAAAACCTCCAATGCTAAAGACCCACCACCGCATGACATCGAGATGTTTGTTGGGAGTGCTTACTTTGTGTTGACACGTGATTTTGTGACATATGTTATGAACAATCAACTGGCAAAGGATTTTCTGCAGTGGTCAGCTGACACATATTCTCCTGATGAGCACTTTTGGGCAACGATGGCCAGAGTGCCTGGAGTTCCTGGGGAGCTCCAAAGATCTGAGCCTGATGTGTCAGATCTAAAGAGTAGGACACGTTTGGTTAAATGGAAATATCTTGAAAGCCATTTGTATCCACAGTGCACTGGCACACACAGACGTAGTGTC…	BY66_2_1482	AGCAAATTGAAGAGCCAGCGATTCCAGTTTCAGTATGAATTGAAAGATGTATCATATGAATACCATAAAATGCCTGTTAAAACCTCCAATGCTAAAGACCCACCACCGCATGACATCGAGATGTTTGTTGGGAGTGCTTACTTTGTGTTGACACGTGATTTTGTGACATATGTTATGAACAATCAACTGGCAAAGGATTTTCTGCAGTGGTCAGCTGACACATATTCTCCTGATGAGCACTTTTGGGCAACGATGGCCAGAGTGCCTGGAGTTCCTGGGGAGCTCCAAAGATCTGAGCCTGATGTGTCAGATCTAAAGAGTAGGACACGTTTGGTTAAATGGAAATATCTTGAAAGCCATTTGTATCCACAGTGCACTGGCACACACAGACGTAGTGTC…	BY66_1_2063	AGCAAATTGAAGAGCCAGCGATTCCAGTTTCAGTATGAATTGAAAGATGTATCATATGAATACCATAAAATGCCTGTTAAAACCTCCAATGCTAAAGACCCACCACCGCATGACATCGAGATGTTTGTTGGGAGTGCTTACTTTGTGTTGACACGTGATTTTGTGACATATGTTATGAACAATCAACTGGCAAAGGATTTTCTGCAGTGGTCAGCTGACACATATTCTCCTGATGAGCACTTTTGGGCAACGATGGCCAGAGTGCCTGGAGTTCCTGGGGAGCTCCAAAGATCTGAGCCTGATGTGTCAGATCTAAAGAGTAGGACACGTTTGGTTAAATGGAAATATCTTGAAAGCCATTTGTATCCACAGTGCACTGGCACACACAGACGTAGTGTC…	Unigene42713_BY66-Gonad	AGCAAATTGAAGAGCCAGCGATTCCAGTTTCAGTATGAATTGAAAGATGTATCATATGAATACCATAAAATGCCTGTTAAAACCTCCAATGCTAAAGACCCACCACCGCATGACATCGAGATGTTTGTTGGGAGTGCTTACTTTGTGTTGACACGTGATTTTGTGACATATGTTATGAACAATCAACTGGCAAAGGATTTTCTGCAGTGGTCAGCTGACACATATTCTCCTGATGAGCACTTTTGGGCAACGATGGCCAGAGTGCCTGGAGTTCCTGGGGAGCTCCAAAGATCTGAGCCTGATGTGTCAGATCTAAAGAGTAGGACACGTTTGGTTAAATGGAAATATCTTGAAAGCCATTTGTATCCACAGTGCACTGGCACACACAGACGTAGTGTC…	Unigene39632_G-T	AGCAAATTGAAGAGCCAGCGATTCCAGTTTCAGTATGAATTGAAAGATGTATCATATGAATACCATAAAATGCCTGTTAAAACCTCCAATGCTAAAGACCCACCACCGCATGACATCGAGATGTTTGTTGGGAGTGCTTACTTTGTGTTGACACGTGATTTTGTGACATATGTTATGAACAATCAACTGGCAAAGGATTTTCTGCAGTGGTCAGCTGACACATATTCTCCTGATGAGCACTTTTGGGCAACGATGGCCAGAGTGCCTGGAGTTCCTGGGGAGCTCCAAAGATCTGAGCCTGATGTGTCAGATCTAAAGAGTAGGACACGTTTGGTTAAATGGAAATATCTTGAAAGCCATTTGTATCCACAGTGCACTGGCACACACAGACGTAGTGTC…
Unigene14858_BSB-T	ATCACCAAGACCTACCCGAACCACTACACCTTAGTGACAGGATTACACGCCGAAACCCACGGCGTCATTGCTAACGAAATGTACGACCCCATCCACAACAAGTCCTTTTCCATGGAGGGACCCTCGGTGTATGATGCGTGGTGGTGGGAGGAGGCCGTGCCGTTGTGGGTGACCAATCAAAAGGCTGGCAAGAAGAGCGGAGCTGCCATGTGGCCTGGATCAGATGTAGCAATCGGTGGAACGTACCCAACACATTACTTGAGTTATAATGCGTCAATGCCCTTTGAGACCAGAGTCGAGAAACTCATTGATTGGTTCTCGGGGCCGGAGGCCATCAATTTTGGTGTCTTATATTGGGAGGAACCAGACGAGAGCGGGCATAACTTGGGGCCGGAGAGC…	BY50_1_5238	ATCACCAAGACCTACCCGAACCACTACACCTTAGTGACAGGATTACACGCCGAAACCCACGGCGTCATTGCTAACGAAATGTACGACCCCATCCACAACAAGTCCTTTTCCATGGAGGGACCCTCGGTGTATGATGCGTGGTGGTGGGAGGAGGCCGTGCCGTTGTGGGTGACCAATCAAAAGGCTGGCAAGAAGAGCGGAGCTGCCATGTGGCCTGGATCAGATGTAGCAATCGGTGGAACGTACCCAACACATTACTTGAGTTATAATGCGTCAATGCCCTTTGAGACCAGAGTCGAGAAACTCATTGATTGGTTCTCGGGGCCGGAGGCCATCAATTTTGGTGTCTTATATTGGGAGGAACCAGACGAGAGCGGGCATAACTTGGGGCCGGAGAGC…	BY50_2_6697	ATCACCAAGACCTACCCGAACCACTACACCTTAGTGACAGGATTACACGCCGAAACCCACGGCGTCATTGCTAACGAAATGTACGACCCCATCCACAACAAGTCCTTTTCCATGGAGGGACCCTCGGTGTATGATGCGTGGTGGTGGGAGGAGGCCGTGCCGTTGTGGGTGACCAATCAAAAGGCTGGCAAGAAGAGCGGAGCTGCCATGTGGCCTGGATCAGATGTAGCAATCGGTGGAACGTACCCAACACATTACTTGAGTTATAATGCGTCAATGCCCTTTGAGACCAGAGTCGAGAAACTCATTGATTGGTTCTCGGGGCCGGAGGCCATCAATTTTGGTGTCTTATATTGGGAGGAACCAGACGAGAGCGGGCATAACTTGGGGCCGGAGAGC…	Unigene39138_BY50-T	ATCACCAAGACCTACCCGAACCACTACACCTTAGTGACAGGATTACACGCCGAAACCCACGGCGTCATTGCTAACGAAATGTACGACCCCATCCACAACAAGTCCTTTTCCATGGAGGGACCCTCGGTGTATGATGCGTGGTGGTGGGAGGAGGCCGTGCCGTTGTGGGTGACCAATCAAAAGGCTGGCAAGAAGAGCGGAGCTGCCATGTGGCCTGGATCAGATGTAGCAATCGGTGGAACGTACCCAACACATTACTTGAGTTATAATGCGTCAATGCCCTTTGAGACCAGAGTCGAGAAACTCATTGATTGGTTCTCGGGGCCGGAGGCCATCAATTTTGGTGTCTTATATTGGGAGGAACCAGACGAGAGCGGGCATAACTTGGGGCCGGAGAGC…	BY66_2_4578	ATTACCAAGACCTACCCCAACCACTACACCTTAGTGACAGGACTACACGCCGAAACCCACGGCGTCATTGCTAACGAAATGTACGACCCCATCCACAACAAGTCCTTTTCCATGGAGGGACCTTCGGTGTATGATGCGTGGTGGTGGGAGGAGGCCGTGCCGTTGTGGGTGACCAATCAAAAGGCTGGCAAGAAGAGCGGAGCTGCCATGTGGCCTGGATCAGATGTAGCAATCGGTGGAACGTACCCAACACATTACTTGAGTTATAATGCGTCAATGCCCTTTGAGACCAGAGTCGAGAAACTCGTTGATTGGTTCTCAGGGCCGGAGGCCATCAATTTTGGTGTCTTATATTGGGAGGAACCAGACGAGAGCGGGCATAACTTGGGGCCGGAGAGC…	BY66_1_5147	ATTACCAAGACCTACCCCAACCACTACACCTTAGTGACAGGACTACACGCCGAAACCCACGGCGTCATTGCTAACGAAATGTACGACCCCATCCACAACAAGTCCTTTTCCATGGAGGGACCTTCGGTGTATGATGCGTGGTGGTGGGAGGAGGCCGTGCCGTTGTGGGTGACCAATCAAAAGGCTGGCAAGAAGAGCGGAGCTGCCATGTGGCCTGGATCAGATGTAGCAATCGGTGGAACGTACCCAACACATTACTTGAGTTATAATGCGTCAATGCCCTTTGAGACCAGAGTCGAGAAACTCGTTGATTGGTTCTCAGGGCCGGAGGCCATCAATTTTGGTGTCTTATATTGGGAGGAACCAGACGAGAGCGGGCATAACTTGGGGCCGGAGAGC…	Unigene1465_BY66-Gonad	ATTACCAAGACCTACCCCAACCACTACACCTTAGTGACAGGACTACACGCCGAAACCCACGGCGTCATTGCTAACGAAATGTACGACCCCATCCACAACAAGTCCTTTTCCATGGAGGGACCCTCGGTGTATGATGCGTGGTGGTGGGAGGAGGCCGTGCCGTTGTGGGTGACCAATCAAAAGGCTGGCAAGAAGAGCGGAGCTGCCATGTGGCCTGGATCAGATGTAGCAATCGGTGGAACGTACCCAACACATTACTTGAGTTATAATGCGTCAATGCCCTTTGAGACCAGAGTCGAGAAACTCGTTGATTGGTTCTCAGGGCCGGAGGCCATCAATTTTGGTGTCTTATATTGGGAGGAACCAGACGAGAGCGGGCATAACTTGGGGCCGGAGAGC…	Unigene47517_G-T	ATTACCAAGACCTACCCCAACCACTACACCTTAGTGACAGGACTACACGCCGAAACCCACGGCGTCATTGCTAACGAAATGTACGACCCCATCCACAACAAGTCCTTTTCCATGGAGGGACCTTCGGTGTATGATGCGTGGTGGTGGGAGGAGGCCGTGCCGTTGTGGGTGACCAATCAAAAGGCTGGCAAGAAGAGCGGAGCTGCCATGTGGCCTGGATCAGATGTAGCAATCGGTGGAACGTACCCAACACATTACTTGAGTTATAATGCGTCAATGCCCTTTGAGACCAGAGTCGAGAAACTCGTTGATTGGTTCTCAGGGCCGGAGGCCATCAATTTTGGTGTCTTATATTGGGAGGAACCAGACGAGAGCGGGCATAACTTGGGGCCGGAGAGC…
CL3031.Contig1_BSB-T	GTGACGCCGGATAAGCTGCTGGAAAAGGCTTTCTCCATCCGCCTGTTCAGCCGTAAAGAGATCACGCTGCTTCAGCTGGCCAATGAGAAATCACTCCAGCAGAAAGGCATCACCGTCAAACAGAAGAGACAAAATGTCCAGTTAGCCGTGAACGCTGATAATTTCAGCTCGGAGATCGTCAGCGCTAAAGAGATCAGAGATGTCTGGTCGTGGATCCCGGAGCGTTTCGCTTTGTGTCAGCCGCAGCTTCTCTTCACCACGTCCACACACGGCTGCAGCCTGAACCGGTTTTATTCACATTGTGAGGGACACGAGCCGACACTAATGCTCATCAGAACTACAGATGGAGAGGTGTGCGGGGCATTCCTGTCCACTGATTGGGAGGAGCGGAAGAGAGGC…	BY50_1_5282	GTGACGCCGGATAAGCTGCTGGAAAAGGCTTTCTCCATCCGCCTGTTCAGCCGTAAAGAGATCACGCTGCTTCAGCTGGCCAATGAGAAATCACTCCAGCAGAAAGGCATCACCGTCAAACAGAAGAGACAAAATGTCCAGTTAGCCGTGAACGCTGATAATTTCAGCTCGGAGATCGTCAGCGCTAAAGAGATCAGAGATGTCTGGTCGTGGATCCCGGAGCGTTTCGCTTTGTGTCAGCCGCAGCTTCTCTTCACCACGTCCACACACGGCTGCAGCCTGAACCGGTTTTATTCACATTGTGAGGGACACGAGCCGACACTAATGCTCATCAGAACTACAGATGGAGAGGTGTGCGGGGCATTCCTGTCCACTGATTGGGAGGAGCGGAAGAGAGGC…	BY50_2_7195	GTGACGCCGGATAAGCTGCTGGAAAAGGCTTTCTCCATCCGCCTGTTCAGCCGTAAAGAGATCACGCTGCTTCAGCTGGCCAATGAGAAATCACTCCAGCAGAAAGGCATCACCGTCAAACAGAAGAGACAAAATGTCCAGTTAGCCGTGAACGCTGATAATTTCAGCTCGGAGATCGTCAGCGCTAAAGAGATCAGAGATGTCTGGTCGTGGATCCCGGAGCGTTTCGCTTTGTGTCAGCCGCAGCTTCTCTTCACCACGTCCACACACGGCTGCAGCCTGAACCGGTTTTATTCACATTGTGAGGGACACGAGCCGACACTAATGCTCATCAGAACTACAGATGGAGAGGTGTGCGGGGCCTTCCTGTCCACTGATTGGGAGGAGCGGAAGAGAGGC…	CL1021.Contig3_BY50-T	GTGACGCCGGATAAGCTGCTGGAAAAGGCTTTCTCCATCCGCCTGTTCAGCCGAAAAGAGATCACGCTGCTTCAGCTGGCCAATGAGAAATCACTCCAGCAGAAAGGCATCACCGTCAAACAGAAGAGACAAAATGTCCAGTTAGCCGTGAACGCTGATAATTTCAGCTCGGAGATCGTCAGCGCTAAAGAGATCAGAGATGTCTGGTCGTGGATCCCGGAGCGTTTCGCTTTGTGTCAGCCGCAGCTTCTCTTCACCACGTCCACACACGGCTGCAGCCTGAACCGGTTTTATTCACATTGTGAGGGACACGAGCCGACACTAATGCTCATCAGAACTACAGATGGAGAGGTGTGCGGGGCATTCCTGTCCACTGATTGGGAGGAGCGGAAGAGAGGC…	BY66_2_2760	GTGACGCCGGATAAGCTGCTGGAAAAGGCTTTCTCCATCCGCCTGTTCAGCCGAAAAGAGATCACGCTGCTTCAGCTGGCCAATGAGAAATCACTGCAGCAGAAAGGCATCACCGTCAAACAGAAGAGACAAAATGTCCAGTTAGCTGTGAATGCTGATAATTTCAGCTCGGAGATCGTCAGCGCTAAAGAGATCAGAGATGTCTGGTCGTGGATCCCGGAGCGTTTCGCTTTGTGTCAGCCGCAGCTTCTCTTCACCACGTCCACACACGGCTGCAGCCTGAACCGGTTCTATTCACATTGTGAGGGACACGAGCCGACGCTAATGCTCATCAGAACTACAGATGGAGAGGTGTGCGGGGCCTTCCTGTCCACTGACTGGGAGGAGCGGAAGAGAGGC…	BY66_1_7096	GTGACGCCGGATAAGCTGCTGGAAAAGGCTTTCTCCATCCGCCTGTTCAGCCGTAAAGAGATCACGCTGCTTCAGCTGGCCAATGAGAAATCACTCCAGCAGAAAGGCATCACCGTCAAACAGAAGAGACAAAATGTCCAGTTAGCTGTGAATGCTGATAATTTCAGCTCGGAGATCGTCAGCGCTAAAGAGATCCGAGATGTCTGGTCGTGGATCCCGGAGCGTTTCGCTTTGTGTCAGCCGCAGCTTCTCTTCACCACGTCCACACACGGCTGCAGCCTGAACCGGTTCTATTCACATTGTGAGGGACACGAGCCGACGCTAATGCTCATCAGAACTACAGATGGAGAGGTGTGCGGGGCCTTCCTGTCCACTGACTGGGAGGAGCGGAAGAGAGGC…	Unigene48014_BY66-Gonad	GTGACGCCGGATAAGCTGCTGGAAAAGGCTTTCTCCATCCGCCTGTTCAGCCGTAAAGAGATCACGCTGCTTCAGCTGGCCAATGAGAAATCACTGCAGCAGAAAGGCATCACCGTCAAACAGAAGAGACAAAATGTCCAGTTAGCTGTGAATGCTGATAATTTCAGCTCGGAGATCGTCAGCGCTAAAGAGATCAGAGATGTCTGGTCGTGGATCCCGGAGCGTTTCGCTTTGTGTCAGCCGCAGCTTCTCTTCACCACGTCCACACACGGCTGCAGCCTGAACCGGTTTTATTCACATTGTGAGGGACACGAGCCGACACTAATGCTCATCAGAACTACAGATGGAGAGGTGTGCGGGGCATTCCTGTCCACTGATTGGGAGGAGCGGAAGAGAGGC…	Unigene15945_G-T	GTGACGCCGGATAAGCTGCTGGAAAAGGCTTTCTCCATCCGCCTGTTCAGCCGAAAAGAGATCACGCTGCTTCAGCTGGCCAATGAGAAATCACTGCAGCAGAAAGGCATCACCGTCAAACAGAAGAGACAAAATGTCCAGTTAGCTGTGAATGCTGATAATTTCAGCTCGGAGATCGTCAGCGCTAAAGAGATCCGAGATGTCTGGTCGTGGATCCCGGAGCGTTTCGCTTTGTGTCAGCCGCAGCTTCTCTTCACCACGTCCACACACGGCTGCAGCCTGAACCGGTTCTATTCACATTGTGAGGGACACGAGCCGACGCTAATGCTCATCAGAACTACAGATGGAGAGGTGTGCGGGGCCTTCCTGTCCACTGACTGGGAGGAGCGGAAGAGAGGC…
CL2392.Contig2_BSB-T	AGTCTAACAGTTGCTTCCTGGGAAGACCAGACATTCCTCTGCCATGGTGCTTTGCTTGCCAAGAGTTGTCAAGCAGCGATGAAGCTGGCCAGACACGGTACCGAGGCTCAGAATTTGGCTTTTCAGTACGGAAAACATCTCGCTCTCGGACACAAGCTAAACTCTGATCTACAGCCGTTTGTGAAGAGCGGGTCAGAGCCAGCTGTGTTTAGTTTGGATTCGGCTCCTGTTGTCTTCCACAGACAGATCATAGGACCTGAGAGATGGCGGCACCAGCTTAAACAGGCCCAGAATATGGCTAGACAGATTGATTACACAAAGCTCCGGGGCGTGATAAAGATGGAAAGAGGCGTGAGTCAGGCGCTTGACCTGTGCAGTTACCATGGCAACAAGGCCTTA…	BY50_1_5292	AGTCTAACAGTTGCTTCCTGGGAAGACCAGACATTCCTCTGCCATGGTGCTTTGCTTGCCAAGAGTTGTCAAGCAGCGATGAAGCTGGCCAGACACGGTACCGAGGCTCAGAATTTGGCTTTTCAGTACGGAAAACATCTCGCTCTCGGACACAAGCTAAACTCTGATCTACAGCCGTTTGTGAAGAGCGGGTCAGAGCCAGCTGTGTTTAGTTTGGATTCGGCTCCTGTTGTCTTCCACAGACAGATCATAGGACCTGAGAGATGGCGGCACCAGCTTAAACAGGCCCAGAATATGGCTAGACAGATTGATTACACAAAGCTCCGGGGCGTGATAAAGATGGAAAGAGGCGTGAGTCAGGCGCTTGACCTGTGCAGTTACCATGGCAACAAGGCCTTA…	BY50_2_16218	AGTCTAACAGTTGCTTCCTGGGAAGACCAGACATTCCTCTGCCATGGTGCTTTGCTTGCCAAGAGTTGTCAAGCAGCGATGAAGCTGGCCAGACACGGTACCGAGGCTCAGAATTTGGCTTTTCAGTACGGAAAACATCTCGCTCTCGGACACAAGCTAAACTCTGATCTACAGCCGTTTGTGAAGAGCGGGTCAGAGCCAGCTGTGTTTAGTTTGGATTCGGCTCCTGTTGTCTTCCACAGACAGATCATAGGACCTGAGAGATGGCGGCACCAGCTTAAACAGGCCCAGAATATGGCTAGACAGATTGATTACACAAAGCTCCGGGGCGTGATAAAGATGGAAAGAGGCGTGAGTCAGGCGCTTGACCTGTGCAGTTACCATGGCAACAAGGCCTTA…	Unigene26709_BY50-T	AGTCTAACAGTTGCTTCCTGGGAAGACCAGACATTCCTCTGCCATGGTGCTTTGCTTGCCAAGAGTTGTCAAGCAGCGATGAAGCTGGCCAGACACGGTACCGAGGCTCAGAATTTGGCTTTTCAGTACGGAAAACATCTCGCTCTCGGACACAAGCTAAACTCTGATCTACAGCCGTTTGTGAAGAGCGGGTCAGAGCCAGCTGTGTTTAGTTTGGATTCGGCTCCTGTTGTCTTCCACAGACAGATCATAGGACCTGAGAGATGGCGGCACCAGCTTAAACAGGCCCAGAATATGGCTAGACAGATTGATTACACAAAGCTCCGGGGCGTGATAAAGATGGAAAGAGGCGTGAGTCAGGCGCTTGACCTGTGCAGTTACCATGGCAACAAGGCCTTA…	BY66_2_13199	AGTCTAACAGTTGCTTCCTGGGAAGACCAGACATTCCTCTGCCATGGTGCTTTGCTTGCCAAGAGTTGTCAAGCAGCGATGAAGCTGGCCAGACACGGTACCGAGGCTCAGAATTTGGCTTTTCAGTACGGAAAACATCTCGCTCTCGGACACAAGCTAAACTCTGATCTACAGCCGTTTGTGAAGAGCGGGTCAGAGCCAGCTGTGTTTAGTTTGGATTCGGCTCCTGTTGTCTTCCACAGACAGATCATAGGACCTGAGAGATGGCGGCACCAGCTTAAACAGGCCCAGAATATGGCTAGACAGATTGATTACACAAAGCTCCGGGGCGTGATAAAGATGGAAAGAGGCGTGAGTCAGGCGCTTGACCTGTGCAGTTACCATGGCAACAAGGCCTTA…	BY66_1_14543	AGTCTAACAGTTGCTTCCTGGGAAGACCAGACATTCCTCTGCCATGGTGCTTTGCTTGCCAAGAGTTGTCAAGCAGCGATGAAGCTGGCCAGACACGGTACCGAGGCTCAGAATTTGGCTTTTCAGTACGGAAAACATCTCGCTCTCGGACACAAGCTAAACTCTGATCTACAGCCGTTTGTGAAGAGCGGGTCAGAGCCAGCTGTGTTTAGTTTGGATTCGGCTCCTGTTGTCTTCCACAGACAGATCATAGGACCTGAGAGATGGCGGCACCAGCTTAAACAGGCCCAGAATATGGCTAGACAGATTGATTACACAAAGCTCCGGGGCGTGATAAAGATGGAAAGAGGCGTGAGTCAGGCGCTTGACCTGTGCAGTTACCATGGCAACAAGGCCTTA…	Unigene41197_BY66-Gonad	AGTCTAACAGTTGCTTCCTGGGAAGACCAGACATTCCTCTGCCATGGTGCTTTGCTTGCCAAGAGTTGTCAAGCAGCGATGAAGCTGGCCAGACACGGTACCGAGGCTCAGAATTTGGCTTTTCAGTACGGAAAACATCTCGCTCTCGGACACAAGCTAAACTCTGATCTACAGCCGTTTGTGAAGAGCGGGTCAGAGCCAGCTGTGTTTAGTTTGGATTCGGCTCCTGTTGTCTTCCACAGACAGATCATAGGACCTGAGAGATGGCGGCACCAGCTTAAACAGGCCCAGAATATGGCTAGACAGATTGATTACACAAAGCTCCAGGGCGTGATAAAGATGGAAAGAGGCGTGAGCCAGGCGCTTGACCTGTGCAGTTACCATGGCAACAAGGCCTTA…	Unigene7349_G-T	AGTCTAACAGTTGCTTCCTGGGAAGACCAGACATTCCTCTGCCATGGTGCTTTGCTTGCCAAGAGTTGTCAAGCAGCGATGAAGCTGGCCAGACACGGTACCGAGGCTCAGAATTTGGCTTTTCAGTACGGAAAACACCTCGCTCTCGGACACAAGCTAAACTCTGATTTACAGCCGTTTGTGAAGAGCGGGTCAGAGCCAGCTGTGTTTAGTTTGGATTCGGCTCCTGTTGTCTTCCACAGACAGATCATAGGACCTGAGAGATGGCGGCATCAGCTAAAACAGGCCCAGAATATGGCTAGACAGATTGATTACACAAAGCTCCAGGGCGTGATAAAGATGGAAAGAGGCGTGAGCCAGGCACTTGACCTGTGCAGTTACCATGGCAACAAGGCCTTA…
Unigene32516_BSB-T	GATTCTGAAAACTTGTGTCGAGCAGCTGTGAATGAGTGTGACGTTCCAGAGTATTGCACAGGGCTCTCAGAGAAATGCCCAGAGAATGATTTTAAGATGAATGGCATTCCTTGCAGCTCTGGCAAGGGTTACTGCTACAATGGCCAATGCCCCACTCTCCTCAAGCACTGCCAAAGACTTTGGGGAACAAGTGCCAAAGTGGCTCATGAAGCATGCTTTTTACGAAACACATATGGAAAAAATGATTCTCACTGTGGAAAGACCAAAGATGGCTACAGAGCCTGTACTAAAGAAAACAAGATGTGTGGAAAGATATTTTGCGACGGAGGAACAGAGTACCCCATTACCGGTCAGAAAGCTGTCATAGTAACATTATGGGGAATGTGCAACATAGCTGGG…	BY50_1_5301	GATTCTGAAAACTTGTGTCGAGCAGCTGTGAATGAGTGTGACGTTCCAGAGTATTGCACAGGGCTCTCAGAGAAATGCCCAGAGAATGATTTTAAGATGAATGGCATTCCTTGCAGCTCTGGCAAGGGTTACTGCTACAATGGCCAATGCCCCACTCTCCTCAAGCACTGCCAAAGACTTTGGGGAACAAGTGCCAAAGTGGCTCATGAAGCATGCTTTTTACGAAACACATATGGAAAAAATGATTCTCACTGTGGAAAGACCAAAGATGGCTACAGAGCCTGTACTAAAGAAAACAAGATGTGTGGAAAGATATTTTGCGACGGAGGAACAGAGTACCCCATTACCGGTCAGAAAGCTGTCATAGTAACATTATGGGGAATGTGCAACATAGCTGGG…	BY50_2_5641	GATTCTGAAAACTTGTGTCGAGCAGCTGTGAATGAGTGTGACGTTCCAGAGTATTGCACAGGGCTCTCAGAGAAATGCCCAGAGAATGATTTTAAGATGAATGGCATTCCTTGCAGCTCTGGCAAGGGTTACTGCTACAATGGCCAATGCCCCACTCTCCTCAAGCACTGCCAAAGACTTTGGGGAACAAGTGCCAAAGTGGCTCATGAAGCATGCTTTTTACGAAACACATATGGAAAAAATGATTCTCACTGTGGAAAGACCAAAGATGGCTACAGAGCCTGTACTAAAGAAAACAAGATGTGTGGAAAGATATTTTGCGACGGAGGAACAGAGTACCCCATTACCGGTCAGAAAGCTGTCATAGTAACATTATGGGGAATGTGCAACATAGCTGGG…	Unigene23863_BY50-T	GATTCTGAAAACTTGTGTCGAGCAGCTGTGAATGAGTGTGACGTTCCAGAGTATTGCACAGGGCTCTCAGAGAAATGCCCAGAGAATGATTTTAAGATGAATGGCATTCCTTGCAGCTCTGGCAAGGGTTACTGCTACAATGGCCAATGCCCCACTCTCCTCAAGCACTGCCAAAGACTTTGGGGAACAAGTGCCAAAGTGGCTCATGAAGCATGCTTTTTACGAAACACATATGGAAAAAATGATTCTCACTGTGGAAAGACCAAAGATGGCTACAGAGCCTGTACTAAAGAAAACAAGATGTGTGGAAAGATATTTTGCGACGGAGGAACAGAGTACCCCATTACCGGTCAGAAAGCTGTCATAGTAACATTATGGGGAATGTGCAACATAGCTGGG…	BY66_2_4508	GATTCTGAAAACTTGTGTCGAGCAGCTGTGAATGAGTGTGACGTTCCAGAGTATTGCACAGGGCTCTCAGAGAAATGCCCAGAGAATGATTTTAAGATGAATGGCATTCCTTGCAGCTCTGGCAAGGGTTACTGCTACAATGGCCAATGCCCCACTCTCCTCAAGCACTGCCAAAGACTTTGGGGAACAAGTGCCAAAGTGGCTCATGAAGCATGCTTTTTACGAAACACATATGGAAAAAATGATTCTCACTGTGGAAAGACCAAAGATGGCTACAGAGCCTGTACTAAAGAAAACAAGATGTGTGGAAAGATATTTTGCGACGGAGGAACAGAGTACCCCATTACCGGTCAGAAAGCTGTCATAGTAACATTATGGGGAATGTGCAACATAGCTGGG…	BY66_1_6869	GATTCTGAAAACTTGTGTCGAGCAGCTGTGAATGAGTGTGACGTTCCAGAGTATTGCACAGGGCTCTCAGAGAAATGCCCAGAGAATGATTTTAAGATGAATGGCATTCCTTGCAGCTCTGGCAAGGGTTACTGCTACAATGGCCAATGCCCCACTCTCCTCAAGCACTGCCAAAGACTTTGGGGAACAAGTGCCAAAGTGGCTCATGAAGCATGCTTTTTACGAAACACATATGGAAAAAATGATTCTCACTGTGGAAAGACCAAAGATGGCTACAGAGCCTGTACTAAAGAAAACAAGATGTGTGGAAAGATATTTTGCGACGGAGGAACAGAGTACCCCATTACCGGTCAGAAAGCTGTCATAGTAACATTATGGGGAATGTGCAACATAGCTGGG…	CL14610.Contig1_BY66-Gonad	GATTCTGAAAACTTGTGTCGAGCAGCTGTGAATGAGTGTGACGTTCCAGAGTATTGCACAGGGCTCTCAGAGAAATGCCCAGAGAATGATTTTAAGATGAATGGCATTCCTTGCAGCTCTGGCAAGGGTTACTGCTACAATGGCCAATGCCCCACTCTCCTCAAGCACTGCCAAAGACTTTGGGGAACAAGTGCCAAAGTGGCTCATGAAGCATGCTTTTTACGAAACACATATGGAAAAAATGATTCTCACTGTGGAAAGACCAAAGATGGCTACAGAGCCTGTACTAAAGAAAACAAGATGTGTGGAAAGATATTTTGCGACGGAGGAACAGAGTACCCCATTACCGGTCAGAAAGCTGTCATAGGAACATTATGGGGAATGTGCAACATAGCTGGG…	Unigene16129_G-T	AATGCTGAAAACTTGTGTCGAGCAGCTGTGAATGAGTGTGACGTACCAGAGTATTGCACAGGGCTCTCAGAGAAATGCCCAGAGAATGATTTTAAGATGAATGGCATTCCTTGCAGCTCTGGCAATGGTTACTGCTACAATGGCCAATGCCCCACTCTCCTCAAGCACTGCCAAAGACTTTGGGGAACAAGTGCTAAAGTGGCTTCTGAAGCTTGCTTTTTTCAAAACACATATGGAAAAAATGATTCTCACTGTGGAAAGACCAAAGATGGCTACAGAGCCTGTACTAAAGAAAACAAGATGTGTGGGAAGATATTTTGCTATGAAGGAAACGAGTACCCCATTACTGGTCAGAAAGCTGTCATAGTAACATTAAGGGGACTATGCAACATAGCTGGG…
CL2874.Contig1_BSB-T	AGAATATGGAACTACAACAAATCGCCCGAAGACTCTTACAGAGGGGTGAAGGTTGTGCATGTGTTCCTGGACGGAGCGTGCATTTCTCCTCTCGAGGGGTTTCTCATTCGCAAGGGTCCGGGGAATTGCCACTTCGACTTCGCACAGGAGGTTCTGTTCATAGACTACCTGCAGTCCAACAT	BY50_1_5419	AGAATATGGAACTACAACAAATCGCCCGAAGACTCTTACAGAGGGGTGAAGGTTGTGCATGTGTTCCTGGACGGAGCGTGCATTTCTCCTCTCGAGGGGTTTCTCATTCGCAAGGGTCCGGGGAATTGCCACTTTGACTTCGCACAGGAGGTTCTGTTCATAGACTACCTGCAGTCCAACAT	BY50_2_6130	AGAATATGGAACTACAACAAATCGCCCGAAGACTCTTACAGAGGGGTGAAGGTTGTGCATGTGTTCCTGGACGGAGCGTGCATTTCTCCTCTCGAGGGGTTTCTCATTCGCAAGGGTCCGGGGAATTGCCACTTCGACTTCGCACAGGAGGTTCTGTTCATAGACTACCTGCAGTCCAACAT	Unigene30227_BY50-T	AGAATATGGAACTACAACAAATCGCCCGAAGACTCTTACAGAGGGGTGAAGGTTGTGCATGTGTTCCTGGACGGAGCGTGCATTTCTCCTCTCGAGGGGTTTCTCATTCGCAAGGGTCCGGGGAATTGCCACTTCGACTTCGCACAGGAGGTTCTGTTCATAGACTACCTGCAGTCCAACAT	BY66_2_5266	AGAATATGGAACTACAACGAATCGCCCGAAGACTCTTACAGAGGGGTGAAGGTTGTGCATGTGTTCCTGGACGGAGCGTGCATTTCTCCTCTCGAGGGGTTTCTCATTCGCAAGGGTCCGGGGAATTGCCACTTCGACTTCGCACAGGAGGTTCTGTTCATAGACTACCTGCAGTCCAACAT	BY66_1_898	AGAATATGGAACTACAACAAATCGCCTGAAGACTCTTACAGAGGGGTGAAGGTTGTGCATGTGTTCCTGGACGGAGCGTGCATTTCTCCTCTCGAGGGGTTTCTCATTCGCAAGGGTCCGGGGAATTGCCACTTCGACTTCGCACAGGAGGTTCTGTTCATAGACTACCTGCAGTCCAACAT	Unigene1351_BY66-Gonad	AGAATATGGAACTACAACAAATCGCCCGAAGACTCTTACAGAGGGGTGAAGGTTGTGCATGTGTTCCTGGACGGAGCGTGCATTTCTCCTCTCGAGGGGTTTCTCATTCGCAAGGGTCCGGGGAATTGCCACTTCGACTTCGCACAGGAGGTTCTGTTCATAGACTACCTGCAGTCCAACAT	Unigene37131_G-T	AGAATATGGAACTACAACAAATCGCCTGAAGACTCTTACAGAGGGGTGAAGGTCGTGCATGTGTTCCTGGACGGAGCATGCGTTTCTCCTCCCGAGGGGTTTCTCATCCGCAAGGGTCCGGGGAATTGCCACTTCGACTTTGCACAGGAGGTTCTGTTCATAGACTACCTGCAGTCCAACAT
Unigene11259_BSB-T	GGCTCCAACATCATTTACACAGCCAAGATTGGTCTTAAGGAGGCTTTGTGTGGCTGCACAGTGAACATTCCCACCATTGACAACCGAGCGATCACATTGCCCTGCAACGATATCATCAAACCAGGCACAATCAAGAGACTGCGTGGAGAAGGCCTGCCTTTCCCAAAAAATCCATC	BY50_1_5429	GGCTCCAACATCATTTACACAGCCAAGATTGGTCTTAAGGAGGCTTTGTGTGGCTGCACAGTGAACATTCCCACCATTGACAACCGAGCGATCACATTGCCCTGCAACGATATCATCAAACCAGGCACAATCAAGAGACTGCGTGGAGAAGGCCTGCCTTTCCCAAAAAATCCATC	BY50_2_11016	GGCTCCAACATCATTTACACAGCCAAGATTGGTCTTAAGGAGGCTTTGTGTGGCTGCACAGTGAACATTCCCACCATTGACAACCGAGCGATCACATTGCCCTGCAACGATATCATCAAACCAGGCACAATCAAGAGACTGCGTGGAGAAGGCCTGCCTTTCCCAAAAAATCCATC	Unigene27112_BY50-T	GGCTCCAACATCATTTACACAGCCAAGATTGGTCTTAAGGAGGCTTTGTGTGGCTGCACAGTGAACATTCCCACCATTGACAACCGAGCGATCACATTGCCCTGCAATGATATCATCAAACCAGGCACAATCAAGAGACTGCGTGGAGAAGGCCTGCCTTTCCCAAAAAATCCATC	BY66_2_15275	GGCTCCAACATCATTTACACAGCCAAGATTGGTCTTAAGGAGGCTTTGTGTGGCTGCACAGTGAACATTCCCACCATTGACAACCGAGCGATCACATTGCCCTGCAATGATATCATCAAACCAGGCACAATCAAGAGACTGCGTGGAGAAGGCCTGCCTTTCCCAAAAAATCCATC	BY66_1_9978	GGCTCCAACATCATTTACACAGCCAAGATTGGTCTTAAGGAGGCTTTGTGTGGCTGCACAGTGAACATTCCCACCATTGACAACCGAGCGATCACATTGCCCTGCAATGATATCATCAAACCAGGCACAATCAAGAGACTGCGTGGAGAAGGCCTGCCTTTCCCAAAAAATCCATC	Unigene42538_BY66-Gonad	GGCTCCAACATCATTTACACAGCCAAGATTGGTCTTAAGGAGGCTTTGTGTGGCTGCACAGTGAACATTCCCACCATTGACAACCGAGCGATCACATTGCCCTGCAACGATATCATCAAACCAGGCACAATCAAGAGACTGCGTGGAGAAGGCCTGCCTTTCCCAAAAAATCCATC	Unigene37468_G-T	GGCTCCAACATCATTTACACAGCCAAGATTGGTCTTAAGGAGGCTTTGTGTGGCTGCACAGTGAACATTCCCACCATTGACAACCGAGCGATCACATTGCCCTGCAATGATATCATCAAACCAGGCACAATCAAGAGACTGCGTGGAGAAGGCCTGCCTTTCCCAAAAAATCCATC
Unigene14960_BSB-T	ATGTGGTGGAAACTCTTCTTTTTGCTCCTGTATTTCTTCATGTTGTTCATCCTGGCTCGGTTCTTTGAAGCCATCGTCTGGTACGAGACCGGGATTTTCGCCACCCAGCTGGTGGATCCGGTGACACTGAGCTTCAAGAAGCTCAAAACCATCCTGGAGTGCCGGGGACTGGGATACTCCGGGCTGGCGGAGAAGAGGGACGTGAGGGAACTGGTGGAAAACTCGGGCGAGCTGATGCAGGGCGAGCTGTACTCCGCTCTGAAGAACGAGGAGCAG---ACCGGGTCCGACTCCAGCACCACCTTCAGCGGAGAAATGCACTTTTATGAACTAGTGGAAGACACTAAAGATGGTATCTGGTTAGTTCAGGTAATAGCCCAAGACAGAAATCCTCTGTTG…	BY50_1_5457	ATGTGGTGGAAACTCTTCTTTTTGCTCCTGTATTTCTTCATGTTGTTCATCCTGGCTCGGTTCTTTGAAGCCATCGTCTGGTACGAGACCGGGATTTTCGCCACCCAGCTGGTGGATCCGGTGACACTGAGCTTCAAGAAGCTCAAAACCATCCTGGAGTGCCGGGGACTGGGATACTCCGGGCTGGCGGAGAAGAGGGACGTGAGGGAACTGGTGGAAAACTCGGGCGAGCTGATGCAGGGCGAGCTGTACTCCGCTCTGAAGAACGAGGAGCAG---ACCGGGTCCGACTCCAGCACCACCTTCAGCGGAGAAATGCACTTTTATGAACTAGTGGAAGACACTAAAGATGGTATCTGGTTAGTTCAGGTAATAGCCCAAGACAGAAATCCTCTGTTG…	BY50_2_5245	ATGTGGTGGAAACTCTTCTTTTTGCTCCTGTATTTCTTCATGTTGTTCATCCTGGCTCGGTTCTTTGAAGCCATCGTCTGGTACGAGACCGGGATTTTCGCCACCCAGCTGGTGGATCCGGTGACACTGAGCTTCAAGAAGCTCAAAACCATCCTGGAGTGCCGGGGACTGGGATACTCCGGGCTGGCGGAGAAGAGGGACGTGAGGGAACTGGTGGAAAACTCGGGCGAGCTGATGCAGGGCGAGCTGTACTCCGCTCTGAAGAACGAGGAGCAG---ACCGGGTCCGACTCCAGCACCACCTTCAGCGGAGAAATGCACTTTTATGAACTAGTGGAAGACACTAAAGATGGTATCTGGTTAGTTCAGGTAATAGCCCAAGACAGAAATCCTCTGTTG…	Unigene41568_BY50-T	ATGTGGTGGAAACTCTTCTTTTTGCTCCTGTATTTCTTCATGTTGTTCATCCTGGCTCGGTTCTTTGAAGCCATCGTCTGGTACGAGACCGGGATTTTCGCCACCCAGCTGGTGGATCCGGTGACACTGAGCTTCAAGAAGCTCAAAACCATCCTGGAGTGCCGGGGACTGGGATACTCCGGGCTGGCGGAGAAGAGGGACGTGAGGGAACTGGTGGAAAACTCGGGCGAGCTGATGCAGGGCGAGCTGTACTCCGCTCTGAAGAACGAGGAGCAGCAGACCGGGTCCGACTCCAGCACCACCTTCAGTGGAGAAATGCACTTTTATGAACTAGTGGAAGACACTAAAGATGGGATCTGGCTAGTTCAGGTAATAGCCCAAGACAGAAATCCTCTGTTG…	BY66_2_8054	ATGTGGTGGAAACTCTTCTTTTTGCTCCTGTATTTCTTCATGTTGTTCATCCTGGCTCGGTTTTTTGAAGCCATCGTCTGGTATGAGACCGGGATTTTCGCCACCCAGCTGGTGGATCCGGTGACACTGAGTTTCAAGAAACTCAAAACCATCCTGGAGTGTCGTGGACTGGGATACTCCGGCCTGGCGGAGAAGAGGGACGTGAGGGAACTGGTGGAAAACTCCGGCGAGCTGATGCAGGGCGAGCTGTACTCCGCTCTGAAGAACGAGGAGCAGCAGACCGGGTCCGACTCCAGCACCACCTTCAGTGGAGAAATGCACTTTTATGAACTAGTGGAAGACACTAAAGATGGGATCTGGCTAGTTCAGGTAATAGCCCAAGACAGAAATCCTCTGTTG…	BY66_1_5213	ATGTGGTGGAAACTCTTCTTTTTGCTCCTGTATTTCTTCATGTTGTTCATCCTGGCTCGGTTTTTTGAAGCCATCGTCTGGTATGAGACCGGGATTTTCGCCACCCAGCTGGTGGATCCGGTGACACTGAGTTTCAAGAAACTCAAAACCATCCTGGAGTGTCGTGGACTGGGATACTCCGGCCTGGCGGAGAAGAGGGACGTGAGGGAACTGGTGGAAAACTCGGGCGAGCTGATGCAGGGCGAGCTGTACTCCGCTCTGAAGAACGAGGAGCAGCAGACCGGGTCCGACTCCAGCACCACCTTCAGTGGAGAAATGCACTTTTATGAACTAGTGGAAGACACTAAAGATGGGATCTGGCTAGTTCAGGTAATAGCCCAAGACAGAAATCCTCTGTTG…	Unigene3860_BY66-Gonad	ATGTGGTGGAAACTCTTCTTTTTGCTCCTGTATTTCTTCATGTTGTTCATCCTGGCTCGGTTCTTTGAAGCCATCGTCTGGTACGAGACCGGGATTTTCGCCACCCAGCTGGTGGATCCGGTGACACTGAGCTTCAAGAAGCTCAAAACCATCCTGGAGTGCCGGGGACTGGGATACTCCGGGCTGGCGGAGAAGAGGGACGTGAGGGAACTGGTGGAAAACTCGGGCGAGCTGATGCAGGGCGAGCTGTACTCCGCTCTGAAGAACGAGGAGCAG---ACCGGGTCCGACTCCAGCACCACCTTCAGCGGAGAAATGCACTTTTATGAACTAGTGGAAGACACTAAAGATGGGATCTGGCTAGTTCAGGTAATAGCCCAAGACAGAAATCCTCTGTTG…	Unigene29223_G-T	ATGTGGTGGAAACTCTTCTTTTTGCTCCTGTATTTCTTCATGTTGTTCATCCTGGCTCGGTTTTTTGAAGCCATCGTCTGGTATGAGACCGGGATTTTCGCCACCCAGCTGGTGGATCCGGTGACACTGAGTTTCAAGAAACTCAAAACCATCCTGGAGTGTCGTGGACTGGGATACTCCGGCCTGGCGGAGAAGAGGGACGTGAGGGAACTGGTGGAAAACTCCGGCGAGCTGATGCAGGGCGAGCTGTACTCCGCTCTGAAGAACGAGGAGCAGCAGACCGGGTCCGACTCCAGCACCACCTTCAGTGGAGAAATGCACTTTTATGAACTAGTGGAAGACACTAAAGATGGGATCTGGCTAGTTCAGGTAATAGCCCAAGACAGAAATCCTCTGTTG…
Unigene29213_BSB-T	GAGAGAGGGATGCAGAGGATGTGAGGGGTGAATGGAGTGGGGATGTGAGGCATGGTGGGCAGGGTGGTGCTGTGGATGGACTGCTGGGTGTGAAGGGTTCACAGAGGACGAGGAAGATGATGAAGGGTCTAGAAGGATGGAGGATGAAGAAGGAAAGAAGAGTGAAGGGCCCTGGCGTGCGCCTGCAGCTCCTAACCCCACACTTGCGCCACTGTCCTTCTGCTGCAGATGTCTGTCCAGGTCCCTCTCCCTCTCTTTTTCTCTCTCCCGTTCCCGCTCTTTCTCTCGCAGGTCTCTCGCTCGCTGTTCAACCTCTCTTCGAGCACGTTCTATTGCCTCATTTCTCTTCTTCCAAAGCTTAGAACCATCAAGCGGAACAAATAGAACGTCACTACGGGC…	BY50_1_15330	GAGAGAGGGATGCAGAGGATGTGAGGGGTGAATGGAGTGGGGGTGTGAGGCATGGTGGGCAGGGTGGTGCTGTGGATGGACTGCTGGGTGTGAAGGGTTCACAGAGGACGAGGAAGATGATGAAGGGTCTAGAAGGATGGAGGATGAAGAAGGAAAGAAGAGTGAAGGGCCCTGGCGTGCGCCTGCAGCTCCTAACCCCACACTTGCGCCACTGTCCTTCTGCTGCAGATGTCTGTCCAGGTCCCTCTCCCTCTCTTTTTCTCTCTCCCGTTCCCGCTCTTTCTCTCGCAGGTCTCTCGCTCGCTGTTCAACCTCTCTTCGAGCACGTTCTATTGCCTCATTTCTCTTCTTCCAAAGCTTAGAACCATCAAGCGGAACAAATAGAACGTCACTACGGGC…	BY50_2_562	GAGAGAGGGATGCAGAGGATGTGAGGGGTGAATGGAGTGGGGATGTGAGGCATGGTGGGCAGGGTGGTGCTGTGGATGGACTGCTGGGTGTGAAGGGTTCACAGAGGACGAGGAAGATGATGAAGGGTCTAGAAGGATGGAGGATGAAGAAGGAAAGAAGAGTGAAGGGCCCTGGCGTGCGCCTGCAGCTCCTAACCCCACACTTGCGCCACTGTCCTTCTGCTGCAGATGTCTGTCCAGGTCCCTCTCCCTCTCTTTTTCTCTCTCCCGTTCCCGCTCTTTCTCTCGCAGGTCTCTCGCTCGCTGTTCAACCTCTCTTCGAGCACGTTCTATTGCCTCATTTCTCTTCTTCCAAAGCTTAGAACCATCAAGCGGAACAAATAGAACGTCACTACGGGC…	Unigene39029_BY50-T	GAGAGAGGGATGCAGAGGATGTGAGGGGTGAATGGAGTGGGGATGTGAGGCATGGTGGGCAGGGTGGTGCTGTGGATGGGCTACTGGGTGCGAAGGGTTCACAGAGGACGAGGAAGATGATGAAGGGTCTAGAAGGATGGAGGATGAAGAAGGAAAGAAGAGTGAAGAGCCCTGGCGTGTGCCTGCAGCTCCTAACCCCGCACTTGCACCACTGTCCTTCTGCTGCAGATGTCTGTCCAGTTCTCTCTCCCTCTCTTTTTCTCTCTCTCGTTCCCGCTCTTTCTCTCGCAGGTCTCTCGCTCGCTGTTCAACCTCTCTACGAGCACGTTCTATTGCCTCATTTCTCTTCTTCCAAAGCTTAGAACCATCAAGCGGAACAAATAGTACGTCACTACGGGC…	BY66_2_1687	GAGAGAGGGATGCAGAGGATGTGAGGGGTGAATGGAGTGGGGGTGTGAGGCATGGTGGGCAGGGTGGTGCTGTGGATGGGCTACTGGGTGCGAAGGGTTCACAGAGGACGAGGAAGATGATGAAGGGTCTAGAAGGATGGAGGATGAAGAAGGAAAGAAGAGTGAAGAGCCCTGGCGTGTGCCTGCAGCTCCTAACCCCGCACTTGCACCACTGTCCTTCTGCTGCAGATGTCTGTCCAGTTCTCTCTCCCTCTCTTTTTCTCTCTCTCGTTCCCGCTCTTTCTCTCGCAGGTCTCTCGCTCGCTGTTCAACCTCTCTACGAGCACGTTCTATTGCCTCATTTCTCTTCTTCCAAAGCTTAGAACCATCAAGCGGAACAAATAGTACGTCACTACGGGC…	BY66_1_2743	GAGAGAGGGATGCAGAGGATGTGAGGGGTGAATGGAGTGGGGGTGTGAGGCATGGTGGGCAGGGTGGTGCTGTGGATGGGCTACTGGGTGCGAAGGGTTCACAGAGGACGAGGAAGATGATGAAGGGTCTAGAAGGATGGAGGATGAAGAAGGAAAGAAGAGTGAAGAGCCCTGGCGTGTGCCTGCAGCTCCTAACCCCGCACTTGCACCACTGTCCTTCTGCTGCAGATGTCTGTCCAGTTCTCTCTCCCTCTCTTTTTCTCTCTCTCGTTCCCGCTCTTTCTCTCGCAGGTCTCTCGCTCGCTGTTCAACCTCTCTACGAGCACGTTCTATTGCCTCATTTCTCTTCTTCCAAAGCTTAGAACCATCAAGCGGAACAAATAGTACGTCACTACGGGC…	Unigene53852_BY66-Gonad	GAGAGAGGGATGCAGAGGATGTGAGGGGTGAATAGAGTGGGGGTGTGAGGCATGGTGGGCAGGGTGGTGCTGTGGATGGGCTACTGGGTGCGAAGGGTTCACAGAGGACGAGGAAGATGATGAAGGGTCTAGAAGGATGGAGGATGAAGAAGGAAAGAAGAGTGAAGAGCCCTGGCGTGTGCCTGCAGCTCCTAACCCCGCACTTGCACCACTGTCCTTCTGCTGCAGATGTCTGTCCAGTTCTCTCTCCCTCTCTTTTTCTCTCTCTCGTTCCCGCTCTTTCTCTCGCAGGTCTCTCGCTCGCTGTTCAACCTCTCTTCGAGCACGTTCTATTGCCTCATTTCTCTTCTTCCAAAGCTTAGAACCATCAAGCGGAACAAATAGTACGTCACTACGGGC…	Unigene42283_G-T	GAGAGAGGGATGCAGAGGATGTGAGGGGTGAATGGAGTGGGGGTGTGAGGCATGGTGGGCAGGGTGGTGCTGTGGATGGGCTACTGGGTGCGAAGGGTTCACAGAGGACGAGGAAGATGATGAAGGGTCTAGAAGGATGGAGGATGAAGAAGGAAAGAAGAGTGAAGAGCCCTGGCGTGTGCCTGCAGCTCCTAACCCCGCACTTGCACCACTGTCCTTCTGCTGCAGATGTCTGTCCAGTTCTCTCTCCCTCTCTTTTTCTCTCTCTCGTTCCCGCTCTTTCTCTCGCAGGTCTCTCGCTCGCTGTTCAACCTCTCTACGAGCACGTTCTATTGCCTCATTTCTCTTCTTCCAAAGCTTAGAACCATCAAGCGGAACAAATAGTACGTCACTACGGGC…
Unigene42228_BSB-T	AATGGTTGTAATAATCGCCTTATTCCCTTCATGATCCTGTCCTCCATCACATGCTTTGTGGCTTCACTTTCACATACTACATCTTTTATGATGATCCTCAGGACTGTGACTCCAGAAGACAAGTCTTTTGCCTTGGGAATTCAGTTCATGCTGTTTAGAGTACTCGCATTCCTCCCAGCACCAGTGCTGTATGGTCGCGC	BY50_1_5465	AATGGTTGTAATAATCGCCTTATTCCCTTCATGATCCTGTCCTCCATCACATGCTTTGTGGCTTCACTTTCACATACTACATCTTTTATGATGATCCTCAGGACTGTGACTCCAGAAGACAAGTCTTTTGCCTTGGGAATTCAGTTCATGCTGTTTAGAGTACTCGCATTCCTCCCAGCACCAGTGCTGTATGGTCGCGC	BY50_2_5766	AATGGTTGTAATAATCGCCTTATTCCCTTCATGATCCTGTCCTCCATCACATGCTTTGTGGCTTCACTTTCACATACTACATCTTTTATGATGATCCTCAGGACTGTGACTCCAGAAGACAAGTCTTTTGCCTTGGGAATTCAGTTCATGCTGTTTAGAGTACTCGCATTCCTCCCAGCACCAGTGCTGTATGGTCGCGC	Unigene47639_BY50-T	AATGGTTGTAATAATCGCCTTATTCCCTTCATGATCCTGTCCTCCATCACATGCTTTGTGGCTTCACTTTCACATACTACATCTTTTATGATGATCCTCAGGACTGTGACTCCAGAAGACAAGTCTTTTGCCTTGGGAATTCAGTTCATGCTGTTTAGAGTACTCGCATTCCTCCCAGCACCAGTGCTGTATGGTCGCGC	BY66_2_9668	AATGGTTGTAATAATCGCCTTATTCCCTTCATGATCCTGTCCTCCATCACATGCTTTGTGGCTTCACTTTCACATACTACATCTTTTATGATGATCCTCAGGACTGTGACTCCAGAAGACAAGTCTTTTGCCTTGGGAATTCAGTTCATGCTGTTTAGAGTACTCGCATTCCTCCCAGCACCAGTGCTGTATGGCCGCGC	BY66_1_24026	AATGGTTGTAATAATCGCCTTATTCCCTTCATGATCCTGTCCTCCATCACATGCTTTGTGGCTTCACTTTCACATACTACATCTTTTATGATGATCCTCAGGACTGTGACTCCAGAAGACAAGTCTTTTGCCTTGGGAATTCAGTTCATGCTGTTTAGAGTACTCGCATTCCTCCCAGCACCAGTGCTGTATGGCCGCGC	Unigene34869_BY66-Gonad	AATGGTTGTAATAATCGCCTTATTCCCTTCATGATCCTGTCCTCCATCACATGCTTTGTGGCTTCACTTTCACATACTACATCTTTTATGATGATCCTCAGGACTGTGACTCCAGAAGACAAGTCTTTTGCCTTGGGAATTCAGTTCATGCTGTTTAGAGTACTCGCATTCCTCCCAGCACCAGTGCTGTATGGCCGCGC	Unigene8853_G-T	AATGGTTGTAATAATCGCCTTATTCCCTTCATGATCCTGTCCTCCATCACATGCTTTGTGGCTTCACTTTCACATACTACATCTTTTATGATGATCCTCAGGACTGTGACTCCAGAAGACAAGTCTTTTGCCTTGGGAATTCAGTTCATGCTGTTTAGAGTACTCGCATTCCTCCCAGCACCAGTGCTGTATGGCCGCGC
Unigene41902_BSB-T	GTACAGGAGCTGCATCTGTCTGACAACAAGATAGAGGTGGTACATTCAGGGCTCCTCAACAAAACCACCAATCTAAGAGTCCTGGACCTCAGCCAAAACCGAATCCGAGAAGACCGCATTCATCCAAGAGCGTGGATACACTTGCTAAAACTGGAGTATTTGGACCT	BY50_1_5622	GTACAGGAGCTGCATCTGTCTGACAACAAGATAGAGGTGGTACATTCAGGGCTCCTCAACAAAACCACCAATCTAAGAGTCCTGGACCTCAGCCAAAACCGAATCCGAGAAGACCGCATTCATCCAAGAGCGTGGATACACTTGCTAAAACTGGAGTATTTGGACCT	BY50_2_6357	GTACAGGAGCTGCATCTGTCTGACAACAAGATAGAGGTGGTACATTCAGGGCTCCTCAACAAAACCACCAATCTAAGAGTCCTGGACCTCAGCCAAAACCGAATCCGAGAAGACCGCATTCATCCAAGAGCGTGGATACACTTGCTAAAACTGGAGTATTTGGACCT	Unigene27277_BY50-T	GTACAGGAGCTGCATCTGTCTGACAACAAGATAGAGGTGGTACATTCAGGGCTCCTCAACAAAACCACCAATCTAAGAGTCCTGGACCTCAGCCAAAACCGAATCCGAGAAGACCGCATTCATCCAAGAGCGTGGATACACTTGCTAAAACTGGAGTATTTGGACCT	BY66_2_4758	GTACAGGAGCTGCATCTGTCTGACAACAAGATAGAGGTGGTCCATTCAGGGCTCCTCAACAAGACCACCAATCTGAGAGTCCTGGACCTCAGCCAAAACCGAATCCGAGAAGACCGCATTCATCCAAGAGCGTGGATACACTTGCTAAAACTGGAGTATTTGGACCT	BY66_1_5677	GTACAGGAGCTGCATCTGTCTGACAACAAGATAGAGGTGGTCCATTCAGGGCTCCTCAACAAGACCACCAATCTGAGAGTCCTGGACCTCAGCCAAAACCGAATCCGAGAAGACCGCATTCATCCAAGAGCGTGGATACACTTGCTAAAACTGGAGTATTTGGACCT	Unigene188_BY66-Gonad	GTACAGGAGCTGCATCTGTCTGACAACAAGATAGAGGTGGTACATTCAGGGCTCCTCAACAAAACCACCAATCTAAGAGTCCTGGACCTCAGCCAAAACCGAATCCGAGAAGACCGCATTCATCCAAGAGCGTGGATACACTTGCTAAAACTGGAGTATTTGGACCT	Unigene35955_G-T	GTACAGGAGCTGCATCTGTCTGACAACAAGATAGAGGTGGTCCATTCAGGGCTCCTCAACAAGACCACCAATCTGAGAGTCCTGGACCTCAGCCAAAACCGAATCCGAGAAGACCGCATTCATCCAAGAGCGTGGATACACTTGCTAAAACTGGAGTATTTGGACCT
CL2300.Contig4_BSB-T	TGGGAAGAAGGCAAATCCTCGGACAGTCAGAAATGGAGCCGTCTCGAGCACAAAGGACCGTATTTCCCTCCGGAATATGAGCCGCTGCCCAATAACGTGCCCTTTTATTACGACGGTCAGCCGGTGAAATTGAATCCAGCGACGGAGGAAATCGCCACTTTCTACGCCAAGATGCTGGACCACGAGTACACCAGTAAAGACGTGTTTCAGAACAACTTCTTCACTGACTGGAAGGAGGAAATGACTAAAGAAGAGAAGAAGCTGATAAAGACGCTCTCCAAGTGTGACTTCAGCCATATGCACAAGTATTTCCTGGAGAAGACGGAGGAGCGAAAGAACATGACGAAAGAGGAGAAGCAGGTCCTGAAAGAGGAAGCCAACCGGCTGATCGAGGAGTAC…	BY50_1_5661	TGGGAAGAAGGCAAATCCTCGGACAGTCAGAAATGGAGCCGTCTCGAGCACAAAGGACCGTATTTCCCTCCGGAATATGAGCCGCTGCCCGATAACGTGCCCTTTCATTACGACGGTCAGCCGGTGAAATTGAATCCAGCGACGGAGGAAATCGCCACTTTCTACGCCAAGATGCTGGACCACGAATACACCAGTAAAGAGACGTTTCAGAACAACTTCTTCACTGACTGGAAGGAGGAAATGACTAAGGAAGAGAAGAAGCTGATAAAGACGCTCTCCAAGTGTGACTTCAGCCATATGCACAAGTATTTCCTGGAGAAAACGGAGGAGCGTAAGAACATGACGAAAGAGGAGAAGCAGGTCCTGAAAGAGGAAGCCAACCGGCTGATCGAGGAGTAC…	BY50_2_5888	TGGGAAGAAGGCAAATCCTCGGACAGTCAGAAATGGAGCCGTCTCGAGCACAAAGGACCGTATTTCCCTCCGGAATATGAGCCGCTGCCCGATAACGTGCCCTTTCATTACGACGGTCAGCCGGTGAAATTGAATCCAGCGACGGAGGAAATCGCCACTTTCTACGCCAAGATGCTGGACCACGAATACACCAGTAAAGAGACGTTTCAGAACAACTTCTTCACTGACTGGAAGGAGGAAATGACTAAGGAAGAGAAGAAGCTGATAAAGACGCTCTCCAAGTGTGACTTCAGCCATATGCACAAGTATTTCCTGGAGAAAACGGAGGAGCGTAAGAACATGACGAAAGAGGAGAAGCAGGTCCTGAAAGAGGAAGCCAACCGGCTGATTGAGGAGTAC…	CL88.Contig5_BY50-T	TGGGAAGAAGGCAAATCCTCGGACAGTCAGAAATGGAGCCGTCTCGAGCACAAAGGACCGTATTTCCCTCCGGAATATGAGCCGCTGCCCAATAACGTGCCCTTTTATTACGACGGTCAGCCGGTGAAATTGAATCCAGCGACGGAGGAAATCGCCACTTTCTACGCCAAGATGCTGGACCACGAATACACCAGTAAAGAGACGTTTCAGAACAACTTCTTCACTGACTGGAAGGAGGAAATGACTAAGGAAGAGAAGAAGCTGATAAAGACGCTCTCCAGGTGTGACTTCAGCCATATGCACAAGTATTTCCTGGAGAAAACGGAGGAGCGTAAGAACATGACGAAAGAGGAGAAGCAGGTCCTGAAAGAGGAAGCCAACCGGCTGATCGAGGAGTAC…	BY66_2_5403	TGGGAAGAAGGCAAATCCTCGGACAGTCAGAAATGGAGCCGTCTCGAGCACAAAGGGCCGTATTTCCCTCCGGAATATGAGCCGCTGCCCGATAACGTGCCCTTTCATTACGACGGTCAGCCGGTGAAATTGAGTCCAGCGACGGAGGAAATCGCCACTTTCTACGCCAAGATGCTGGACCACGAATACACCAGTAAAGAGACGTTTCAGAACAACTTCTTCACTGACTGGAAGGAGGAAATGACTAAGGAAGAGAAGAAGCTGATAAAGACGCTCTCCAGGTGTGACTTCAGCCATATGCACAAGTATTTCCTGGAGAAAACGGAGGAGCGTAAGAACATGACGAAAGAGGAGAAGCAGGTCCTGAAAGAGGAAGCCAACCGGCTGATTGAGGAGTAC…	BY66_1_8261	TGGGAAGAAGGCAAATCCTCGGACAGTCAGAAATGGAGCCGTCTCGAGCACAAAGGGCCGTATTTCCCTCCGGAATATGAGCCGCTGCCCGATAACGTGCCCTTTCATTACGACGGTCAGCCGGTGAAATTGAGTCCAGCGACGGAGGAAATCGCCACTTTCTACGCCAAGATGCTGGACCACGAATACACCAGTAAAGAGACGTTTCAGAACAACTTCTTCACTGACTGGAAGGAGGAAATGACTAAGGAAGAGAAGAAGCTGATAAAGACGCTCTCCAGGTGTGACTTCAGCCATATGCACAAGTATTTCCTGGAGAAAACGGAGGAGCGTAAGAACATGACGAAAGAGGAGAAGCAGGTCCTGAAAGAGGAAGCCAACCGGCTGATTGAGGAGTAC…	CL9541.Contig2_BY66-Gonad	TGGGAAGAAGGCAAATCCTCGGACAGTCAGAAATGGAGCCGTCTCGAGCACAAAGGACCGTATTTCCCTCCGGAATATGAGCCGCTGCCCAATAACGTGCCCTTTTATTACGACGGTCAGCCGGTGAAATTGAGTCCAGCGACGGAGGAAATCGCCACTTTCTACGCCAAGATGCTGGACCACGAATACACCAGTAAAGAGACGTTTCAGAACAACTTCTTCACTGACTGGAAGGAGGAAATGACTAAGGAAGAGAAGAAGCTGATAAAGACGCTCTCCAGGTGTGACTTCAGCCATATGCACAAGTATTTCCTGGAGAAAACGGAGGAGCGTAAGAACATGACGAAAGAGGAGAAGCAGGTCCTGAAAGAGGAAGCCAACCGGCTGATTGAGGAGTAC…	Unigene33405_G-T	TGGGAAGAAGGCAAATCCTCGGACAGTCAGAAATGGAGCCGTCTCGAGCACAAAGGGCCGTATTTCCCTCCGGAATATGAGCCGCTGCCCGATAACGTGCCCTTTCATTACGACGGTCAGCCGGTGAAATTGAGTCCAGCGACGGAGGAAATCGCCACTTTCTACGCCAAGATGCTGGACCACGAATACACCAGTAAAGAGACGTTTCAGAACAACTTCTTCACTGACTGGAAGGAGGAAATGACTAAGGAAGAGAAGAAGCTGATAAAGACGCTCTCCAAGTGTGACTTCAGCCATATGCACAAGTATTTCCTGGAGAAAACGGAGGAGCGTAAGAACATGACGAAAGAGGAGAAGCAGGTCCTGAAAGAGGAAGCCAACCGGCTGATTGAGGAGTAC…
Unigene7842_BSB-T	AATAATGCTGGCGTTATGCTTGTTCCGGAGAGGAGAACAGAGGATGGATTTGAGCTGCACTTTGGGCTAAACTACCTGGGCCATTTCCTGTTGACCAACTTGTTGCTAGATGTCCTGAGGAAGTCAGGCAAACCTGGGAAATGTTCCCGAATAGTTATTATGTCTTCAGCTACCCATTATGGAGGAAGATTAACTCTGGATGACTTGCAGGGAAGGATGTGTTA	BY50_1_5678	AATAATGCTGGCGTTATGCTTGTTCCGGAGAGGAGAACAGAGGATGGATTTGAGCTGCACTTTGGGCTAAACTACCTGGGCCATTTCCTGTTGACCAACTTGTTGCTAGATGTCCTGAGGAAGTCAGGCAAACCTGGGAAATGTTCCCGAATAGTTATTATGTCTTCAGCTACCCATTATGGAGGAAGATTAACTCTGGATGACTTGCAGGGAAGGATGTGTTA	BY50_2_8765	AATAATGCTGGCGTTATGCTTGTTCCGGAGAGGAGAACAGAGGATGGATTTGAGCTGCACTTTGGGCTAAACTACCTGGGCCATTTCCTGTTGACCAACTTGTTGCTAGATGTCCTGAGGAAGTCAGGCAAACCTGGGAAATGTTCCCGAATAGTTATTATGTCTTCAGCTACCCATTATGGAGGAAGATTAACTCTGGATGACTTGCAGGGAAGGATGTGTTA	Unigene1412_BY50-T	AATAATGCTGGCGTTATGCTTGTTCCGGAGAGGAGAACAGAGGATGGATTTGAGCTGCACTTTGGGCTAAACTACCTGGGCCATTTCCTGTTGACCAACTTGTTGCTAGATGTCCTGAGGAAGTCAGGCAAACCTGGGAAATGTTCCCGAATAGTTATTATGTCTTCAGCTACCCATTATGGAGGAAGATTAACTCTGGATGACTTGCAGGGAAGGATGTGTTA	BY66_2_5075	AATAATGCTGGCGTTATGCTTGTTCCGGAGAGGAGAACAGAGGATGGATTTGAGCTGCACTTTGGGCTAAACTACCTGGGCCATTTCCTGTTGACCAACTTGTTGCTAGATGTCCTGAGGAAGTCAGGCAAACCTGGGAAATGTTCCCGAATAGTTATTATGTCTTCAGCTACCCATTATGGAGGAAGATTAACTCTGGATGACTTGCAGGGAAGGATGTGTTA	BY66_1_5760	AATAATGCTGGCGTTATGCTTGTTCCGGAGAGGAGAACAGAGGATGGATTTGAGCTGCACTTTGGGCTAAACTACCTGGGCCATTTCCTGTTGACCAACTTGTTGCTAGATGTCCTGAAGAAGTCAGGCAAACCTGGGAAATGTTCCCGAATAGTTATTATGTCTTCAGCTACCCATTATGGAGGAAGAATAACTCTGGATGACTTGCAGGGAAGGATGTGTTA	Unigene323_BY66-Gonad	AATAATGCTGGCGTTATGCTTGTTCCGGAGAGGAGAACAGAGGATGGATTTGAGCTGCACTTTGGGCTAAACTACCTGGGCCATTTCCTGTTGACCAACTTGTTGCTAGATGTCCTGAAGAAGTCAGGCAAACCTGGGAAATGTTCCCGAATAGTTATTATGTCTTCAGCTACCCATTATGGAGGAAGATTAACTCTGGATGACTTGCAGGGAAGGATGTGTTA	Unigene58486_G-T	AATAATGCTGGCGTTATGCTTGTTCCGGAGAGGAGAACAGAGGATGGATTTGAGCTGCACTTTGGGCTAAACTACCTGGGCCATTTCCTGTTGACCAACTTGTTGCTAGATGTCCTGAAGAAGTCAGGCAAACCTGGGAAATGTTCCCGAATAGTTATTATGTCTTCAGCTACCCATTATGGAGGAAGAATAACTCTGGATGACTTGCAGGGAAGGATGTGTTA
[truncated: 4,130 more rows]
