# Supplementary material for: Asymmetric expression patterns reveal a strong maternal effect and dosage compensation in polyploid hybrid fish
Source: BMC Genomics. 2018 Jul 3;19:517. doi: 10.1186/s12864-018-4883-7 (PMC6030793; doi:10.1186/s12864-018-4883-7)
Supplement: Supplementary file 3 — Expression level and annotated information of coexpressed unigenes between the parents and two types of hybrids. (XLSX 3190 kb) [file 12864_2018_4883_MOESM3_ESM.xlsx]

## Sheet: expression-level
ID_number	2nBY_T1	2nBY_T2	2nBY_T3	YB_T1	YB_T2	YB_T3	3nBY_T1	3nBY_T2	3nBY_T3	BSB1_T1	BSB6_T2	BSB7_T3
TRINITY_DN123490_c2_g5	3.9	2.96	1.81	1.8	0.57	0.79	4.34	8.07	2.55	5.46	7.95	2.39
TRINITY_DN145420_c1_g1	3.37	3.07	1.62	8.37	8.58	3.8	3.82	5.28	1.65	6.63	8.14	2.45
TRINITY_DN134054_c8_g2	28.44	27.01	20.3	26.16	20.69	46.64	24.94	30.26	17.94	22.72	26.74	8.05
TRINITY_DN149253_c3_g1	237.91	261.72	112.75	16.24	11.81	26.65	256.9	154.85	162.63	137.18	254.32	77.02
TRINITY_DN132663_c1_g1	2	2.62	0.87	2.49	1.5	1.15	3.75	2.35	2.03	3.63	6.63	2.01
TRINITY_DN134586_c6_g2	0.45	0.46	1.07	0.2	0.38	0.19	3.41	2.97	1.09	2.63	3.33	1.01
TRINITY_DN149965_c2_g1	3.06	4.16	5.83	2.42	1.79	2.2	5.37	6.06	2.11	4.36	11.04	3.36
TRINITY_DN135125_c2_g2	24.24	22.2	26.53	2.48	2.98	6.6	21.34	12.07	12.66	17.64	22.46	6.84
TRINITY_DN116648_c6_g2	26.91	21.8	10.11	87.21	72.83	31.03	8.78	15.94	7	6.46	8.47	2.59
TRINITY_DN147591_c0_g1	3.07	5.26	1.69	1.51	0.72	0.6	4.91	5.12	4.4	5.97	8.69	2.66
TRINITY_DN152260_c2_g1	24.44	24.19	26.77	60.68	59.03	18.64	20.53	17.68	10.09	7.68	11.81	3.62
TRINITY_DN109027_c0_g1	0.43	0.51	0.33	0.61	0.35	0.73	0.35	0.28	0.31	0.29	0.52	0.16
TRINITY_DN122929_c0_g1	7.77	6.12	2.97	3.6	3.89	7.01	5.88	5.7	8.55	5.4	11.24	3.46
TRINITY_DN151292_c5_g4	7.85	22.37	15.81	22.22	26.8	61.52	19.72	42.66	13.04	10.46	29.12	8.97
TRINITY_DN140959_c1_g1	11.46	11.92	9.8	22.48	18.41	23.23	10.67	11.02	5.14	6.65	7.55	2.33
TRINITY_DN150993_c4_g3	16.47	15.18	10.32	10.03	7.88	9.84	12.69	9.17	9.93	9.55	11.73	3.62
TRINITY_DN136673_c1_g2	66.55	62.23	68.84	76	40.92	89.49	89.7	82.57	108.37	77.02	128.86	39.85
TRINITY_DN136713_c1_g1	31.78	32.04	10.3	20	16.3	26.16	22.31	24.31	12.08	16.1	20.04	6.2
TRINITY_DN139747_c7_g1	126.34	114.9	45.38	118.2	98.87	82.29	63.28	30.53	56.71	106.03	108.72	33.64
TRINITY_DN154730_c13_g1	162.05	113.26	96.99	4.06	5.09	10.59	88.92	90.56	103.56	150.09	241.01	74.59
TRINITY_DN149249_c2_g1	19.76	16.46	18.96	13.15	17.69	21.02	14.61	15.31	13.66	27.42	37.74	11.69
TRINITY_DN149414_c11_g1	42.87	34.97	16.77	16.97	21.04	29.92	56.03	62.08	37.97	51.34	93.7	29.04
TRINITY_DN116367_c2_g1	106.33	111.06	90.8	27.54	24.22	67.3	99.82	139.07	67.58	154.55	153.85	47.8
TRINITY_DN150075_c1_g2	11.79	8.56	6.53	4.12	4.41	7.88	13.61	13.93	4.27	9.94	12.67	3.94
TRINITY_DN144023_c1_g1	0.88	0.97	1.08	0.55	0.49	0.24	2.12	1.87	0.86	2.18	3.82	1.19
TRINITY_DN113977_c4_g3	1.75	1.14	0.99	1.33	2.43	0.99	1.01	2.2	2.25	2.02	4.71	1.47
TRINITY_DN132976_c5_g2	88.61	88.34	46.51	45.14	40.08	35.65	66.77	68.23	68.22	107.32	119.74	37.4
TRINITY_DN145119_c7_g1	27.49	22.13	12.03	9.37	9.14	7.14	29.17	32.9	12.52	34.05	45.59	14.25
TRINITY_DN153958_c1_g1	54.49	44.25	20.32	33.03	34.08	15.15	51.92	41.83	24.2	16.36	36.41	11.4
TRINITY_DN148272_c0_g1	22.51	26.08	11.64	7.47	7.16	17.97	18.96	16.62	13.54	19.35	35.41	11.09
TRINITY_DN147880_c1_g1	5.85	6.83	3.52	6.16	5.98	3.81	6.7	10.68	4.59	8.3	9.93	3.12
TRINITY_DN111294_c10_g2	10.06	9.55	6.4	2.97	4.5	4.12	4.55	3.48	3.32	18.86	18.14	5.7
TRINITY_DN125262_c6_g1	77.56	80.9	36.72	40.85	41.72	44.19	77.57	91.65	38.59	57.39	63.94	20.1
TRINITY_DN134319_c6_g1	1.95	1.74	0.62	0.73	0.68	0.32	1	0.42	1.06	0.87	1.46	0.46
TRINITY_DN151649_c2_g1	0.16	0.06	0.14	0.4	0.16	0.21	0.43	0.6	0.93	0.69	1.49	0.47
TRINITY_DN143235_c2_g2	2.81	4.38	5.27	2.93	3.69	2.96	20.89	27.72	15.79	10.54	13.72	4.33
TRINITY_DN151634_c1_g2	111.51	102.68	71.17	80.57	69.18	53.18	122.37	99.23	47.01	63.7	90.41	28.58
TRINITY_DN126054_c4_g1	8.07	9.18	11.98	5.7	4.83	9.64	4.76	5.84	8.04	5.38	7.62	2.41
TRINITY_DN144522_c3_g1	0.45	0.94	0.47	1.08	0.9	1.59	1.2	2.74	1.21	1.44	2.9	0.92
TRINITY_DN150281_c2_g1	60.52	77.77	28.44	18.17	19.38	10.05	56.55	67.74	46.82	111.83	110.64	35.15
TRINITY_DN150066_c1_g1	39.55	35.44	32.34	41.98	48.23	36.57	22.63	25.15	22.99	32.27	37.15	11.81
TRINITY_DN150242_c0_g1	3.88	6.38	4.69	6.67	6.94	3.81	13.25	9.15	6.25	9.46	11.04	3.53
TRINITY_DN151372_c2_g1	1.42	1.02	1.85	0.49	1.06	0.85	2.08	1.31	2.42	1.79	1.78	0.57
TRINITY_DN127488_c3_g3	1.72	3.1	2.84	1.11	1.04	1.27	1.84	3.19	2.77	1.46	3.93	1.26
TRINITY_DN108479_c0_g1	6.37	4.93	5.14	13.53	11.93	4.94	6.53	4.53	6.55	2.07	4.99	1.6
TRINITY_DN134001_c0_g1	13.92	14.2	11.1	12.38	12.7	6.6	10.69	13.18	10.79	17.46	18.21	5.86
TRINITY_DN118625_c4_g1	0.65	1.29	1.1	0.49	0.16	0.26	0.5	0.99	0.82	2.16	2.42	0.78
TRINITY_DN155084_c3_g2	9.7	10.18	3.64	32.55	33.69	17.83	8.41	6.41	4.17	5.53	7.92	2.56
TRINITY_DN152298_c1_g2	23.25	15.08	8.77	4.45	4.87	2.49	25.06	21.22	13.44	16.61	48.05	15.56
TRINITY_DN143394_c2_g1	6.34	7.76	7.2	2.02	2.04	4.11	3.01	5.63	3.14	7.08	11.23	3.64
TRINITY_DN134684_c0_g1	4.8	9.09	4.63	1.33	1.5	3.56	6.31	10.68	4.57	12.78	23.04	7.47
TRINITY_DN141564_c0_g1	3.38	2.98	3.66	3.38	2.6	2.79	2.93	2.12	6.17	2.02	5.48	1.78
TRINITY_DN149889_c0_g2	19.61	12.52	6.58	20.59	20.22	7.4	7.07	9.47	4.78	5.97	11.51	3.74
TRINITY_DN123733_c4_g1	4.75	4.82	3.36	0.79	0.82	1.5	11.23	6.32	7.9	5.64	14.33	4.66
TRINITY_DN132278_c1_g3	11.89	11.45	8.67	2.41	3.16	4.45	5.83	10.21	7.45	13.74	16.39	5.35
TRINITY_DN145387_c1_g1	89.45	77.34	45.53	82.87	89.93	89.2	52.91	70.81	42.12	74.3	104.68	34.21
TRINITY_DN150661_c1_g1	15.1	6.28	5.66	8.95	7.34	15.32	8.83	11.67	10.47	10.63	18.72	6.12
TRINITY_DN138471_c8_g1	43.4	50.62	17.47	64.94	74.03	27.2	31.79	34.33	11.57	26.49	43.86	14.34
TRINITY_DN135596_c1_g4	4.65	6.27	3.39	2.77	1.9	1.46	12.44	7.13	7.2	14.34	14.27	4.67
TRINITY_DN134447_c0_g2	0.93	1.75	2.19	2.61	3.62	2.4	1.01	1.26	1.87	1.54	3.36	1.1
TRINITY_DN120818_c2_g1	0.65	0.76	1.65	1.35	1.02	1.93	4.38	2.91	3.71	2.66	3.68	1.21
TRINITY_DN122936_c10_g1	41.87	40.31	107.24	12.45	12.55	16.28	50.89	47.11	26.59	33.4	76.68	25.27
TRINITY_DN144262_c0_g1	44.52	22.49	15.78	51.31	19.1	25.16	19.1	26.12	14.74	23.69	22.12	7.29
TRINITY_DN134844_c5_g1	8.62	10.9	3.83	8.67	7.31	5.63	14.4	15.26	6.45	13.29	16.01	5.28
TRINITY_DN138287_c0_g1	28.47	28.44	11.85	13.11	10.23	18.08	23.93	27.22	13.34	22.23	22	7.27
TRINITY_DN145670_c2_g1	6.91	7.73	3.94	7.18	6.56	2.23	8.05	7.85	3.66	11.12	10.83	3.58
TRINITY_DN131299_c0_g1	1.72	2.49	2.89	6.11	9.51	17.56	1.95	4.32	2.35	6.85	10.67	3.53
TRINITY_DN129362_c0_g1	0.92	1.42	0.98	1.22	0.84	0.87	1.6	3.41	1.5	4.01	6.69	2.22
TRINITY_DN120850_c0_g2	106.51	126.12	59.98	56.25	53.29	57.23	118.35	94.75	56.04	96.49	139.71	46.5
TRINITY_DN155499_c35_g1	29.44	27.68	12.34	5.38	5.99	7.5	37.58	42.75	15.86	34.5	51.94	17.31
TRINITY_DN153940_c2_g3	53.78	46.38	26.39	60.1	55.48	21.16	41.92	48.27	31.35	66.34	93.37	31.12
TRINITY_DN133927_c4_g1	4.71	4.35	3.56	1.53	1.44	0.72	5.28	5.04	3.02	3.99	4.68	1.56
TRINITY_DN150501_c7_g1	78.25	91.49	103.58	45.45	47.96	51.8	85.45	79.38	36.29	76.04	87.82	29.29
TRINITY_DN139701_c2_g1	17.95	17.82	14.36	11.7	10.72	11.41	14.83	19.58	14.59	13.26	14.41	4.81
TRINITY_DN133610_c0_g4	91.84	83.41	62.53	101.24	98.06	67.72	93.35	101.7	84.25	104.82	150.76	50.35
TRINITY_DN154405_c4_g1	36.7	27.07	15.93	25.22	21.49	18.44	18.77	12.71	14.07	25.85	43.1	14.4
TRINITY_DN112964_c0_g1	10.82	9.96	7.79	16.24	13.72	13.48	15.19	13.82	13.78	15.29	21.85	7.31
TRINITY_DN147826_c4_g2	74.87	102.17	40.53	51.96	69.79	50.95	38.54	35.05	56.13	52.72	114.36	38.38
TRINITY_DN146162_c3_g2	103.19	92.09	74.51	90.74	82.28	94.04	71.64	71.51	56.35	61.56	81.36	27.33
TRINITY_DN137043_c3_g1	47.01	48.42	32.65	28.25	20.43	53	36.16	36.95	53.45	17.84	24.99	8.4
TRINITY_DN133856_c1_g3	5.23	3.53	5.45	1.82	1.31	3.42	9.72	9.39	12.09	11.98	17.58	5.91
TRINITY_DN155347_c4_g1	6.52	2.9	6.24	2.04	2.42	2.16	2.33	3.32	1.56	5.11	11.09	3.73
TRINITY_DN147319_c1_g1	14.1	14.18	6.13	6.1	5.7	3.19	12.28	12.43	5.26	8.19	12.84	4.32
TRINITY_DN143917_c1_g1	2.08	3.78	2.93	2.48	2.74	5.19	5.89	6.9	3.71	2.77	8.16	2.75
TRINITY_DN141304_c2_g1	92.51	95.38	36.66	59.1	57.08	31.45	19.42	37.68	26.36	31.69	55.15	18.6
TRINITY_DN153467_c6_g2	3.26	4.51	3.55	3.64	3.71	1.88	4.43	4.81	9.58	5.22	8.68	2.93
TRINITY_DN150927_c2_g1	90.87	90.36	44.38	76.04	73.97	31.37	88.96	117.22	37.1	132.39	121.72	41.16
TRINITY_DN128549_c0_g1	1.51	4.13	1.46	0.59	0.57	0.44	0.97	1.74	0.66	1.01	1.36	0.46
TRINITY_DN126913_c1_g2	4.11	3.62	1.46	4.81	4.61	8.71	3.53	3.07	3.34	2.66	3.31	1.12
TRINITY_DN127771_c0_g1	31.9	29.52	41.56	12.45	9.36	4.75	25.37	23.4	11.99	13.57	22.07	7.47
TRINITY_DN123232_c3_g1	1.81	0.93	0.92	1.1	1.79	0.99	1.2	2.71	2.11	2.48	4.93	1.67
TRINITY_DN151811_c3_g1	9.33	8.89	11.9	6.74	7.16	3.26	18.56	12.18	6.08	8.46	18.59	6.3
TRINITY_DN145555_c1_g1	62.51	67.59	48.52	43.3	42.74	13.56	45.73	44.74	32.31	40.12	66.22	22.46
TRINITY_DN147079_c11_g1	33.84	27.07	15.25	14.52	12.37	28.56	36.24	28.29	13.95	34.68	37.36	12.68
TRINITY_DN134214_c0_g1	51.03	49.12	16.23	15.45	14.39	21.28	31.84	29.92	27.52	32.92	65.45	22.22
TRINITY_DN151839_c0_g1	4.11	2.89	5.21	3.73	3	2.18	4.78	4.27	2.44	8.44	9.39	3.19
TRINITY_DN148443_c2_g1	110.4	102.78	87.77	109.59	99.49	40.87	57.84	79.01	41.12	31.35	72.56	24.67
TRINITY_DN127633_c2_g2	47.48	51	25.44	38.32	39.1	25.05	53.96	61.53	22.12	35.22	45.09	15.35
TRINITY_DN111576_c11_g1	389.56	256.7	119.23	165.17	187.35	206.33	509.55	538.11	222.28	593.98	568.79	193.74
TRINITY_DN136180_c3_g2	43.22	50.86	52.04	2.33	1.16	2.43	160.17	161.67	65.3	164.51	237.34	80.89
TRINITY_DN135015_c0_g1	14.32	9.14	8.9	9.31	9.07	21.62	11.2	12.08	11.42	10.5	17.63	6.01
TRINITY_DN142038_c0_g1	5.78	5.75	6.37	5.7	5.16	3.41	9.61	12.07	8.5	9.34	11.61	3.96
TRINITY_DN130460_c2_g1	2.25	5.18	2.2	9.64	14.55	5.71	4.6	6.94	2.46	5.19	13.83	4.72
TRINITY_DN131776_c0_g1	16.67	12.3	12.51	4.4	3.43	7.69	16.5	13.77	7.6	20.53	26.29	8.99
TRINITY_DN125827_c2_g1	9.42	12.27	14.71	3.03	2.95	4.16	15.59	15.91	5.42	9.84	17.8	6.1
TRINITY_DN145409_c2_g1	48.84	42.99	16.26	136.45	101.48	57.49	26.83	25.78	14.12	21.93	26.73	9.17
TRINITY_DN155032_c7_g3	9.08	14.24	4.29	3.37	4.35	2.19	6.94	5.18	3.53	9.9	9.82	3.37
TRINITY_DN149962_c0_g4	52.45	45.75	20.71	27.45	26.28	11.43	28.08	32.52	17.72	18.74	29.98	10.3
TRINITY_DN153651_c1_g4	0.48	0.58	1.17	0.34	0.49	0.74	1.01	1.06	1.97	1.47	4.36	1.5
TRINITY_DN116907_c2_g2	252.42	223.05	175.99	202.43	174.04	158.84	181.69	192.74	83.16	176.7	227.91	78.44
TRINITY_DN107982_c1_g1	3.38	4.51	1.84	2.29	1.08	2.28	2.13	1.48	2.16	3.6	3.45	1.19
TRINITY_DN130283_c3_g2	14.37	10.13	12.27	6.48	5.14	5.23	26.23	29.14	10.21	16.92	17.94	6.19
TRINITY_DN142532_c1_g3	7.54	9.9	6.34	3.39	1.69	1.44	14.25	17.25	6.91	7.47	9.36	3.23
TRINITY_DN123412_c0_g3	9.67	4.51	3.72	4.79	5.58	2.73	10.08	12.39	7.51	5.46	9.27	3.2
TRINITY_DN149876_c4_g1	4.52	5.1	2.74	5.29	3.88	1.88	5.08	5.17	2.11	8.36	8.16	2.82
TRINITY_DN152634_c1_g1	11.92	8.1	9.61	9.8	10.15	4.87	13.34	17.3	10.08	21.18	32.15	11.12
TRINITY_DN149629_c4_g1	14.5	12.34	7.58	3.46	3.01	4.15	15.5	12.67	5.66	11.55	23.27	8.06
TRINITY_DN152632_c1_g1	12.64	12.2	5.24	7.58	6.28	4.71	14.08	16.68	6.13	12.04	12.13	4.21
TRINITY_DN152840_c1_g3	17.6	13.28	8.02	36.37	40.51	26.87	11.05	14.38	8.53	10.08	18.39	6.39
TRINITY_DN139817_c1_g1	15.27	15.46	12.54	30.73	18.35	27.22	15.31	24.72	14.74	22.17	44.1	15.36
TRINITY_DN141428_c1_g1	1.63	1.01	3.02	7.96	6.75	3.85	1.96	1.84	3.62	1.46	3.99	1.39
TRINITY_DN122427_c5_g1	7.4	7.62	5.99	3.01	3.56	2.49	5.23	12.54	5.67	7.6	9.46	3.3
TRINITY_DN134191_c0_g1	14.01	15.41	9.94	32.29	26.08	37.05	12.91	11.73	9.22	14.49	17.31	6.04
TRINITY_DN142048_c2_g1	138.55	108.56	55.63	81.09	75.42	43.22	48.56	48.92	52.08	51.91	108.79	38.03
TRINITY_DN149374_c2_g4	29.94	25.19	10.45	17.85	15.69	40.78	18.81	16.03	11.25	23.6	29.72	10.39
TRINITY_DN143631_c5_g1	5.7	8.75	4	2.18	1.86	2.35	8.9	8.32	6.62	6.75	11.88	4.16
TRINITY_DN128982_c1_g1	50.89	47.3	63.58	46.2	41.05	28.15	33.28	45.19	37.53	36.13	82.23	28.8
TRINITY_DN146802_c1_g1	5.44	5.36	6.15	1.98	2.37	1.88	8.97	9.98	3.45	7.45	8.47	2.97
TRINITY_DN137963_c2_g1	30.96	35.18	22.06	8.42	10.69	18.29	34.07	27.08	13.37	25.26	33.76	11.84
TRINITY_DN146198_c4_g1	2.23	2.06	2.48	1.18	1.77	2.93	4.12	3.91	4.15	2.06	4.19	1.47
TRINITY_DN135656_c2_g6	6.15	6.31	3.08	3.24	4.15	1.83	6.58	5.33	2.72	3.52	5.7	2
TRINITY_DN120141_c7_g6	14.59	16.07	6.48	4.35	4.13	5.94	18.55	15.13	8.86	23.3	20.02	7.05
TRINITY_DN144471_c12_g1	17.01	18.63	8.15	6.33	6.99	7.68	25.79	20.66	11.6	14.65	30.29	10.67
TRINITY_DN115152_c4_g2	5.18	7.93	4.49	10.23	11.64	23.11	2.92	4.94	2.29	3.15	5.25	1.85
TRINITY_DN123330_c8_g1	1.39	1.19	1.71	3.27	1.33	3.19	1.65	1.77	1.3	0.85	1.9	0.67
TRINITY_DN153265_c4_g1	86.42	78.32	40.14	79.12	68.78	51.51	81.22	83.57	31.26	60.33	67.79	23.93
TRINITY_DN121972_c2_g1	14.48	19.41	17.55	18.61	17.87	5.69	14.58	11.82	7.16	13.16	17.06	6.03
TRINITY_DN117366_c4_g1	164.5	128.89	100.37	42.37	35.44	51.71	95.27	137.19	61.56	180.24	285.77	101.01
TRINITY_DN132816_c2_g1	21.64	24.43	9.34	18.97	16.65	17.17	14.23	19.49	14.86	10.1	16.69	5.92
TRINITY_DN152356_c5_g1	76.99	53.71	32.99	44.83	46.84	37.72	42.75	47.58	19.32	47.75	60.51	21.49
TRINITY_DN153512_c3_g1	51.38	37.69	27.62	39.63	29.51	54.92	30.55	65.21	30.16	32.95	35.31	12.58
TRINITY_DN123544_c0_g1	1.81	1.5	1.6	0.66	0.52	1.2	3.01	3.39	1.82	2.38	3.48	1.24
TRINITY_DN134064_c1_g2	1.54	1.77	3.9	2.41	2.34	4.59	2.65	3.19	3.22	5.98	9.58	3.43
TRINITY_DN146384_c2_g2	33.86	49.99	17.58	40.95	33.74	12.69	51.18	47.96	22.47	36.05	52.95	18.96
TRINITY_DN112270_c5_g1	16.59	9.6	7.35	4.86	4.43	12.01	25.91	32.53	17.67	16.67	27.82	10.02
TRINITY_DN131903_c4_g1	1.68	3.39	1.93	2.26	3.24	3.17	4.19	3.14	2.76	3.25	3.08	1.11
TRINITY_DN130725_c2_g3	12.09	10.67	5.52	18.42	16.43	9.84	6.41	6.02	4.31	4.37	4.41	1.59
TRINITY_DN135377_c6_g4	70.73	64.82	21.22	46.8	45.58	14.14	28.06	25.72	16.69	28.11	43.48	15.68
TRINITY_DN131946_c5_g1	151.46	151.48	122.64	138.22	117.66	94.48	154.87	161.01	75.68	149.81	135.28	48.83
TRINITY_DN141940_c3_g1	9.52	10.45	5.04	4.24	4.08	2.25	3.17	5.78	6.11	13.69	20.08	7.26
TRINITY_DN136350_c2_g2	4.92	4.93	5.17	0.41	0.67	1.03	4.72	6.52	5.35	4.84	10.51	3.8
TRINITY_DN136468_c3_g1	27.67	21.95	46.7	21.01	23.62	21.36	27.65	31.37	16.72	21.19	27.3	9.88
TRINITY_DN123328_c8_g2	32.76	18.83	17.36	19.13	18.7	30.32	24.21	27.36	9.92	42.12	45.56	16.49
TRINITY_DN146580_c5_g2	23.23	27.66	9.77	15.3	16.76	6.34	17.08	15.89	6.26	14.61	26.9	9.74
TRINITY_DN126211_c10_g1	9.03	6.99	4.12	9.57	9.15	5.53	6.04	8.65	3.54	6.57	6.9	2.5
TRINITY_DN140916_c3_g1	66.31	59.25	29.18	26.64	33.03	12.2	31.32	38.17	13.34	18.69	17.12	6.22
TRINITY_DN142356_c1_g1	17.97	16.9	6.41	6.43	6.98	5.91	11.7	11.73	7.95	10.89	17.89	6.51
TRINITY_DN131870_c0_g1	3.83	3.4	5.91	4.21	2.96	4.33	3.27	4.07	2.5	3.11	3.49	1.27
TRINITY_DN110418_c0_g1	1.26	1.33	1.02	0.39	0.25	0.43	0.68	1.14	1.16	3.26	2.8	1.02
TRINITY_DN150873_c0_g2	16.69	12.06	7.32	12.14	12.57	3.78	25.01	26.41	12.91	18.1	26	9.48
TRINITY_DN142689_c1_g2	11.32	12.69	7.56	18.59	14.97	15.01	13.29	21.87	11.81	20.33	21.64	7.91
TRINITY_DN129844_c4_g3	15.61	13.69	11.73	11.04	8.05	11.79	15	18.54	10.91	19.36	24.86	9.09
TRINITY_DN149369_c5_g1	60.77	51.44	18.84	28.12	30.39	31.85	28.11	29.91	23.14	26.92	42.9	15.71
TRINITY_DN123922_c1_g2	1.09	0.88	2.38	0.78	0.69	1.26	1.35	0.91	1.66	1.38	1.2	0.44
TRINITY_DN151198_c0_g1	18.63	12.93	27.71	23.86	20.24	36.53	11.34	15.56	8.1	13.21	25.94	9.52
TRINITY_DN142598_c4_g1	4.84	4.32	2.87	7.95	6.66	2.55	1.49	1.9	2.16	1.9	4.55	1.67
TRINITY_DN146426_c1_g1	11.3	10.44	4.11	8.68	3.91	4.62	10.77	13.29	6.79	10.95	12.58	4.62
TRINITY_DN144952_c5_g1	6.45	6.21	3.73	2.91	2.68	4.36	6.68	5.23	3.76	7.37	9.39	3.45
TRINITY_DN152842_c2_g1	196.08	167.64	183.53	121.57	108.96	89.11	73.5	64.42	113.34	96.25	194.25	71.39
TRINITY_DN121635_c3_g1	6.69	5.45	3.22	3.47	3.03	1.28	9.38	7.34	2.98	4.42	5.82	2.14
TRINITY_DN151544_c1_g3	2.18	4.22	4.94	0.25	0.23	0.58	13.32	11.02	4.12	10.45	8.58	3.16
TRINITY_DN97560_c0_g1	7.01	8.61	3.26	1.13	1.53	0.51	2.22	5.28	1.76	7.98	10.42	3.84
TRINITY_DN149576_c2_g3	4.12	3.88	3.21	2.53	3.5	6.64	4.29	3.7	3.82	4.46	7.26	2.68
TRINITY_DN119226_c7_g1	2.28	0.97	0.76	1.49	1.61	0.51	0.91	0.49	0.57	2.61	3.25	1.2
TRINITY_DN117200_c5_g1	0.85	1.35	0.56	4.05	2.2	1.93	1.14	1.72	0.7	0.18	0.54	0.2
TRINITY_DN147260_c3_g1	8.82	9.33	7.92	9.13	10.68	9.45	12.62	13.32	9.72	18.88	18.37	6.81
TRINITY_DN149105_c1_g1	311.06	263.88	200.45	327.21	286.5	137.16	159.52	127.25	85.27	75.97	118.01	43.76
TRINITY_DN153728_c4_g1	3.88	5.06	8.17	3.7	4.44	8.29	13.57	16.59	9.04	13.82	12.5	4.64
TRINITY_DN136052_c5_g1	21.36	25.22	9.45	16.97	15.23	6.46	22.54	32.3	14.05	24.09	26.87	9.98
TRINITY_DN128047_c0_g2	1.84	1.52	1.11	0.45	0.5	0.21	2.2	0.94	0.9	1.67	2.8	1.04
TRINITY_DN138808_c1_g1	45.92	51.03	27.19	46.62	51.39	25.47	56.24	48.71	20.78	38.1	67.9	25.26
TRINITY_DN149049_c3_g2	69.64	60.22	27.9	35.69	32.12	20.01	18.57	18.31	31.62	20.81	33.37	12.42
TRINITY_DN127109_c2_g1	21.25	48.01	25.01	19.12	8.19	23.22	20.73	38.06	13.63	32.14	32.31	12.03
TRINITY_DN155172_c4_g1	13.26	15.3	18.25	10.42	8.92	9.5	26.32	13.93	15.31	15.86	41.51	15.46
TRINITY_DN116524_c0_g1	19.13	19.21	29.45	15.17	12.5	8.18	21.49	13.44	7.68	20.86	25.45	9.48
TRINITY_DN121147_c3_g1	25.87	19.96	16.96	6.97	4.61	13.68	18.19	17.37	11.26	27.84	35.11	13.08
TRINITY_DN140524_c7_g2	1.87	1.59	0.74	0.76	1.43	0.73	1.77	2.76	1.07	3.11	5.34	1.99
TRINITY_DN146323_c2_g3	16.27	12.34	9.01	6.9	6.44	2.46	11.23	11.28	4.17	3	4.83	1.8
TRINITY_DN116260_c2_g1	5.72	13.3	11.08	6.59	6.09	5.61	6.92	5.23	15.04	7.45	18.97	7.08
TRINITY_DN132034_c3_g1	5.76	6.52	12.47	3.08	3.22	5.66	10.36	13.09	6.56	12.52	13.55	5.06
TRINITY_DN117915_c4_g4	11.7	7.24	8.9	1.14	1.34	2.39	9.48	14.57	7.22	17.9	19.38	7.24
TRINITY_DN154693_c0_g1	4.04	2.01	5.66	2.28	2.16	4.12	3.32	3.37	2.67	2.53	2.65	0.99
TRINITY_DN146382_c10_g1	5.18	5.78	6.52	3.62	3.56	9.94	3.7	2.58	3.13	3.79	5.35	2
TRINITY_DN136968_c1_g1	9.59	7.4	5.92	15.33	17.54	6.24	10.44	10.5	4.08	14.55	12.45	4.66
TRINITY_DN143166_c1_g1	38.02	45.56	41.94	37.44	31.41	34.63	37.12	34.63	28.35	38.29	50.28	18.83
TRINITY_DN136284_c2_g1	2.4	2.18	1.47	3.8	4.54	5.61	1.72	1.01	2.1	1.06	1.76	0.66
TRINITY_DN129352_c7_g2	33.79	38.62	33.77	17.6	12.51	23.38	43.21	38.27	27.11	19.45	30.04	11.28
TRINITY_DN150436_c5_g1	1.33	2.93	0.93	0.54	0.31	0.68	0.26	0.1	0.26	0.9	1.17	0.44
TRINITY_DN125496_c5_g1	7.24	7.37	2.66	6.74	5.99	2.55	5.51	6.17	5.11	5.42	5.53	2.08
TRINITY_DN136493_c5_g2	15.32	12.25	4.85	2.72	4.23	3.31	27.96	10	20.02	9.59	19.55	7.37
TRINITY_DN150952_c1_g1	37.12	55.91	45.67	63.2	74.1	25.36	43.77	65.51	25.92	123.92	112.39	42.38
TRINITY_DN132640_c7_g3	3.95	6.85	2.94	9.67	5.03	5.74	4.19	6.09	4.71	2.66	7	2.64
TRINITY_DN136780_c0_g2	7.02	7.54	3.16	4.88	6.73	4.1	1.36	2.44	3.56	8.13	16.62	6.27
TRINITY_DN146756_c3_g2	5.93	5.64	2.09	1.35	1.81	1.73	5.68	4.68	3.16	6.48	6.2	2.34
TRINITY_DN146873_c5_g1	13.69	13.4	7.9	30.48	32.44	22.4	15.52	18.28	11.42	21.14	23.36	8.82
TRINITY_DN150091_c1_g2	4.34	3.77	3.77	0.96	1.06	1.78	2.44	3.41	1.74	2.54	4.29	1.62
TRINITY_DN142346_c1_g1	27.23	25.78	18.28	8.97	4.29	6.36	32.81	33.63	21.42	45.67	48.71	18.4
TRINITY_DN132772_c3_g2	10.05	9.03	19.08	3.8	3.77	7.72	14.09	13.34	17.44	11.41	26.9	10.17
TRINITY_DN149131_c1_g1	3.92	7.51	2.33	2.88	3.03	2.71	7.87	9.63	10.11	13.11	14.6	5.52
TRINITY_DN144112_c1_g1	3.08	2.24	1.22	2.83	3.4	2.94	2.91	4.77	4.16	7.23	8.54	3.23
TRINITY_DN151483_c2_g6	120.83	104.16	69.31	93.98	84.73	94.47	73.62	66.51	46.7	41.12	73.31	27.78
TRINITY_DN153392_c1_g1	15.38	14.86	7.29	4.96	8.66	3.39	7.82	9.38	7	8.78	12.29	4.66
TRINITY_DN154511_c5_g2	60.34	62.1	36.24	27.77	32.54	18.14	87.79	63.55	33.61	57.91	63.48	24.07
TRINITY_DN146458_c3_g7	31.99	32.88	42.27	36.29	31.44	44.49	33.61	41.52	15.29	16.94	34.27	13
TRINITY_DN150417_c3_g1	21.45	17.71	13.67	8.73	8.36	6.27	19.24	20.1	13.17	18.12	16.92	6.44
TRINITY_DN133591_c2_g3	7.98	5.49	7.39	11.39	9.05	4.03	4.7	6.6	3.13	4.24	4.86	1.85
TRINITY_DN122531_c3_g2	2.25	2.33	1.3	0.75	0.9	1.24	1.15	2.22	0.74	1.31	1.47	0.56
TRINITY_DN135995_c0_g1	16.06	17.09	10.85	11.43	10.75	19.58	20.19	23.16	11.99	26.95	23.14	8.83
TRINITY_DN121451_c4_g2	27.43	22	11.69	21.99	20.78	9.49	33.8	32.62	10.13	17.38	29.88	11.41
TRINITY_DN111482_c0_g1	30.04	36.12	30.93	34.02	29.63	38.68	38.22	53.2	51.47	48.97	48.35	18.47
TRINITY_DN151130_c5_g1	3.5	3.74	4.99	1.72	1.57	2.65	7.68	7.01	3.26	2.71	7.25	2.78
TRINITY_DN154137_c2_g1	30.75	48.61	28.68	27.54	33.77	48.92	75.73	60.03	41.32	36.28	37.53	14.4
TRINITY_DN137271_c5_g2	662.24	493.34	313.02	478.98	529.84	692.32	314.55	270.24	372	213.98	329.88	126.58
TRINITY_DN118062_c3_g1	0.43	0.26	0.16	0.35	0.46	0.55	0.24	0.41	0.33	0.71	0.86	0.33
TRINITY_DN135193_c1_g1	11.85	10.7	11.43	13.65	15.08	6.37	9.92	11.54	6.99	8.55	17.45	6.7
TRINITY_DN150010_c0_g1	10.6	9.09	9.01	6.66	9.96	9.27	17.22	14.16	6.78	9.21	10.36	3.98
TRINITY_DN114362_c3_g1	1.17	1.86	1.72	0.74	0.54	1.02	4.88	7.74	8.31	11.71	10.41	4
TRINITY_DN119076_c3_g3	179.22	142.14	96.05	178.87	151.11	121.04	105.47	102.51	93.74	91.02	133.57	51.34
TRINITY_DN154703_c52_g1	52.87	49.14	28.08	28.89	21.11	9.35	18.45	19.46	18.77	37.24	76.28	29.32
TRINITY_DN133161_c2_g1	4.73	5.93	9.53	3.67	5.73	8.86	8.53	21.98	13.22	15.47	32.48	12.51
TRINITY_DN146853_c4_g1	4.01	4.07	2.93	5.75	5.43	2.87	4.49	7.04	5.3	2.55	6.98	2.69
TRINITY_DN152582_c1_g1	17.74	20.1	10.37	6.41	6.77	5.75	12.29	17.75	9.9	16.01	17.02	6.56
TRINITY_DN118267_c7_g3	280.01	275.91	110.91	140.52	112.02	59.36	399.25	376.03	216.59	239.68	291.48	112.35
TRINITY_DN120851_c3_g1	5.16	3.43	2.07	1.69	1.65	3.87	7.4	6.84	4.71	8.95	11.33	4.37
TRINITY_DN146172_c4_g1	5.76	4.54	3.04	3.52	3.49	1.45	8.75	8.27	4.83	10.36	12.47	4.81
TRINITY_DN154161_c3_g1	11.05	13.22	8.59	10.94	23.3	14.16	9.51	9.26	7.69	5.17	6.55	2.53
TRINITY_DN155016_c2_g1	6.29	5.69	6.75	3.21	2.21	3.74	6.32	6.79	7.81	4.8	8.87	3.43
TRINITY_DN135262_c8_g2	132.33	110.74	62.04	102.71	107.56	59.88	111.77	106.53	59.31	162	129.98	50.3
TRINITY_DN151687_c4_g3	34.86	37.05	27.4	37.52	38.26	15.93	31.59	38.85	16.38	26.32	39.55	15.31
TRINITY_DN131150_c0_g1	18.34	15.27	8.72	9.44	8.8	13.79	14.29	11.98	10.63	17.37	22.75	8.81
TRINITY_DN143482_c0_g1	3.51	3.09	1.94	1.02	0.89	1.89	3.88	4.81	2.11	4.64	8.35	3.24
TRINITY_DN138211_c6_g1	0.41	0.64	0.54	0.28	0.53	0.37	1.44	0.76	0.87	1.73	1.39	0.54
TRINITY_DN151221_c1_g1	52.93	21.77	16.92	28.42	30.52	12.73	18	25.27	14.39	23.48	36.9	14.34
TRINITY_DN145931_c0_g2	6.86	8.08	3.17	4.22	3.89	2.93	6.67	6.81	2.84	2.8	4.27	1.66
TRINITY_DN153050_c1_g1	3.88	2.9	3.88	2	1.95	1.58	8.67	8.83	4.47	6.18	5.06	1.97
TRINITY_DN149923_c1_g2	42.78	69.34	39.42	81.84	75.25	43.59	28.03	39.98	24.13	78.51	68.54	26.7
TRINITY_DN152814_c0_g1	136.98	129.92	61.52	53.97	51.85	67.64	83.67	67.57	57.89	57.48	114.54	44.62
TRINITY_DN134012_c1_g1	7.91	6.47	9.86	3.24	1.94	3.77	20.75	19.29	9.61	20.49	17.68	6.89
TRINITY_DN122092_c6_g1	1.87	2.53	1.96	0.94	0.89	0.34	2.99	0.95	2.41	1.99	3.9	1.52
TRINITY_DN144225_c0_g1	31.48	32.63	13.09	14.9	13.66	7	20.35	19.81	15.34	23.16	51.07	19.91
TRINITY_DN135617_c2_g1	53.06	42.34	23.97	16.87	20.45	26.79	26.98	44.81	25.87	26.95	53.84	20.99
TRINITY_DN144064_c0_g1	326.87	293.12	182.43	107.45	98.61	116.51	265.75	252.25	139.41	335.1	272.16	106.25
TRINITY_DN131546_c6_g1	22.77	24.04	16.07	4.25	7.37	6.83	43.64	20.75	14.18	20.28	40.84	15.96
TRINITY_DN124830_c0_g1	28.05	16.05	30.79	24.97	9.58	23.74	40.09	31.08	17.69	25.19	23	8.99
TRINITY_DN141392_c2_g3	26.22	18.66	12.72	12.73	15.04	4.98	28.02	26.51	8.84	23.94	18.82	7.36
TRINITY_DN150993_c4_g2	39.31	38.25	21.99	33.48	29.59	10.12	33.06	28.52	13.87	25.86	24.85	9.72
TRINITY_DN146749_c4_g1	19.11	18.15	13.86	9.64	8.84	22.7	22.24	24.53	13.33	24.8	32.88	12.88
TRINITY_DN153034_c3_g3	1710.2	1453.96	531.64	445.86	470.13	732.22	1505.02	1527.24	1165.77	2530.46	2309.34	905.11
TRINITY_DN136827_c1_g1	8.13	12.38	3.91	2.03	2.51	3.25	8.15	8.45	3.45	14.74	12.98	5.09
TRINITY_DN153892_c5_g1	38.78	33.25	19.2	36.83	37.57	14.47	31.36	30.8	15.16	28.01	40.72	15.98
TRINITY_DN155146_c4_g2	14.79	13.04	5.94	13.14	7.89	8.38	38.83	34.93	15.69	3.63	9.11	3.58
TRINITY_DN113675_c3_g4	33.05	35.33	25.24	16.39	11.95	27.67	28.56	28.46	31.69	34.05	48.29	18.98
TRINITY_DN154816_c5_g1	132.76	117.13	78.73	107.16	108.54	49.96	54.24	48.62	43.83	33.72	89.78	35.35
TRINITY_DN125220_c0_g2	15.52	10.53	14.72	23.74	24.61	20.99	7.8	9.88	9.21	1.12	3.2	1.26
TRINITY_DN145608_c2_g1	24.46	21.14	7.66	28.64	28.27	16.2	11.9	11.23	7.51	8	23.53	9.27
TRINITY_DN149360_c6_g2	23.17	20.44	23.77	22.11	22.92	43.62	10.9	15.75	14.22	11.4	31.24	12.31
TRINITY_DN130060_c8_g1	4.6	7.84	2.5	5.6	4.44	3.93	8.61	7.17	2.61	5.35	8.65	3.41
TRINITY_DN143158_c6_g2	24.56	22.13	16.9	10.04	9.02	18.03	19.35	23.42	12.66	12.66	18.99	7.49
TRINITY_DN146632_c0_g1	2.87	3.23	1.5	0.82	0.92	0.97	3.88	4.19	1.34	3.18	4.79	1.89
TRINITY_DN129854_c3_g2	36.04	38.52	17.56	39.7	36.91	16.07	27.88	26.89	17.73	36.84	45.97	18.15
TRINITY_DN150561_c1_g1	15.52	14.73	7.34	7.87	7.72	3.64	15.98	18.33	6.14	15.47	25.83	10.22
TRINITY_DN155387_c6_g1	13.22	10.87	7.5	9.71	10.99	6.73	8.55	7.48	5.06	2.77	7.85	3.11
TRINITY_DN108902_c0_g1	172.55	149.54	66.53	85.7	80.72	62.98	241.74	199.9	111.24	137.02	175.51	69.6
TRINITY_DN153141_c3_g1	25.76	21.85	11.24	29.07	29.1	17.51	25.69	31.34	12.35	19.25	26.57	10.54
TRINITY_DN150569_c0_g1	37.32	33.97	17.27	26.3	27.23	11.2	25.66	22.15	13.59	20.09	30.33	12.04
TRINITY_DN140081_c1_g1	26.24	25.6	12.2	34.27	35.31	10.74	19.49	19.55	6.47	18.04	29.25	11.63
TRINITY_DN134399_c2_g3	307.79	299.27	228.38	247.49	257.88	106.57	217.59	262.53	114.28	231.16	218.41	86.88
TRINITY_DN150859_c1_g1	1.67	1.09	1.2	2.32	3.11	3.4	0.41	0.49	1.2	0.8	2.01	0.8
TRINITY_DN143319_c5_g1	3.28	2.28	4.19	3.57	3.56	6.39	10.15	11	6.96	7.62	12.49	4.98
TRINITY_DN139737_c1_g2	41.63	40.79	16.27	25.92	26.76	25.79	32.47	35.81	22.49	42.86	43.31	17.27
TRINITY_DN137250_c2_g3	5.97	12.97	4.48	2.1	1.86	3.21	20.99	20.5	8.13	14.47	14.19	5.67
TRINITY_DN143734_c1_g1	3.95	4.12	3.89	2.95	2.46	4.24	4.29	5.69	5.88	7.75	7.82	3.13
TRINITY_DN146266_c7_g1	4.52	4.76	2.58	1.23	1.9	2.53	4.81	4.86	3.24	3.02	6.62	2.65
TRINITY_DN147155_c6_g1	3.21	2.78	3.07	1.73	2.18	1.27	9.43	4.02	3.49	3.93	9.79	3.92
TRINITY_DN116520_c6_g1	114.62	103.51	101.56	7.57	7.5	3.47	62.41	68.41	42.45	59.15	119.23	47.8
TRINITY_DN119202_c15_g4	1.82	2.16	0.72	1.4	0.66	1.6	4.25	4.48	2.74	3.11	4.34	1.74
TRINITY_DN114224_c5_g1	41.13	35.35	21.27	49.8	50.19	19.39	25.4	29.85	21.22	24.18	51.57	20.68
TRINITY_DN129076_c9_g1	32.48	23.64	19.36	17.54	16.3	9	18.09	13.63	28.44	21.66	42.99	17.24
TRINITY_DN139743_c3_g1	295.43	405.91	301.63	113	171.34	275.54	260.39	329.94	386.28	196.42	295.83	118.64
TRINITY_DN144697_c1_g1	11.37	13.93	15.78	11.06	10.35	13.13	7.23	6.95	6.81	3.28	7.43	2.98
TRINITY_DN154999_c3_g1	64.71	60.42	20.24	15.81	13.67	30.66	39.06	29.08	33.05	112.74	88.38	35.48
TRINITY_DN111562_c0_g2	27.99	27.66	10.25	23.25	23.85	10.21	21.29	19.64	9.83	7.53	7.84	3.15
TRINITY_DN131576_c3_g1	188.71	164.71	73.8	95.63	69.12	90.4	245.17	210.41	115.3	201.76	185.09	74.39
TRINITY_DN145705_c1_g3	1.31	0.83	0.55	1.48	2.14	1.97	3.09	4.16	2.03	3.01	3.01	1.21
TRINITY_DN111323_c4_g1	174.14	197.42	102.12	69.51	72.99	65.84	232.4	189.13	114.9	165.57	196.57	79.02
TRINITY_DN131255_c3_g3	23.05	23.76	14.83	8.76	9.23	7.12	21.42	17.36	7.48	11.27	21.83	8.78
TRINITY_DN123314_c0_g1	14.54	16.9	10.55	5.34	5.53	12.41	26.78	32.11	10.97	27.83	26.5	10.67
TRINITY_DN148483_c2_g2	1.79	1.95	1.48	1.04	1.39	1.99	3.08	3.56	3.52	2.9	4.99	2.01
TRINITY_DN150413_c4_g4	25.18	22.35	40.02	9.62	13.18	12.68	26.05	34.42	21.68	30.48	38.81	15.68
TRINITY_DN154034_c2_g1	11.45	7.78	4.09	6.59	5.48	7.69	7.78	10.93	11.65	8	13.2	5.34
TRINITY_DN134229_c1_g1	0.52	0.43	1.03	1.36	1.21	0.71	1.28	0.74	0.88	1.67	4.25	1.72
TRINITY_DN123860_c0_g5	150.79	204.1	120.79	83.13	58.94	107.24	297.96	271.66	101.71	134.35	172.37	69.81
TRINITY_DN144392_c1_g1	23.33	22.9	7.27	19.54	15.41	11.72	18.93	19.21	12.03	27.52	28.6	11.59
TRINITY_DN113683_c4_g1	2.99	3.13	2.83	1.61	1.37	2.04	3.01	2.8	2.99	4.39	7.13	2.89
TRINITY_DN141786_c2_g1	11.92	10.13	4.37	2.58	3.57	2.63	14.77	14.71	5.86	22.53	21.19	8.59
TRINITY_DN151919_c1_g1	34.96	28.36	13.73	11.68	8.11	19.97	28.79	32.34	19.88	24.68	42.75	17.33
TRINITY_DN151630_c4_g1	4.59	3.57	4.32	4.14	4.18	9.56	6.37	8.32	4.03	7.42	6.53	2.65
TRINITY_DN134156_c2_g1	11.26	8.23	7.5	9.83	10.95	20.99	8.31	15.09	9.25	10.44	12.32	5
TRINITY_DN111906_c9_g1	188.67	212.16	202.43	95.3	97.67	140.11	237.11	214.35	200.72	160.29	200.44	81.4
TRINITY_DN123302_c6_g3	117.01	117.37	48.74	1.21	0.39	0.82	55.35	62.03	43.41	174.8	242.7	98.57
TRINITY_DN146895_c0_g1	53.5	39.98	28.72	12.71	15.93	29.26	62.52	55.48	32.49	57.56	63.52	25.81
TRINITY_DN138972_c4_g1	7.17	7.21	2.87	6.02	6.97	7.46	6.79	8.01	3.44	5.48	8.12	3.3
TRINITY_DN146857_c1_g1	9.79	10.47	13.29	4.13	4.35	7.21	17.55	17.19	9.98	17.07	18.68	7.6
TRINITY_DN145484_c3_g1	182.97	151.77	147.01	85.12	94.46	45.77	211.78	202.31	71.98	222.28	165.39	67.29
TRINITY_DN123222_c0_g1	38.77	41.94	29.73	25.65	22.2	19.3	31.68	34.46	27.08	21.82	37.3	15.18
TRINITY_DN150760_c0_g2	4.77	3.75	2.93	8.65	7.44	6.07	3.67	6.2	3.08	3.82	3.44	1.4
TRINITY_DN152112_c4_g1	28.68	28.9	19.81	52.66	52.55	29.26	28.95	35.05	18.65	24.24	38.53	15.69
TRINITY_DN134036_c0_g1	4.83	5.04	3.05	1.62	1.6	1.34	6.91	4.53	2.31	3.34	4.22	1.72
TRINITY_DN134776_c0_g1	27.07	29.77	9.83	6.17	5.65	9.27	23.54	26.06	11.21	14.77	22.32	9.1
TRINITY_DN147483_c0_g1	52.01	53.41	16.98	47.97	50.8	22.07	45.3	46.63	22.98	34.91	50.02	20.42
TRINITY_DN131348_c1_g1	1.04	0.98	1.58	3.27	1.66	2.06	1.92	2.54	2.65	3.81	4.53	1.85
TRINITY_DN120974_c8_g2	0.2	0.24	0.54	0.21	0.61	0.55	0.24	0.25	0.1	0.53	0.71	0.29
TRINITY_DN114926_c2_g1	4.9	5.65	3.76	1.41	1.23	0.73	7.96	7.97	4.66	5.3	5.36	2.19
TRINITY_DN145438_c3_g1	212.03	238.64	98.3	68.7	55.94	100.34	181	196.57	106.8	210.8	211.52	86.45
TRINITY_DN154100_c2_g2	15.99	22.31	10.34	9.56	5.26	5.43	21.59	20.82	18.69	41.76	44.5	18.21
TRINITY_DN155215_c3_g1	0.68	0.41	0.41	0.24	0.34	0.31	0.45	0.95	1	0.49	1.27	0.52
TRINITY_DN153323_c2_g2	45.74	45.4	18.54	22.4	22.77	24.23	29.17	25.94	18.42	14.74	36.36	14.92
TRINITY_DN140924_c0_g2	6.36	8.84	2.92	10.22	10.09	4.52	9.46	15.92	4.88	12.15	18.2	7.47
TRINITY_DN143928_c0_g1	22.23	21.62	14.53	12.12	14.17	11.58	22.73	21.96	11.59	26.29	27.58	11.32
TRINITY_DN127703_c0_g1	29.19	27.67	33.18	4.34	4.45	1.78	24.62	17.8	11.47	29.98	31.19	12.81
TRINITY_DN142996_c2_g3	84.06	96.08	64.03	33.18	36.51	35.86	116.72	114.74	49.86	91.41	84.74	34.83
TRINITY_DN152417_c3_g1	24.14	17.13	12.74	32.3	24.11	57.27	27.75	26.89	14.73	18.83	24.15	9.93
TRINITY_DN133963_c1_g1	134.23	123.38	56.61	29.07	32.5	47.06	164.32	147.76	67.31	96.85	161.53	66.53
TRINITY_DN136417_c7_g1	8.43	15.2	21.93	1.88	1.38	0.75	26.6	30.79	13.77	49.96	58.22	24
TRINITY_DN150379_c3_g1	32.93	27.71	14.44	11.11	12.78	17.23	17.88	20.19	11.83	33.81	28.3	11.67
TRINITY_DN143614_c3_g1	4.32	5.39	8.98	6.49	11.55	6.1	6.85	6.59	14.01	5.75	6.27	2.59
TRINITY_DN148848_c0_g1	38.91	24.25	16.87	14.12	15.31	6.73	25.31	30.55	11.67	22.89	24.07	9.97
TRINITY_DN130301_c2_g3	2454.49	2270.5	2380.92	737.08	955.1	1350.21	2993.47	3078.89	939.13	4239.09	3931.26	1630.7
TRINITY_DN110173_c0_g1	17.68	18.43	16.88	4.1	5.52	10.68	25.3	26.05	19.28	15.3	33.78	14.03
TRINITY_DN139629_c2_g1	8.89	11.02	8	3.62	3.64	1.43	4.36	5.24	4.87	7.93	16.08	6.68
TRINITY_DN113739_c0_g2	0.73	0.81	1.17	0.21	0.13	0.2	0.73	1.01	0.58	1.05	1.42	0.59
TRINITY_DN153043_c1_g1	132.07	111.84	43.64	126.11	125.37	48.51	61.93	55.76	34.2	35.77	52.29	21.73
TRINITY_DN134846_c2_g2	72.37	61.25	101.29	48.08	39.49	52.38	47.17	47.11	46.25	44.23	53.68	22.31
TRINITY_DN155349_c3_g2	16.01	15.96	11.58	15.44	16.63	39.08	11.4	20.79	28.03	7.97	9.38	3.9
TRINITY_DN138418_c7_g1	7.3	6.11	4.85	3.55	3.22	3.16	11.3	12.14	3.88	14.79	11.18	4.65
TRINITY_DN143604_c6_g1	138.57	157.59	49.02	48.57	50.46	34.18	138.32	109.5	64.98	79.77	69.05	28.72
TRINITY_DN125205_c2_g1	503.57	483	400.41	187.76	172.72	193.81	378.33	340.45	281.34	315.55	449.76	187.18
TRINITY_DN155131_c3_g1	17.77	18.94	7.75	1.06	1.81	1.11	14.03	13.97	5.79	13.17	18.44	7.68
TRINITY_DN148538_c3_g1	373.19	357.65	220.31	273.45	259.89	163.88	250.52	230.86	120.94	217.27	259.93	108.26
TRINITY_DN148071_c1_g1	77.14	78.13	59.76	85.47	95.1	45.61	76.83	80.34	38.93	46.81	85.08	35.46
TRINITY_DN135224_c2_g1	5.71	5.64	2.19	4.02	1.96	5.19	3.95	3.74	1.4	5.5	3.98	1.66
TRINITY_DN147534_c10_g1	4.76	4.9	3.29	1.9	1.47	2.88	8.4	10.42	4.22	8.45	7.96	3.32
TRINITY_DN153462_c1_g1	4.15	3.83	3.01	1.5	1.86	4.18	5.55	3.72	3.51	4.59	3.57	1.49
TRINITY_DN132375_c1_g1	3.15	3.52	3.46	2.33	2.42	6.62	4.14	5.54	3.17	1.06	0.91	0.38
TRINITY_DN154124_c4_g2	1007.86	862.03	499.17	450.81	422.18	428.69	625.75	569.58	516.75	651.34	757.48	316.46
TRINITY_DN116928_c7_g1	82.92	58.51	43.75	58.54	67.22	39.76	87.86	93.61	33.45	93.23	80.56	33.66
TRINITY_DN129647_c4_g3	8.35	8.46	11.97	4.79	5.29	7.48	18.98	20.53	15.04	24.69	33.05	13.82
TRINITY_DN127662_c0_g1	16.06	13.65	16.79	7.68	5.95	2.43	24.39	23.69	13.69	24.53	25.44	10.64
TRINITY_DN127472_c1_g1	14.39	12.81	5.76	3.99	3.42	7.4	10.82	15.75	9.52	12.24	18.43	7.71
TRINITY_DN127425_c0_g1	18.44	17.22	6.73	11.42	10.61	8.45	17.15	20.54	15.46	22.5	31.33	13.11
TRINITY_DN154217_c0_g1	109.52	66.52	155.77	63.78	51.77	149.75	100.04	77.94	71.14	72.67	101.48	42.47
TRINITY_DN143654_c0_g1	1.11	0.48	1.38	0.32	0.2	0.14	0.94	2.02	1.49	4.35	3.13	1.31
TRINITY_DN142664_c0_g3	29.32	25.17	10.98	9.45	8.56	4.99	22.49	27.85	8.36	32.44	33.87	14.18
TRINITY_DN154465_c4_g1	4.22	4.01	8.27	4.4	4.71	5.09	10.11	11.71	9.25	11.3	10.14	4.25
TRINITY_DN142098_c1_g1	28.82	41.6	13.62	8.35	8.38	10.6	37.32	36.07	12.02	30.72	42.31	17.74
TRINITY_DN148391_c0_g4	2.38	2.48	1.69	1.23	1.13	1.52	2.32	2.42	2.2	2.37	2.36	0.99
TRINITY_DN121435_c2_g2	49.68	43.22	18.29	48.29	44.94	24.84	26.17	27.14	15.06	34.3	46.25	19.42
TRINITY_DN141512_c3_g2	30.31	22.88	14.1	56.69	64.21	33.44	40.61	53.16	27.29	83.69	106.37	44.68
TRINITY_DN129244_c4_g2	3.25	2.14	3.46	2	1.98	1.99	5.63	7.01	3.18	4.3	10.07	4.23
TRINITY_DN126080_c4_g1	6.15	4.07	3.19	6.51	5.7	2.86	10.04	7.45	4.09	5.49	9.4	3.95
TRINITY_DN135340_c1_g1	29.87	35.91	16.96	17.54	11.62	18.63	32.8	35.4	19.76	36.87	46.63	19.6
TRINITY_DN154234_c7_g2	17.46	10.4	12.28	8.99	8.45	8.3	9.87	8.86	8.64	8.25	13.98	5.88
TRINITY_DN142044_c2_g1	74.87	51.63	37.61	62.72	70.26	24.24	21.54	24.03	16.99	23.68	43.85	18.46
TRINITY_DN146421_c2_g3	86.34	80.39	30.16	31.68	28.35	75.48	115.85	109.03	62.61	77.45	62.67	26.4
TRINITY_DN121844_c6_g1	7.09	2.43	2.99	3.61	3.85	2.73	5.87	2.84	6.52	5.48	13.78	5.81
TRINITY_DN115502_c2_g2	19.83	20.36	6.37	9.91	6.92	9.05	28.36	23.42	12.52	28.04	25.34	10.7
TRINITY_DN144144_c2_g1	4.57	3.26	1.49	4.44	3.37	2.22	2.69	2.41	1.44	2.23	4.45	1.88
TRINITY_DN155103_c6_g2	11.22	12.43	5.36	3.39	2.54	1.65	9.66	8.9	8.4	12.06	10.88	4.6
TRINITY_DN132195_c0_g3	8.31	9.06	5.91	6.57	6.71	2.7	11.05	10.59	5.18	6.27	9.03	3.82
TRINITY_DN123360_c0_g2	176.05	171.84	164.53	68.85	63.77	103.73	140.43	147.34	73.97	215.61	226.9	96.12
TRINITY_DN102854_c0_g1	58.94	40.29	38.62	55.59	45.48	19.5	63.23	59.69	24.63	20.79	16.5	6.99
TRINITY_DN134143_c3_g2	43.79	44.26	78.51	19.53	16.09	26.03	54.43	52.25	23.25	54.29	55.41	23.48
TRINITY_DN125032_c3_g3	11.86	7.06	4.51	0.23	0.22	0.29	12.29	10.34	5.4	23.09	20.55	8.71
TRINITY_DN118406_c1_g2	0.84	0.99	0.63	1.07	1.53	0.96	3.11	3.76	1.15	1.69	1.84	0.78
TRINITY_DN123248_c1_g1	20.62	20.71	11.21	8	6.06	18.03	17.96	23.96	16.55	27.44	24	10.19
TRINITY_DN154830_c2_g1	4.54	6.89	5.97	5.25	4.65	9.65	8.74	7.32	2.82	2.62	5.18	2.2
TRINITY_DN146505_c1_g1	24.7	24.46	14.57	16.93	19.2	41.75	26.08	46.99	35.41	36.69	61.29	26.04
TRINITY_DN148425_c1_g1	9.59	10	4.39	4.08	4.61	5.96	5.42	7.91	4.72	7.72	9.06	3.85
TRINITY_DN138652_c2_g1	36.99	31.06	25.87	39.57	29.94	20.13	37.41	54.07	22.59	75.52	55.06	23.43
TRINITY_DN151227_c2_g1	16.32	14.88	7.72	8.69	10.27	13.75	27.09	20.19	11.61	10.53	17.1	7.28
TRINITY_DN153134_c4_g1	144.39	127.97	52.72	176.1	168.74	55.17	67.57	57.53	82.56	116.12	150.42	64.05
TRINITY_DN149550_c1_g2	20.35	20.89	10.72	22.55	20.06	20.03	24.53	22.04	17.27	28.69	44.59	18.99
TRINITY_DN154071_c4_g1	1.83	1.61	1.55	1.03	0.92	0.74	1.86	1.57	1.79	1.58	1.62	0.69
TRINITY_DN140536_c1_g1	7.35	8.56	6.55	12.28	8.68	4.29	9.98	11.04	9.81	17.65	18.63	7.94
TRINITY_DN154276_c6_g2	65.21	52.11	28.56	51.15	52.9	23.1	45.22	31.49	22.04	28.82	71.95	30.68
TRINITY_DN141852_c0_g2	159.64	161.44	49.58	96.79	90.18	35.58	98.99	94.05	46.89	86.28	168.63	71.91
TRINITY_DN142218_c0_g5	0.84	1.29	1.17	0.57	1.08	0.36	1.71	1.68	0.6	1.71	2.04	0.87
TRINITY_DN149437_c4_g2	2.54	3.66	1.42	2.07	2.73	1.41	4.16	7.89	4.44	1.89	3.61	1.54
TRINITY_DN152853_c2_g1	55.16	57.68	58.36	56.87	38.77	36.64	42.52	40.43	47.01	61.31	58.73	25.07
TRINITY_DN143774_c0_g1	23.25	26.75	17.88	10.68	11.57	9.76	21.44	21.64	14.15	26.09	35.19	15.03
TRINITY_DN147322_c2_g1	2312.89	1884.67	1225.67	509.19	383.7	769.07	2536.65	2660.7	1873.97	5893.41	4201.6	1795.41
TRINITY_DN144730_c2_g1	25.72	35.33	14.85	8	8.68	6.67	22.41	21.68	13.76	32.98	26.25	11.24
TRINITY_DN141186_c0_g1	0.79	0.5	0.37	0.18	0.12	0.3	0.68	1.13	0.64	0.75	0.84	0.36
TRINITY_DN151295_c2_g1	48.41	47.79	22.01	22.78	21.89	37.88	32.38	35.08	23.38	35.66	53.67	23.02
TRINITY_DN114375_c4_g2	5.79	8.16	5.21	9.5	6.65	16.24	2.39	3.41	7.19	2.77	7.88	3.38
TRINITY_DN145914_c6_g4	5.06	4.22	3.93	1.43	0.91	2.05	6.55	7.36	3.3	4.49	7.11	3.05
TRINITY_DN150413_c4_g1	3.39	1.86	2.59	2.25	1.84	1.53	2.31	2	1.86	4.32	4.35	1.87
TRINITY_DN146616_c2_g2	4.05	5.25	3.65	4.62	4.13	9.85	5.61	8.46	9.06	12.41	27.14	11.67
TRINITY_DN148271_c2_g3	38.59	33.77	27.59	28.57	32.17	29.8	39.38	49.5	23.06	53.24	50.58	21.75
TRINITY_DN146738_c1_g5	47.19	44.68	16.79	106.71	80.52	77.05	26.36	33.47	40.43	31.3	42.66	18.35
TRINITY_DN138639_c2_g1	4.17	6.81	3.35	3.45	3.96	2.41	5.39	4.4	2.18	5.12	4.88	2.1
TRINITY_DN154730_c12_g1	32.54	37.05	29.07	7.36	3.07	6.96	18.14	19.74	17.42	49.33	46.4	19.97
TRINITY_DN146868_c1_g1	189.34	148.08	185.11	146.86	130.68	66.88	72.57	67.66	67.47	85.23	139.95	60.25
TRINITY_DN153781_c1_g1	11.08	10.4	7.36	6.45	9.09	3.67	11.55	15.53	9.12	14.13	14.3	6.16
TRINITY_DN133505_c5_g1	4.91	5.93	13.37	2.51	2.71	7.38	9.22	12.64	15.83	21.15	25.86	11.14
TRINITY_DN154016_c3_g1	31.24	32.25	14.68	23.18	40.46	17.43	28.11	27.51	11.99	23.61	34.1	14.71
TRINITY_DN141624_c5_g6	18.02	26.41	18.36	8.68	8.58	3.62	17.34	23.41	8.54	21.62	30.99	13.37
TRINITY_DN144544_c2_g1	63.25	61.02	31.99	76.65	79.23	38.41	37.48	34	20.65	24.09	27.46	11.85
TRINITY_DN149753_c0_g1	17.14	18.49	14.22	7.96	6.67	13.36	8.52	8.08	11.01	11.27	9.22	3.98
TRINITY_DN154092_c3_g2	5.59	3.32	4.15	4.16	6.15	2.6	3.34	3.06	3.22	4.42	4.03	1.74
TRINITY_DN121955_c5_g1	23.75	20.38	16.62	17.78	13.95	26.68	24.42	24.75	17.3	22.37	23.26	10.05
TRINITY_DN151923_c2_g1	17.24	18.09	13.05	16.5	10.59	5.97	24.93	23.43	15.86	52.88	47.58	20.56
TRINITY_DN145750_c0_g3	23.42	28.11	10.18	8.79	9.16	9.44	29.41	26.85	12.68	19.27	22.33	9.65
TRINITY_DN123266_c2_g1	17.58	15.21	8.5	13.55	17.35	5.25	20.02	20.69	13.83	17.78	29.79	12.88
TRINITY_DN130721_c0_g1	37.89	37.68	36.26	40.5	39.29	20.03	49.74	39.53	26.89	41.79	43.04	18.61
TRINITY_DN142440_c0_g1	31.76	31.29	14.27	12.23	10.77	18.97	19.16	17.22	11.94	15.7	19.64	8.5
TRINITY_DN124704_c4_g3	21.81	13.34	23.88	10.25	10.46	15.61	22.85	34.78	17.15	39.25	39.43	17.08
TRINITY_DN141321_c4_g3	8.63	7.51	4.22	6.3	5.24	3.75	7.23	8.11	4.01	5.68	4.94	2.14
TRINITY_DN145723_c1_g1	33.91	35.61	11.66	9.44	9.28	9.63	29.88	27.32	12.89	19.29	40.37	17.49
TRINITY_DN137191_c3_g3	9.42	10	6.01	5.95	9.9	15.57	10.87	11.69	12.26	17.96	17.33	7.51
TRINITY_DN120306_c1_g1	25.79	21.88	11.62	19.28	18.42	19.84	33.36	35.5	10.73	20.14	17.95	7.78
TRINITY_DN121322_c3_g3	1.12	0.97	0.49	0.32	0.2	0.22	0.36	0.58	0.55	2.64	2.93	1.27
TRINITY_DN138931_c0_g1	18.26	21.89	8.6	11.71	10.4	21.22	39.12	31.96	15.16	31.6	49.48	21.45
TRINITY_DN140481_c0_g1	4.23	5.09	2.55	1.37	1.72	1.65	11.36	12.01	5.27	12.99	10.7	4.64
TRINITY_DN133023_c6_g1	73.3	59.24	151.34	118.51	103.01	38.83	36.03	29.67	26.98	26.12	32.61	14.15
TRINITY_DN117250_c3_g5	25.85	30.3	24.74	34.52	33.47	23.61	26.32	26.85	15.08	32.62	32.58	14.14
TRINITY_DN139759_c7_g1	7.89	2.58	4.99	8.42	6.69	2.63	4.69	7.54	4.87	3.77	6.15	2.67
TRINITY_DN114576_c2_g2	4.99	2.18	5.68	3.48	4.77	2.36	1.83	2.42	2.13	1.23	1.45	0.63
TRINITY_DN147308_c4_g2	66.56	65.61	25.49	17.86	18.21	21.95	37.57	36.36	29.22	58.25	69.64	30.27
TRINITY_DN139890_c2_g1	11.28	25.24	11.76	15.55	18.47	25.1	21.12	35.66	25.05	35.26	49.11	21.35
TRINITY_DN141961_c2_g1	5.44	6.71	3.05	1.95	1.83	2.19	11.89	8.17	4.46	11.08	10.46	4.55
TRINITY_DN142594_c4_g2	109.99	108.92	112.11	64.14	63.51	53.78	73.11	57.02	54.77	29.46	53.25	23.17
TRINITY_DN139469_c2_g1	137.9	143.32	73.05	56.44	56.28	44.8	116.33	90.7	79.63	75.97	136.95	59.62
TRINITY_DN135431_c5_g1	17.13	14.67	9.91	12.73	9.13	10.37	17.91	22	6.8	12.08	11.55	5.03
TRINITY_DN153765_c2_g1	28.53	27.5	21.48	22.01	22.53	9.88	16.95	13.68	11.01	15.15	26.56	11.57
TRINITY_DN146110_c4_g1	27.4	17.17	13.55	32.51	12.9	35.2	12.31	14.94	25.67	12.37	36.99	16.12
TRINITY_DN133981_c4_g1	51.38	38.06	21.06	6.38	11.56	11.79	35.19	65.45	26.3	24.37	28.53	12.44
TRINITY_DN135366_c8_g1	4.85	4.97	4.7	1.98	2.38	4.9	6.16	7.71	4.87	6.15	6.81	2.97
TRINITY_DN131148_c6_g1	2.03	2.74	1.83	0.96	2.54	0.88	5.24	4.87	3	7.82	6.9	3.01
TRINITY_DN151722_c2_g1	82.02	86.97	37.55	83.04	84.85	26.24	88.06	73.55	38.04	52.54	58.86	25.69
TRINITY_DN153467_c6_g3	7.76	6.76	7.03	2.9	7.9	2.68	12.87	11.77	16.46	20.19	16.47	7.19
TRINITY_DN151433_c5_g1	1.03	0.81	0.9	0.99	1.17	0.67	3.92	3.1	1.45	2.31	2.22	0.97
TRINITY_DN133728_c2_g6	5.15	4.41	2.74	1.57	2.01	3.53	13.18	12.43	4.92	3.86	5.79	2.53
TRINITY_DN143737_c3_g2	7.99	6.22	2.61	4.45	3.51	5.47	9.69	6.73	3.16	5.88	8.67	3.79
TRINITY_DN121586_c0_g1	4.75	2.83	2.51	1.95	1.76	0.71	6.93	6.03	4.78	7.91	17.61	7.7
TRINITY_DN139783_c0_g8	9.5	8.32	12.08	2.64	3.3	4.18	9.61	9.08	8.77	16.22	13.81	6.04
TRINITY_DN134359_c1_g1	25.07	16.93	10.27	26.53	23.23	8.1	12.83	9.39	6.36	12.3	11.02	4.82
TRINITY_DN125469_c5_g3	20.72	21.71	37.9	42.37	26.18	52.93	35	31.86	13.09	33.18	37.05	16.22
TRINITY_DN136103_c1_g1	66.98	75.75	67.98	56.4	53.77	19.91	50.14	49.16	27.47	57.56	62.92	27.55
TRINITY_DN118285_c8_g1	18.68	20.08	10	9.76	9.69	14.08	22.13	25.2	11.7	26.29	22.49	9.85
TRINITY_DN148654_c2_g1	49.06	46.23	49.04	53.22	51.65	88.4	57.06	62.38	43.14	61.73	51.38	22.52
TRINITY_DN116846_c6_g1	84.78	75.47	29.95	41.83	43.09	64.5	72.49	77.63	71.7	43.81	78.77	34.54
TRINITY_DN129840_c2_g1	91.88	63.25	74.57	89.33	55.08	67	86	143.91	56.62	101.01	120.37	52.82
TRINITY_DN153387_c2_g2	92.21	97.98	59.17	89.57	86.18	47.79	59.05	58.98	72.88	53.22	80.88	35.5
TRINITY_DN131662_c1_g1	104.9	102.33	56.89	60.3	64.42	32.18	173.01	147.86	53.4	53.48	62.79	27.58
TRINITY_DN111902_c7_g1	10.91	8.96	12.58	11.98	6.17	8.11	10.87	13.6	4.08	5.7	7.58	3.33
TRINITY_DN152373_c3_g2	8.95	6.29	3.16	2.61	2.33	3.75	8.52	8.8	5.03	4.53	8.24	3.62
TRINITY_DN148775_c3_g3	735.63	758.96	305.53	335.77	307.82	145.56	643.63	512.66	355.97	410.61	529.48	232.76
TRINITY_DN151878_c1_g1	25.83	22.78	40.74	22.2	18.29	34.4	24.13	25.45	38.02	29.95	82.32	36.19
TRINITY_DN154501_c0_g3	14.74	13.67	6.43	4.41	4.69	2.14	18.73	14.5	7.84	14.88	19.53	8.59
TRINITY_DN141385_c2_g1	2.55	1.98	5.27	2.89	2.07	2.95	4.04	5.63	1.74	4.11	7.07	3.11
TRINITY_DN120241_c2_g1	19.27	29.19	10.65	3.67	5.55	3.75	29.1	43.73	16.93	55.43	42.32	18.62
TRINITY_DN149263_c2_g3	8.83	6.23	4.55	1.13	2.26	2.61	12.48	13.66	4.15	17.41	12.5	5.5
TRINITY_DN111780_c1_g1	3.17	2.17	2.59	0.42	0.23	0.57	3.24	3.14	2.82	3.04	7.2	3.17
TRINITY_DN147993_c6_g1	23.35	18.45	24.38	29	29.1	32.2	15.18	14	14.93	6.78	11.78	5.19
TRINITY_DN151251_c0_g3	234.07	232.18	122.57	141	129.74	98.73	130.58	137.85	144.87	170.97	211.74	93.34
TRINITY_DN147207_c1_g2	16.11	12.36	5.31	27.09	25.55	8.97	11.04	21.38	7.99	12.83	17.51	7.72
TRINITY_DN136184_c8_g1	33.02	18.48	24.66	101.27	70.81	89.38	18.71	17.95	14.69	16.31	21.66	9.55
TRINITY_DN125972_c6_g1	46.9	66.88	30.56	20.4	38.78	37.16	31.38	31.65	29.22	20.14	55.05	24.31
TRINITY_DN105370_c0_g1	24.49	25.05	12.63	25.57	25.41	11.43	15.63	16.14	9.56	13.11	22.96	10.14
TRINITY_DN128905_c1_g1	9.26	6.83	2.86	13.7	11.54	11.55	12.73	11.74	6.61	10.74	9.94	4.39
TRINITY_DN124224_c4_g1	6.53	8.71	7.58	3.67	4	4.58	2.57	6.69	3.87	6.9	5.27	2.33
TRINITY_DN155267_c2_g1	28.12	26.35	12.78	12.01	11.97	16.46	46.02	43.62	26.33	54.16	53.23	23.55
TRINITY_DN132513_c4_g2	5.26	3.09	3.12	7.18	5.59	5	6.08	7.48	5.56	3.75	5.83	2.58
TRINITY_DN142850_c5_g1	47.17	47.28	19.93	39.5	35.45	17.02	27.67	28.67	15.8	22.79	25.51	11.29
TRINITY_DN152741_c3_g1	15.47	11.09	8.16	13.97	12.91	10.79	14.25	15.45	10.34	10.89	17.42	7.71
TRINITY_DN128368_c1_g1	24.29	26.75	15.41	7.8	7.82	9.61	34.45	29.05	13.08	28.52	33.58	14.87
TRINITY_DN137473_c0_g1	2.73	2.74	2.89	2.87	2.77	3.64	4.09	5.1	2.78	2.64	5.51	2.44
TRINITY_DN136838_c6_g1	102.48	105.46	60.13	38.94	41.5	21.54	67.51	69.8	37.16	77.67	98.79	43.76
TRINITY_DN149250_c4_g1	30.11	21.72	14.37	24.15	24.38	8.93	23.39	15.67	14.9	19.49	34.41	15.25
TRINITY_DN147965_c2_g1	31.9	27.61	10.05	16.64	16.48	5.3	32.66	40	15.54	35.7	41.85	18.55
TRINITY_DN125445_c3_g1	8.09	10.6	9.58	16.14	13.22	8.84	7.48	15.12	8.24	5.8	13.24	5.87
TRINITY_DN151933_c7_g1	76.36	59.78	34.76	22.98	15.74	16.35	64.56	42.87	22.19	39.66	42.29	18.75
TRINITY_DN109016_c0_g1	17.25	18.83	7.88	52.54	46.46	21.52	15.47	22.38	14.89	7.9	9.11	4.04
TRINITY_DN111533_c10_g1	31.06	28.87	17.29	11.12	7.48	12.26	40.97	44.16	25.05	35.88	46.76	20.74
TRINITY_DN140959_c0_g1	33.68	35.18	29.81	24	22.74	29.01	34.55	33.17	23.86	33.88	46.27	20.54
TRINITY_DN144278_c3_g2	78.46	80.06	87.77	20.14	18.77	50.92	123.14	94.46	69.85	110.54	108.58	48.22
TRINITY_DN123800_c0_g1	677.65	731.93	408.19	524.83	489.97	168.44	452.65	388.2	351.6	669.74	610.81	271.27
TRINITY_DN121970_c3_g3	36.6	36.37	12.7	84.83	77.55	25.95	22.44	18.16	14.11	33.05	41	18.21
TRINITY_DN129487_c1_g1	22.88	22.92	20.02	7.32	9.36	4.29	36.11	33.9	15.94	18.77	28.67	12.75
TRINITY_DN147547_c3_g1	24.83	21.83	10.63	21.47	21.27	13.56	19.55	17.87	8.61	20.33	15.64	6.96
TRINITY_DN140246_c2_g1	16.85	17.02	14.97	7.93	9.94	12.7	15.26	29.27	15.09	9.54	11.12	4.95
TRINITY_DN148681_c2_g2	108.45	102.87	112.08	155.32	150.46	58.01	75.39	80.14	75.45	57.29	141.93	63.18
TRINITY_DN148196_c1_g1	892.81	913.06	281.88	471.88	475.8	165.22	757.61	684.6	478.78	526.68	756.48	336.87
TRINITY_DN127702_c5_g3	6.18	6.39	5.88	2.29	2.13	1.88	6.19	7.42	4.32	2.01	4.15	1.85
TRINITY_DN130659_c1_g1	36.38	20.36	19.24	29.95	29.3	59.07	37.78	50.63	20.69	36.19	25.65	11.44
TRINITY_DN136030_c5_g1	238.78	202.36	80.09	279.33	336.44	102.89	202.68	255.72	94.44	188.56	176.86	78.95
TRINITY_DN137369_c7_g1	18.2	18.41	8.48	15.75	16.04	10.46	14.41	10.57	23.14	15.77	24.77	11.06
TRINITY_DN124894_c0_g1	27.56	27.37	19.27	17	15.58	7.56	21.42	19.44	8.8	12.91	20.29	9.06
TRINITY_DN139525_c2_g1	248.17	199.99	173.91	192.49	166.79	257.83	153.4	156.21	137.18	231.6	222.92	99.54
TRINITY_DN129952_c2_g1	660.59	592.84	223.35	844.09	686.26	401.01	374.14	349.99	332.16	376.05	576.85	258.13
TRINITY_DN131560_c2_g1	3.3	2.6	1.42	1.17	0.37	0.68	3.68	5.73	1.76	2.8	4.38	1.96
TRINITY_DN153922_c2_g1	56.67	63.84	29.21	52.97	54.62	33.59	42.02	45.79	33.79	68.18	85.81	38.4
TRINITY_DN143700_c7_g3	103.02	70.94	55.46	88.6	78.21	96.28	49.48	62.68	46.78	53.94	95.25	42.64
TRINITY_DN139492_c1_g1	38.56	43.79	40.38	16.01	18.55	6.1	28.77	14.85	12.06	10.61	19.8	8.87
TRINITY_DN134284_c3_g1	1	1.18	2.07	7.02	2.28	4.54	0.73	1.14	0.99	1.43	1.25	0.56
TRINITY_DN130046_c1_g3	1.13	1.48	0.83	0.16	0.31	0.39	2.43	2.41	2.07	3.27	3.28	1.47
TRINITY_DN135227_c4_g1	10.48	10.23	4.9	4.46	4.73	1.83	9.94	10.24	3.13	10.03	12.36	5.54
TRINITY_DN152964_c3_g2	26.71	26.79	19.29	32.29	35.84	20.64	22.1	21.16	13.32	14.73	31.17	13.98
TRINITY_DN128722_c4_g1	32.3	25	10.39	14.78	14.68	11.79	21.87	21.45	12.95	13.06	22.71	10.2
TRINITY_DN133811_c1_g3	80.2	81.94	27.35	68.61	78.51	58.89	93.65	109.3	33.56	52.54	62.32	28
TRINITY_DN148806_c1_g2	24.9	20.25	11.6	7.28	8.54	10.23	24.71	25.38	18.46	22.57	27.32	12.28
TRINITY_DN149044_c0_g1	23.59	23.65	16.38	18.45	18.51	10.53	25.31	18.46	12.51	28.94	34.38	15.46
TRINITY_DN133598_c0_g1	19.53	15.72	6.33	5.79	5.57	13.37	11.35	13.49	8.58	10.6	13.8	6.21
TRINITY_DN148268_c4_g2	14193.8	10562.4	6141.76	8412.54	6095.59	12223	11364.8	12003	16865.5	21515.6	14716.2	6627.07
TRINITY_DN135158_c2_g1	19.86	21.07	8.8	10.51	9.46	5.67	21.96	14.8	8.54	7.86	15	6.76
TRINITY_DN139667_c7_g2	3.72	2.16	2.86	0.62	0.53	1.37	3.12	3.46	1.37	2.29	4.68	2.11
TRINITY_DN137543_c3_g1	16.07	15.8	5.45	16.25	15.05	9.86	13.83	12.43	8.99	17.62	15.75	7.11
TRINITY_DN150583_c1_g1	13.26	14.69	8.88	4.77	4.31	10.33	14.06	15.36	8.3	13.32	12.36	5.58
TRINITY_DN148389_c3_g2	9.2	6.91	6.92	9.73	8.53	5.3	2.22	2.72	1.87	4.11	8.35	3.77
TRINITY_DN122627_c6_g1	45.4	42.63	17.95	7.34	13.1	4.85	36.57	53.34	27.43	43.54	73.4	33.15
TRINITY_DN137854_c0_g1	1.81	1.95	2.4	1.02	0.68	0.64	2.39	3.95	1.44	5.14	5.4	2.44
TRINITY_DN125317_c0_g1	53.95	43.94	35.54	34.12	31.6	28.06	46.23	46.04	25.43	52.54	51.69	23.36
TRINITY_DN137756_c3_g1	143.04	146.43	86.17	51.93	49.77	80.33	123.59	102.01	68.68	81.17	106.94	48.35
TRINITY_DN131894_c0_g1	16.06	21.49	6.96	3.9	4.6	1.97	19.83	16.7	10.15	13.97	16.15	7.32
TRINITY_DN129557_c2_g1	54.12	53.72	19.5	16.17	13.11	27.55	46.07	48.8	32.51	49.76	73.13	33.16
TRINITY_DN145642_c3_g2	19.37	13.55	8.09	13.94	13.26	12.48	14.79	11.29	15.04	13.84	20.15	9.14
TRINITY_DN131418_c6_g1	3.59	3.4	3.34	7.93	7.04	8.42	1.79	2.23	4.06	5.48	6.37	2.89
TRINITY_DN143594_c1_g2	60.32	56.55	28.66	16.53	18.08	15.96	60.61	73.23	24.83	65.71	62.11	28.18
TRINITY_DN129132_c9_g1	74.46	99.69	66.1	31.2	31.63	93.49	161.94	204.97	207.29	246.4	343.43	155.82
TRINITY_DN152043_c5_g1	4.16	4.2	3.99	2.69	3.05	2.47	2.63	2.48	3.4	2.34	5.62	2.55
TRINITY_DN142276_c1_g1	432.82	337.5	219.75	321.66	337.48	276.68	230.7	290.77	245.94	310.74	392.08	177.97
TRINITY_DN112912_c0_g1	3.02	3.53	2.27	2.55	1.43	0.82	1.64	2.54	1.32	1.57	4.58	2.08
TRINITY_DN140043_c0_g1	157.15	152.39	208.42	132.97	126.97	124.06	193.34	171.4	97.04	192.35	146.61	66.59
TRINITY_DN147059_c2_g3	15.53	12.81	19.89	15.9	12.79	22.3	28.81	16.89	12.35	32.07	21.53	9.79
TRINITY_DN145763_c8_g1	51.58	39.87	33.39	85.44	81.19	30.6	23.31	28.05	18.11	22.86	33.91	15.42
TRINITY_DN139557_c0_g2	66.27	75.37	34.3	85.61	84.71	30.87	76.15	73.24	45.51	88.27	94.51	43.01
TRINITY_DN153788_c1_g1	17.26	16.37	8.5	8.73	10.53	15.66	15.59	13.63	8.52	17.69	26.51	12.07
TRINITY_DN125506_c2_g1	5.17	3.79	4.96	2.71	3.36	2.46	2.85	4.97	2.76	2.22	3.36	1.53
TRINITY_DN140855_c5_g1	56.85	49.15	37.28	91.27	91.8	29.2	34.18	47.97	26.31	77.2	66.34	30.21
TRINITY_DN146794_c3_g1	111.27	83.72	76.47	71.06	43.09	24.44	67.46	69.36	35.25	58.46	53.55	24.39
TRINITY_DN139676_c3_g1	29.3	21.16	13.88	34.67	32.76	10.82	29.59	29.29	21.51	35	43.77	19.95
TRINITY_DN153870_c5_g2	52.12	34.06	15.72	71.99	58.96	41.73	47.25	40.01	21.31	28.57	40.03	18.25
TRINITY_DN153226_c4_g1	2.17	2.73	2.31	2.36	1.96	2.09	2.35	3.64	2.68	3.87	3.75	1.71
TRINITY_DN135606_c2_g2	5.93	7.71	5.61	16.55	14.42	10.07	14.19	15.05	5.11	9.6	8.44	3.85
TRINITY_DN115843_c10_g1	1.86	1.61	2.63	0.45	0.93	0.98	1.82	2.54	1.06	3.5	7.08	3.23
TRINITY_DN151837_c2_g1	38.9	36.03	22.66	38.92	37.1	52.85	35.07	38.4	35.04	39.52	40.36	18.42
TRINITY_DN136015_c1_g2	129.11	114.6	58.74	85.78	84.87	32.86	128.79	94.82	80.99	99.98	132.56	60.5
TRINITY_DN138416_c3_g1	4.64	3.77	2.89	1.64	2.23	4.92	4.32	6.72	3.82	3.95	7.97	3.64
TRINITY_DN148741_c1_g4	38.33	42.36	32.97	14.06	8.63	12.52	37.45	39.5	14.2	23.4	27.56	12.59
TRINITY_DN137035_c0_g3	11.25	12.68	7.33	21.12	17.56	8.84	15.92	12.47	12.83	13.61	15.65	7.15
TRINITY_DN144508_c2_g1	4998.34	4078.67	2906.98	2353.02	2208.7	4567.51	5394.09	5895.47	4277.81	8700.4	8075.1	3689.88
TRINITY_DN128450_c3_g2	4.07	3.1	2.45	2.68	1.05	2.96	3.23	5.99	4.2	3.1	2.91	1.33
TRINITY_DN153091_c7_g1	12.37	16.85	18.94	10.61	7.91	5.81	32.88	32.93	22.11	48.46	41.82	19.15
TRINITY_DN148985_c0_g2	13.18	12.94	4.9	8.47	11.24	7.48	19.14	19.52	10.96	26.64	31.47	14.43
TRINITY_DN123030_c5_g1	125.28	128.14	74.62	82.82	83.84	33.5	147.69	120.51	64.31	116.87	114.32	52.43
TRINITY_DN147664_c2_g2	1041.18	1156.68	534.78	384.06	401.49	198.16	1969.01	1529.53	689.2	860.08	1107.14	507.79
TRINITY_DN152828_c2_g2	26.75	20.41	27.97	3.12	4.27	8.32	25.87	21.83	14.24	34.22	29.92	13.73
TRINITY_DN142094_c1_g1	4.52	5.64	2.86	2.48	3.35	5.08	5.3	9.2	2.88	11.53	8.76	4.02
TRINITY_DN132475_c2_g1	12.25	11.61	9.34	11.65	10.76	25.03	17.33	18.35	11.88	13.3	20.11	9.23
TRINITY_DN112408_c2_g3	1.49	1.06	2.76	14.63	8.93	4.5	6.61	6.84	2.21	3	6.86	3.15
TRINITY_DN124172_c6_g1	7.74	7.27	6.15	2.71	2.56	1.86	8.75	6.69	2.91	5.67	5.4	2.48
TRINITY_DN115005_c9_g2	3.76	2.12	2.38	4.96	4.86	2.2	4.49	3.93	1.75	3.42	3.81	1.75
TRINITY_DN129405_c0_g3	6.79	5.12	10.88	0.74	1.55	1.47	5.46	4.13	5.38	13.48	13.04	5.99
TRINITY_DN136096_c2_g1	33.48	32.51	37.44	14.7	19.4	24.08	22.35	23.67	17.41	27.97	33.2	15.27
TRINITY_DN137681_c2_g1	12.78	6.54	5.27	3.14	3.51	2.65	5.28	6.76	4	6.62	8.39	3.86
TRINITY_DN112949_c6_g1	19.96	20.5	13.42	6.14	6.66	9.97	45	42.43	22.01	50.88	35.23	16.21
TRINITY_DN133552_c3_g1	0.54	1.17	0.75	0.47	0.71	0.32	0.32	0.67	0.74	0.69	1.63	0.75
TRINITY_DN141348_c1_g2	18.54	19.11	10.5	7.8	7.57	4.16	11.6	12.73	6.46	8.56	13.93	6.41
TRINITY_DN137050_c1_g1	23.51	20.07	51.36	16.96	15.4	33	23.44	22.62	24.82	24.63	27.81	12.8
TRINITY_DN151198_c1_g2	29.01	32.62	26.82	39.87	34.12	37.34	36.41	27.31	23.96	25.67	34.05	15.68
TRINITY_DN119322_c1_g1	14.65	18.35	7.3	3.24	5.01	1.7	3.37	2.78	6.07	6.9	8.88	4.09
TRINITY_DN141618_c0_g1	27.99	28.03	28.58	28.68	26.55	30.39	30.34	30.48	23.38	23.51	28.1	12.95
TRINITY_DN145038_c5_g1	40.83	38.63	18.04	21.17	20.6	16.56	71.79	60.86	25.85	62.04	44.26	20.4
TRINITY_DN147820_c3_g1	10.94	11.95	6.89	7.7	9.14	11.27	6.84	8.92	8.19	17.21	13.95	6.43
TRINITY_DN150147_c3_g1	20.41	17.95	9.96	85.28	88.48	27.99	10.4	20.42	15.36	17.32	17.16	7.91
TRINITY_DN118531_c2_g1	33.87	28.72	15.97	15.53	11.84	32.93	34.01	32.18	21.15	17.45	31.08	14.33
TRINITY_DN150410_c2_g1	2.95	3.08	5.31	1.5	1.72	1.89	6.58	7.65	3.18	9.21	8.76	4.04
TRINITY_DN140180_c0_g3	13.38	13.28	7.46	7.57	5.54	14.75	19.63	16.69	12.54	19.33	17.43	8.04
TRINITY_DN133298_c3_g2	9.21	9.01	3.26	4.23	4.44	12.24	17.82	21.42	8.13	7.54	15.45	7.13
TRINITY_DN125274_c0_g1	41.23	35.56	39.92	32.29	29.27	26.4	25.78	35.58	19.74	35.2	46.45	21.44
TRINITY_DN141854_c3_g1	12.99	17.9	10.96	13.46	11.33	7.42	14.62	15.99	9.87	24.65	17.33	8
TRINITY_DN130276_c1_g3	368.64	394.66	237.17	168.59	158.43	69.3	323.28	268.01	137.7	226.54	270.21	124.78
TRINITY_DN133067_c2_g2	121.84	102.82	60.17	221.02	185.88	128.8	67.86	68.97	67.29	75.38	112.86	52.13
TRINITY_DN145018_c0_g2	6.64	8.6	14.47	4.56	5.43	11.65	17.99	18.18	12	12.88	11.17	5.16
TRINITY_DN130836_c0_g1	37.8	22.04	14.97	49.9	40.2	36.67	16.24	18.86	19.3	6.61	8.7	4.02
TRINITY_DN138136_c1_g2	1.84	0.77	0.67	0.8	0.75	0.99	3.87	3.87	3.49	4.2	6.77	3.13
TRINITY_DN105824_c0_g1	4.11	4.08	1.96	1.35	0.85	1.32	3.18	4.83	2.59	6.74	4.41	2.04
TRINITY_DN120954_c2_g2	29.42	30.1	21.58	6.83	9.31	6.26	34.98	24.7	14.64	22	26.09	12.07
TRINITY_DN151783_c3_g6	5.8	8.57	4.1	3.02	2.51	2.25	8.42	8.23	3.55	5.01	6.16	2.85
TRINITY_DN146893_c1_g1	22.44	20.49	20.08	12.71	16.65	6.93	20.63	15.47	6.97	16.41	18.63	8.62
TRINITY_DN146711_c4_g1	5.23	4.93	3.27	0.99	1.31	0.86	9.48	8.63	3.15	5.39	5.4	2.5
TRINITY_DN154039_c2_g2	4.76	4.75	2.53	2.54	2.16	3	6.55	4.63	2.18	5.11	4.6	2.13
TRINITY_DN144846_c3_g2	9	9.48	8.52	23.32	23.78	11.87	13.19	16.85	15.58	16.16	22.12	10.25
TRINITY_DN115560_c6_g3	46.48	20.89	35.99	28.58	16.71	39.04	42.62	36.55	49.59	54.93	75.38	34.93
TRINITY_DN154688_c5_g1	9.82	9.94	8.24	4.9	4.73	6.15	18.91	19.15	8.66	9.83	21.19	9.82
TRINITY_DN149072_c4_g1	50	48.72	34.7	40.56	39.35	18.69	34.41	35.11	36.65	34.88	65.23	30.23
TRINITY_DN134102_c1_g1	16.58	14.82	12.45	6.6	6.13	9.96	23.29	26.54	11.26	20.5	24.68	11.45
TRINITY_DN145389_c3_g1	55.98	54.43	47.03	34.94	33.07	12.1	52.72	56.41	35.5	34.45	63.53	29.48
TRINITY_DN129878_c3_g1	6.99	8.89	6.82	6.35	4.47	2.8	8.16	7.89	3.63	6.73	11.7	5.43
TRINITY_DN138630_c0_g1	8.59	8.96	9.82	7.8	7.91	11.23	11.36	14.27	7.33	14.97	16.16	7.5
TRINITY_DN121382_c2_g1	27.23	29.31	23.86	27.56	29.36	21.36	22.09	13.74	14.72	10.09	20.6	9.57
TRINITY_DN136887_c4_g3	259.9	206.05	155.73	150.75	107.84	116.88	85.9	81.67	114.86	262.91	189.7	88.16
TRINITY_DN139807_c4_g2	30.99	29.26	17.15	23.46	21.63	8.13	27.29	25.45	11.06	28.95	27.6	12.83
TRINITY_DN118992_c10_g1	4.99	2.82	5.3	1.91	2.33	3.38	4.12	4.35	2.27	6.67	7.42	3.45
TRINITY_DN132054_c6_g1	99.02	89.25	71.55	124.59	106.2	101.65	77.34	65.42	63.96	54.55	63.03	29.31
TRINITY_DN154043_c1_g1	65.77	59.17	53.07	28.58	22.31	34.94	66.49	60.11	21.03	46.83	49.18	22.87
TRINITY_DN153069_c2_g1	9.24	8.27	3.37	0.13	0.25	0.34	9.8	8.69	4.64	12.86	12.3	5.72
TRINITY_DN153314_c1_g4	48.85	53.81	54.35	57.74	73.85	107.64	43.71	49.41	35.36	35.66	47.65	22.16
TRINITY_DN151085_c2_g1	11.57	10.74	7.59	9.26	7.59	3.06	19.18	17.94	8.24	14.5	22.44	10.44
TRINITY_DN109738_c1_g1	28.32	32.43	30.73	12.85	8.01	8.13	32.56	39.64	15.39	20.05	33.41	15.55
TRINITY_DN150489_c1_g1	69.88	71.1	60.89	13.14	14.78	31.07	73.58	69.58	49.08	61.02	68.94	32.09
TRINITY_DN131830_c1_g1	1.06	1.27	0.41	0.74	1	0.57	1.63	1.35	0.82	0.8	1.16	0.54
TRINITY_DN119491_c8_g2	136.8	91.31	47.83	34.98	42.48	53.97	71.5	98.6	40.74	40.95	37.94	17.67
TRINITY_DN154527_c4_g2	42.36	34.02	15.49	17.32	19.57	7.46	29.72	29.1	12.79	28.39	41.48	19.32
TRINITY_DN139236_c0_g1	10.62	10.53	9.26	5.91	7.05	2.35	12.95	11.32	6.3	8.77	14.83	6.91
TRINITY_DN140160_c2_g1	15.41	16.39	8.19	8.04	7.5	2.58	13.68	10.93	6.38	10.37	14.31	6.67
TRINITY_DN123404_c3_g1	278.71	370.2	386.43	207.39	176.9	311.01	283.75	288.79	152.89	743.45	492.06	229.37
TRINITY_DN144309_c0_g1	45.66	39.72	32.4	48.86	44.92	22.99	41.94	41.2	27.39	41.23	48.58	22.65
TRINITY_DN153828_c2_g1	2.35	4.44	5.22	0.21	0.49	0.28	5.26	4.79	2.81	5.33	6.41	2.99
TRINITY_DN145409_c3_g1	5.22	5.61	7.77	4.99	5.81	9.5	2.82	6.44	6.55	16.22	12.3	5.74
TRINITY_DN138282_c6_g2	9.88	15.98	5.01	3.36	4.32	1.39	20.79	25.77	7.81	28.2	21.98	10.26
TRINITY_DN135626_c0_g1	1412.85	1107.88	1078.61	475.73	533.81	1384.58	1051.53	1078.81	1506.8	3226.66	2077.89	970.05
TRINITY_DN114351_c4_g1	6.03	6.13	3.2	4.6	3.67	1.8	8.38	7.59	3.93	10.72	11.63	5.43
TRINITY_DN137715_c2_g1	139.98	94.79	49.13	138.38	122.82	216.61	124.75	154.18	227.96	338.27	359.74	168.01
TRINITY_DN140876_c3_g1	113.6	79.02	99.99	58.4	57.96	28.16	38.54	42.33	32.97	33.88	79.93	37.33
TRINITY_DN113836_c5_g1	6.14	3.97	1.93	1.69	1.6	0.87	5.97	3.03	2.23	5.59	8.99	4.2
TRINITY_DN133880_c6_g1	3.53	4.1	6.94	7.07	7.21	7.79	6.97	4.98	3.02	6.52	6.89	3.22
TRINITY_DN147139_c1_g1	32.03	29.37	25.03	18.69	14.49	18.46	24.62	27.62	22.71	16.26	47.17	22.07
TRINITY_DN149304_c0_g1	36.82	40.64	27.72	11.06	9.8	21.75	46.31	45.55	26.03	22.53	43.04	20.14
TRINITY_DN124157_c6_g7	2.65	2.2	2.25	1.36	1.94	1.6	1.68	2.79	2.17	1.88	3.12	1.46
TRINITY_DN133837_c0_g1	2.42	3.74	2.98	4.99	3.36	6.61	2.2	1.35	2.15	6.99	5.15	2.41
TRINITY_DN131670_c3_g1	38.17	40.63	22.71	17.79	20.47	15.03	35.82	31.85	17.55	25.98	39.4	18.44
TRINITY_DN153970_c2_g2	0.77	0.37	0.89	0.08	0.04	0.03	0.48	0.5	1.12	1.12	1.73	0.81
TRINITY_DN114514_c3_g11	53.69	46.04	21.97	49.17	45.53	33.68	41.06	40.62	22.82	27.43	41.17	19.29
TRINITY_DN129148_c2_g1	34.46	41.03	41.46	19.23	18.2	30.19	42	41.62	31.59	65.25	47.73	22.37
TRINITY_DN155104_c1_g1	9.99	11.26	5.52	3.68	3.56	4.33	10.82	14.97	6.91	9.75	16.91	7.93
TRINITY_DN143829_c2_g1	1.83	1.62	1.85	0.36	0.62	0.73	2.41	2.21	2.08	2.27	4.22	1.98
TRINITY_DN112210_c0_g1	43.06	22.86	28.52	89.84	81.3	45.13	25.32	32.61	22.83	30.28	29.71	13.94
TRINITY_DN150532_c9_g3	9.92	8.59	5.01	9.12	12.53	20.99	14.4	16.5	5.33	9.99	14.79	6.94
TRINITY_DN151747_c4_g1	3.79	4.92	2.66	3	4.53	3.4	6.38	5.72	2.51	4.68	4.58	2.15
TRINITY_DN152085_c6_g1	280.61	293.63	104.94	159.61	153.68	107.22	253.32	416.2	153.82	147.31	254.38	119.42
TRINITY_DN146021_c0_g1	14.77	13.42	35.53	14.95	12.97	16.72	11.41	10.53	5.75	7.25	14.56	6.84
TRINITY_DN143905_c8_g1	11.25	13.98	9.91	8.18	7.02	3.68	17.29	13.18	9.88	13.53	20.88	9.81
TRINITY_DN155096_c5_g2	72.72	58.99	46.01	14.79	12.08	27.89	88.42	100.64	48.93	67.48	86.34	40.61
TRINITY_DN145923_c2_g1	41.05	41.26	80.92	25.28	20.47	37.75	31.72	23.45	32.18	8.46	18.68	8.79
TRINITY_DN144492_c8_g1	100.01	108.43	55.57	70.38	53.36	86.39	79.7	87.15	62.92	95.69	106.96	50.37
TRINITY_DN140079_c3_g1	3.89	3.94	6.77	4.44	4.82	9.35	3.9	3.86	4.83	2.98	3.44	1.62
TRINITY_DN149130_c1_g3	17.85	18.64	17.26	10.03	10.42	6.25	20.32	25.15	12.49	22.66	26.47	12.47
TRINITY_DN149339_c1_g2	4.12	2.86	2.76	1.66	2.57	1.15	7.11	4.62	2.63	7.1	8.7	4.1
TRINITY_DN144134_c0_g1	38.24	35.44	29	22.15	19.46	37.28	38.03	36.65	32.21	37.34	28.67	13.52
TRINITY_DN128360_c0_g1	186.64	170.56	241.42	160.05	146.9	118.09	249.41	187.2	229.03	95.09	229.29	108.21
TRINITY_DN117267_c3_g1	15.59	12.96	11.35	8.53	7.4	9.71	11.42	13.4	5.08	12.14	17.5	8.26
TRINITY_DN152854_c1_g3	13.18	9.88	15.27	9.03	10	8.37	15.9	9.7	7.09	8.68	17.81	8.41
TRINITY_DN112599_c7_g5	61.7	70.17	27.59	39.56	33.09	34.06	49.12	49.62	38.66	48.75	65.86	31.12
TRINITY_DN124270_c0_g1	23.3	24.2	12.29	9.05	9.26	8.23	19.43	18.1	10.74	19.51	18.98	8.97
TRINITY_DN126500_c4_g1	51.82	49.51	33.77	28.6	25.74	35.44	57.86	64.8	26.35	41.32	42.72	20.2
TRINITY_DN151926_c4_g1	16.48	12.18	13.12	7.68	10.73	4.64	11.54	11.99	8.76	7.01	8.84	4.18
TRINITY_DN151111_c1_g2	105.63	93.68	148.94	160.75	131.86	59.38	54.61	51.8	59.97	42.21	94.34	44.62
TRINITY_DN134820_c3_g1	18.35	21.43	10.07	5.91	7.74	12.5	34.45	42.66	26.44	71.69	64.01	30.29
TRINITY_DN142220_c2_g1	46.59	36.18	21.87	43.5	41.24	22.81	18.89	22.33	19.75	30.05	42.59	20.16
TRINITY_DN127425_c0_g2	17.14	11.95	7.62	9.36	7.64	19.28	27.68	16.63	10.64	7.06	20.61	9.76
TRINITY_DN142024_c2_g2	3.3	7.99	4.4	0.61	1.46	1.8	5.68	2.79	3.16	3.7	8.36	3.96
TRINITY_DN143441_c0_g2	26.16	24.09	15.4	17.31	20.3	23.2	18.81	23.84	12.39	13.01	14.77	7
TRINITY_DN137873_c4_g1	32.62	33.45	17.36	33.72	30.61	11.8	23.01	39.55	15.33	30.45	41.17	19.52
TRINITY_DN144476_c1_g3	1.11	1.55	1.32	0.86	0.95	0.65	0.81	0.78	0.97	1.75	1.16	0.55
TRINITY_DN138033_c2_g1	55.91	40.86	43.05	11.19	15.05	17.94	45.41	32.78	28.91	68.86	43.96	20.85
TRINITY_DN149388_c2_g2	23.48	22.33	11.05	18.91	21.9	13.65	18.94	19.82	14.37	28.45	21.99	10.43
TRINITY_DN146637_c3_g2	14.35	16.34	10.05	10.11	10.36	23.83	14.87	26.32	23.56	23.6	32.55	15.44
TRINITY_DN122864_c3_g1	2.94	4.08	3.74	4.54	5.98	6.9	6	5.69	5.3	8.08	9.29	4.41
TRINITY_DN152487_c1_g1	6.37	6.36	9.19	7.08	6.5	10.02	8.5	14.43	9.55	9.05	11.86	5.63
TRINITY_DN115037_c2_g1	35.57	11.83	12.47	7.87	5.25	5	14.09	15.65	22.88	27.96	56.95	27.04
TRINITY_DN149077_c1_g1	10.46	10.21	4.05	7.93	6.53	2.81	6.74	17.24	9.19	7.21	11.94	5.67
TRINITY_DN145653_c0_g1	24.25	24.29	14.69	17.85	20.02	9.79	30.36	29.73	10.56	27.08	27.72	13.17
TRINITY_DN137842_c1_g1	22.45	19.48	17.4	19.16	17.46	30.63	27.52	36.06	16.56	47.33	42.85	20.36
TRINITY_DN125565_c1_g1	164.18	140.83	106.64	84.11	95.6	52.65	97.7	91.34	52.75	71.71	91.42	43.44
TRINITY_DN140145_c0_g2	8.38	9.21	10.6	3.87	4.34	5.36	9.3	9.2	4.95	6.37	6.5	3.09
TRINITY_DN134600_c1_g1	53.11	56.41	43.28	20.58	19.04	14.11	43.24	39.47	29.61	44.97	75.3	35.8
TRINITY_DN144220_c0_g2	136.26	130.03	71.59	65.92	62.31	56.47	111.5	115.5	95.25	80.7	123.02	58.49
TRINITY_DN150489_c1_g2	58.11	58.49	34.1	8.62	10.86	14.37	75.51	59.3	37.54	45.08	52.49	24.96
TRINITY_DN132304_c1_g1	22.6	18.14	16.7	84.31	79.79	38.79	20.77	23.06	14.82	27.25	18.08	8.6
TRINITY_DN135823_c0_g1	22.51	21.27	12.89	20.42	20.24	6.98	17.34	15.87	13.86	17.58	18.49	8.8
TRINITY_DN135855_c4_g2	60.76	38.89	33.65	32.33	32.52	18.76	39.3	42.67	27.77	30.49	59.51	28.33
TRINITY_DN148626_c2_g2	2.32	2.89	1.6	2.35	2.16	2.86	1.81	2.66	1.8	3.88	2.94	1.4
TRINITY_DN122804_c10_g1	0.97	2.31	0.83	1.29	1.09	2.37	4	2.73	2.25	3.78	4.83	2.3
TRINITY_DN147061_c1_g2	0.39	0.37	0.29	1.14	0.92	0.36	0.77	0.3	0.56	0.31	0.63	0.3
TRINITY_DN121449_c1_g1	49.59	47.84	15.82	5.86	5.56	12.3	14.51	26.62	13.78	23.05	30.38	14.47
TRINITY_DN118752_c0_g1	8.25	11	4.73	6.19	9.94	5.28	16.7	11.05	8.12	3.22	5.77	2.75
TRINITY_DN131236_c4_g1	22.83	20.09	24.7	9.73	11.54	10.46	25.13	25.14	16.47	22.37	26.87	12.82
TRINITY_DN134828_c0_g1	31.86	36.36	19.88	10.92	12.33	32.34	49.79	50.42	32.61	69.5	51.64	24.64
TRINITY_DN142360_c1_g2	47.54	45.09	23.26	14.9	16.39	15.67	56.42	46.75	24.93	44.2	52.86	25.23
TRINITY_DN152714_c1_g1	13.64	14.29	7.35	10.03	10.11	5.57	17.12	20.29	7.43	17.67	15.71	7.5
TRINITY_DN129608_c0_g1	147.49	134.48	95.38	98.9	100.1	79.05	127.62	122.17	78.6	91.6	84.43	40.32
TRINITY_DN142639_c3_g1	14.35	19.06	22.8	13.26	10.4	22.82	36.15	27.82	27.86	32	39.14	18.7
TRINITY_DN150723_c1_g1	12.82	10.26	6	9.53	7.17	6.84	10.31	13.09	7.06	10.69	9.92	4.74
TRINITY_DN132650_c2_g2	25.9	24.57	50.23	5.27	5.96	10.16	42.81	39.67	18.72	24.35	29.06	13.89
TRINITY_DN149809_c1_g2	49.89	29.7	28.29	58.84	49.57	55.26	25.34	14.38	16.38	20.39	14.64	7
TRINITY_DN150279_c1_g2	84.32	90.94	66.85	55.91	56.95	22.53	104.7	83.97	36.83	64.69	101.89	48.76
TRINITY_DN146558_c4_g2	235	72.88	88.41	31	26.13	47.97	88.39	72.64	65.94	54.14	78.6	37.63
TRINITY_DN115072_c0_g1	89.71	100.36	98.98	92.71	82.95	63.81	49.52	45.39	37.54	71.87	60.78	29.11
TRINITY_DN126083_c6_g1	15.07	10.89	6.52	5.67	4.36	4.12	10.45	9.6	26.22	22.05	15.59	7.48
TRINITY_DN138233_c3_g1	30.69	27.75	11.65	13.56	14.33	16.84	24.73	31.74	13	22.64	28.25	13.56
TRINITY_DN154490_c5_g1	28.08	23.3	17.53	11.63	11.69	17.88	36.67	40.28	25.08	37.68	46.02	22.09
TRINITY_DN113414_c11_g1	7.29	8.71	4.53	3.82	3.43	4.59	7.35	12.37	4.42	13.66	9.66	4.64
TRINITY_DN130968_c0_g1	70.59	66.5	31.04	61.01	61.19	19.51	34.89	32.45	21.39	44.03	48.52	23.33
TRINITY_DN152466_c1_g2	8.62	10.44	6.6	1.64	1.55	1.38	12.63	15.03	4.97	9.83	16.44	7.91
TRINITY_DN143000_c5_g1	14.22	21.34	11.16	4.59	5.66	2.98	42.75	45.04	22.26	55.97	48.91	23.54
TRINITY_DN141426_c1_g1	8.09	6.4	2.61	12.33	12.28	5.41	5.69	8.03	3.23	7.57	5.38	2.59
TRINITY_DN142889_c1_g4	56.12	57.25	29.74	31.82	32.36	12.53	44.83	36.86	24.1	20.49	40.29	19.4
TRINITY_DN111616_c0_g1	21.2	24.42	17.02	15.46	18.18	5.72	38.48	32.76	15.07	24.16	21.84	10.52
TRINITY_DN145139_c5_g2	5.58	4.44	5.35	5.88	5.94	5.87	12.51	11.86	3.76	15.05	10.73	5.17
TRINITY_DN115657_c8_g1	2.89	3.09	1.6	0.24	0.3	0.11	1.31	1.14	1.97	3.17	5.85	2.82
TRINITY_DN120030_c3_g1	384.49	282.79	145.74	206.84	191.22	182.42	133.29	129.86	146.53	94.64	203.56	98.14
TRINITY_DN146593_c0_g1	27.15	28.19	19.16	23.48	21.64	19.21	35.35	30.05	15.2	38.45	32.25	15.56
TRINITY_DN149316_c2_g3	24.13	26.04	13.07	11.07	12.64	15.74	37.16	26.82	18.46	18.12	25.46	12.29
TRINITY_DN131660_c4_g1	45.51	51.04	57.63	40.79	35.76	61.37	47.23	53.06	46.59	107.86	98.95	47.77
TRINITY_DN148498_c1_g2	10.52	11.27	4.36	2.28	2.68	2.41	16.32	12.62	5.77	13.03	14.31	6.91
TRINITY_DN139908_c7_g1	87.52	92.25	49.59	52.36	53.27	23.6	68.41	59.72	46.81	47.1	63.07	30.47
TRINITY_DN146211_c1_g1	21.92	19.86	17.22	3.31	3.74	4.2	26.02	29.18	12.52	24.04	17.55	8.48
TRINITY_DN119638_c0_g1	18.45	17.18	15.8	4.87	3.21	7.39	22.82	25.46	13.03	37.08	32.05	15.49
TRINITY_DN154590_c1_g1	31.29	29.53	10.37	7.81	11.49	6.02	17.22	21.19	16.32	15.36	30.43	14.71
TRINITY_DN127749_c6_g2	77.23	105.35	116.79	77.41	81.42	26.42	83.36	101.93	41.21	85.62	132.85	64.24
TRINITY_DN118101_c4_g1	4.06	4.3	6	2.55	4.91	2.93	9.57	9.89	3.2	27.82	32.55	15.74
TRINITY_DN151215_c1_g1	141.46	138.79	48.9	32.96	37.35	33.74	122.19	121.88	65.37	125.04	155.38	75.21
TRINITY_DN146219_c0_g2	5.52	7.63	4.84	2	3.35	5.21	12.32	12.6	9.91	2.8	5.99	2.9
TRINITY_DN142034_c0_g2	3.03	2.83	1.8	1.93	1.34	0.75	5.29	5.49	2.05	1.72	4.13	2
TRINITY_DN118960_c4_g2	45.78	51.68	58.59	46.2	47.11	77.18	39.08	51.78	38.8	37.18	51.23	24.81
TRINITY_DN141452_c0_g1	6.68	6.37	3.28	8.29	5.55	7.5	11.07	7.39	6.05	15.31	11.08	5.37
TRINITY_DN143460_c6_g2	16.97	13.13	8.53	53.01	50.33	20.08	17.63	20.32	12.74	13.39	15.68	7.6
TRINITY_DN153100_c3_g1	44.81	39.8	43.48	47.56	46.31	15.63	26.16	27.13	20.26	16.66	31.4	15.22
TRINITY_DN123397_c4_g2	1.82	2.59	1.4	1.23	0.68	1.59	2	1.99	1.63	1.32	3.61	1.75
TRINITY_DN125449_c3_g1	8.84	12.19	7.81	2.28	1.8	1.85	12.54	11.4	4.5	8.74	8.29	4.02
TRINITY_DN128228_c8_g1	1.98	1.12	2.35	1.82	1.29	2.68	0.97	0.98	0.66	0.92	1.03	0.5
TRINITY_DN153387_c1_g1	37.09	34.07	17.27	16.52	13.48	15.78	26.31	22.1	17.32	22.04	29.59	14.38
TRINITY_DN138248_c2_g2	23.98	21.07	30.28	12.21	9.99	18.81	14.01	11.54	9.96	19.82	24.06	11.7
TRINITY_DN121310_c2_g1	1.64	1.27	0.56	1.71	0.84	0.85	1.83	2.66	1.27	2.92	1.85	0.9
TRINITY_DN109239_c0_g1	35.65	22.12	10.78	43.49	49.41	15	25.04	30.2	10.67	41.27	34.95	17.01
TRINITY_DN153264_c4_g1	6.51	8.46	14.07	4.44	6.8	12.62	10.75	14.19	13.84	11.46	12.51	6.09
TRINITY_DN136303_c1_g1	8.93	11.58	5.7	11.77	9.28	3.62	13.32	11.6	6.37	8.39	13.49	6.57
TRINITY_DN111579_c0_g1	8.39	7.54	10.43	5.03	5.37	3.35	14.82	8.68	6.2	5.8	6.18	3.01
TRINITY_DN150123_c6_g1	102.13	75.14	58.51	46.76	49.88	38.5	110.34	131.83	40.49	147.56	124.16	60.49
TRINITY_DN153641_c1_g1	46.68	32.4	18.54	12.36	11.35	19.18	36.64	35.98	22.3	29.24	38.29	18.66
TRINITY_DN135279_c3_g1	18.12	10.02	12.48	14.61	10.57	7.54	10.29	10.58	6.11	6.73	8.35	4.07
TRINITY_DN126154_c5_g1	34.18	22.14	20.23	97.19	89.06	30.53	15.96	18.81	7.03	14.94	12.47	6.08
TRINITY_DN133152_c3_g2	51.93	28.93	29.31	84.62	65.27	65.03	23.7	26.21	27.49	16.12	31.58	15.4
TRINITY_DN142416_c0_g3	7.73	8.72	6.03	6.69	5.59	3.2	6.05	12.67	4.13	5.01	5.29	2.58
TRINITY_DN131576_c3_g2	205.55	168.16	123.98	69.63	62.12	44.29	191.41	216.23	169.76	207.7	224.88	109.71
TRINITY_DN128747_c1_g1	10.82	14.56	12.76	0.38	1.07	0.98	19.93	28.15	11.59	20.48	37.08	18.09
TRINITY_DN118847_c4_g1	2.4	1.25	0.93	1.25	0.95	1.09	1.92	2.92	1.56	2.69	2.09	1.02
TRINITY_DN154846_c5_g1	16.27	23.1	11.14	4.44	3.38	4.42	21.5	19.85	8.98	21.99	20.83	10.17
TRINITY_DN133875_c4_g3	58.51	68.83	48.29	18.57	23.14	9.82	91.23	72.73	31.65	65.65	69.3	33.84
TRINITY_DN137207_c1_g2	111.68	116.71	86.49	58.4	65.19	71.29	188.86	207.18	98.39	190.49	147.56	72.08
TRINITY_DN129898_c1_g2	10.48	9.39	5.06	8.7	9.45	15.38	15.29	15.31	10.19	14.25	9.21	4.5
TRINITY_DN123913_c6_g2	6.08	3.68	3.34	18.58	8.47	9.95	7.47	5.07	6.4	4.14	3.95	1.93
TRINITY_DN135893_c0_g2	4.86	4.28	5.43	1.51	2.37	2.95	9.62	9.18	5.04	4.27	6.16	3.01
TRINITY_DN136026_c0_g2	21.67	14.8	8.26	8.12	7.73	19.61	21.39	31.73	14.2	22.65	18.25	8.92
TRINITY_DN145468_c4_g1	80.48	92.45	58.54	26.2	27.77	78.56	92.64	78.88	44.4	55.94	63.59	31.09
TRINITY_DN154171_c5_g1	20.58	19.11	18.9	6.22	5.82	9.5	16.32	18.38	6.77	16.42	24.52	11.99
TRINITY_DN132595_c3_g1	82.98	78.38	45	77.3	81.04	40.6	50.16	57.03	38.52	85.24	92.59	45.29
TRINITY_DN149569_c3_g2	24.02	22.25	7.93	27.96	25.26	23.87	13.44	18.16	11.15	26.75	22.14	10.83
TRINITY_DN153272_c3_g2	110.23	98.91	34.43	35.79	34.81	87.45	98.39	115.77	55.58	117.54	114.68	56.1
TRINITY_DN134849_c2_g3	418.32	431.72	200.39	295.32	264.86	152.75	229.25	224.9	133.61	258.28	318.98	156.1
TRINITY_DN142959_c3_g1	11.01	8.22	8.81	2.98	3.02	3.44	12.57	18.31	6.94	16.78	14.99	7.34
TRINITY_DN142374_c0_g1	57.47	51.27	23.3	28.92	29.27	31.16	29.21	42.27	25.53	34.37	50.03	24.5
TRINITY_DN137045_c1_g1	1.4	0.73	1	0.95	1.44	2.13	1.68	0.9	1.02	1.12	0.98	0.48
TRINITY_DN106775_c0_g1	17.55	18.35	6.25	2.54	2.71	1.12	17.21	16.52	9.92	12.28	27.05	13.25
TRINITY_DN130774_c4_g1	14	18.3	7.15	5.37	6.27	3.52	15.41	16.23	10.26	21.99	17.03	8.35
TRINITY_DN146678_c2_g1	44.51	52.95	28.08	23.5	21.58	26.25	63.48	52.47	43.03	42.16	64.61	31.69
TRINITY_DN125528_c3_g1	18.51	17.93	19.04	19.15	17.14	14.99	12.98	12.71	4.54	11.65	19.1	9.37
TRINITY_DN149631_c0_g1	308.99	289.59	191.76	147.76	134.74	105.7	292.88	253.92	181.31	321.75	275.13	135.01
TRINITY_DN129025_c1_g1	21.68	18.1	18.51	11.13	9.79	28.43	43.4	37.14	19.35	39.56	38.14	18.73
TRINITY_DN138722_c0_g1	2.78	2.36	0.89	2.76	2.49	2.11	3.6	4.23	2.5	5.21	5.17	2.54
TRINITY_DN143359_c2_g2	3.71	3.49	2.92	5.02	5.45	2.46	3.4	5.07	1.91	3.24	4.05	1.99
TRINITY_DN119958_c8_g1	6.62	6.5	5.91	2.09	3.05	4.43	8.06	7.79	5.68	20.78	13.98	6.87
TRINITY_DN143269_c0_g3	14.53	10.64	5.69	2.75	2.31	2.54	19.78	18.48	10.22	15.47	17.6	8.65
TRINITY_DN124335_c2_g1	5.31	5.22	2.92	4.6	2.93	4.75	6	6.97	6.37	16.42	11.17	5.49
TRINITY_DN131569_c3_g1	34.95	42.28	13.19	23.81	26.88	21.71	53.49	48.41	26.18	66.68	47.85	23.52
TRINITY_DN128871_c3_g1	37.76	34.77	25.42	54.14	45.56	16.82	23.37	19.33	20.13	12.78	32.48	15.97
TRINITY_DN132923_c10_g1	10.48	9.86	7.34	10.59	10.23	14.27	15.12	19.43	9.74	7.46	16.86	8.29
TRINITY_DN143717_c2_g4	1.88	1.32	1.55	0.78	1.1	2.15	3.35	3.2	2.73	1.92	4.33	2.13
TRINITY_DN142719_c5_g1	1.03	1.58	0.96	0.26	0.25	0.17	1.76	1.46	0.87	0.97	1.26	0.62
TRINITY_DN115926_c2_g1	32.46	35.64	67.32	75.44	101.91	43.52	42.07	41.27	26.07	85.06	75.4	37.11
TRINITY_DN141238_c2_g1	70.1	53.47	29.94	47.86	42.44	25.3	36.87	53.07	25.62	65.38	86.27	42.46
TRINITY_DN145240_c3_g1	30.89	26.92	16.48	21.29	17.99	17.75	31.72	41.87	30.69	38.23	67.94	33.45
TRINITY_DN154692_c8_g1	6.03	5.75	4.02	1.41	1.78	3.47	14.72	6.21	6.01	7.49	5.34	2.63
TRINITY_DN118940_c3_g1	99.4	74.8	33.41	79.1	106.82	34.86	89.14	107.31	46.15	57.09	65.56	32.29
TRINITY_DN124882_c4_g1	39.94	32.95	18.94	47.9	30.88	52.09	23.27	24.05	20.73	17.72	21.62	10.65
TRINITY_DN153948_c6_g5	20.54	13.35	27.44	3.26	1.86	2.29	5.93	11.93	10.09	13.78	14.37	7.08
TRINITY_DN145784_c1_g1	357.63	334.5	127.76	370.99	314.93	321.26	268.58	228.15	200.96	226.5	219.85	108.32
TRINITY_DN147007_c0_g1	49.89	45.48	22.35	39.26	35.69	29.72	30.31	32.49	28.48	23.78	31.49	15.52
TRINITY_DN149379_c1_g1	28.1	21.87	43.36	61.61	66.85	29.47	21.37	19.32	21.9	14.25	17.44	8.6
TRINITY_DN136522_c1_g1	12.14	10.51	8.25	5.11	4.69	5.19	17.35	17.17	7.28	22.33	13.89	6.85
TRINITY_DN149576_c2_g2	3.63	3.23	1.49	3.11	2.6	1.03	2.74	2.51	2.19	2.98	5.71	2.82
TRINITY_DN121384_c6_g1	13.48	13.4	13.12	3.87	6.9	3.19	18.03	15.8	11.26	11.83	16.54	8.17
TRINITY_DN147086_c1_g1	10.72	12.26	30.04	21.05	20.48	7.91	5.11	13.51	10.52	16.19	30.12	14.88
TRINITY_DN150231_c1_g1	5.99	11.37	7.07	5.47	5.2	3.79	21.53	21.03	12.39	18.33	15.56	7.69
TRINITY_DN137894_c2_g1	0.87	0.55	0.58	0.6	0.77	0.38	2.11	1.73	1.71	1.11	1.94	0.96
TRINITY_DN149507_c2_g3	17.02	20.28	10.47	12.03	12.7	7.03	27.34	25.83	11.92	27.4	22.85	11.31
TRINITY_DN151634_c2_g1	16.86	16.78	5.87	11.03	12.24	7.06	23.19	24.25	7.51	23.38	23.17	11.47
TRINITY_DN139805_c0_g1	36.52	49.25	15.16	35.24	32.23	10.93	23.62	30.91	12.34	23.95	33.16	16.42
TRINITY_DN137069_c2_g2	1.32	1.34	2.99	1.46	1.94	0.96	1.23	1.13	1.69	2.64	2.18	1.08
TRINITY_DN118115_c0_g1	37.22	29.21	16.29	25.13	26.64	8.59	19.12	19.2	11.94	13.44	14.85	7.36
TRINITY_DN150808_c1_g3	7.31	10.63	7.68	4.46	5.32	3.05	9.79	9.3	6.17	12.57	10.61	5.26
TRINITY_DN137889_c3_g1	25.48	18.28	25.95	24.63	25.98	45.42	13.7	18.81	15.33	31.08	38.9	19.29
TRINITY_DN141277_c1_g1	3.07	3.32	1.25	4.53	3.2	2.88	1.37	1.77	1.98	0.94	2.48	1.23
TRINITY_DN149144_c2_g2	5.55	6.59	10.4	6.08	5.33	7.56	3.33	3.08	2.95	7.12	8.91	4.42
TRINITY_DN149734_c2_g2	24.17	35.16	17.64	15.05	13.4	12.51	8.34	20.09	6.81	24.01	29.48	14.63
TRINITY_DN150431_c3_g3	44.59	39.2	20.23	12.52	20.63	19.26	15.46	22.19	15.51	28.81	30.4	15.09
TRINITY_DN131015_c2_g1	114	134.25	97.34	142.29	134.07	90.13	90.05	82.91	66.63	104.92	107.56	53.43
TRINITY_DN126762_c5_g1	2.56	2.01	0.78	1.53	1.45	2.83	2.59	1.02	2.87	1.4	3.22	1.6
TRINITY_DN135595_c1_g1	119.7	114.38	52.58	102.74	105.14	33.07	64.08	77.23	68.43	67.1	132.82	66.02
TRINITY_DN144287_c3_g2	63.11	69.72	127.91	64.76	80.37	89.65	83.11	80.27	30.88	75.21	58.23	28.98
TRINITY_DN148935_c5_g1	36.67	29.83	23.21	18.1	15.18	21	42.13	37.1	26.52	65.72	43.6	21.71
TRINITY_DN134148_c1_g1	145.11	119.92	73.32	117.82	117.17	38.56	92.4	121.11	63.45	76.77	102.9	51.27
TRINITY_DN121070_c1_g1	36.21	36.23	58.03	43.14	43.56	58.32	42.9	87.55	54.56	84.38	123.4	61.53
TRINITY_DN133911_c1_g2	35.45	32.21	13.66	12.41	10.5	9.9	26.45	27.88	20.89	36.42	47.98	23.93
TRINITY_DN151507_c1_g1	22.1	24.12	20.01	10.49	11.13	29.7	30.17	27.69	30.03	22.74	31.35	15.64
TRINITY_DN141058_c5_g3	1.46	2.27	1.03	1.19	1.33	2.68	2.79	3.98	3.03	3.5	4.73	2.36
TRINITY_DN153952_c7_g3	11.4	10.68	9.89	3.97	6.11	8.94	18.47	13.78	14.56	15.98	19	9.48
TRINITY_DN139433_c1_g1	12.55	16.67	14.65	14.22	12.5	19.7	14.87	16.52	9.36	22.4	21.56	10.76
TRINITY_DN134575_c2_g1	10.99	11	16.17	13.02	12.35	7.29	10.01	24.21	11.43	13.42	13.42	6.7
TRINITY_DN134299_c0_g1	26.09	23.64	17	19.4	18.91	9.67	24.91	18.12	11.61	18.28	23.25	11.61
TRINITY_DN140397_c5_g1	137.3	157.98	107.13	132.98	127.24	76.24	119.17	99.33	64.85	124.76	161.08	80.48
TRINITY_DN136820_c1_g1	50.01	28.01	17.57	74.63	66.64	38.36	26.82	30.78	30.73	29.96	33.26	16.62
TRINITY_DN145014_c5_g2	0.66	0.59	0.86	0.35	0.32	0.54	2.06	2.82	2.68	0.43	0.42	0.21
TRINITY_DN134377_c2_g1	8.04	5.64	7.69	7.16	9.12	12.31	4.56	7.89	11.71	0.46	0.46	0.23
TRINITY_DN140983_c0_g2	0.48	0.45	0.21	0.49	0.64	0.21	0.31	0.7	0.58	0.59	0.62	0.31
TRINITY_DN127442_c1_g2	13.09	10.96	5.05	7.54	9.08	17.7	19.77	21.58	10.87	9.02	10.6	5.3
TRINITY_DN151425_c1_g1	1.42	1.62	0.72	0.19	0.15	0.2	2.97	1.82	3.64	1.11	1.68	0.84
TRINITY_DN129279_c0_g2	127.51	126.88	57.28	99.36	105.14	34.09	100.84	102.11	76.97	130.57	134.15	67.08
TRINITY_DN119979_c0_g2	15.78	13.31	14.67	5.14	4.4	7.99	20.33	23.99	7.62	26.07	27.82	13.92
TRINITY_DN119836_c3_g1	29.93	80.72	33.95	105.98	106.63	39.97	48.48	17.99	51.92	33.99	88.11	44.09
TRINITY_DN128819_c0_g1	12.93	27.93	21.79	9.43	8.74	20.43	18.11	17.03	18.13	22.09	25.65	12.84
TRINITY_DN138800_c1_g3	89.54	77.37	55.87	43.88	37.36	70.68	99.29	106.87	60.01	93.79	82.17	41.14
TRINITY_DN147925_c10_g2	34.84	37.33	14.56	34.25	33.54	13.53	33.9	28.03	19.66	26.73	42.72	21.39
TRINITY_DN127595_c1_g1	22.82	22.11	9.93	14.05	12.08	5.24	10.42	12.16	5.42	13.79	18.83	9.43
TRINITY_DN122838_c2_g1	32.16	31.45	11.92	0.95	1.23	1.96	13.58	19.64	10.15	23.16	42.93	21.5
TRINITY_DN151854_c4_g1	59.34	71.19	26.38	37.85	48.2	43.84	41.12	49.35	46.23	56.22	58.69	29.4
TRINITY_DN146706_c0_g1	16.55	13.72	5.88	21.61	20.62	9.91	10.41	15.36	7.25	9.86	14.99	7.51
TRINITY_DN151537_c4_g2	2.48	3.37	3.06	1.17	1.64	2.23	6.12	6.35	3.25	5.56	4.95	2.48
TRINITY_DN113637_c9_g2	37.86	36.86	36.34	20.8	24.27	8.99	46.87	45.55	44.22	67.61	74.7	37.43
TRINITY_DN137229_c0_g1	74.19	55.72	46.93	99.28	92.76	33.76	23.97	24.24	36.27	26.67	50.95	25.54
TRINITY_DN140713_c2_g1	24.54	23.16	24.47	22.41	20.19	13.03	24.64	20.78	15.98	17.15	15.42	7.73
TRINITY_DN154610_c4_g2	16.3	17.69	15.23	20.41	20.52	10.83	14.62	10.54	6.97	13.9	15.45	7.75
TRINITY_DN140052_c3_g1	4.68	5.65	3.39	3.04	2.33	1.53	9.25	5.4	5.15	9.68	9.19	4.61
TRINITY_DN140462_c4_g1	33.9	28.94	18.59	18	15.14	40.71	24.8	38.47	16.27	34.55	35.95	18.04
TRINITY_DN151726_c2_g2	24.3	26.91	15.21	9.9	10.11	10.59	20.01	22.73	12.22	19.2	21.36	10.72
TRINITY_DN129417_c8_g1	14.96	8.02	8.15	0.36	0.84	0.69	8.65	8.44	4.5	13.69	10.36	5.2
TRINITY_DN131764_c5_g5	11.93	6.77	13.85	10.05	7.69	9.47	5.12	5.46	5.49	4.62	7.07	3.55
TRINITY_DN126064_c5_g1	16.08	7.95	16.66	3.63	8.22	3.17	17.85	8.12	12.06	5.09	14.1	7.08
TRINITY_DN142022_c3_g3	3	3.67	2.09	1.96	1.52	2.06	13.71	7.95	5.3	6.11	7.14	3.59
TRINITY_DN140303_c1_g1	13.32	14.41	9.27	12.49	12.09	10.51	16.36	15.75	5.18	10.19	15.55	7.82
TRINITY_DN152730_c0_g1	18.73	20.37	10.93	31.21	25.85	17.48	16.94	16.74	14.21	22.08	25.83	12.99
TRINITY_DN154568_c2_g3	25.68	21.17	28.8	9.34	14.39	9.73	19.89	41.04	16.88	65.09	42.77	21.51
TRINITY_DN149481_c3_g2	4.55	7.32	2.31	7.92	8.16	4.02	4.64	3.23	3.57	1.89	4.83	2.43
TRINITY_DN140229_c8_g1	36.89	31.27	34.67	24.23	24.02	15.98	22.39	22.77	13.67	22.53	30.49	15.34
TRINITY_DN139852_c3_g1	2.8	2.22	5.47	1.27	0.88	0.41	0.85	2.15	1.78	4.93	4.69	2.36
TRINITY_DN150085_c5_g3	15.14	16.33	5.89	6.27	6.67	18.3	31.09	31.36	13.71	26.31	20.25	10.19
TRINITY_DN153325_c2_g2	19	21.51	7.21	10.66	10.32	14.8	19.33	12.34	10.37	10.81	9.17	4.62
TRINITY_DN138846_c4_g1	40.83	42.85	20.09	13.12	16	23.89	52.43	65.38	20.29	47.23	46.98	23.67
TRINITY_DN151168_c0_g1	16.94	17.47	8.11	16.75	12.08	18.47	23.42	23.5	11.7	13.09	12.8	6.45
TRINITY_DN151398_c1_g1	42	31.95	24.51	51.48	47.01	20.76	22.74	24.77	12.83	15.88	29.17	14.72
TRINITY_DN149239_c4_g1	15.46	18.08	9.74	18	22.56	8.13	18.03	24.52	8.17	21.72	25.56	12.9
TRINITY_DN128939_c0_g2	4.9	2.34	2.82	5.09	3.31	7.58	4.65	4.92	2.33	5.13	3.17	1.6
TRINITY_DN139620_c1_g3	77.55	78.13	64.68	47.77	39.73	45.42	95.53	75.56	83.84	56.59	67.57	34.11
TRINITY_DN127652_c7_g1	26.95	21.37	37.79	32.2	32.54	32.76	25.84	34.29	24.28	35.38	42.27	21.35
TRINITY_DN120374_c7_g1	1.52	1.72	1.04	0.85	0.67	0.28	1.68	1.54	1.09	0.92	1.9	0.96
TRINITY_DN126198_c5_g1	1.01	0.68	0.57	0.3	0.14	0.1	1.8	0.82	0.55	0.75	1.88	0.95
TRINITY_DN125029_c0_g1	12.31	11.91	23.05	6.28	6.41	4.06	12.87	11.58	5.87	10.92	8.37	4.23
TRINITY_DN144010_c2_g1	2.2	1.59	3.27	1.08	1.7	2.16	2.6	2.73	2.37	3.1	5.5	2.78
TRINITY_DN147291_c2_g2	55.38	61.62	24.83	41.71	29.79	12.73	55.43	49.02	39.48	37.8	94.95	48.02
TRINITY_DN112895_c1_g1	34.03	26.38	11.81	47.44	43.6	14.92	14.85	13.49	12.85	10.68	17.31	8.76
TRINITY_DN140590_c3_g1	55.42	69.75	29.96	30.35	52.23	18.23	87.86	103.73	37.7	50.31	59.01	29.87
TRINITY_DN153379_c2_g4	671.72	568.17	357.2	352.74	296.55	824.1	631.39	690.58	675.27	1396.14	1029.17	521.15
TRINITY_DN127281_c10_g2	6.92	7.98	4.99	4.77	4.47	8.77	12.48	15.41	25.26	16.17	13.03	6.6
TRINITY_DN150851_c0_g1	3	3.39	6.87	0.46	0.44	0.87	6.04	10.36	9.63	7.31	14.29	7.24
TRINITY_DN120468_c4_g2	16.33	12.95	8.76	4.4	6.41	8.43	9.71	7.53	5.23	11.63	16.65	8.44
TRINITY_DN130879_c1_g1	116.4	114.28	148.04	131.33	124.27	194.98	113.25	94.66	91.88	75.69	126.73	64.25
TRINITY_DN144221_c4_g1	12.72	13.57	8.15	7.46	6.83	7.55	19.12	20.21	11.98	28.97	22.95	11.64
TRINITY_DN132773_c1_g1	7.47	6.52	9.93	3.18	4.42	5.64	11.98	13.3	6	10.35	11.12	5.64
TRINITY_DN125688_c0_g5	9.29	10.12	4.75	6.49	6.39	5.38	7.25	9.07	3.3	8.42	8.91	4.52
TRINITY_DN155052_c13_g1	15.89	13.22	5.74	6.27	6.25	10.88	15.63	12.54	5.94	7.01	9.5	4.82
TRINITY_DN132426_c9_g1	8.15	5.02	5.08	6.29	5.94	6.08	6.13	5.88	3.76	9.53	7.94	4.03
TRINITY_DN152494_c4_g3	17.72	13.6	5.96	23.54	16.8	23.09	9.81	13.55	10.15	9.76	12.68	6.44
TRINITY_DN122268_c4_g1	6.67	4.82	6.17	15.06	15.35	4.79	11.72	12.5	13.44	9.63	6.28	3.19
TRINITY_DN130749_c5_g1	10.63	7.84	6.25	8.78	8.96	6.75	10.34	15.91	7.67	11.85	8.68	4.41
TRINITY_DN152196_c2_g1	23.81	24.25	27.8	23.67	25.25	64.16	25.63	25.55	32.28	16.25	21.55	10.95
TRINITY_DN136744_c1_g2	5.62	4.76	7.04	5.66	3.89	1.88	5.91	3.73	3.77	5.14	6.14	3.12
TRINITY_DN154873_c5_g1	12.9	8.57	12.54	5.6	5.64	10.86	5.18	13.79	14.16	27.24	20.8	10.57
TRINITY_DN145396_c0_g1	20.4	21.44	9.01	16.39	17.57	9.91	17.62	20.97	14.48	11.83	17.33	8.81
TRINITY_DN136620_c3_g2	21.27	18.69	16.21	11.26	13.73	16.52	20.74	24.06	15.66	23.95	32.51	16.53
TRINITY_DN142767_c2_g1	35.95	40.26	20.85	13.95	14.53	11.56	31.13	28.92	12.11	20.57	26.57	13.51
TRINITY_DN125783_c1_g2	55.77	55.52	26.08	48.85	46.23	30.91	44.6	56.28	40.98	63.25	79.8	40.59
TRINITY_DN154747_c1_g1	8.92	10.48	5.21	11.69	10.05	3.91	6.52	5.88	4.4	5.23	8.55	4.35
TRINITY_DN139404_c1_g4	1.5	1.75	2.23	3.6	3.42	1.61	0.46	0.29	0.59	0.45	1.1	0.56
TRINITY_DN125169_c3_g1	15.49	15.36	5.82	7.86	7.37	3.6	14.36	16.08	7.99	14.98	18.92	9.64
TRINITY_DN142995_c0_g1	18.94	18.28	13.48	5.71	6.72	2.95	15.64	15.82	5.31	9.62	10.89	5.55
TRINITY_DN147607_c0_g2	10.88	8.75	6.7	6.67	8.47	11.76	9.89	8.94	7.24	10.1	15.61	7.96
TRINITY_DN132457_c3_g1	2.51	1.81	1.24	3.6	1.87	1.45	2.16	3.14	1.32	1.42	2	1.02
TRINITY_DN132066_c3_g1	3.47	9.08	5.65	6.21	4.97	8.36	4.19	2.12	3.15	6.55	4.49	2.29
TRINITY_DN152754_c1_g3	2.54	2.67	1.24	1.32	1.12	1.38	9.14	7.31	5.26	6.49	3.98	2.03
TRINITY_DN145712_c2_g2	6.11	6.04	2.35	7.34	6.66	3.51	6.17	7	3.5	3.75	4.45	2.27
TRINITY_DN116138_c4_g3	0.32	0.42	0.41	0.33	0.11	0.15	0.58	1.43	0.57	1.06	1.45	0.74
TRINITY_DN134632_c3_g2	2.66	3.88	2.22	5.29	4.19	3.69	11.11	8.55	6.08	14.46	13.46	6.87
TRINITY_DN130414_c0_g1	69.21	68.44	24.68	82.3	84.15	66.98	51.27	36.26	45.95	40.51	45.63	23.29
TRINITY_DN135821_c1_g8	18.91	13.86	17.86	6.52	6.04	12.35	13.95	11.93	6.52	7.3	9.52	4.86
TRINITY_DN118874_c3_g1	7.66	6.4	2.48	7.9	6.36	2.65	5.49	9.54	3.44	7.24	7.11	3.63
TRINITY_DN119061_c3_g1	55.98	64.95	33.04	20.69	21.71	60.5	60.26	36.16	34.88	49.77	33.05	16.88
TRINITY_DN116665_c1_g1	280.87	205.64	374.77	93.13	155.84	233.04	228.98	436.51	276.26	435.62	413.02	211.07
TRINITY_DN144039_c3_g2	7.66	6.85	5.5	16.23	10.07	17.79	15.15	12.43	14.95	10.59	18.37	9.39
TRINITY_DN151137_c4_g2	28.7	27.37	11.83	17.68	18.03	12.39	37.02	39.45	32.39	54.14	79.47	40.65
TRINITY_DN152212_c2_g2	120.08	141.19	111.68	62.44	67.29	76.21	189.95	136.02	140.14	56.19	93.15	47.66
TRINITY_DN144160_c0_g1	56.26	52.46	28.29	27.92	32.3	13.88	49.54	44.62	16.75	33.6	42.76	21.88
TRINITY_DN145998_c5_g1	69.07	67.26	59.83	69.71	81.3	40.61	56.3	47.88	35.26	27.1	46.58	23.84
TRINITY_DN127636_c4_g1	91.79	86.63	61.44	91.46	102.65	74.21	92.19	103.08	50.05	81.51	84.58	43.31
TRINITY_DN126560_c1_g1	12.36	12.65	4.79	9.65	8.09	9.37	11.27	13.67	5.15	12.47	15.52	7.95
TRINITY_DN121522_c9_g1	3.61	3.03	2.46	1.84	1.6	1.09	1.68	2.13	1.44	5.55	5.27	2.7
TRINITY_DN130197_c7_g1	330.64	345.47	225.29	301.54	351.49	322.01	265.7	350.15	333.88	698.93	582.32	298.42
TRINITY_DN145798_c7_g1	10.4	5.9	7.97	32.12	28.44	17.74	3.1	7.44	6.21	7.48	7.61	3.9
TRINITY_DN135167_c6_g1	16.77	10.5	8.6	26.88	28.71	9.06	2.87	4.82	6.09	8.25	12	6.15
TRINITY_DN147141_c4_g2	12.6	10.96	8.49	5.31	6.02	2.38	6.98	8.45	4.81	8.47	8.68	4.45
TRINITY_DN144761_c1_g1	228.82	164.72	105.01	92.13	94.46	128.63	124.46	129.67	94.35	67.45	135.72	69.59
TRINITY_DN152310_c8_g1	56.23	64.47	52.47	36.22	33.94	13.82	41.15	26.83	22	18.07	32.33	16.58
TRINITY_DN147155_c6_g2	76.36	115.53	44.73	21.87	16.64	28.08	138.63	76.25	97	89.58	130.96	67.17
TRINITY_DN150418_c0_g1	6.7	5.59	8.05	5.01	5.96	2.27	10.88	10.8	6.29	6.77	14.72	7.55
TRINITY_DN150458_c0_g1	19.91	21.02	7.66	12.7	12.58	5.44	20.29	25.18	9.32	22.08	19.04	9.77
TRINITY_DN124610_c6_g1	2.69	1.33	3.12	1.86	1.77	0.67	1.98	2.35	2.68	5.06	8.59	4.41
TRINITY_DN148111_c0_g1	9.08	7.11	6.49	2.26	1.93	3.02	4.58	8.26	4.44	3.13	4.46	2.29
TRINITY_DN138181_c1_g1	52.77	42.18	24.79	20.15	16.71	15.92	26.88	31.85	23.24	26.14	41.41	21.27
TRINITY_DN146146_c2_g1	40.83	42.03	16.17	26.57	26.62	24.7	43.97	48.16	24.76	31.89	30.35	15.59
TRINITY_DN129166_c3_g1	1.5	1.43	1.34	1.58	1.43	0.51	2.4	2.62	0.82	2.16	2.18	1.12
TRINITY_DN152463_c2_g2	7.57	8.39	4.36	5.57	6.59	5.9	21.06	18.69	10.82	17.89	27.84	14.31
TRINITY_DN150866_c11_g1	7.08	7.44	5.34	7.45	7.96	5.64	10.18	11.35	5.91	10.81	13.54	6.96
TRINITY_DN138787_c4_g3	81.66	72.93	73.26	35.85	41.26	45.08	68.08	70.49	39.69	58.68	64.81	33.32
TRINITY_DN141256_c2_g2	40.7	36.78	14.44	45.1	44.54	31.11	24.17	27.36	21.01	27.38	48.86	25.12
TRINITY_DN137514_c1_g3	18.72	13.93	13.51	8.33	8.35	17.41	14.9	19.48	10.64	16.52	23.57	12.12
TRINITY_DN141720_c1_g1	97.71	102.61	108.61	64.77	67.22	66.28	74.19	80.15	50.02	65.05	69.52	35.75
TRINITY_DN137464_c0_g1	176.54	174.46	177.75	99.57	101.6	113.51	92.9	85.29	83.85	170.62	143.37	73.73
TRINITY_DN153370_c6_g1	0.86	0.51	0.57	0.31	0.21	0.16	1.03	1.56	1.03	1.64	1.4	0.72
TRINITY_DN140452_c0_g2	1.73	1.97	1.08	2.05	1.94	2.01	1.04	1.1	0.66	0.35	1.05	0.54
TRINITY_DN149919_c1_g1	51.88	54.47	40.35	22.76	21.53	16.84	68.41	54.33	38.2	65.93	83.3	42.84
TRINITY_DN144538_c5_g2	42.15	49.4	27.48	15	34.35	24.52	39.99	36.51	26.51	55.21	45.09	23.19
TRINITY_DN117985_c1_g1	74.49	75.53	59.84	53.79	51.87	121.49	123.68	114.32	91.14	91.71	73.16	37.64
TRINITY_DN136157_c1_g1	18.51	17.76	12.39	6.94	8.47	5.73	17.88	15.79	8.77	20.47	24.23	12.47
TRINITY_DN136528_c1_g1	13.09	13.04	6.31	12.92	14.96	11.19	16.08	17.13	8.07	11.03	13.23	6.81
TRINITY_DN132465_c0_g1	57.61	49.07	24.24	95.44	95.83	54.81	40.08	41.93	34.94	53.64	60.24	31.02
TRINITY_DN112293_c1_g1	2.77	4.58	2.19	8.24	10.96	3.64	3.78	1.36	1.38	2.76	3.01	1.55
TRINITY_DN139804_c2_g2	201.46	151.58	145.96	112.84	115.48	62.36	133.19	137.25	108.81	113.05	204.62	105.37
TRINITY_DN131988_c3_g1	9.19	26.72	14.85	3.66	5.04	5.64	5.5	10.16	13.92	17.33	29.9	15.4
TRINITY_DN108412_c0_g1	29.45	18.61	16.1	34.94	31.55	23.85	12.4	19.37	9.11	11.31	24.92	12.84
TRINITY_DN150917_c0_g3	26.05	20.45	18.51	28.59	24.12	47.17	23.3	23.95	16.03	25.22	25.4	13.09
TRINITY_DN155118_c1_g1	6.94	6.03	3.14	3.82	3.63	7.29	6.41	9.81	4.94	8.03	5.49	2.83
TRINITY_DN141808_c1_g2	54.74	62.74	106.35	58.43	60.62	44.59	44.61	41.77	57.51	45.53	84.93	43.81
TRINITY_DN134800_c1_g1	58.06	56.63	49.41	54.52	61.45	52.84	53.51	50.3	30.06	63.83	44.02	22.71
TRINITY_DN130559_c8_g3	35.86	66.47	21.14	59.67	50.01	105.83	40.6	41.82	25.12	23.93	31.75	16.38
TRINITY_DN122173_c1_g1	1.71	1.57	1.77	0.8	0.53	0.64	1.71	1.38	1.15	1.45	1.24	0.64
TRINITY_DN143851_c2_g3	6.18	4.94	3	3.53	2.66	3.52	6.47	7.56	6.05	5.06	9.53	4.92
TRINITY_DN148515_c1_g1	11.99	8.42	5.64	14.63	15.39	7.82	14.22	13.92	12.3	6.2	8.27	4.27
TRINITY_DN131516_c2_g1	3.38	3.22	2.57	1.71	1.47	2.52	4.18	3.64	4.41	5.13	10.32	5.33
TRINITY_DN115731_c3_g1	9	5.36	7.9	19.62	10.86	18.57	11.62	16.63	9.34	2.59	2.73	1.41
TRINITY_DN144949_c7_g3	4.26	8.11	3.1	6.35	3.89	5.32	10.63	10.19	4.41	8	12.72	6.57
TRINITY_DN118300_c2_g1	78.39	59.02	100.14	50.72	60.51	67.71	61.7	60.76	57.15	53.71	109.98	56.81
TRINITY_DN130095_c1_g1	13.78	13.15	14.49	10.12	8.03	11.32	11.67	13.15	8.54	8.97	13.26	6.85
TRINITY_DN147163_c1_g1	82.24	93.87	54.42	60.33	61.72	38.65	90.97	80.85	44.71	71.67	86.8	44.85
TRINITY_DN121376_c4_g1	228.1	198.77	126.16	486.56	445.17	406.68	221.03	194.43	99.16	227.95	152.57	78.85
TRINITY_DN142641_c2_g1	28.96	18.57	10.24	40.08	37.6	13.79	17.45	22.62	13.49	17.33	24.84	12.84
TRINITY_DN145501_c2_g3	6.31	8.72	4.05	24.75	14.85	8.63	6.31	8.89	6.76	15.95	11.04	5.71
TRINITY_DN145911_c0_g3	74.48	66.96	45.29	19.13	21.93	34.76	101.46	90.15	34.9	64.95	57.59	29.79
TRINITY_DN120451_c3_g1	64.58	65.16	32.07	51.78	54.81	48.08	43.81	48.05	31.2	67.61	90.27	46.7
TRINITY_DN152483_c1_g1	32.7	33.59	27.97	10.77	11.48	11.56	24.7	19.65	15.64	13.67	21.86	11.31
TRINITY_DN149248_c2_g1	263.23	222.57	129.35	109.28	114.2	56.87	152.81	132.08	84.7	77.83	115.75	59.9
TRINITY_DN135738_c4_g1	12.72	9.97	6.41	28.23	27.64	11.96	6.36	9.03	8.93	9.67	11.36	5.88
TRINITY_DN149082_c2_g2	19.08	20.21	12.49	11.25	12.68	14.45	28.79	34.65	12.36	36.24	36.45	18.87
TRINITY_DN151994_c5_g1	6.25	5.44	3.49	4.22	4.19	4.7	3.07	4.85	7.73	6.66	8.11	4.2
TRINITY_DN120567_c6_g2	29.47	31.82	16.94	37.37	34.93	18.05	21.12	20.28	14.75	29.09	31.28	16.2
TRINITY_DN153097_c0_g2	21.61	21.75	9.47	9.89	9.5	3.8	16.48	15.13	8.79	17.93	18.28	9.47
TRINITY_DN143826_c4_g3	38.06	33.87	19.58	13.17	13.27	5.59	25.1	19.35	11.6	21.86	32.04	16.61
TRINITY_DN143993_c2_g2	8.83	6.53	10.2	6.53	6.09	15.16	6.66	9.34	9.85	11.76	11.09	5.75
TRINITY_DN113309_c0_g1	6.53	12.02	5.79	7.45	7.67	6.3	13.54	21.12	19.77	22.92	27.75	14.39
TRINITY_DN148508_c5_g1	3.72	4.77	2.52	4.03	4.66	2.57	8.5	3.69	3.82	2.72	6.73	3.49
TRINITY_DN145534_c1_g2	17.47	14.36	11.54	7.15	6.75	6.97	14.2	14.11	7.03	6.46	10.18	5.28
TRINITY_DN121813_c13_g1	20.41	12.57	16.38	10.66	8.72	13.99	16.56	11.51	13.46	10.52	11.41	5.92
TRINITY_DN124537_c2_g1	4.77	6.35	2.89	2.72	2.28	4.65	4.24	5.85	2.98	7.2	7.36	3.82
TRINITY_DN137982_c6_g1	173.86	182.66	63.9	211.49	209.01	91.75	162.53	125.96	128.95	276.46	221.92	115.23
TRINITY_DN152097_c2_g1	64.7	64.87	76.97	72.53	68.46	52.7	63.06	62.97	58.16	48.71	99.26	51.54
TRINITY_DN153635_c4_g1	36.98	32.49	24.48	43.18	40.2	31.89	34.31	33.35	38.77	22.31	43.42	22.56
TRINITY_DN148912_c1_g1	15.72	11.55	7.78	10.21	11.88	10.25	10.55	13.6	10.01	11.31	16.55	8.6
TRINITY_DN136724_c3_g1	191.8	229.61	158.01	225.79	209.43	141.23	176.55	155.08	91.57	157.09	134.75	70.04
TRINITY_DN145972_c9_g1	8.55	8.23	4.6	5.16	4.45	9.53	14.94	10.65	5.31	10.73	10.31	5.36
TRINITY_DN128969_c6_g1	9.3	21.53	11	38.29	30.09	19.1	4.75	7.98	8.32	4.72	7.77	4.04
TRINITY_DN129562_c0_g4	107.8	100.03	122	48.24	46.4	97.58	140.62	150.28	96.61	204.83	154.05	80.13
TRINITY_DN122863_c0_g5	2.67	1.15	1.9	2.42	1.92	5.68	2.6	4.57	3.85	2.82	7.57	3.94
TRINITY_DN143190_c6_g1	12.83	16.71	6.3	6.43	6.9	10.44	21.42	19.44	7.92	19.58	14.04	7.31
TRINITY_DN149229_c3_g2	17.62	14.3	10.87	24.85	22.57	7.71	6.85	6.16	6.1	8.07	10.37	5.4
TRINITY_DN148600_c3_g1	8.5	7.38	4.55	1.98	2.68	1.54	12.43	11.62	5.76	11.19	9.87	5.14
TRINITY_DN133154_c5_g1	8.48	6.6	5.39	5.96	4.98	9.79	6.98	8.64	5.2	7.71	5.99	3.12
TRINITY_DN142978_c2_g1	453.85	405.92	568.63	490.05	421.6	800	513.47	517.65	355.47	602.28	405.92	211.45
TRINITY_DN140818_c0_g1	52.42	44.75	28.25	62.76	64.12	40.64	33.27	39.03	22.38	23.48	30.71	16
TRINITY_DN122411_c1_g1	22.21	15	11.05	2.42	3.39	4.25	21.71	20.06	10.47	16.03	19.21	10.01
TRINITY_DN145654_c3_g3	97.07	97.39	53.35	46.08	45.44	19.23	108.86	82.72	40.56	62.19	72	37.52
TRINITY_DN134402_c0_g1	5.18	7.67	14.94	5.35	3.78	4.31	16.71	16.58	8.86	19.35	14.87	7.75
TRINITY_DN125224_c2_g1	12.03	9	8.71	12.32	8.34	10.89	4.92	6.09	4.28	6.12	10.38	5.41
TRINITY_DN148906_c8_g2	4.2	6.32	2.35	3.85	3.62	6.06	5.02	5.44	11.07	20.33	13.08	6.82
TRINITY_DN122665_c4_g1	23.3	18.22	23.78	35.75	28.67	53.55	22.76	26.58	26.63	20.86	26.98	14.07
TRINITY_DN140336_c0_g2	18.25	19.65	6.82	16.43	17.03	41.27	18.16	21.03	15.13	29.85	24.48	12.77
TRINITY_DN151802_c8_g2	139.38	133.64	42.33	91.17	105.42	33.24	140.62	147.79	48.14	86.11	72.19	37.67
TRINITY_DN154224_c5_g2	42.22	40.65	32.14	39.28	22.48	22.05	41.06	46.23	18.12	15.89	31.54	16.46
TRINITY_DN127906_c2_g2	17.83	14.82	5.74	8.96	6.74	11.54	9.8	27.99	11.87	10.15	16.19	8.45
TRINITY_DN125131_c5_g1	1.23	1.15	0.89	1.05	0.84	0.56	1.09	1.37	1.5	2.4	1.82	0.95
TRINITY_DN147639_c4_g1	11.43	14.52	6.74	8.65	7.67	3.17	11.18	12.7	6.34	17.29	15.34	8.01
TRINITY_DN153847_c6_g1	13.09	10.12	7.98	5.5	6.5	5.34	7.78	9.71	4.34	7.91	22.54	11.77
TRINITY_DN128180_c1_g1	163.8	175.33	85.48	75.47	69.24	106.21	233.24	201.82	128.57	170.36	172.21	89.96
TRINITY_DN128939_c0_g1	2.27	3.14	3.47	3.33	2.97	3.88	3.61	4.52	4.75	2.89	4.69	2.45
TRINITY_DN120706_c3_g1	26.46	25.17	10.97	36.89	34.93	12.54	35.81	37.47	22.85	36.71	47.35	24.74
TRINITY_DN140019_c1_g3	80.09	77.91	31.5	41.1	41.01	13.72	49.43	56.87	28.38	62.7	54.56	28.51
TRINITY_DN138526_c0_g2	2.11	3.09	3.66	0.43	0.39	1.05	3.19	2.87	2.08	3.67	3.88	2.03
TRINITY_DN144592_c1_g6	31.11	29.32	19.73	46.15	40.13	14.28	21.19	22.76	14.66	17.97	23.97	12.55
TRINITY_DN144907_c3_g1	32.05	36.38	19.86	35.9	39.58	28.99	38.58	30.48	12.78	15.78	28.96	15.17
TRINITY_DN147115_c4_g1	25.51	15.36	18.24	27.26	30.61	17.49	23.81	24.47	15.41	22.44	35.24	18.46
TRINITY_DN139094_c2_g1	5.21	4.28	5.75	3.16	3.35	5.66	3.27	4.92	7.44	4.54	4.35	2.28
TRINITY_DN144525_c2_g2	79.67	74.53	35.35	45.93	42.63	15.68	72.81	75.27	37.35	78.86	70.1	36.75
TRINITY_DN146993_c1_g1	45.28	47.04	17.17	35.38	32.52	16.38	41.03	43.18	24.54	24.13	35.15	18.43
TRINITY_DN150063_c2_g1	9.76	7.31	3.41	10.32	7.84	4.35	7.48	9.48	4.5	8.85	8.2	4.3
TRINITY_DN150992_c1_g2	16.54	18.26	15.05	9.97	11.76	19.74	15.9	15.21	10.26	11.29	17.96	9.42
TRINITY_DN118035_c1_g1	8.05	11.54	5.42	5.11	5.66	6.76	9.84	14.31	10.07	18.72	26.91	14.12
TRINITY_DN136090_c10_g1	5.94	3.48	2.38	3.6	3.87	6.96	8.06	6.47	5.54	5.57	8.86	4.65
TRINITY_DN130930_c4_g1	2.97	1.8	5.2	3.06	5.3	1.73	4.25	3.08	1.62	8.8	6.38	3.35
TRINITY_DN144708_c4_g1	53.1	52.8	27.54	26.07	26.24	22.38	58.12	55.03	20.71	47.01	45.62	23.97
TRINITY_DN125599_c1_g3	17.48	16.2	8.07	7.75	8.13	15.45	20.92	19.3	16.42	38.16	29.23	15.36
TRINITY_DN122218_c4_g1	10.8	11.54	7.8	4.7	7	2.65	9.03	10.37	6.08	9.16	11.05	5.81
TRINITY_DN129387_c2_g1	9.52	8	3.2	2.93	2.13	1.64	7.2	6.34	2.66	2.66	4.83	2.54
TRINITY_DN147862_c1_g1	16.5	15.25	10.75	9.8	15.88	10.68	15.29	9.55	13.5	21.11	34.87	18.34
TRINITY_DN150555_c0_g1	88.07	85.13	36.63	75.2	76.02	40.66	85.13	78.78	33.02	70.84	67.62	35.58
TRINITY_DN149589_c2_g1	17.8	16.66	8.74	14.03	14.37	5.11	14.57	12.48	6.78	10.59	12.41	6.53
TRINITY_DN146743_c1_g5	11.46	7.84	5.88	4.4	4.82	2.07	5.04	6.61	3.72	5.52	7.44	3.92
TRINITY_DN138072_c2_g6	60.66	60.41	21.44	30.89	29.08	13.17	61.45	63.29	27.86	37.33	44.99	23.71
TRINITY_DN105794_c0_g1	24.24	19.25	19.06	14.93	17.75	40.71	34.67	31.24	20.21	8	17.34	9.14
TRINITY_DN154886_c6_g2	35.74	39.92	13.39	16.93	26.99	9.9	15.32	15.75	9.03	16.44	27.98	14.75
TRINITY_DN136732_c3_g2	4.06	4.22	2	2.42	2.32	6.79	3.94	3.2	5.5	7.07	6.81	3.59
TRINITY_DN125241_c2_g2	76.36	78.7	48.6	35.68	30.81	54.9	91.56	75.03	77.8	62.69	77.08	40.67
TRINITY_DN142899_c1_g1	86.78	90.13	56.94	44.85	41.39	42.67	48.95	48.98	39.35	37.49	71.84	37.91
TRINITY_DN142052_c0_g3	94.12	92.94	68.32	75.06	60.36	25.82	42.81	40.99	89.06	168.43	152.28	80.36
TRINITY_DN131004_c3_g1	0.65	0.47	0.32	0.09	0.09	0.1	0.16	0.23	0.19	0.22	0.36	0.19
TRINITY_DN154623_c3_g2	9.51	10.8	5.05	5.74	6.07	1.92	10.14	12.5	4.82	9.69	9.71	5.13
TRINITY_DN111422_c2_g1	66.52	57.84	53.45	84.51	87.28	85.72	95.98	104.09	94.92	149.15	115.61	61.08
TRINITY_DN152735_c2_g2	42.01	39.62	16.48	19.8	18.57	15.69	37.83	35.77	18.32	12.91	25.04	13.24
TRINITY_DN143021_c2_g1	24.14	21.73	41.31	32.3	25.58	70.94	34.19	24.03	47.34	18.78	31.81	16.82
TRINITY_DN145392_c4_g1	32.79	32.53	20.46	15.51	16.52	19.76	34.69	25.72	26.74	30.4	31.22	16.51
TRINITY_DN152338_c1_g1	44.36	41.25	31.47	29.62	29	27.68	37.62	31.58	17.78	43.88	35.87	18.97
TRINITY_DN141778_c5_g1	28.25	34.53	52.11	20.69	21.4	12.8	44.39	40.15	28.39	27.2	35.67	18.87
TRINITY_DN134174_c0_g2	6.77	8.29	6.05	6.07	7.7	11.61	8.24	6.58	5.67	12.74	8.92	4.72
TRINITY_DN147582_c1_g1	17.47	12.79	8.83	9.47	11.59	5.62	11.1	27.88	9.56	14.9	16.46	8.72
TRINITY_DN148406_c2_g1	5.81	4.89	5	0.75	0.96	1.76	6.86	7.11	2.33	6.35	4.36	2.31
TRINITY_DN141739_c3_g1	837.51	848.7	654.07	454.99	415.19	743.01	654.72	584.72	495.73	488.2	712.52	377.8
TRINITY_DN141137_c1_g1	17.3	19.66	7	12.84	12.88	11.5	19.28	22.4	14.84	20.28	26.06	13.82
TRINITY_DN153402_c3_g1	24.79	24.63	9.3	19.64	21.54	12.2	38.39	41.24	24.7	36.18	43.4	23.02
TRINITY_DN140567_c1_g1	8.41	5.07	5.18	3.42	5.57	4.76	7.64	12.91	5.36	10.34	14.44	7.66
TRINITY_DN152327_c1_g3	7.31	8.01	5.22	1.11	1.46	1.12	9.54	9.7	8.28	15.31	23.01	12.21
TRINITY_DN147194_c4_g1	18.39	22.09	7.05	12.49	7.38	3.87	19.46	21.43	11.49	17.43	14.51	7.7
TRINITY_DN154332_c5_g2	194.8	134.07	199.72	86.61	96.36	97.05	136.26	93.74	115	137.89	145.2	77.07
TRINITY_DN152578_c2_g1	42.52	38.22	33.88	54.66	46.88	38.37	50	51.71	28.79	55.7	46.79	24.85
TRINITY_DN131213_c1_g3	118.13	105.35	136.72	135.19	84.87	101.88	82.85	77.57	95.41	79.36	93.16	49.48
TRINITY_DN149149_c5_g1	30.28	22.89	11.7	31.74	33.02	11.63	17.92	21.13	7.44	17.1	21.59	11.48
TRINITY_DN137322_c0_g1	17.83	19.47	18.95	5.53	6.85	10.61	27.25	32.16	15.51	42.4	40.26	21.41
TRINITY_DN126445_c6_g1	18.9	21.68	6.9	34.41	32.19	16.88	13.52	15.14	13.8	10.28	15.46	8.23
TRINITY_DN155386_c12_g1	3.16	5.19	3.9	2.13	2.17	2.81	6.72	7.83	9.04	2.75	4.17	2.22
TRINITY_DN130800_c4_g1	7.69	17.19	6.09	1.02	1.93	2.65	16.53	12.56	5.39	8.23	13.56	7.22
TRINITY_DN142306_c0_g1	67.36	57.19	45.21	43.82	46.13	16.34	51.83	68.31	27.32	32.91	40.53	21.59
TRINITY_DN111966_c0_g2	26.2	22.76	15.84	29.81	31.59	15.6	28.27	19.9	11.55	13.93	24.04	12.81
TRINITY_DN114371_c2_g1	14.19	20.97	12.84	10.22	10.1	15.08	15.32	8.96	13.96	12.94	13.39	7.14
TRINITY_DN153171_c1_g1	139.12	201.53	61.93	308.75	402.48	192.32	75.16	84.67	58.03	75.03	70.32	37.5
TRINITY_DN149971_c0_g1	99.96	97.32	59.82	35.9	40.18	28.83	122.2	86.32	54.23	50.26	77.8	41.49
TRINITY_DN131884_c9_g1	3.55	3.28	3.41	2.34	4.08	2.19	5.8	5.39	4.4	3.7	2.98	1.59
TRINITY_DN134138_c1_g3	5.46	4.61	4.8	12.18	10.26	8.45	2.08	3.94	2.5	8.82	7.74	4.13
TRINITY_DN147841_c1_g1	1.57	1	2.38	0.39	0.45	0.56	1.11	1.32	0.87	1.04	1.93	1.03
TRINITY_DN143628_c0_g2	9.27	6.96	4.73	2.54	2.82	5.5	12.82	15.5	6.59	14.34	13.8	7.37
TRINITY_DN133354_c2_g1	99.05	84.35	43.59	85.35	83.87	45.62	52.17	45.84	49.91	42.9	63.42	33.88
TRINITY_DN155413_c4_g1	2.01	1.47	2.8	0.94	1.05	0.95	4.25	4.28	1.86	4.42	3.65	1.95
TRINITY_DN126318_c4_g1	31.47	29.83	13.54	18.96	18.16	23.29	31.93	44.17	24.33	35.59	35.46	18.95
TRINITY_DN151014_c1_g1	14.33	11.1	5.99	11.94	11.13	5.47	7.22	9.76	6.85	8.19	14.67	7.84
TRINITY_DN141334_c0_g1	32.75	29.63	21.99	28.15	26.6	38.34	16.44	21.75	18.51	33.9	35.17	18.8
TRINITY_DN124545_c1_g1	17.08	16.96	12.66	10.06	8.76	10.78	13.14	13.82	10.14	10.26	17.73	9.48
TRINITY_DN134316_c4_g3	8.87	7.7	17.34	7.27	8.16	17.06	17	9.37	8.76	7.7	18.44	9.86
TRINITY_DN126982_c1_g1	10.77	11.65	9.07	2.77	2.33	4.69	14.93	14.87	5.83	14.17	12.94	6.92
TRINITY_DN125973_c0_g1	27.98	28.91	12.53	31.68	23.03	16.96	26.96	31.44	19.63	50.09	31.86	17.04
TRINITY_DN149204_c1_g6	1.04	1.78	1.73	0.89	0.74	0.53	1.54	3.22	1.57	1.99	5.01	2.68
TRINITY_DN139525_c2_g2	110.57	119.29	49.07	88.37	78.82	49.73	87.94	92.06	92.39	134.82	153.14	81.92
TRINITY_DN128480_c0_g3	3.87	3.02	4.82	1.65	2.56	3.41	7.97	8.4	2.92	7.8	7.27	3.89
TRINITY_DN115162_c0_g1	11.76	10.08	6.75	6.53	6.16	4.34	8.2	8.67	3.46	8.27	15.58	8.34
TRINITY_DN145336_c2_g1	47.01	54.64	33.93	47.51	46.46	19.17	47.59	41.09	31.58	34.32	32.03	17.15
TRINITY_DN132337_c1_g1	1.6	1.63	3.93	0.68	0.37	0.43	5.93	5.53	3.04	3.43	5.36	2.87
TRINITY_DN131574_c1_g1	25.79	23.18	32.29	44.75	22.19	22.55	26.3	27.61	14.12	33.32	24.89	13.33
TRINITY_DN151738_c2_g1	27.33	24.84	17.15	33	34.55	14.22	26.2	30.37	21.76	36.89	43.16	23.12
TRINITY_DN130687_c1_g2	71.27	63.15	102.58	41.2	41.31	54.36	85.77	99.73	65.97	86.99	72.99	39.11
TRINITY_DN140943_c2_g1	30.33	28.63	21.24	33.24	31.26	34.34	26.53	25.16	20.15	26.66	33.92	18.18
TRINITY_DN151079_c2_g5	71.58	87.67	27.13	7.43	8.78	9.18	82.94	65.32	27.65	67.85	86.87	46.56
TRINITY_DN134138_c2_g1	8.59	7.11	7.26	4	3.99	9.98	14.18	15.37	5.48	12.55	8.28	4.44
TRINITY_DN136930_c2_g3	131.13	128.9	127.26	43.29	41.62	39.42	121.17	90.2	68.55	117.26	130.89	70.21
TRINITY_DN112509_c6_g1	53.01	24	54.07	34.78	25.74	68.42	40.99	24.88	19	6.83	7.81	4.19
TRINITY_DN148898_c1_g1	68.63	69.94	43.71	58.21	62.69	24.2	52.26	47.75	35.67	30.32	42.86	23
TRINITY_DN139104_c1_g1	22.41	17.81	43.08	23.65	25.09	9.31	26.01	27.23	15.52	17.6	25.38	13.62
TRINITY_DN153746_c3_g1	48.76	46.96	57.83	87.99	33.09	27.69	26.09	30.52	25.7	28.21	48.14	25.84
TRINITY_DN153785_c1_g1	8.38	6.21	8.32	4.68	2.26	4.74	11.64	15.35	9.68	10.86	25.11	13.48
TRINITY_DN139133_c9_g1	5.66	3.44	2.52	2.41	2.08	1.54	3.09	3.09	4.67	2.04	2.85	1.53
TRINITY_DN143410_c1_g1	9.11	9.99	3.24	3.49	3.23	8.26	9.42	14.7	6.3	9.92	8.21	4.41
TRINITY_DN143922_c1_g1	7.76	7.08	5.19	1.69	1.13	3.04	11.17	11.64	5.82	11.5	8.34	4.48
TRINITY_DN144383_c0_g1	63.23	33.05	33.16	29.33	34.26	14.38	18.04	17.51	14.63	14.88	21.05	11.31
TRINITY_DN149254_c3_g3	2.29	1.67	2.13	1.2	0.91	1.76	3.24	3.51	1.18	2.17	2.81	1.51
TRINITY_DN113433_c1_g1	43.06	53.27	55.18	12.62	10.58	24.43	55.62	38.11	27.73	28.31	34.29	18.43
TRINITY_DN146123_c0_g2	7.05	8.13	3.4	0.51	1.44	1.24	12.82	14.87	4.64	11.25	10.49	5.64
TRINITY_DN130529_c1_g1	51.35	43.54	30.17	25.25	27.47	11.52	45.88	46.64	21.52	20.51	34.61	18.61
TRINITY_DN140722_c1_g1	1.25	1.38	1.46	1.73	2.04	2.19	1.12	1.68	1.58	0.53	1.32	0.71
TRINITY_DN143083_c4_g2	17.3	18.78	11.53	11.31	11.45	4	13.24	13.48	6.17	24.74	17.51	9.42
TRINITY_DN133966_c0_g1	14.84	15.56	8.16	11.05	10.45	10.37	18.38	13.81	8.21	8.12	9.08	4.89
TRINITY_DN123542_c6_g1	17.73	5.71	17.09	11.78	9.6	13.12	21.03	15.32	9.48	31.84	37.02	19.94
TRINITY_DN147554_c0_g2	5.25	5.09	2.81	1.41	1.37	2.62	7.75	6.34	3.47	6	6.16	3.32
TRINITY_DN124502_c0_g1	140.83	127.23	53.24	64.51	44.44	118.69	175.6	171.28	144.09	276	206.93	111.53
TRINITY_DN128866_c4_g1	59.19	54.49	44.14	25.6	26.73	37.21	59.6	52.01	40.53	67.29	55.7	30.03
TRINITY_DN145744_c4_g2	47.71	39.36	30.27	27.22	31.53	15.38	33.72	41.82	16.49	38.09	39.02	21.04
TRINITY_DN142915_c1_g1	17.09	19.49	12.78	14.79	14.82	16.64	22.13	18.09	21.42	17.84	25.24	13.61
TRINITY_DN141228_c2_g2	14.74	10.94	6.36	34.27	38.58	12.41	10.57	18.34	6.06	25.46	26.22	14.14
TRINITY_DN135015_c1_g2	12.43	11.66	5.38	9.49	8.5	2.94	8.43	9	5.23	6.32	10.81	5.83
TRINITY_DN144953_c3_g1	37.07	40.13	34.17	33	29.85	32.96	94.33	105.58	32.97	27.2	70.48	38.02
TRINITY_DN132423_c7_g1	11.86	12.38	8.1	8.68	8.85	9.48	16.21	16.53	7.42	15.11	16.92	9.13
TRINITY_DN135232_c4_g2	30.28	20.9	13.42	18.44	17.2	35.09	29.64	26.15	10.68	17.07	19.03	10.27
TRINITY_DN138638_c6_g1	22.91	22.25	17.71	18.59	16.64	19.24	25.08	25.89	17.9	25.62	28.81	15.55
TRINITY_DN139029_c2_g1	33.2	33.65	16.02	14.95	15.54	6.58	20.78	17.31	14.45	13.14	27.55	14.87
TRINITY_DN123282_c9_g2	226.72	191.61	116.26	82.43	92.64	74.1	296.98	293.77	132.86	176.61	176.16	95.12
TRINITY_DN136305_c0_g1	16.83	15.78	18.2	11.79	8.87	11.49	17.41	18.44	14.2	23.38	23.5	12.69
TRINITY_DN129618_c0_g1	55.65	55.37	76.48	52.8	39.93	26.39	57.39	65.25	33.37	59.78	58.56	31.63
TRINITY_DN134739_c2_g1	16.37	12.24	15.54	37.37	35.59	12.11	10.12	8.91	7.19	9.13	15.88	8.58
TRINITY_DN141703_c2_g1	264.29	233.39	297.79	189.53	145.66	356.8	123.56	154.57	149.93	206.86	137.8	74.49
TRINITY_DN126482_c0_g2	81.02	75.39	74.89	25.49	21.1	48.41	134.75	112.95	87.82	81.27	98.69	53.35
TRINITY_DN147363_c5_g1	25.5	31.18	22.58	18.01	17.02	5.97	31.43	30.48	23.48	21.53	34.42	18.61
TRINITY_DN111291_c3_g3	3.06	1.95	2.8	13.57	6.06	10.04	9.76	7.9	6.5	10.02	11.67	6.31
TRINITY_DN155022_c5_g1	13.86	15.52	9.18	10.5	12.78	5.62	22.18	29.41	9.06	13.85	23.06	12.47
TRINITY_DN148712_c3_g1	63.26	53.86	27.29	39.95	29.96	22.77	61.74	74.39	35.83	74.73	96.14	52.01
TRINITY_DN137443_c2_g2	25.15	22.86	9.05	19.6	19.1	10.38	16.2	16.93	16.72	18.04	20.31	10.99
TRINITY_DN140382_c1_g1	76.63	82.07	71.95	25.24	18.81	29.38	94.1	95.21	73.85	62.45	111.32	60.24
TRINITY_DN133893_c2_g1	39.47	34.8	38.77	19.02	18.55	22.52	39	30.59	37.03	36.05	43.74	23.67
TRINITY_DN138500_c2_g3	11.62	9.66	13.9	13.98	11.42	19.29	8.61	8.2	7.73	6.85	15	8.12
TRINITY_DN128086_c3_g1	89.24	80.47	76.7	49.43	50.76	33.42	69.07	72.56	43.83	63.92	66.26	35.87
TRINITY_DN117008_c4_g1	45.01	32.89	22.1	40.43	32.1	36.82	61.44	134.51	58.13	100.95	144.34	78.14
TRINITY_DN141243_c3_g1	47.37	56.51	25.63	36.62	37.75	24.75	48.36	35.5	31	32.52	34.09	18.46
TRINITY_DN152485_c4_g2	20.94	17.17	11.46	1.63	1.81	4.17	22.4	22.82	8.68	17.52	11.67	6.32
TRINITY_DN148539_c4_g1	25.95	24.72	9.91	22.81	18.35	13.53	34.12	36.21	25.27	17.23	29.94	16.22
TRINITY_DN154793_c0_g1	22.15	18.29	12.86	29.3	35.24	10.89	19.03	24.01	13.8	23.36	27.3	14.79
TRINITY_DN132299_c2_g3	2.07	1.78	0.68	0.4	0.71	0.5	4.11	3.42	1.69	3.39	2.27	1.23
TRINITY_DN148770_c3_g1	23.12	21.98	13.23	16.65	16.53	9.21	27.51	27.5	13.24	24.23	28.25	15.31
TRINITY_DN149016_c0_g2	69.37	68.38	52.96	24.51	27.41	38.56	69.46	74.19	60	49.5	72.74	39.43
TRINITY_DN152200_c1_g1	0.65	1.77	0.82	0.7	0.73	0.3	1.9	1.97	0.64	2.71	3.56	1.93
TRINITY_DN125335_c2_g3	11.64	6.08	16.02	7.07	12.32	15.37	18.24	18.16	14.82	10.52	18.02	9.77
TRINITY_DN112812_c1_g2	7.38	7.66	12.25	6.28	6.84	18.03	9.33	12.79	7.42	11.31	7.21	3.91
TRINITY_DN131688_c7_g1	19.08	21.03	25.68	9.05	6.57	14.64	23.35	17.48	10.75	15.55	18.2	9.87
TRINITY_DN132207_c5_g1	24.39	26.1	27.54	6.3	12.32	12.34	37.27	49.92	52.22	75.84	55.35	30.02
TRINITY_DN126103_c1_g1	61.64	56.58	35.47	36.6	35.36	20.54	50.72	58.04	33.94	51.37	63.14	34.27
TRINITY_DN140340_c0_g2	23.7	21.52	16.61	8.33	5.85	12.16	23.11	16.93	11	17.09	30.71	16.67
TRINITY_DN125973_c1_g2	13.85	16.53	20.76	8.15	7.14	17.46	19.27	20.56	16.65	23.07	25.53	13.86
TRINITY_DN113412_c0_g1	21.67	23.59	12.88	12.35	15.71	8.19	23.63	27.46	15.77	19.04	25.4	13.79
TRINITY_DN139144_c0_g1	22.14	16.54	12.98	4.07	4.72	7.9	17.91	16.3	13.83	28.09	26.4	14.34
TRINITY_DN147717_c1_g1	44.5	45.64	50.37	34.19	32.92	33.16	39.57	39.53	22.1	30.92	27.67	15.03
TRINITY_DN151006_c0_g1	46.37	30.33	24.7	13.4	15.79	21.05	41.64	47.3	18.03	39.85	49.41	26.84
TRINITY_DN123040_c1_g5	9.2	8.44	4.04	5.85	6.63	3.73	7.82	9.15	5.89	9.97	15.22	8.27
TRINITY_DN138045_c3_g2	113.26	106.55	65.7	71.16	69.51	68.94	70.41	78.4	64.73	67.87	103.93	56.52
TRINITY_DN144323_c2_g1	2.02	4.26	2.01	1.54	2.43	4.04	2.52	3.34	2.29	1.19	0.68	0.37
TRINITY_DN153462_c2_g1	5.79	6.33	4.07	0.73	1.11	1.33	9.29	8.91	3.11	13.91	9.52	5.18
TRINITY_DN143333_c2_g1	4.95	3.89	4.74	0.58	0.94	1.39	6.14	8.24	4.63	7.26	6.43	3.5
TRINITY_DN153859_c0_g1	91.55	89.07	55.77	65.87	76.34	62.35	72.3	75.42	59.31	106.14	91.24	49.67
TRINITY_DN131244_c2_g1	2.08	1.27	2.34	1.29	0.96	2.08	2.33	2.43	4.57	3.71	2.59	1.41
TRINITY_DN154987_c4_g1	122.04	102.92	58.16	134.15	141.75	65.49	101.96	84.56	48.44	47.81	97.86	53.28
TRINITY_DN128403_c2_g3	2.65	3.01	3.18	1.35	2.09	2.3	2.87	3.35	2.1	5.74	5.73	3.12
TRINITY_DN131641_c3_g1	74.54	68.47	33.03	10.9	11.21	18.05	96.16	82.36	39.9	79.11	62.63	34.11
TRINITY_DN149193_c1_g1	4.72	6.37	7.97	2.37	2.37	5.65	12.5	14.09	5.97	10.93	11.84	6.45
TRINITY_DN139704_c8_g2	17.72	19.32	15.4	25.17	22.21	16.08	13.26	14.34	10.03	9.88	17.39	9.48
TRINITY_DN147775_c4_g2	19.95	18.26	16.08	16.98	18.48	10.98	29.75	31.95	14.3	22.58	25.61	13.97
TRINITY_DN146589_c1_g2	19.62	14.01	6.56	33.44	34.96	16.98	16.85	17.26	7.92	19.47	23.14	12.63
TRINITY_DN147243_c0_g1	39.4	40.77	33.52	35.46	31.01	33.28	34.3	32.74	20.63	20.53	30.1	16.43
TRINITY_DN142941_c6_g1	2.12	1.26	2.13	6.91	10.92	3.7	2.87	3.27	3.58	5.23	4.03	2.2
TRINITY_DN118237_c9_g1	374.68	211.91	114.64	60.69	34.94	34.92	160.99	293.93	218.44	279.08	386.99	211.38
TRINITY_DN137207_c1_g1	88.16	72.54	46.53	30.58	34.12	44.13	151.11	141.56	103.23	166.68	117.61	64.25
TRINITY_DN143807_c2_g2	42.76	42.75	16.17	52.46	43.13	22.17	25	24.28	19.37	27.76	44.9	24.53
TRINITY_DN150930_c3_g1	27.63	28.6	20.6	20.76	21.65	10.78	52.37	35.35	22.03	14.12	18.32	10.01
TRINITY_DN131217_c0_g1	7.75	10.66	3.3	3.05	2.46	5.15	4.51	5.33	7.1	5.28	11.09	6.06
TRINITY_DN150646_c1_g1	10	11.42	5.82	14.05	8.61	20.23	13.86	13.03	7.68	8.22	11.62	6.35
TRINITY_DN152673_c4_g1	49.56	68.41	42.55	45.67	48.01	21.88	62.15	74.4	43.38	55.6	73.52	40.18
TRINITY_DN118900_c1_g1	4.71	4.39	5.69	3.53	3.2	5.14	5.02	5.89	2.77	3.35	4.19	2.29
TRINITY_DN148573_c2_g1	66.1	57.55	21.7	46.14	49.19	29.44	57.68	65.11	40.74	67.75	81.1	44.33
TRINITY_DN121707_c3_g1	2.11	1.9	1.78	0.88	0.62	0.45	1.36	1.6	1.41	0.95	1.28	0.7
TRINITY_DN151628_c1_g4	35.67	43.79	13.71	32.72	34.9	11.95	24.53	25.04	19.1	29.04	30.37	16.62
TRINITY_DN154021_c8_g2	117.63	107.21	290.19	103.6	69.99	40.61	157.14	138.85	106.56	97.55	140.67	77.07
TRINITY_DN154510_c5_g2	24.22	25.23	23.93	35.86	17.03	16.13	39.53	30.06	16.98	25.86	30.97	16.97
TRINITY_DN140469_c3_g1	81.67	85.63	46.3	59.1	58.4	36.6	86.85	72.32	50.61	37.13	56.8	31.13
TRINITY_DN149917_c2_g1	15.61	20.62	9.61	6.49	7.11	11.04	16.62	21.44	9.43	19.76	29.82	16.35
TRINITY_DN144793_c3_g2	12.92	9.73	8.45	5.6	11.44	4.95	9.53	13.59	9.43	10.52	14.26	7.82
TRINITY_DN127001_c4_g1	91.52	74.8	47.98	41.81	44.54	28.76	60.8	54.51	41.1	73	81.52	44.71
TRINITY_DN138764_c1_g1	73.42	71.26	30.88	30.86	30.52	16.47	58.98	50.57	20.81	52.06	62.13	34.08
TRINITY_DN154724_c5_g1	44.67	46.8	32.75	33.61	41.8	34.34	65.02	34.53	27.22	35.38	55.11	30.24
TRINITY_DN130521_c5_g3	2.26	0.77	1.39	4.78	1.77	2.57	2.3	2.1	2.31	5.4	3.59	1.97
TRINITY_DN134697_c9_g2	4.07	5.19	8.59	70.85	50.77	29.02	15.51	13.68	19.57	13.71	14.14	7.76
TRINITY_DN133317_c9_g1	12.87	11.27	5.69	13.4	12.09	6.29	14.75	15.86	8.99	15.7	14.74	8.09
TRINITY_DN124859_c5_g1	7.1	7.63	4.51	9.74	8.99	10.25	6.78	10.17	5.26	9.05	9.71	5.33
TRINITY_DN146576_c1_g4	12.45	13.79	7.7	6.95	6.95	2.69	18.23	18.66	13.56	22.74	29.62	16.26
TRINITY_DN154348_c3_g1	56.48	45.43	17.79	19.97	19.23	8.09	32.87	32.34	20.89	24.22	42.46	23.31
TRINITY_DN136051_c1_g1	15.89	15.15	12.56	5.67	6.71	5.21	14.02	13.8	6.87	15.11	13.86	7.61
TRINITY_DN127006_c4_g1	1.96	1.9	1.65	1.76	2.69	0.94	5.77	5.55	2.98	3.52	6.3	3.46
TRINITY_DN154849_c2_g1	44.36	36.19	24.77	41.55	60.42	64.37	10.67	11.65	29.62	3.84	4.46	2.45
TRINITY_DN149680_c1_g1	80.36	61.61	28.15	66.9	68.42	28.55	39.53	37.19	20.66	29.37	45.27	24.88
TRINITY_DN152054_c1_g1	184.06	188.81	115.81	59.95	68.93	92.21	208.79	179.62	121.13	145.08	190.21	104.55
TRINITY_DN149659_c0_g1	70.2	71.82	54.24	73.18	75.77	75.83	44.79	48.38	41.88	49.95	84.82	46.65
TRINITY_DN140448_c2_g1	2.06	2.1	1.54	1.38	2.44	1.58	2.81	2.31	1.33	3.3	2.8	1.54
TRINITY_DN148828_c0_g3	6.38	6.24	3.55	3.11	2.9	1.88	7.63	7.43	5.9	10.25	12.2	6.71
TRINITY_DN134545_c3_g2	45.3	51	29.93	35.74	40.19	21.64	58.58	58.04	33.33	42.91	40.49	22.27
TRINITY_DN137815_c6_g1	58.79	49.09	26.86	52.15	52.51	28.94	47.16	50.92	26.67	45.99	56.84	31.27
TRINITY_DN117135_c8_g2	5.64	4.46	4.84	6.39	3.95	5.9	6.9	7.83	4.65	11.29	7.05	3.88
TRINITY_DN120205_c3_g1	3.96	2.47	2.77	2.16	1.11	1.34	1.2	0.96	0.57	1.28	2.38	1.31
TRINITY_DN148828_c0_g2	3.9	4.65	2.79	1.59	1.74	1.67	8.45	6.4	3.05	6.26	6.72	3.7
TRINITY_DN151725_c1_g1	5.64	8.23	4.63	4.14	8.51	9.44	18.88	22.85	7.31	13.9	14.22	7.83
TRINITY_DN145149_c1_g3	2.13	1.29	1.64	2.64	1.08	0.95	1.59	2.35	1.34	1.21	1.58	0.87
TRINITY_DN153376_c2_g1	13.7	8.66	8.46	15.16	15.13	8.57	7.01	11.4	6.16	7.22	6.1	3.36
TRINITY_DN126968_c1_g1	23.59	23.21	18.7	13.68	10.74	22.89	21.76	26.22	16.96	27.65	25.54	14.07
TRINITY_DN154074_c10_g1	12.75	14.54	6.21	56.46	26.89	30.67	17.37	14.61	5.53	19.5	14.37	7.92
TRINITY_DN137666_c1_g1	43.76	38.25	18.62	17.55	18.91	6.55	45.33	46.13	25.35	35.69	51.68	28.5
TRINITY_DN146635_c0_g1	4.5	7.52	12.07	6.37	3.81	8.77	20.54	16.5	9.09	14.28	13.85	7.64
TRINITY_DN148098_c0_g1	23.13	27.09	21.21	45.15	46.2	14.58	19.35	20.4	18.37	45.42	25.41	14.02
TRINITY_DN138706_c5_g2	11.86	12.78	9.28	4.57	4.34	11.51	21.76	25.18	12.11	20.08	13.32	7.35
TRINITY_DN133500_c4_g3	0.4	0.61	0.48	0.07	0.13	0.05	1.93	3.26	1.45	5.74	3.28	1.81
TRINITY_DN120381_c8_g2	1513.6	1356.72	638.24	1135.08	1152.71	513.54	1543.31	1696.72	1185.82	1964.8	2347.61	1295.49
TRINITY_DN127643_c3_g1	2.9	1.76	2.24	3.79	2.44	6.77	3.27	3.93	3.84	3.01	4.24	2.34
TRINITY_DN151282_c2_g1	181.02	209.7	105.17	200.82	191.55	80.37	58.59	55.51	58.52	55.39	102.19	56.4
TRINITY_DN138703_c0_g1	44.74	54.57	39.45	24.95	26.51	66.41	50.66	50.96	58.25	67.86	61.23	33.81
TRINITY_DN131873_c0_g1	45.89	38.28	26.25	59.58	53.89	26.14	25.52	21.92	13.03	19.12	22.42	12.38
TRINITY_DN136307_c3_g1	137.69	101.35	62.59	53.21	51.8	37.1	84.44	79.57	70.23	87.23	103.94	57.4
TRINITY_DN145217_c2_g1	4.89	8.28	5.78	0.65	0.53	0.91	3.76	4.31	5.53	13.45	12.09	6.68
TRINITY_DN153759_c2_g1	53.8	55.78	25.07	59.98	61.4	63.66	49.69	57.16	33.91	68.61	60.62	33.5
TRINITY_DN146800_c1_g3	10.91	11.42	15.69	15.81	17.93	35.47	17.45	22.46	14.88	20.13	21.76	12.03
TRINITY_DN155440_c15_g1	13.12	14.35	11.49	5.96	7.43	8.75	16.66	16.3	8.42	21.53	18.16	10.04
TRINITY_DN133209_c3_g1	0.16	0.15	0.16	0.38	0.45	0.45	0.12	0.36	0.25	0.33	0.85	0.47
TRINITY_DN128847_c6_g1	29.21	25.07	31.94	35.23	31.25	56.5	36.17	41.1	29.86	32.17	41.99	23.22
TRINITY_DN129374_c3_g2	30.14	24.67	28.38	24.57	27.36	44.4	24.46	28.22	43.82	34.09	38.6	21.35
TRINITY_DN145354_c0_g1	5.54	4.44	7.3	3.3	3.69	3.44	4.21	5.74	4.16	5.55	10.32	5.71
TRINITY_DN154263_c8_g1	13.89	13.59	11.58	37.63	38.53	15.3	21.02	18.47	20.46	36.92	53.84	29.79
TRINITY_DN136083_c4_g1	6.66	5.1	4.69	3.32	4.44	3.68	11.25	8.78	6.86	11.22	13.59	7.52
TRINITY_DN137764_c2_g1	27.35	24.46	20.15	8.91	9.55	11.98	32.38	35.8	12.86	26.07	27.45	15.2
TRINITY_DN142134_c3_g2	201.38	192.3	192.86	76.5	80.75	103.26	158.04	197.25	117.42	122.47	137.42	76.11
TRINITY_DN126079_c2_g1	24.56	22.12	20.92	34.13	27.38	12.29	23.04	22.6	11.83	22.4	26.36	14.61
TRINITY_DN117126_c2_g1	42.09	33.3	67.47	42.83	42.88	24.8	15.54	8.51	9.47	9.27	20.06	11.12
TRINITY_DN152419_c2_g2	62.38	43.1	25.18	26.5	24.55	27.13	39.77	58.13	22.15	55.79	54.95	30.47
TRINITY_DN149579_c3_g1	37.91	39.64	24.9	13.59	13.04	4.17	26.61	22.11	14.76	25.36	39.92	22.14
TRINITY_DN152505_c2_g1	34.46	32.83	16.12	45.89	51.62	19.57	34.35	32.62	18.97	28.4	29.48	16.35
TRINITY_DN126558_c3_g3	127.97	91.53	49.4	47.29	45.25	69.29	63.67	77.54	54.76	75.5	64.41	35.73
TRINITY_DN141197_c4_g2	9.24	7.33	5.48	16.28	13.08	10.45	9.93	10.69	3.66	14.56	9.46	5.25
TRINITY_DN136404_c0_g1	12.41	13.85	7.71	4.83	4.6	12.1	21.3	18.24	13.68	17.8	18.09	10.04
TRINITY_DN154815_c3_g1	65.38	59.57	28.09	46.65	50.55	19.86	48.62	45.26	20.64	26.95	40.31	22.38
TRINITY_DN120697_c5_g5	17.21	16.89	13.78	9.18	8.68	16.87	10.7	10.99	12.18	11.92	13.61	7.56
TRINITY_DN153275_c2_g1	3.44	3.22	6.94	2.1	1.41	3.36	6.14	7.03	2.76	4.85	8.51	4.73
TRINITY_DN142027_c1_g1	31.58	25.6	45.72	20.55	19.4	34.16	26.12	30.79	26.95	16.29	23.98	13.33
TRINITY_DN137433_c1_g1	52.83	56.61	28	27.18	32.05	22.51	31.54	34.7	30.5	46.06	49.92	27.75
TRINITY_DN147710_c0_g2	144.34	170.74	106.43	119.01	122.63	90.21	61.3	53.17	106.29	104.08	141.72	78.8
TRINITY_DN127042_c4_g4	2	1.27	1.1	0.53	0.5	1.38	2.29	4.08	1.51	3.63	2.14	1.19
TRINITY_DN153328_c4_g6	7.77	6.11	3.81	3.89	4.52	1.93	7.95	7.85	4.46	10.71	10.77	5.99
TRINITY_DN123259_c3_g1	32.07	28.51	29.71	31.76	21.78	49.35	27.24	28.98	16.37	26.97	32.45	18.05
TRINITY_DN147553_c1_g2	6.78	8.06	11.35	4.03	4.66	5.32	13.53	11.56	13.95	14.27	11.72	6.52
TRINITY_DN139312_c0_g1	9.26	8.14	4.9	6.72	6.03	2.18	8.14	6.9	3.84	5.88	5.86	3.26
TRINITY_DN118146_c1_g1	15.42	16.42	12.9	7.87	9.78	4.39	23.79	23.2	14.33	16.3	18.73	10.42
TRINITY_DN127982_c0_g2	17.31	9.28	11.59	12.19	13.63	12.83	12.59	10.98	7.39	4.13	3.99	2.22
TRINITY_DN147556_c5_g2	7.21	7.4	5.33	1.61	1.29	1.64	14.78	12.86	7.63	8.39	7.87	4.38
TRINITY_DN152689_c6_g1	13.15	10.86	6.7	14.28	11.46	9.66	11.79	10.7	11.02	9.95	19.87	11.06
TRINITY_DN152005_c1_g2	110.54	118.84	59.23	56.75	49.66	51.16	95.51	109.17	89.87	64.49	104.76	58.32
TRINITY_DN148284_c1_g1	54.64	55.37	33.8	34.38	35.45	14.21	40.86	30.9	26.3	13.5	28.86	16.07
TRINITY_DN139015_c1_g6	22.03	19.31	25.69	34.22	36.61	38.33	37.43	27.65	15.84	18.29	11.87	6.61
TRINITY_DN136451_c1_g2	83.59	79.15	49.47	82.95	77.32	48.68	40.31	37.5	48.97	57.09	49.36	27.49
TRINITY_DN129218_c1_g2	835.48	851.04	494.56	478.94	486.3	408.38	426.55	342.99	254.6	245.3	195.35	108.85
TRINITY_DN148372_c8_g2	7.36	6.39	9.77	2.43	3.89	4.62	5.92	12	6.54	6.09	6.64	3.7
TRINITY_DN121324_c5_g1	127.27	151.28	106.36	60.06	65.08	49.25	181.55	162.89	116.38	106.18	158.96	88.58
TRINITY_DN128198_c1_g3	5.52	9.22	10.73	2.38	1.77	3.22	9.8	4.53	3.55	7.2	10.21	5.69
TRINITY_DN151514_c1_g1	3.08	3.82	6.78	15.8	15.4	21.39	5.26	2.4	4.25	2.85	6.37	3.55
TRINITY_DN153154_c3_g1	10.34	11.76	5.3	5.64	6.71	13.71	13.94	18.48	9.14	16.54	14.42	8.04
TRINITY_DN128048_c2_g2	67.29	35.51	50.19	48.3	53.88	30.38	18.71	28.16	31.17	40.7	50.67	28.26
TRINITY_DN123662_c4_g1	214.54	217.3	362.03	241.76	205.78	273.69	176.01	190.36	165.04	208.06	198.98	111.02
TRINITY_DN102165_c0_g1	22.21	18.14	14.69	32.91	29.67	12.22	19.38	11.43	6.72	12.86	12.83	7.16
TRINITY_DN132821_c7_g1	32.55	28.93	26.42	28.07	24.02	23.46	31.18	24.78	28.2	14.7	28.15	15.71
TRINITY_DN113704_c6_g1	18.06	24.43	8.11	22.38	18.86	8.76	28.32	31.2	21.33	84.75	51.87	28.96
TRINITY_DN113631_c3_g2	1.57	2.26	2.85	2.71	1.67	4.7	5.81	6.11	4.05	5.49	9.33	5.21
TRINITY_DN148140_c0_g1	9.54	4.64	11.5	0.39	1.13	0.36	16.4	17.04	11.52	9.06	10.44	5.83
TRINITY_DN135953_c2_g2	33.43	33.85	40	20.74	20.65	9.29	37.42	31.68	24.87	41.65	43.53	24.31
TRINITY_DN139971_c0_g1	105.51	98.36	72.21	77.25	67.79	32.31	74.69	55.28	25.65	26.94	46.5	25.97
TRINITY_DN135962_c1_g2	1.68	1.44	2.86	8.69	6.95	3.8	6.98	7.23	2.55	5.8	5.46	3.05
TRINITY_DN147489_c2_g1	10.18	11.03	8.85	9.68	9.35	15.74	15.64	28.99	15.35	15.61	18.49	10.33
TRINITY_DN113803_c2_g1	107.43	94.38	97.19	273.05	261.88	122.97	34.92	42.17	46.56	37.98	47.96	26.8
TRINITY_DN136645_c8_g1	15.94	17.65	12.5	10.09	7.35	8.03	15.5	20.35	12.31	17.47	19.11	10.68
TRINITY_DN144486_c2_g1	72.09	65.25	55.57	40.82	45.6	96.07	62.31	70.92	75.44	51.59	79.76	44.6
TRINITY_DN126661_c15_g1	21.99	21.76	14.67	29.97	28.33	13.27	17.86	16.35	15.32	9.13	7.6	4.25
TRINITY_DN127034_c0_g2	12.02	8.64	7.04	24.2	23.65	9.52	11.35	10.96	6	16.61	13.34	7.46
TRINITY_DN140615_c7_g1	14.62	7.77	4.52	1.13	0.48	1.15	7.38	13	4.1	19.02	19.15	10.71
TRINITY_DN154317_c9_g4	111.83	99.31	81.67	31.73	23.38	26.52	71.9	93.42	92.62	151.91	172.49	96.47
TRINITY_DN147214_c0_g2	7.12	4.84	3.41	1.08	1.52	2.3	4.66	6.32	4.38	9.84	7.49	4.19
TRINITY_DN139967_c1_g1	6.17	5.03	2.1	1.71	1.36	1.31	7.92	7.57	2.45	4.39	5.47	3.06
TRINITY_DN134787_c0_g2	7.76	3.86	9.34	7.07	9.25	10.79	6.74	10.71	7.75	10.13	10.6	5.93
TRINITY_DN136847_c0_g2	9.27	8.29	4.78	3.99	4.62	4.89	18.75	16.31	7.82	17.55	17.55	9.82
TRINITY_DN144743_c0_g4	5.41	5.05	7.98	8.88	8.97	9.62	13.87	20.53	6.79	14.9	9.15	5.12
TRINITY_DN135657_c1_g1	99.7	88.57	88.23	68.08	69.83	46.5	57.55	66.57	45.53	45.66	73.6	41.19
TRINITY_DN129733_c3_g1	26.02	23.75	14.1	6.15	7.15	18.25	38.82	33.82	13.45	23.55	24.62	13.78
TRINITY_DN128428_c4_g1	6.99	7.33	14.95	4.83	5.39	12.8	16.25	22.67	10.33	19.39	19.24	10.77
TRINITY_DN132258_c1_g4	10.65	10.01	4.97	3.98	5.91	4.45	9.29	12.71	10.23	15.32	14.09	7.89
TRINITY_DN117852_c0_g1	0.67	1.2	0.95	3.74	4.63	3.33	1.28	1.51	0.63	1.24	1.25	0.7
TRINITY_DN149567_c2_g2	222.84	218.97	81.38	295.69	284.79	98.03	133.34	115.24	96.72	83.82	150.37	84.22
TRINITY_DN137710_c2_g4	4.06	4.18	3.57	2.07	2.1	1.75	8.52	10.89	6.16	8.53	8.82	4.94
TRINITY_DN143656_c4_g1	30.6	28.89	15.77	11.64	11.29	12.59	19.18	25.93	10.74	24.16	28.58	16.01
TRINITY_DN128423_c7_g1	3.86	2.51	2.2	0.45	0.75	0.41	5.98	6.58	5.01	5.98	13.44	7.53
TRINITY_DN116461_c0_g1	15.05	12.2	20.12	30.99	31.02	11.01	26.9	19.16	11.74	16.14	14.01	7.85
TRINITY_DN133510_c5_g1	205.8	214.48	163	411.55	366.81	211.83	74.52	91.57	142.02	7.93	12.58	7.05
TRINITY_DN121880_c2_g4	25.17	18.32	15.86	8.86	9.25	5.59	19.92	19.1	13.74	20.49	40.45	22.67
TRINITY_DN139499_c0_g2	11.11	12.89	12.33	14.02	14.27	18.32	19.83	17.67	9.86	11.37	15.77	8.84
TRINITY_DN129774_c4_g4	81.9	75.51	102.26	48.56	42.13	78.67	83.15	88.79	70.37	98.1	93.52	52.43
TRINITY_DN137102_c1_g1	3.99	3.89	1.37	5.77	4.46	6.84	5.02	5.71	9.53	4.86	6.83	3.83
TRINITY_DN123122_c8_g1	91.73	51.87	30.48	43.24	44.2	60.01	33.98	50.96	46.74	54.6	94.09	52.77
TRINITY_DN121918_c10_g3	5.02	5.85	2.73	5.55	3.87	2.33	4.44	5.47	3.89	6.28	7.88	4.42
TRINITY_DN149394_c1_g1	40.76	40.2	15.29	26.97	29.01	13.07	34.96	35.38	17.11	36.61	34.15	19.16
TRINITY_DN149553_c2_g1	8.6	8.79	6.35	22.46	10.11	7.9	5.14	7.29	5.43	8.23	9.82	5.51
TRINITY_DN123563_c3_g1	33.91	34.03	22.91	38.76	32.53	22.37	44.35	43.39	23.58	43.69	43.91	24.64
TRINITY_DN136669_c1_g2	153.01	169.11	232.78	90.91	93.72	106.66	151.47	164.44	128.23	121.91	195.13	109.5
TRINITY_DN152599_c2_g1	3.97	4.11	4.63	5.66	6.79	2.62	6.21	6.39	6.92	16.97	15.43	8.66
TRINITY_DN148144_c4_g3	2.94	3.03	2.46	2.04	1.19	1.79	5.21	5.29	3.15	1.4	3.51	1.97
TRINITY_DN154442_c3_g1	32.22	38.01	25.41	10.91	9.84	21.61	39.1	43.99	26.43	36.66	45.54	25.56
TRINITY_DN130763_c6_g3	16.73	18.57	18.34	19.03	16.45	31.91	16.37	19.03	14.4	14.55	21.82	12.25
TRINITY_DN118379_c0_g1	97.32	87.46	106.84	44.73	40.63	59.24	94.45	84.02	83.85	197.68	130.04	73.04
TRINITY_DN149672_c1_g1	44.45	35.23	25.3	35.56	37.69	15.87	19.17	24.95	25	24.19	27.4	15.39
TRINITY_DN127927_c0_g1	23.65	17.5	11.62	12.81	10.09	11.13	10.56	8.97	15.64	15.53	8.65	4.86
TRINITY_DN133806_c4_g1	52.22	47.9	24.77	54.99	40.11	26.65	47.25	41.57	37.55	36.84	37.75	21.21
TRINITY_DN149740_c1_g4	25.4	25.14	27.15	17.53	18.63	18.53	24.24	24.19	17.22	29.19	26.92	15.13
TRINITY_DN143883_c0_g1	7.3	6.73	2.61	5.63	6.99	2.12	9.05	10.16	3.52	3	7.01	3.94
TRINITY_DN135933_c3_g1	2.72	3.44	1.81	0.5	0.79	1.02	6.91	5.3	4.5	7.04	7.47	4.2
TRINITY_DN152813_c1_g2	2.15	2.35	1.3	1.47	1.58	2.47	1.28	1.07	1.33	1.12	1.76	0.99
TRINITY_DN126804_c0_g1	1.23	1.21	0.49	0.34	0.35	0.27	0.72	0.38	0.42	0.31	0.64	0.36
TRINITY_DN135315_c0_g2	14.33	17.64	16.23	7.21	8.48	7.28	45.18	42.74	37.49	33.29	33.3	18.74
TRINITY_DN141000_c5_g1	2.26	2.05	3.77	2.58	2.04	3.45	3.42	4.18	4.65	12.44	6.77	3.81
TRINITY_DN119241_c1_g1	16.99	16.22	20.1	2.9	1.42	1.91	16.64	21.02	10.94	34.13	35.38	19.92
TRINITY_DN137598_c3_g1	123.39	104.03	79.24	32.84	30.91	39.24	65.11	80.02	81.7	96.51	120.56	67.91
TRINITY_DN130683_c1_g1	3.33	1.19	1.07	3.74	2.35	6.16	1.66	1.79	1.05	1.35	1.58	0.89
TRINITY_DN144241_c0_g2	35.58	36.42	18.95	36.61	34.38	24.48	32.65	31.7	18.76	24.37	23.75	13.38
TRINITY_DN146094_c2_g2	111.56	113.47	42.51	81.49	55.36	40.29	116.39	108.95	53.63	98.87	114.79	64.68
TRINITY_DN133062_c0_g1	113.79	122.5	42.88	41.8	43.52	66.66	172	149.08	92.24	80.23	90.91	51.23
TRINITY_DN148503_c3_g1	9.1	8.72	5.02	4.61	4.32	2.85	7.69	7.94	5.19	7.53	8.25	4.65
TRINITY_DN134416_c3_g1	29.52	22.27	14.98	31.83	27.61	18.44	30.27	33.07	20.45	15.5	32.51	18.33
TRINITY_DN137484_c1_g1	113.8	105.64	35.35	51.44	53.75	70.96	61.13	77.93	46.14	63.77	70.57	39.79
TRINITY_DN148749_c5_g1	99.36	103.19	48.58	45.13	47.03	17.74	65.92	62.07	31.26	45.65	57.19	32.25
TRINITY_DN144127_c2_g2	66.66	71.62	56.16	38.36	38.51	43.58	76.61	65.48	41.07	47.23	52.93	29.85
TRINITY_DN114845_c0_g1	27	21.19	48.11	18.98	19.4	33.79	17.53	15.75	18.93	13.45	20.71	11.68
TRINITY_DN146235_c4_g1	33.97	38.15	12.02	37.95	38.7	15.55	23.37	33.76	15	35.31	30.55	17.23
TRINITY_DN152634_c0_g1	50.18	65.45	25.15	22.47	18.93	18.98	45.36	52.01	24.63	37.18	49.83	28.11
TRINITY_DN144273_c1_g3	144.93	122.62	73.13	86.27	72.85	120.12	85.86	83.95	90.3	58.32	85.61	48.3
TRINITY_DN117426_c1_g6	127.15	125.37	126.92	64.62	54.58	105.13	175.12	161.41	108.25	199.17	151.91	85.71
TRINITY_DN138638_c6_g4	43.54	41.83	32.13	25.55	25.24	10.36	30.47	34.56	24.66	59.12	49.07	27.69
TRINITY_DN149060_c0_g2	22.18	20.66	42.68	7.83	9.68	7.75	34.78	53.96	56.9	24.39	55.89	31.54
TRINITY_DN129334_c8_g1	68.31	57.9	29.15	32.98	37.27	25.79	53.34	60.2	27.66	45.79	55.56	31.36
TRINITY_DN149019_c4_g1	13.13	14.05	16.29	31.27	26.3	14.12	7.28	6.41	7	11.23	18.39	10.38
TRINITY_DN138438_c2_g1	14.14	11.3	11.08	10.95	10.89	17.69	12.56	14.97	13.72	10.84	15.98	9.02
TRINITY_DN140465_c5_g1	16.56	13.41	6.28	7.1	7.37	4.73	15.05	22.78	9.82	15.5	16.67	9.41
TRINITY_DN130206_c6_g3	6.9	6.65	4.97	3.09	2.92	3.27	4.11	5.79	2.93	5.29	4.34	2.45
TRINITY_DN138205_c2_g1	31.92	31.41	9.84	34.73	33.48	13.05	20.27	20.09	13.17	21.07	28.04	15.83
TRINITY_DN112639_c7_g1	72.02	84.42	62.92	50.1	42.52	84.64	58.97	56.95	63.53	84.77	91.75	51.8
TRINITY_DN120249_c7_g1	2.03	3.57	1.53	0.66	0.73	0.71	1.72	0.95	0.87	1.25	1.47	0.83
TRINITY_DN126863_c0_g1	6.01	5.74	8.08	1.9	2.07	3.11	12.78	10.1	7.4	21.55	13.08	7.39
TRINITY_DN148406_c3_g1	6.09	6.21	1.88	3.99	3.81	1.27	8.26	12.04	4.35	7.84	8.23	4.65
TRINITY_DN149005_c0_g1	6.2	2.68	4.23	25.01	24.56	13.05	6.07	6.42	3.98	6.52	10.69	6.04
TRINITY_DN152166_c1_g1	20.13	21.97	8.76	9.62	10.19	9.35	19.06	18.55	12.18	12.64	15.45	8.73
TRINITY_DN132509_c1_g1	12.59	9.51	3.96	1.88	1.84	2.87	15.95	16.68	6.97	24.24	15.69	8.87
TRINITY_DN148353_c2_g1	9.09	9.05	5.59	3.23	4.49	5.75	9.22	10.08	5.92	6.37	9.55	5.4
TRINITY_DN124752_c0_g1	0.68	1.06	0.78	0.74	0.67	0.85	1.13	1.67	0.72	1.27	1.68	0.95
TRINITY_DN154249_c5_g2	7.28	6.85	3.41	2.3	2.68	5.66	15.59	14.27	5.85	16.25	10.64	6.02
TRINITY_DN119458_c6_g1	86.89	80.68	65.54	36.29	36.86	11.47	73.27	68.47	40.83	27.62	66.98	37.91
TRINITY_DN141224_c2_g4	22.38	21.54	13.97	9.62	10.05	4.28	27.29	25.58	10.25	19.27	19.9	11.27
TRINITY_DN122591_c1_g2	120.75	119.6	215.28	43.45	34.78	62.3	71.39	47.84	54.06	43.55	68.56	38.83
TRINITY_DN150621_c1_g1	36.13	58.14	44.31	54.23	60.05	44.27	47.75	51.06	32.62	43.39	42.9	24.31
TRINITY_DN152548_c3_g1	135.67	112.47	53.42	55.91	55.14	20.42	122.64	89.69	70.45	84.4	128	72.56
TRINITY_DN132629_c8_g1	6.81	8.75	4.55	4.58	2.39	2.19	2.52	1	2.61	5.43	6.35	3.6
TRINITY_DN140972_c1_g2	12.54	15.09	7.96	3.03	3.18	4.77	15.08	12.77	6.42	13	14.94	8.47
TRINITY_DN153353_c4_g1	25.15	24.68	10.39	7.81	9.15	5.87	24.33	19.09	7.67	15.9	12.54	7.11
TRINITY_DN142656_c5_g1	3.69	3.7	1.46	0.64	1.03	0.53	4.18	3.83	1.65	2.07	1.34	0.76
TRINITY_DN128152_c4_g4	38.83	28.86	26.83	29.57	31.53	36.57	18.48	18.65	17.26	14.84	16.13	9.15
TRINITY_DN155220_c5_g1	7.71	6.97	4.49	3.76	1.56	2.22	7.98	5.87	5.51	8.71	10.17	5.77
TRINITY_DN118005_c2_g1	46.93	42.55	23.83	60.68	71.68	81.71	37.06	40.31	37.03	43.26	63.82	36.21
TRINITY_DN121679_c6_g2	0.33	0.23	0.28	0.25	0.19	0.18	0.17	0.44	0.14	0.49	0.37	0.21
TRINITY_DN149264_c4_g1	15.72	15.14	9.24	5.61	4.47	8.35	20.9	16.74	9.54	10.95	16.8	9.54
TRINITY_DN154897_c8_g1	122.84	121.69	76.61	108.23	112.63	58.26	87.4	70.17	56.93	45.34	81.79	46.45
TRINITY_DN148710_c0_g1	38.42	28.75	38.92	44.1	41.38	34.51	42.38	52.56	49.07	44.46	47.2	26.81
TRINITY_DN133834_c0_g1	80.64	81.02	122.43	34.16	39.73	62.57	108.53	93.51	95.29	67.35	74.75	42.46
TRINITY_DN139772_c1_g1	7.97	7.51	3.61	7.34	5.03	2.4	4.52	7.42	4.73	8.47	11.3	6.42
TRINITY_DN112624_c5_g1	3672.19	3102.85	1343.54	1711.42	1450.96	2504.51	2242.96	2506.43	2376.25	3501.89	3015.65	1713.35
TRINITY_DN154111_c3_g1	11.96	11.89	7.45	10.85	12.7	6.23	14.52	13.07	7.68	8.62	10.89	6.19
TRINITY_DN154372_c3_g1	24.13	35.05	22.46	10.39	12.65	3.93	63.37	55.25	31.49	51.42	38.21	21.72
TRINITY_DN140351_c1_g2	22.06	36.58	14.71	8	8.33	5.37	34.15	30.78	24.79	31.52	28.88	16.43
TRINITY_DN147952_c1_g1	2.17	2.61	1.32	6.14	5.56	2.27	10.48	6.54	6.36	8.35	8.56	4.87
TRINITY_DN117502_c1_g5	3.3	1.06	1.05	0.94	1.33	1.25	9.13	9.04	5.26	15.26	9.21	5.24
TRINITY_DN146192_c3_g1	17.62	14.93	13.61	16.68	18.78	15.75	22.26	22.32	16.38	34.62	28.12	16
TRINITY_DN139603_c3_g1	5.18	4.15	4.51	3.5	3.71	7.25	4.4	4.02	4.16	2.97	3.62	2.06
TRINITY_DN125904_c10_g1	0.32	0.2	0.28	0.49	0.63	0.75	0.69	0.47	0.53	1.43	1.23	0.7
TRINITY_DN129400_c2_g1	19.31	18.38	12.77	12.44	13.85	10.38	12.69	15.54	14.51	15.12	18.22	10.37
TRINITY_DN152614_c0_g1	40.45	38.74	62.71	46.01	46.44	39.25	25.19	25.23	24.96	24.01	31.73	18.06
TRINITY_DN125397_c0_g1	73.75	63.48	31.83	16.78	22.29	10.57	99.85	115.6	43.74	104.29	107.52	61.2
TRINITY_DN133190_c0_g1	2.21	2.43	2.47	0.59	0.65	1.65	4.79	5.3	1.78	3.29	3.51	2
TRINITY_DN154419_c0_g1	16.13	14.73	8.21	14.85	11.05	8.31	13.62	14.78	7.03	14.29	14.11	8.04
TRINITY_DN139424_c0_g1	1.84	1.91	1.34	0.65	0.62	1.11	2.38	6.58	4.53	4	5.65	3.22
TRINITY_DN138880_c0_g1	45.93	40.74	14.8	11.68	13.68	16.97	57.5	65.41	52.39	96.63	98.04	55.89
TRINITY_DN150217_c3_g1	186	179.51	68.81	70.13	73.8	68.08	163.22	165.42	96.52	119.76	140.15	79.91
TRINITY_DN148277_c0_g1	11.54	9.72	4.7	15.73	11.87	5.08	14.9	15.67	6.03	12.39	13.36	7.62
TRINITY_DN145711_c1_g1	9.25	9.33	4.28	5.72	2.99	1.81	9.22	11.75	5.56	14.78	12.71	7.25
TRINITY_DN145927_c3_g1	6.64	6.2	5.18	9.31	16.38	10.69	7.79	4.98	8.39	9.27	5.75	3.28
TRINITY_DN143164_c0_g1	29.99	31.83	27.96	21.44	25.19	21.27	24.59	23.66	17.74	23.34	25.61	14.61
TRINITY_DN128799_c3_g3	81.55	80.5	69.14	56.87	58.69	32.48	38.92	48.36	37.36	49.26	70.59	40.28
TRINITY_DN154425_c5_g1	26.55	18.24	13.87	11.75	7.96	12.05	26.21	20.98	16.63	16.06	26.48	15.11
TRINITY_DN119081_c1_g1	5.68	5.94	8.08	17.11	13.01	11.54	5.87	10.77	6.04	5.17	6.36	3.63
TRINITY_DN140567_c2_g2	39.76	46.67	27.16	6.93	7.19	15.18	69.28	56.54	33.21	65.35	46.2	26.37
TRINITY_DN152509_c2_g2	12.41	13.64	6.45	4.35	3.93	2.85	11.41	13.05	27.22	30.57	22.89	13.07
TRINITY_DN146583_c4_g1	50.89	37	22.05	40.23	31.2	18.6	26.88	29.21	29.23	37.98	41.37	23.63
TRINITY_DN112573_c6_g1	11.41	13.85	8.25	9.84	8.9	18.23	12.52	8.36	5.42	11.83	13.13	7.5
TRINITY_DN143912_c0_g2	28.17	23.86	14.88	20.93	16.66	11.39	31.52	35.54	17.97	21.15	26.01	14.86
TRINITY_DN142014_c1_g2	4.62	3.54	3.25	8.36	6.8	10.67	8.98	6.37	6.74	8.72	14.23	8.13
TRINITY_DN120885_c3_g1	0.46	0.44	0.24	0.49	0.35	0.18	0.37	0.31	0.38	0.89	0.56	0.32
TRINITY_DN122373_c5_g1	4.33	5.8	8.24	2.58	3.22	2.62	14.63	10.84	4.71	5.77	5.95	3.4
TRINITY_DN128934_c0_g1	25.63	31.92	36.85	22.84	27.51	27.79	14.02	11.51	9.67	3.98	4.62	2.64
TRINITY_DN142451_c1_g2	48.35	57.36	33.29	21.7	21.14	29.78	31.28	39.76	35.08	33.5	51.4	29.38
TRINITY_DN140526_c6_g1	26.54	22.1	13.47	13.4	10.92	19.34	26.32	27.78	27.63	30.97	42.68	24.41
TRINITY_DN149483_c4_g1	26.64	27.16	14.12	9.69	10.92	15.47	29.17	27.78	12.22	13.1	21.48	12.29
TRINITY_DN116040_c2_g2	44.15	53.28	32.08	80.6	74.21	28.73	44.32	43.65	29.16	56.75	50.52	28.91
TRINITY_DN140254_c0_g2	37.72	35.83	20.8	16.23	16.53	14.96	35.04	33.7	15.79	21.48	29.27	16.75
TRINITY_DN155296_c13_g1	9.04	6.93	4.87	5.15	5.43	2.81	7.12	7.72	3.42	5.93	9.89	5.66
TRINITY_DN151077_c1_g1	33.66	36.68	11.07	15.03	16.08	6.42	27.11	31.6	10.81	10.34	19.18	10.98
TRINITY_DN136494_c5_g1	25.26	33.23	27.71	25.84	27.42	12.53	14.02	12.22	10.9	14.3	23.78	13.62
TRINITY_DN142867_c2_g1	2.32	2.78	1.87	1.92	2.9	1.12	6.63	6.13	2.32	2.26	4.19	2.4
TRINITY_DN140639_c2_g1	17.64	17.28	8.42	11.08	9.68	12.35	14.84	16.88	14.9	18.95	25.17	14.42
TRINITY_DN117598_c0_g1	31.12	31.21	30.41	26.39	21.38	31.44	33.74	41.49	36.41	42.13	48.64	27.87
TRINITY_DN144284_c2_g1	42.69	43.58	40.4	36.95	37.5	28.34	34.45	34.44	25.03	18.94	23.05	13.21
TRINITY_DN140104_c0_g1	154.99	136.8	63.38	57.75	61.48	80.28	139.13	156.71	114.43	114.65	134.56	77.12
TRINITY_DN139961_c3_g2	34.87	45.67	15.17	21.76	18.74	21.47	53.67	58.88	30.79	43.15	72.39	41.5
TRINITY_DN128765_c3_g1	2	3.89	2.4	1.42	1.27	1.69	9.13	6.78	4.35	5.57	6.57	3.77
TRINITY_DN121527_c3_g2	42.38	29.88	22.92	26.19	21.29	21.78	35.5	34.56	20.82	40.5	30.52	17.52
TRINITY_DN148645_c1_g1	22.23	21.99	34.29	16.38	19.67	20.65	17.27	19.79	14.91	13.75	22.24	12.77
TRINITY_DN148728_c2_g1	23.49	19.2	15.71	16.94	17.84	12.16	30.75	31.02	11.87	19.52	21.17	12.16
TRINITY_DN139307_c2_g2	7.12	7.33	3.5	2.54	2.88	1.97	10.43	13.5	4.92	11.53	10.65	6.12
TRINITY_DN110891_c4_g1	19.9	13.68	27.92	29.1	22.46	11.63	16.28	5.79	8.98	8.05	16.53	9.5
TRINITY_DN122580_c2_g2	117.75	110.62	66.61	122.44	126.21	149.93	109.45	120.21	83.19	112.72	117.93	67.79
TRINITY_DN149790_c3_g1	52.48	62.35	56.55	49.47	51.01	72.19	61.44	56.1	48.87	59.88	46.29	26.61
TRINITY_DN146091_c0_g1	656.54	664.44	467.51	308.16	303.31	430.54	843.3	886.5	405.37	606.78	382.92	220.15
TRINITY_DN125055_c8_g1	130.42	149.56	53.64	73.42	77.55	83.23	128.62	132.39	82.88	87.32	97.75	56.2
TRINITY_DN136497_c2_g1	32.83	28.98	62.35	26.02	22.49	43.26	25.12	21.46	27.58	12.41	26.86	15.45
TRINITY_DN123066_c3_g1	19.33	15.19	22.08	10.84	11.58	7.52	33.92	62.62	63.48	41.35	38.35	22.06
TRINITY_DN134769_c1_g1	51.16	45.8	25.73	54.48	50.24	44.15	41.55	43.03	36.35	53.57	53.54	30.8
TRINITY_DN127492_c4_g1	15.62	6.75	10	10.54	10.68	12.39	10.36	15.58	6.04	9.18	6.31	3.63
TRINITY_DN134420_c4_g1	54.23	57.93	49.49	55.63	58.04	46.76	57.46	60.95	27.7	24.41	26.54	15.27
TRINITY_DN146176_c3_g2	3.08	1.81	1.58	0.53	0.83	0.77	3.2	4.48	1.47	2.84	3.91	2.25
TRINITY_DN150881_c3_g3	15.97	16.32	11.94	11.14	9.37	11.99	18.38	24.38	15.14	28.79	19.32	11.12
TRINITY_DN132397_c5_g1	11.76	16.45	8.38	20.74	21.16	14.25	12.8	17.57	19.2	15.19	16.4	9.44
TRINITY_DN110103_c0_g1	73.36	65.65	73.21	72.68	78.13	71.98	53.82	64.84	53.81	91.89	87.87	50.58
TRINITY_DN144725_c0_g3	8.1	8.62	7.96	2.92	2.93	1.66	10.53	7.22	3.8	5.73	7	4.03
TRINITY_DN155478_c12_g2	16.35	14.57	10.78	4.59	4.04	4.62	20.28	18.53	22.36	16.22	21.62	12.45
TRINITY_DN139909_c1_g2	18.16	21.42	27	11.72	10.32	14.56	22.23	26.3	23.16	44.08	41.44	23.87
TRINITY_DN133279_c6_g1	1.77	2.77	3.71	1.29	0.72	1.77	3.54	4.53	5.93	6.53	5.76	3.32
TRINITY_DN148148_c1_g5	173.08	155.7	118.04	121.67	173.05	60.17	316.59	328.93	198.32	836.64	448.95	258.86
TRINITY_DN122405_c5_g1	7.82	5.66	4.22	4.48	6.42	12.73	12.84	18.81	12.59	7.03	7.75	4.47
TRINITY_DN136810_c1_g1	7.62	5.91	9.16	6.95	8.52	14.17	13.18	9.48	8.69	22.56	16.47	9.5
TRINITY_DN138603_c1_g2	2.28	3.76	5.63	5.05	7.02	9.32	4.56	5.4	2.78	3.79	6.9	3.98
TRINITY_DN141119_c0_g1	17.79	20.99	14.14	13.8	15.89	12.42	26.88	24.04	15.4	14.01	20.09	11.59
TRINITY_DN120914_c7_g1	3.11	3.41	1.89	0.72	1.14	1.84	5.96	4.55	4.29	7.13	5.98	3.45
TRINITY_DN155171_c4_g1	1.26	0.9	0.96	2.86	3.57	2.53	2.8	3.43	1.24	0.18	0.26	0.15
TRINITY_DN136742_c2_g2	53.03	38.92	29.9	169.87	148.64	67.2	26.64	26.96	27.46	21.03	34.24	19.76
TRINITY_DN129820_c2_g1	4.26	2.66	7.48	5.44	5.67	8.73	5.21	10.48	6.34	8.07	6.48	3.74
TRINITY_DN145147_c9_g1	66.76	71.73	77.92	71.68	68.4	41.11	63.74	64.23	48.19	68.56	71.81	41.45
TRINITY_DN150535_c0_g1	46.46	41.96	73.59	53.24	59.52	21.02	74.53	53.17	28.28	30.47	44.48	25.68
TRINITY_DN124911_c3_g1	5.49	5.4	4.2	6.05	3.98	6.79	6.58	6.03	7.4	9.53	10.91	6.3
TRINITY_DN149748_c0_g2	79.86	50.77	48.25	52.32	31.45	32.45	40.71	48.71	68.48	37.85	81.4	47.01
TRINITY_DN141587_c3_g1	12.18	12.4	6.66	8.12	9.06	8.89	16.76	15.88	7.79	12.73	12.9	7.45
TRINITY_DN147271_c0_g1	95.95	81.51	29.34	119.33	137.74	53.8	84.27	96.31	46.39	83.54	116.14	67.08
TRINITY_DN150076_c6_g1	26.04	21.2	14.75	24.55	23.99	19.77	24.21	22.09	13.11	15.99	23.56	13.61
TRINITY_DN145606_c2_g1	56.19	55.49	39.27	67.32	66.29	38.43	61.56	61.44	36.77	73.24	76.3	44.08
TRINITY_DN117432_c4_g1	21.45	22.11	16.37	10.79	10.18	27.83	30.92	26.93	18.13	28.03	28.54	16.49
TRINITY_DN135753_c0_g1	37.26	31.85	17.37	31.55	29.7	55.25	28.79	29.12	16	12.58	12.98	7.5
TRINITY_DN123196_c4_g1	1.84	2.99	2.58	2.19	2.73	4.93	3.29	3.04	1.97	4.38	3.27	1.89
TRINITY_DN152258_c1_g1	7.73	6.69	12.84	19.32	11.11	19.65	2.93	3.21	6.18	3.27	8.91	5.15
TRINITY_DN151872_c2_g1	120.89	88.05	44.81	88.87	80.96	48.02	50.7	54.32	47.87	196.58	129.27	74.72
TRINITY_DN117474_c3_g1	0.45	0.21	0.18	0.28	0.48	0.42	1.37	1.67	1.84	0.22	0.64	0.37
TRINITY_DN145489_c1_g1	9.67	7.27	15.62	3.65	3.5	4.25	12.41	13.92	10.42	7.27	5.43	3.14
TRINITY_DN154349_c2_g1	18.27	9.7	8.93	3.52	2.31	5.83	9.81	10.48	9.06	8.52	15.32	8.86
TRINITY_DN142888_c0_g1	29.59	26.23	9.44	6.99	6.14	7.26	31.19	29.21	15.89	19.29	30.88	17.86
TRINITY_DN148648_c3_g1	19.67	19.25	14.8	14.64	16.48	10.43	17.7	14.86	9.35	14.12	15.68	9.07
TRINITY_DN154696_c2_g1	83.14	71.5	55.15	39.11	38.14	26.13	67.31	50.77	24.87	49.23	75.3	43.57
TRINITY_DN154467_c0_g1	82.09	86.71	90.58	163.9	149.62	54.32	36.72	41.72	34.9	44.69	55.44	32.09
TRINITY_DN143605_c1_g1	43.17	44.38	40.12	44.2	42.93	57.62	41.04	34.05	42.64	41.69	42.03	24.33
TRINITY_DN140678_c0_g1	319.59	250.14	139.9	192.06	183.89	129.48	260.49	319.21	212.2	276.19	286.66	165.95
TRINITY_DN139909_c1_g1	11.84	11.93	10.85	8.25	6.05	4.02	15.55	15.03	4.91	14.04	13.94	8.07
TRINITY_DN146216_c1_g1	19.86	19.89	9.42	24.71	22.88	13.25	16.72	17.38	12.98	15.68	19.69	11.4
TRINITY_DN142822_c0_g1	196.81	191.95	148.86	136.95	133.42	56.01	175.75	141.37	93.56	110.26	156.05	90.36
TRINITY_DN110841_c9_g1	18.18	22.68	9.78	20.21	16.44	13.09	7.01	12.59	5.7	5.61	8.53	4.94
TRINITY_DN140732_c4_g3	571.42	576.47	504.32	138.24	138.71	134.5	590.22	500.42	364.26	318.96	442.04	256.02
TRINITY_DN154907_c1_g1	16.56	15.85	41.9	9.19	10.34	16.34	27.78	25.68	17.4	19.9	18.76	10.87
TRINITY_DN144640_c4_g1	10.81	12.94	5.91	7.22	14.99	4.83	9.6	9.37	6.52	6.07	7.49	4.34
TRINITY_DN149273_c0_g1	15.46	11.08	16.51	29.11	28.23	38.57	22.04	16.24	21.39	8.81	13.34	7.73
TRINITY_DN112494_c2_g1	114.1	112.78	51.27	83.45	81.49	105.42	108.4	139.38	64.41	45.42	63.23	36.64
TRINITY_DN133595_c0_g1	2.22	2.75	4.97	0.7	1.19	1.74	4.98	4.03	4.89	2.55	3.71	2.15
TRINITY_DN115512_c0_g1	39.86	28.9	33.79	14.04	41.3	30.59	20.39	47.84	34.75	58.74	84.76	49.13
TRINITY_DN110227_c1_g1	11.03	19.84	9.65	12.61	9.34	11.3	13.6	13.38	4.96	21.62	12.42	7.2
TRINITY_DN153531_c2_g1	13.12	19.76	11.53	3.6	3.02	5.13	14.72	15.24	12.98	14.6	18.64	10.81
TRINITY_DN142254_c3_g1	14.8	13.24	6.03	33.85	38.51	13.32	12.76	13.72	9.41	16.01	11.74	6.81
TRINITY_DN151383_c9_g2	23.08	24.31	17.13	13.06	10.51	8.02	30.93	25.13	21.31	24.24	36.54	21.2
TRINITY_DN153355_c0_g3	21.29	13.91	15.96	8.4	9.96	5.75	20.88	35.25	14.08	20.94	27.62	16.03
TRINITY_DN153736_c1_g1	161.98	163.69	158.03	127.26	130.5	80.22	118.53	93.44	75.53	80.34	102.14	59.28
TRINITY_DN153490_c4_g1	2.36	1.9	3.67	1.33	1.73	2.23	5.1	4.86	5.72	5.78	3.79	2.2
TRINITY_DN150927_c3_g1	120.83	113.6	92.25	95.42	88.88	54.39	80.39	74.07	78.02	61.88	109.94	63.86
TRINITY_DN143569_c5_g1	49.95	43.67	45.31	53.5	48.58	18.67	36.71	33.42	40.71	26.94	42.41	24.64
TRINITY_DN144827_c4_g1	60.52	64.25	68.46	23.26	15.51	39.65	97.07	75.97	62.97	52.43	81.77	47.52
TRINITY_DN130463_c1_g2	26.93	30.85	16.7	7.58	6.07	13.94	37.84	41.95	26.86	97.28	51.77	30.1
TRINITY_DN141769_c0_g2	8.07	6.85	10.54	3.97	2.56	7.53	13.07	11.92	6.5	7.19	10.92	6.35
TRINITY_DN122016_c0_g2	3.5	3.28	2.18	1.26	1.76	2.39	7.06	5.63	3.38	9.62	6.38	3.71
TRINITY_DN143556_c3_g1	45.96	49.61	21.08	14.83	10.56	24.93	31.8	34.75	23.34	31.99	42.09	24.49
TRINITY_DN110471_c7_g1	9.05	10.33	4.17	2.8	3.55	2.65	5.35	5.62	6.04	8	8.42	4.9
TRINITY_DN140171_c1_g1	109.34	108.17	41.24	46.92	47.74	58.53	131.01	137.7	83.3	83.66	94.39	54.98
TRINITY_DN128402_c0_g1	27.8	38.96	23.49	30.28	28.5	21.95	22.16	24.08	16.08	36.21	35.16	20.48
TRINITY_DN137767_c4_g1	60.95	84.14	38.87	71.54	77.79	45.69	30.37	35.28	41.8	49.54	63.09	36.75
TRINITY_DN130567_c2_g1	3.34	4.14	6.2	2.97	3.59	8.07	3.48	5.01	6.58	2.49	4.12	2.4
TRINITY_DN120247_c5_g1	12.52	13.66	12.08	7.37	5.98	14.2	13.2	17.44	11.86	18.52	15.79	9.2
TRINITY_DN150744_c3_g1	38.03	33.86	13.97	3.51	3.42	8.02	41.79	38.68	30.2	43.71	39.42	22.97
TRINITY_DN149490_c1_g1	20.44	18.04	9.23	19.26	19.34	10.35	17.39	17.87	8.6	12.42	17.25	10.06
TRINITY_DN139040_c0_g2	14.28	11.99	6.19	43.69	38.67	21.17	19.17	46.78	14.53	34.8	31.83	18.57
TRINITY_DN147829_c3_g3	1.87	1.71	3.54	0.87	1.09	1.69	3.13	4.54	4.89	3.47	5.09	2.97
TRINITY_DN145078_c3_g1	3.96	3.89	3.97	0.88	1.51	1.91	4.57	7.16	4.71	6.16	3.41	1.99
TRINITY_DN154857_c3_g2	37.72	45.33	18.01	27.92	27.23	17.65	20.92	22.23	17.15	24.74	23.51	13.72
TRINITY_DN143782_c0_g1	5.21	5.31	4.39	2.88	2.99	6.15	7.23	8.84	3.1	6.47	7.71	4.5
TRINITY_DN143911_c3_g3	14.06	12.91	6.62	6.87	7.55	9.46	14.8	16.1	6.77	10.1	10.98	6.41
TRINITY_DN116869_c0_g1	2.85	3.44	5.99	1.75	2.16	3.38	4.47	7.38	5.73	6.64	7.5	4.38
TRINITY_DN126711_c5_g1	6.43	5.08	2.89	2.64	2.6	4.37	7.44	5.84	5.07	3.11	6.01	3.51
TRINITY_DN147204_c3_g2	186.16	212.75	227.04	135.03	125.38	137.96	230.81	235.7	145.06	182.93	232.91	136.05
TRINITY_DN144681_c2_g1	28.33	30.79	43.95	30.98	27.95	31.24	33.1	33.25	32.25	49.65	41.97	24.52
TRINITY_DN141696_c0_g1	5.55	6.81	6.13	1.79	3.13	3.58	9.1	8.66	5.66	5.78	6.16	3.6
TRINITY_DN145961_c2_g1	23.96	24.94	9.3	16.8	14.34	14.54	17.01	21.1	11.08	20.66	19.74	11.54
TRINITY_DN139124_c2_g2	2.68	3.15	3.29	0.43	0.6	1.26	5.63	7.78	3.61	9.36	7.56	4.42
TRINITY_DN116528_c3_g2	11.16	10.96	14.38	2.81	2.21	4.11	6.72	8.54	7.29	11.81	15.13	8.85
TRINITY_DN141653_c0_g1	99.5	94.99	64.92	174.79	158.11	52.57	56.54	58.65	45.69	53.84	74.06	43.32
TRINITY_DN139093_c0_g1	168.24	160.53	59.99	74.54	78.83	30.6	92.97	77.49	60.64	83.98	97.9	57.27
TRINITY_DN147404_c10_g1	162.72	104.25	92.56	157.69	121.5	167.08	139.96	197.91	173.05	126.76	237.45	138.93
TRINITY_DN139199_c3_g3	138.88	132.87	52.66	37.42	37.21	40.82	212.95	187.52	83.41	125.24	124.43	72.81
TRINITY_DN130397_c3_g2	39.58	47.97	75.61	34.82	31.03	91.19	49.7	39.47	46.98	67.44	52.58	30.77
TRINITY_DN118096_c4_g1	11.63	7.55	15.14	5.13	6.23	2.84	11.83	17.01	10.47	7.74	21.05	12.32
TRINITY_DN151899_c0_g1	8.97	8.1	9.76	4.16	5.16	6.47	13.23	15.14	6.71	12.34	11.82	6.92
TRINITY_DN154593_c7_g2	2.89	2.79	2.29	2.06	1.42	0.71	3.04	4.19	2.05	7.76	5.09	2.98
TRINITY_DN150785_c2_g2	89.6	95.72	75.4	63.56	65.17	101.48	109.87	99.76	67.73	79.31	101.84	59.63
TRINITY_DN152354_c1_g1	629.41	732.61	427.57	575.29	477.1	194.26	193.39	147.03	166.54	179.71	440.8	258.11
TRINITY_DN154879_c13_g3	61.65	49.52	53.19	23.25	23.11	41.37	49.94	56.17	46.23	68.15	68.63	40.19
TRINITY_DN154616_c3_g3	325.86	359.03	177.27	304.15	311.85	203.26	223.29	194.52	125.65	124.4	154.53	90.5
TRINITY_DN144971_c1_g1	6.61	5.5	9.46	5.37	4.51	6.55	3.87	6.81	3.59	6.16	6.18	3.62
TRINITY_DN149359_c9_g6	9.04	9.19	6.85	5.52	6.21	15.07	8.24	11.11	5.7	7.46	6.64	3.89
TRINITY_DN147784_c2_g3	4.81	5.17	3.82	2.09	2.49	2.76	8.34	8.52	4.2	4.85	4.88	2.86
TRINITY_DN149866_c2_g1	15.27	23.84	13.77	13.96	12.72	21.24	22.17	19.34	20.36	16.62	39.38	23.08
TRINITY_DN151961_c1_g1	132.58	133.16	101.92	129.36	120.23	87.44	122.98	111.78	86.84	82.59	107.72	63.14
TRINITY_DN139384_c2_g3	10.91	8.25	5.18	9.12	8.03	6.03	12.88	13.59	6.21	5.16	11.43	6.7
TRINITY_DN127992_c0_g1	6.96	9.14	5.4	2.21	2.35	2.33	11.36	13.34	5.39	14.09	11.02	6.46
TRINITY_DN136268_c4_g2	21.36	18.57	12.76	14.94	17.04	28.72	14.72	14.71	14.02	17.35	15.77	9.25
TRINITY_DN145731_c1_g1	42.79	50.04	24.95	69.32	76.77	37.41	54.34	56.58	42.71	92.57	62.06	36.42
TRINITY_DN137956_c8_g1	6.54	2.13	5.71	2.5	2.01	0.78	3.3	7.06	4.9	5.7	6.37	3.74
TRINITY_DN154197_c1_g3	3	2.66	5.43	1.3	1.7	1.07	4.81	5.36	4.54	3.92	2.98	1.75
TRINITY_DN123121_c6_g2	59	54.87	95.15	26.53	27.25	58.56	87.07	94.22	51.69	94.19	84.93	49.88
TRINITY_DN150421_c3_g4	20.48	17.4	9.99	46.61	40.76	35.8	23.36	25.84	17.87	20.43	35.36	20.77
TRINITY_DN126673_c4_g1	192.11	216.25	150.82	158.09	135.27	110.86	162.18	132.22	132.45	151.37	170.97	100.44
TRINITY_DN125436_c4_g2	13.61	15.98	8.24	5.61	4.69	4.6	15.31	15.92	9.14	22.64	17.92	10.53
TRINITY_DN116048_c5_g1	1	1.37	1.15	0.49	0.54	0.5	2.61	4.03	1.51	4.57	5.02	2.95
TRINITY_DN109961_c4_g1	54.43	22.24	32.68	24.59	26.19	42.54	63.07	34.97	39.69	84.11	134.18	78.87
TRINITY_DN152388_c3_g3	104.71	99.99	123.07	69.38	72.09	80.67	83.14	79.9	72.34	66.1	77.52	45.57
TRINITY_DN119076_c2_g1	111.57	115.44	81.52	47.32	46.32	74.44	161.63	128.74	79.65	117.07	115.63	67.99
TRINITY_DN141427_c0_g2	13.93	29.32	15.87	9.73	11.73	22.93	12.14	17.45	11	28.06	19.25	11.32
TRINITY_DN136885_c2_g2	137.66	210.24	81.99	106.67	97.99	78.79	157.77	184.59	115.95	321.68	173.3	101.91
TRINITY_DN149221_c1_g1	2.84	2.79	6.9	0.6	0.79	0.76	5.98	6.04	2.91	4.7	5.22	3.07
TRINITY_DN145694_c3_g2	44.09	40.93	20.76	34.94	34.02	54.43	59.22	18.9	25.97	21.17	21.66	12.74
TRINITY_DN127672_c1_g2	43.7	54.72	48.99	18.11	15.17	21.9	29.89	21.64	18.75	30.31	33.32	19.6
TRINITY_DN118132_c3_g1	8.51	7.43	4.74	10.64	10.86	11.84	9.84	13.47	11.71	16.57	20.4	12
TRINITY_DN155363_c12_g2	22.31	24.12	20.39	17.76	16.93	30.31	26.52	30.17	18.47	32.76	19.46	11.45
TRINITY_DN141670_c1_g1	9.76	7.81	5.67	10.51	10.11	7.58	10.58	9.04	8.8	5.96	8.31	4.89
TRINITY_DN151249_c1_g1	28.69	23.78	10.66	13.28	15.8	6.17	22.73	16.44	7.84	15.75	20.46	12.04
TRINITY_DN145567_c5_g2	7.99	7.72	3.64	1.41	1.19	2.52	12.04	11.56	7.49	7.08	7.17	4.22
TRINITY_DN135901_c8_g1	104.02	99.34	54.99	62.34	113.73	77.83	94.62	135.61	45.15	91.9	72.16	42.48
TRINITY_DN153649_c5_g1	4.21	6.79	8.35	3.84	3.54	7.53	4.23	3.62	3.52	2.28	2.48	1.46
TRINITY_DN135975_c0_g3	2.04	1.75	4.28	1.48	1.56	4.37	2.15	1.39	1.31	0.96	2.36	1.39
TRINITY_DN145924_c1_g2	5.33	4.32	2.49	4.76	4.38	4.16	5.37	4.17	2.76	1.41	3.65	2.15
TRINITY_DN155487_c13_g1	48.66	48.9	28.82	15.55	16.98	10.2	65.29	43.6	30.44	49.27	53.22	31.35
TRINITY_DN130142_c3_g3	35.97	34.92	33.55	34.6	34.65	74.62	28.96	43.34	25.7	21.81	23.05	13.58
TRINITY_DN132384_c8_g2	25.41	24.42	10.86	57.99	47.82	41.57	21.15	25.41	18.12	31.46	32.01	18.86
TRINITY_DN130087_c1_g1	30.45	30.37	14.37	28.81	27.48	20.04	22.49	26.17	18.38	34.39	45.41	26.76
TRINITY_DN139342_c2_g1	45.41	46.62	22.92	65.29	64.81	21.47	27.77	23.96	19.74	25.76	35.46	20.91
TRINITY_DN144134_c0_g2	3.26	3.68	4.72	5.88	4.73	9.03	6.93	6.81	2.72	6.19	4.46	2.63
TRINITY_DN121057_c5_g5	6.43	5.96	3.73	4.94	4.3	6.13	3.51	2.82	6.61	6.1	5.63	3.32
TRINITY_DN140345_c2_g1	10.14	11.05	4.98	8.38	5.84	11.92	5.84	13.21	17.59	17.27	17.5	10.32
TRINITY_DN113167_c9_g3	3.41	4.87	8.38	6.97	5.6	6.65	3.62	3.41	4.74	3.53	9.58	5.65
TRINITY_DN147757_c2_g1	7.89	6.96	2.95	3.53	3.52	3.77	13.58	15.21	4.95	8.61	10.02	5.91
TRINITY_DN149893_c1_g2	15.58	14.49	8.06	7.61	8.63	10.18	15.89	19.14	10.07	16.63	17.63	10.4
TRINITY_DN143315_c3_g1	15.9	19.4	10.13	19.66	21.58	10.57	16.39	17.91	11.07	14.58	17.46	10.3
TRINITY_DN118593_c0_g2	31.01	33.89	19.83	17.18	15.39	15.43	42.3	40.88	21.3	40.44	30.73	18.13
TRINITY_DN134167_c0_g1	48.24	48.03	29.87	21.22	17.58	24.54	47.14	34.17	21.8	25.28	33.93	20.02
TRINITY_DN140808_c1_g1	74.96	69.34	55.13	70.5	63.05	33.52	70.57	60.17	57.77	63.48	66.19	39.06
TRINITY_DN141911_c6_g2	41.53	45.74	14.28	9.56	17.45	12.76	44.48	37.62	26.95	50.01	45.12	26.63
TRINITY_DN116625_c4_g3	50.6	43.09	34.07	47.88	51.01	21.43	35.75	36.28	16.59	36.8	42.95	25.36
TRINITY_DN145138_c2_g1	47.42	43	40.68	30.96	31	14.56	26.62	24.57	24.3	31.35	52.81	31.19
TRINITY_DN149928_c2_g1	18.61	14.23	14.8	10.86	10.12	17.83	18.47	17.62	19.29	13.89	27.07	15.99
TRINITY_DN140564_c1_g1	25.44	25.31	10.5	9.78	10.75	5.4	23.77	24.58	12.52	23.76	23.8	14.06
TRINITY_DN152545_c1_g1	21.63	19.71	9.41	39.62	42.62	13.32	31.84	33.59	22.14	33.9	33.97	20.07
TRINITY_DN150923_c2_g1	18.4	16.59	24.48	16.65	15.01	30.45	21.66	27.44	21.36	21.84	44.46	26.28
TRINITY_DN130976_c2_g3	1.75	2.21	3.36	1.94	2.42	1.17	5.68	6.76	2.27	7.15	7.73	4.57
TRINITY_DN148257_c2_g1	48.04	41.67	23.87	51.5	45.68	48.06	36.06	39.39	44.04	31.54	63.53	37.57
TRINITY_DN136935_c1_g1	18.35	20.42	10.66	30.05	28.29	13.64	13.49	13.25	8.35	12.08	16.3	9.64
TRINITY_DN146456_c2_g1	20.75	22.83	11.4	21.44	20.2	8.2	24.9	25.88	10.02	11.93	16.31	9.65
TRINITY_DN152451_c1_g3	13.78	19.45	39.67	33.62	15.49	23.57	8.97	10.02	4.39	7.17	11.34	6.71
TRINITY_DN126411_c3_g2	73.52	154.27	46.8	116.58	113.43	37.16	35.2	32.11	29.25	24.74	69.59	41.18
TRINITY_DN112054_c3_g1	0.64	0.58	0.96	0.57	0.57	0.8	1.27	1.19	0.83	1.71	1.96	1.16
TRINITY_DN119875_c2_g1	147.03	135.41	159.59	67.31	71.25	160.46	156.74	144.61	141.09	383.65	234.75	138.94
TRINITY_DN140702_c4_g1	2.22	0.95	1.66	1.3	0.75	1.08	4.44	6.05	3.63	7.37	8.97	5.31
TRINITY_DN140773_c6_g4	32.43	18.69	22.02	24.92	21.91	24.16	31.58	23.29	11.9	15.43	20.93	12.39
TRINITY_DN130540_c1_g2	31.18	34.23	12.25	57.79	24.26	25.48	20.73	16.06	14.95	39.05	24.12	14.28
TRINITY_DN151146_c0_g1	3.44	2.92	3.93	4.54	4.91	2.41	3.31	3.6	2.22	5.54	9.71	5.75
TRINITY_DN151177_c0_g1	8.06	4.24	2.64	15.18	13.11	15.3	10.49	9.2	5.67	9.13	12.85	7.61
TRINITY_DN151538_c8_g1	63.52	58.54	107.7	153.95	81.52	58.81	50.28	17.47	36.16	11.98	31.66	18.75
TRINITY_DN125783_c1_g1	15.46	17.34	11.82	17.41	9.72	16.71	17.9	16.84	15.36	21.14	18.55	10.99
TRINITY_DN140950_c0_g3	32.26	20.61	33.52	14.28	15.69	20.81	66.88	71.44	34.2	82.82	55.48	32.87
TRINITY_DN150735_c3_g1	948.54	993.67	378.92	512.19	446.51	1061.8	952.18	994.96	951.14	1041.6	1187.82	703.76
TRINITY_DN141268_c0_g2	64.5	52.88	32.17	56.11	50.22	49.59	77.29	52.43	45.68	25.4	32.15	19.05
TRINITY_DN116870_c8_g1	62.12	123.37	74.57	64.73	141.43	138.54	23.91	48.02	36.65	43.29	33.74	20.01
TRINITY_DN149126_c1_g2	14.6	18.82	12.03	10.37	10.27	14.61	19.27	17.68	16.16	11.32	15.63	9.27
TRINITY_DN153372_c3_g1	13.18	18.68	15.67	15.13	8.94	11.71	17.88	20.82	10.38	11.99	15.09	8.95
TRINITY_DN149375_c3_g1	50.96	59.92	36.23	12.81	11.82	14.39	96.47	73.89	36.86	44.82	53.63	31.81
TRINITY_DN137659_c1_g1	24.06	25.44	22.66	39.29	35.29	31.07	26.57	22.88	16.03	15.5	15.19	9.01
TRINITY_DN155274_c5_g2	117.44	91.62	85.74	171.35	153.95	71.71	64.74	92.88	58.86	21.76	52.7	31.26
TRINITY_DN135237_c4_g1	23.92	15.76	28.99	3.46	5.39	4.52	20.07	16.81	8.97	9.47	16.03	9.51
TRINITY_DN131959_c9_g1	46.18	48.12	34.47	7.08	8.57	10.16	91.9	69.18	36.05	49.09	61.86	36.71
TRINITY_DN115403_c8_g3	15.68	12.26	4.92	32.36	18.75	19.03	6.78	9.99	6.14	2.1	3.1	1.84
TRINITY_DN144251_c3_g1	6.36	10.99	15.26	6.97	7.78	4.32	12.79	20.23	31.75	8.59	8.44	5.01
TRINITY_DN128779_c6_g1	61.12	54.66	38.41	31.26	29.83	40.32	46.52	36.32	32.71	48.47	58.5	34.73
TRINITY_DN153774_c3_g1	99.59	85.49	69.94	41.22	39.9	49.54	127.19	79.24	64.79	63.26	81.35	48.3
TRINITY_DN150523_c2_g3	25.21	26.89	26.09	16.49	17.9	27.29	46.16	46.29	23.15	53.44	42.12	25.01
TRINITY_DN138840_c3_g1	29.33	24.27	33.27	18.95	19.42	29.4	20.39	23.62	17.96	18.37	21.25	12.62
TRINITY_DN151760_c1_g1	19.76	21.39	12.11	12.68	8.72	11.71	13.99	24.31	20.49	25.13	34.75	20.64
TRINITY_DN150794_c1_g1	23.95	19.21	13.38	16.17	17.58	9.27	21.47	19.85	17.13	19.98	34.94	20.76
TRINITY_DN139355_c1_g2	48.9	37.9	18.51	19.7	22.18	10.67	40.45	53.36	22.85	59.35	39.1	23.24
TRINITY_DN125279_c6_g1	4.34	4.29	3.34	2.74	2.59	4.54	5.57	7.62	2.33	5.81	4.34	2.58
TRINITY_DN144453_c1_g1	7.83	7.18	19.65	8.72	6.79	3.57	13.51	14.14	6.14	15.51	12.48	7.42
TRINITY_DN112868_c0_g1	63.58	46.87	35.2	40.23	36.09	50.45	30.51	28	40.8	31.19	48.55	28.87
TRINITY_DN148432_c2_g2	11.98	11.59	3.85	6.22	6.9	2.32	18.46	19.73	7.7	16.16	14.41	8.57
TRINITY_DN143699_c0_g1	33.77	30.43	17.25	17.86	21.83	7.86	24.56	20.36	9.38	18.74	17.82	10.6
TRINITY_DN124355_c0_g1	17.94	15.43	6.05	47.67	39.07	21.76	5.45	5.31	5.38	7.28	6.69	3.98
TRINITY_DN148137_c5_g1	16.99	27.45	10.78	14.87	14.04	21.53	10.94	9.5	8.15	16.35	15.06	8.96
TRINITY_DN153116_c4_g1	30.44	35.22	16.65	10.51	8.69	13.06	26.43	27.3	18.04	24.55	28.96	17.23
TRINITY_DN131866_c6_g3	101.82	105.25	88.26	76.95	73.1	69.26	80.81	90.87	56.1	116.19	85.43	50.83
TRINITY_DN124416_c2_g1	28.47	22.62	23.69	19.02	20.24	32.2	25.88	32.71	26.35	37.95	40.9	24.34
TRINITY_DN110638_c4_g1	23.99	21.84	23.26	31.7	29.11	14.67	20.69	27.76	15.77	26.02	33.27	19.8
TRINITY_DN133158_c0_g1	12.43	9.74	10.52	10.28	6.61	10.15	19	27.91	13.39	25.64	29.59	17.61
TRINITY_DN151445_c3_g1	23.38	26.41	13.75	19.03	17.76	8.66	27.14	28.78	22.06	25.87	42.34	25.2
TRINITY_DN127231_c0_g1	28.08	27.81	34.03	33.04	33.6	17.15	28.86	25.96	23.02	29.35	26.58	15.82
TRINITY_DN137955_c0_g1	10.59	8.92	8.59	6.16	6.21	18.32	12.3	14.17	6.84	15.72	10.13	6.03
TRINITY_DN151126_c0_g2	19.74	20.11	15.86	16.13	14.13	13.29	28.78	28.19	15.19	20.43	18.58	11.06
TRINITY_DN132478_c0_g1	8.98	7.74	7.86	7.18	6.69	15.69	8.84	6.8	12.59	10.09	13.01	7.75
TRINITY_DN152170_c2_g1	19.89	15.82	18.68	22.87	24.73	13.42	14.24	16.97	13.12	27.04	33.37	19.88
TRINITY_DN135742_c2_g7	144.97	110.49	172.42	152.35	131.6	126.3	49.32	43.13	50.92	44.09	92.72	55.24
TRINITY_DN146514_c3_g2	50.84	36.93	45.89	91.16	82.63	62.95	28.54	25.69	26.66	39.18	64.4	38.37
TRINITY_DN117432_c3_g1	43.44	35.48	15.52	55.86	65.67	32.68	18.81	13.89	21.39	14.8	18.99	11.32
TRINITY_DN140848_c2_g1	119.08	129.96	122.11	111.31	104.79	53.08	115.39	103.85	76.01	128.78	112.45	67.09
TRINITY_DN135681_c1_g1	19.11	21.94	7.55	8.29	10.01	3.71	14.41	21.47	9.72	26.03	22	13.13
TRINITY_DN131198_c0_g1	14.39	13.91	19.42	36.74	39.9	21.81	13.25	15.92	12.83	23.45	23.82	14.22
TRINITY_DN134264_c4_g1	21.41	22.4	24.57	9.59	12.21	11.44	28.69	26.47	16.26	22.83	22.05	13.17
TRINITY_DN135241_c2_g2	10.01	9.79	3.51	12.03	17.37	17.2	5.06	6.2	6.85	8.56	6.78	4.05
TRINITY_DN140713_c1_g1	405.62	289.8	212.51	207.79	178.07	303.18	316.48	311.59	292.8	154.71	360.17	215.15
TRINITY_DN147474_c1_g1	43.9	35.35	27.3	13.85	15.9	27.61	38.66	38.86	25.45	39.53	38.68	23.11
TRINITY_DN147670_c0_g5	35.85	29.74	14.34	41.89	43.71	113.17	50.34	52.38	32.32	41.06	44.3	26.47
TRINITY_DN149387_c5_g1	26.44	25.5	19.98	19.84	20.21	20.72	19.47	22.72	15.83	30.26	31.71	18.95
TRINITY_DN135869_c3_g1	42.1	44.77	26.84	17.14	19.78	24.1	36.19	37.37	34.64	37.72	41.99	25.1
TRINITY_DN145516_c4_g1	46.44	34.63	26.79	28.11	31.54	20.6	52.34	58.93	25.65	46.74	43.51	26.02
TRINITY_DN122264_c8_g3	1.54	1.68	2.01	0.75	0.94	0.74	1.9	1.56	0.95	1.22	2.14	1.28
TRINITY_DN127908_c3_g1	17.66	19.86	6	29.36	31.02	20.36	14.78	11.79	9.35	8.22	11.85	7.09
TRINITY_DN151188_c0_g1	22.91	25.66	19.62	15.07	10.88	17.03	28.11	22.7	26.03	25.71	38.63	23.12
TRINITY_DN133721_c1_g1	280.75	290.22	175.89	379.2	337.87	127.62	190.21	256.53	167.62	203.01	241.44	144.52
TRINITY_DN141126_c2_g2	8.8	8.69	4.58	6.63	14.22	8.11	22.35	18.48	10.07	14.72	18.94	11.34
TRINITY_DN142365_c0_g3	33.85	25.17	12.41	36.37	36.24	43.26	43.81	54.86	26.06	33.52	31.18	18.67
TRINITY_DN114095_c1_g2	38.74	45.24	18.99	22.19	26.12	16.21	30.63	42.21	17.25	25.85	36.12	21.63
TRINITY_DN144717_c1_g1	8.1	5.93	6.15	5.6	4.01	6.28	6.75	8.13	3.19	4.19	5.31	3.18
TRINITY_DN121755_c0_g1	64.06	54.17	23.19	56.64	56.24	21.98	50.77	58.78	27.62	39.22	51.83	31.04
TRINITY_DN152538_c1_g2	41.28	34.65	20.91	29.72	25.39	9.34	28.4	33.38	21.71	22.96	33.56	20.1
TRINITY_DN142869_c2_g1	1.6	1.38	0.83	4	2.8	2.61	5.38	7.35	2.66	7.59	4.34	2.6
TRINITY_DN152320_c1_g1	15.81	15.59	10.53	14.51	14.29	6.93	16.84	13.57	6.68	14.03	16.09	9.64
TRINITY_DN138500_c2_g2	6.12	9.27	4.1	3.9	5.31	4.1	6.96	8.69	5.62	4.54	7.46	4.47
TRINITY_DN140721_c2_g1	9.68	12.72	3.82	9.86	6.25	8.86	14.36	9.37	8.32	16.69	16.1	9.65
TRINITY_DN146308_c3_g1	43.8	55.27	17.97	7.27	16.36	10.57	6.62	13.89	18.91	33.25	47.81	28.66
TRINITY_DN143817_c4_g1	158.77	133.99	80.2	126.56	152.81	60.95	93.39	98.07	94.56	164.43	187.66	112.54
TRINITY_DN137273_c9_g2	36.84	31.93	23.37	23.56	25.22	12.94	30.3	27.87	23.74	19.16	39.24	23.54
TRINITY_DN142169_c2_g1	27.25	23.26	40.06	27.7	29.93	10.68	17.29	23.02	15.75	18.44	25.26	15.16
TRINITY_DN149017_c0_g1	13.88	9.64	7.41	14.85	16.55	13.45	10.72	12.51	7.54	14.29	17.14	10.29
TRINITY_DN155182_c1_g2	12.58	16.76	7.86	5.91	5.04	2.01	14.39	13.6	4.64	8.09	9.56	5.74
TRINITY_DN148294_c1_g1	16.41	17.12	7.77	5.34	5.44	6.15	13.47	17.8	6.88	11.59	13.07	7.85
TRINITY_DN148887_c3_g2	59.07	58.52	31.99	44.05	43.69	38.7	31.91	31.45	25.73	29.43	37.31	22.41
TRINITY_DN137538_c3_g1	5.14	7.41	5.29	1.85	1.65	3.16	8.28	7.93	4.03	6.25	6.21	3.73
TRINITY_DN117480_c1_g1	1.85	2.41	2.75	5.22	6.18	2.78	2.68	3.43	1.6	2.08	1.98	1.19
TRINITY_DN149538_c3_g2	32.22	31.82	15.48	68.78	57.92	46.44	28.47	32.28	20.82	46	40.63	24.42
TRINITY_DN139576_c1_g2	30.74	26.38	21.74	14.38	13.89	32.16	51.44	46.25	37.37	40.09	32.01	19.24
TRINITY_DN129672_c1_g4	1.6	0.49	1	0.29	0.41	0.19	0.47	0.5	0.53	1.03	1.78	1.07
TRINITY_DN154190_c5_g2	114.81	107.69	154.43	120.98	104.31	54.82	109.45	106.47	60.08	75.74	107.51	64.63
TRINITY_DN138648_c4_g3	4.22	4.03	5.51	3.01	3.07	2.15	5.07	2.78	5.58	5.78	6.12	3.68
TRINITY_DN141048_c1_g1	0.15	0.31	0.36	0.43	0.49	0.29	0.83	0.65	0.36	1.08	1.38	0.83
TRINITY_DN131722_c3_g1	58.12	48.65	36.82	30.88	28.71	9.95	59.08	58.55	32.62	67.95	69.81	41.99
TRINITY_DN123128_c4_g1	9.06	9.61	4.31	6.72	8.63	9.56	13.67	14.09	7.36	7.4	8.61	5.18
TRINITY_DN154577_c2_g1	123.77	113.45	84.39	74.69	79.42	37.16	124.78	157.58	66.96	174.91	136.79	82.32
TRINITY_DN122601_c2_g1	86.98	88.52	74.69	67.74	63.82	55.05	77.96	70.39	54.43	47.04	83.23	50.1
TRINITY_DN132226_c2_g1	21.74	20.26	14.04	7.61	8.55	4.91	12.36	10.11	6.11	6.38	7.06	4.25
TRINITY_DN144595_c5_g1	14.29	13.12	16.25	12.5	12.28	6.74	7.09	9.61	6.63	9.91	11.76	7.08
TRINITY_DN111658_c5_g1	41.85	29.21	12.78	80.15	69.17	44.09	10.84	12.9	22.93	5.86	14.51	8.74
TRINITY_DN136679_c2_g1	7.84	5.98	2.53	31.41	25.81	9.75	13.57	19.29	6.49	18.51	14.99	9.03
TRINITY_DN154433_c6_g4	8.76	10.66	7.41	5.9	5.17	2.59	14.96	17.39	6.09	13.47	14.64	8.82
TRINITY_DN150474_c1_g1	33.59	31.26	15.67	30.09	23.98	12.87	29.15	26.35	16.95	22.8	34.01	20.49
TRINITY_DN150308_c0_g1	17.99	21.49	13.84	16.41	16.15	10.89	20.43	19.9	11.57	17.87	25.76	15.52
TRINITY_DN146348_c0_g1	13.51	13.87	4.61	7.14	6.66	9.09	14.79	16.7	8.62	15.46	17.26	10.4
TRINITY_DN154053_c0_g1	10.66	7.14	16.36	7.42	8.22	9.62	14.47	21.39	10.76	8.91	6.04	3.64
TRINITY_DN141815_c0_g2	2.83	5.64	7.87	3.2	3.37	7.31	5.61	4.05	2.84	3.54	4.38	2.64
TRINITY_DN144995_c1_g1	8.64	8.46	7.6	2.88	2.62	7.17	14.5	16.72	9.05	27.96	16.09	9.7
TRINITY_DN154113_c0_g1	7.9	6.82	6.68	4.19	10.61	5.94	12.52	10.12	10.62	16.04	14.5	8.75
TRINITY_DN130299_c4_g1	10.87	18.37	15.09	9.95	5.71	3.37	25.42	13.78	21.96	20.57	12.66	7.64
TRINITY_DN137532_c1_g1	14.08	13.95	10	12	7.03	15.68	10.37	15.52	8.35	9.22	16.47	9.94
TRINITY_DN154003_c2_g2	11.1	8.53	7.4	16	13.95	9.23	11.37	9.75	7	11.86	12.21	7.37
TRINITY_DN127164_c0_g1	22.56	21.22	13.3	18.8	20.87	9.03	23.15	20.52	10.29	12.69	20.39	12.31
TRINITY_DN132313_c0_g1	22.98	30.68	30.42	54.05	56.82	27.43	18.53	19.34	23.3	28.68	25.15	15.19
TRINITY_DN148375_c2_g3	70.82	65.37	49.27	39.6	37.02	46.73	102.78	86.2	46.63	95.66	81.09	49
TRINITY_DN152848_c2_g3	500.48	476.53	587.97	353.34	357.72	779.28	459.28	468.49	365.18	426.45	344.12	208
TRINITY_DN124072_c0_g1	10.61	5.87	9.45	11.52	11.72	5.59	4.98	12.18	10.69	7.28	11.82	7.15
TRINITY_DN143407_c0_g1	74.76	50.27	26.64	79.35	67.4	33.51	34.68	49.04	29.97	49.69	63.86	38.64
TRINITY_DN137218_c2_g1	7.87	6.02	4.94	1.09	0.51	1.24	17.38	19.43	6.44	20.04	15.35	9.29
TRINITY_DN131454_c1_g2	2.37	2.03	2.2	4.65	3.94	5.3	2.78	2.55	3.68	1.86	3.75	2.27
TRINITY_DN126101_c1_g1	12.02	13.84	6.56	3.82	2.3	4.11	13.51	6.97	5.97	7.59	10.39	6.29
TRINITY_DN149560_c0_g3	5.87	8.12	6.43	7.55	6.15	13.52	8	12.02	7.94	21.37	17.41	10.54
TRINITY_DN142839_c1_g1	140.01	118.99	52.55	69.08	71.61	35.79	119.43	136.05	101.93	246.84	219.16	132.69
TRINITY_DN130676_c1_g1	52.39	56.39	24.55	45.4	45.99	18.54	48.99	43.32	23.34	47.2	51.11	30.96
TRINITY_DN143608_c2_g2	7.9	5.92	6.41	1.17	1.89	1.98	7.77	8.42	3.5	8.98	5.66	3.43
TRINITY_DN131684_c3_g2	3293.07	3041.78	2296.62	2006.12	1743.24	3007.02	3407.96	3894.48	3271.5	6418.98	4133.12	2505.09
TRINITY_DN148874_c6_g1	17.47	18.89	12.23	10.44	12.33	5.54	14.35	12.5	11.05	16.53	21.3	12.91
TRINITY_DN153522_c1_g1	47.69	44.61	29.69	24.11	22.83	11.24	33	31.81	20.03	53.23	38.87	23.56
TRINITY_DN130097_c2_g1	3.91	1.6	1.95	1.14	1.71	2.69	2.55	4.07	2.66	2.42	3.58	2.17
TRINITY_DN150472_c1_g1	11.74	9.71	11.63	9.84	11.71	4.04	16.95	13.45	8.27	17.95	19.4	11.76
TRINITY_DN128112_c1_g1	41.16	30.99	27.29	24.53	23.79	68.8	36.64	26.51	27.15	33.87	39.49	23.94
TRINITY_DN143152_c2_g1	19.31	18.43	12.17	3.42	4.95	6.28	15.7	17.05	6.34	22	27.33	16.57
TRINITY_DN154824_c3_g5	42.14	39.29	30.15	33	30.35	17.05	43.43	31.47	13.88	27.65	29.82	18.08
TRINITY_DN114034_c7_g2	31.06	25.12	24.77	37.25	35.67	23.25	21.34	27.13	17.13	18.15	24.95	15.13
TRINITY_DN113979_c8_g1	5964.75	4975.51	9066.89	4340.22	3973.7	5285.36	5752.03	6040.19	5772.51	11339.7	6843.08	4150.16
TRINITY_DN139115_c0_g1	191.41	78.62	117.85	117.65	91.42	59.62	42.51	62.38	72.2	79.85	82.59	50.1
TRINITY_DN115986_c5_g1	139.89	203.19	200.19	70.21	58.39	59.01	146.37	351.18	192.28	143.67	371.34	225.26
TRINITY_DN142793_c6_g1	7.12	7.97	4.73	4.32	3.93	3.58	8.94	8.78	4.8	7.96	8.62	5.23
TRINITY_DN124147_c7_g1	3.45	4.02	7.1	1.49	2.06	1.06	9	7.57	9.08	4.54	7.03	4.27
TRINITY_DN120164_c8_g1	10.58	11.48	4.6	4.19	3.27	7.79	11.01	13.31	4.96	16.3	14.52	8.82
TRINITY_DN123606_c0_g1	17.57	19.94	9.39	4.52	3.98	5.36	16.24	16.68	9.68	10.04	12.87	7.82
TRINITY_DN135443_c0_g1	11.14	12.37	10.7	20.83	16.59	12.14	8.79	4.8	6.34	6.53	9.84	5.98
TRINITY_DN146643_c5_g2	36.62	33.55	25.5	26.18	29.24	70.58	33.08	41.86	29.94	34.56	31.44	19.11
TRINITY_DN145021_c1_g1	14.81	9.59	4.7	10.04	9.68	7.73	4.66	7.34	6.73	7.05	4.03	2.45
TRINITY_DN135766_c3_g1	7.62	11.32	7.2	12.9	10.52	10.47	5.16	5.39	4.19	12.24	8.98	5.46
TRINITY_DN117411_c1_g1	5.69	6.47	6.07	21.4	18.01	26.97	5.63	4.11	5.25	2.62	5.08	3.09
TRINITY_DN148394_c1_g1	66.15	62.61	30.45	79.45	73.1	24.25	51.06	69.96	29.96	38.27	42.43	25.81
TRINITY_DN141467_c1_g1	4.45	4.55	4.54	2.43	2.85	0.95	9.44	8.34	6.38	13.66	18.44	11.22
TRINITY_DN112823_c4_g1	5.79	6	6.59	1.68	0.8	1.36	22.96	17.97	12	24.28	22.05	13.42
TRINITY_DN150259_c2_g1	0.41	0.65	1.05	0.31	0.28	0.15	0.15	0.14	0.28	0.44	0.92	0.56
TRINITY_DN136299_c2_g1	21.89	22.17	14.32	24.62	25.2	11.89	14.67	16.73	11.25	7.85	12.14	7.39
TRINITY_DN153143_c3_g2	2.73	2.73	2.23	1.7	1.75	1.65	4.46	4.05	3.23	4.72	6.57	4
TRINITY_DN124655_c6_g1	56.99	68.65	78.49	25.51	24.1	26.36	71.97	60.4	46.66	65.6	66.07	40.23
TRINITY_DN136096_c2_g2	33.29	32.1	29.12	25.22	18.11	9.47	29.22	32.24	18.02	25.68	27.77	16.91
TRINITY_DN135256_c3_g1	8.34	6.89	3.28	10.55	12.8	15.97	8.77	10.08	7.39	11.05	12.07	7.35
TRINITY_DN154888_c4_g3	9.45	8.64	5.23	3.39	4.36	3.64	12.87	16.81	10.74	13.23	25.68	15.64
TRINITY_DN145365_c0_g1	8.98	7.87	12.81	7.37	7.53	12.19	12.28	16.73	10.1	7.45	12.79	7.79
TRINITY_DN122826_c2_g1	4.36	5.65	2.29	4.59	4.53	2.33	6.6	9.5	5.33	7.51	13.2	8.04
TRINITY_DN142565_c4_g1	4.74	5.14	3.74	1.07	1.17	0.74	10.25	8.31	4.74	9.14	7.19	4.38
TRINITY_DN138796_c2_g1	1.11	1.47	2.23	0.72	1.28	0.73	3.78	4	1.82	4.09	2.38	1.45
TRINITY_DN139354_c2_g1	35.14	33.71	11.34	9.63	12.97	12.57	46.52	35.75	28.98	53.65	41.11	25.05
TRINITY_DN141503_c0_g1	230.21	241.29	230.03	221.48	202.61	119.64	186.58	187.27	128.23	180.24	195.93	119.39
TRINITY_DN124258_c3_g3	9.74	7.54	5.94	5.72	4.5	3.5	8.07	7.61	6.16	11.03	12.16	7.41
TRINITY_DN150642_c9_g1	84.61	91.27	111.66	175.22	176.34	67.62	81.64	114.58	50.83	66.58	68.85	41.98
TRINITY_DN138094_c1_g2	33.96	38.05	16.58	20.63	34.33	12.35	29.51	39.09	17.74	24.87	22.81	13.91
TRINITY_DN133771_c0_g2	17.89	16.95	18.09	46.46	56.01	28.11	14.7	29.72	13.75	26.84	26.06	15.9
TRINITY_DN139308_c0_g1	64.97	62.28	62.07	50.49	52.68	21.97	43.86	38.21	15.54	22.61	36.98	22.57
TRINITY_DN125990_c3_g1	5.71	7.09	12.8	12.94	4.82	10.84	5.61	7.69	5.68	16.51	21.27	12.99
TRINITY_DN127983_c1_g1	12.24	11.74	12.18	20.24	17.77	8.84	12.63	16.19	12.49	13.91	19.55	11.94
TRINITY_DN141777_c1_g1	16.95	17.04	24.58	26.79	24.1	50.92	27.55	23.84	22.24	28.46	27.16	16.59
TRINITY_DN126221_c3_g1	87.98	91.44	69.18	54.11	55.27	17.06	71.09	59.74	27.12	80.01	59.32	36.24
TRINITY_DN139531_c5_g2	36.38	31.95	18.35	41.71	38.24	21.43	40.57	44.76	21.42	24.16	36.11	22.07
TRINITY_DN154006_c2_g1	14.28	13.1	4.96	14.96	17.04	10.8	9.75	12.06	6.69	10.41	11.42	6.98
TRINITY_DN141830_c1_g2	7.38	6.43	8.75	1.66	2.71	3.36	8.41	8.91	5.35	7.05	11.04	6.75
TRINITY_DN143454_c2_g2	33.93	27.77	15.52	22.59	26.5	10.36	11.25	12.81	14.4	21.08	16.73	10.23
TRINITY_DN147832_c1_g1	21.56	22.64	7.14	13.83	12.89	9.89	18.91	18.43	12.21	16.66	24.54	15.01
TRINITY_DN112409_c4_g3	22.09	17	22.3	19.37	12.4	26.93	18.09	18	10.74	22.21	18.8	11.5
TRINITY_DN136537_c5_g1	8.77	10.73	8.09	13.21	10.19	13.86	12.17	13.89	12.32	18.62	19.91	12.18
TRINITY_DN149095_c5_g1	35.21	28.25	32.57	14.02	11.92	29.16	52.88	46.41	44.84	55.14	65.61	40.15
TRINITY_DN133448_c3_g1	2.99	3.36	7.79	6.18	6.06	4.02	4.12	3.32	4.24	4.76	4.51	2.76
TRINITY_DN154001_c2_g1	385.93	369	156.75	146.89	108.86	208.93	244.43	259.01	240.74	208.17	268.48	164.32
TRINITY_DN146831_c2_g2	61.85	57.84	40.26	50.83	42.69	22.81	49.88	38.91	40.18	27.65	56.53	34.6
TRINITY_DN118967_c5_g1	72.51	37.83	22.8	15.3	28	11.03	11.21	12.43	15.5	14.18	19.53	11.96
TRINITY_DN126325_c6_g1	28.81	26.9	31.9	61.01	61.41	33.51	20.39	20.02	18.01	16.07	19.62	12.02
TRINITY_DN151057_c3_g2	5.65	7.88	10.18	20.21	18.39	12.27	4.72	5.1	2.85	1.42	1.42	0.87
TRINITY_DN129784_c5_g4	35.35	31.22	11.85	14.83	17.62	17.5	44.59	61.07	31.61	37.92	54.81	33.59
TRINITY_DN125626_c8_g1	65.67	93.17	29.56	76.17	54.25	28.99	43.38	55.46	88.16	76.65	120.75	74.03
TRINITY_DN131571_c1_g1	79.71	92.74	63.22	72.15	66.36	89.86	85.61	89.09	60.86	77.1	72.48	44.44
TRINITY_DN154574_c3_g1	4.29	4.26	4.2	3.73	3.99	10.25	6.5	10.53	5.5	6.26	7.55	4.63
TRINITY_DN126035_c5_g3	134.4	122.94	126.95	153.37	125.73	102.41	85.1	89.7	62.55	136.9	153.02	93.84
TRINITY_DN153892_c5_g2	20.56	19.96	21.73	16.22	14.06	11.17	9.09	7.06	7.16	7.27	12.08	7.41
TRINITY_DN148544_c3_g2	28.19	26.56	12.45	16.27	19.64	6.1	31.11	36.22	12.91	20.91	23.71	14.55
TRINITY_DN148480_c0_g1	15.43	14.3	24.17	9.46	10.5	28.25	21.07	19.77	20.47	11.74	30.71	18.85
TRINITY_DN147787_c9_g1	23.41	21.24	24.98	10.38	8.61	16.14	15.29	12.41	16.11	13.78	21.29	13.07
TRINITY_DN150874_c2_g1	42.62	42.14	30.18	29.76	21.24	25.87	45.91	30.12	20.2	37.51	26.68	16.38
TRINITY_DN136639_c4_g1	26.15	14.35	18.08	34.33	18.17	12.7	18.54	22.75	17.89	17.92	20.39	12.52
TRINITY_DN139536_c0_g2	125.31	148.95	157.49	60.36	57.71	95.66	253.84	256.38	110.77	260.68	208.38	127.97
TRINITY_DN137983_c1_g3	74.36	69.69	32.16	113	94.51	52.85	60.8	90.36	49.01	64.12	94.1	57.81
TRINITY_DN141393_c0_g1	18.7	22.14	36.52	14.93	11.63	24.68	27.01	21.53	17.72	17.85	17.22	10.58
TRINITY_DN130829_c9_g1	127.9	110.22	89.44	170.93	178.57	91.34	82.97	90.03	69.42	96.9	135.25	83.16
TRINITY_DN151720_c1_g1	46.35	23.95	14.97	12.62	12.71	24.33	22.29	23.75	16.99	27.96	26.77	16.46
TRINITY_DN153227_c2_g1	48.96	46	37.87	10.05	13.3	20.8	43.74	39.61	34.46	56.47	59.96	36.87
TRINITY_DN146828_c7_g1	6.6	5.37	4.51	1.84	2.05	3.04	5.6	6.77	5.04	10.08	11.33	6.97
TRINITY_DN134209_c2_g2	17.32	16.33	14.44	20.49	16.25	14.05	12.33	13.87	6.45	12.7	12.14	7.47
TRINITY_DN149173_c1_g4	8.33	6.11	3.04	3.68	3.07	4.46	4.73	3.3	2.98	3.76	3.77	2.32
TRINITY_DN144831_c5_g1	10.38	7.21	5.61	29.77	31.66	13.41	3.38	4.04	2.53	1.93	5.2	3.2
TRINITY_DN132511_c1_g1	27.5	26.38	40.4	15.36	16.17	24.38	39.61	36.27	23.17	26.18	26.61	16.38
TRINITY_DN140440_c3_g1	12.65	14.72	11.86	15.58	14.83	6.74	11.69	16.82	12.58	13.22	24.69	15.2
TRINITY_DN154533_c4_g1	4.54	3.83	5.73	4.55	5.23	11.86	3.78	5.13	6.36	9.12	9.22	5.68
TRINITY_DN143421_c1_g2	138.08	156.53	88.85	78.2	83.28	122.18	182.45	239.07	137.38	194.76	172.03	105.99
TRINITY_DN147745_c5_g1	17.16	19.77	13.34	4.42	5.03	8.35	19.92	15.67	8.11	14.9	12.74	7.85
TRINITY_DN150221_c3_g2	16.62	16.83	11.87	10.63	12.5	9.74	19.46	20.23	10.65	11.05	16.44	10.13
TRINITY_DN137176_c2_g1	26.79	22.5	13.65	34.12	33.61	11.31	14.94	21.51	11.68	12.83	23.14	14.26
TRINITY_DN148390_c2_g1	27.39	29.68	21.95	36.48	35.19	15.63	23.94	25.26	13.31	11.91	23.04	14.2
TRINITY_DN131730_c8_g1	47.26	46.52	28.52	63.58	64.22	20.12	97.46	100.31	79.56	75.87	46.14	28.44
TRINITY_DN146376_c2_g5	34.11	38.8	94.87	55.16	59.91	127.34	55.86	55.23	56.51	35.9	52.03	32.08
TRINITY_DN120137_c6_g1	450.4	402.36	247.05	409.29	416.66	235.56	323.66	306.22	286.9	210.9	334.6	206.32
TRINITY_DN139498_c1_g1	79.66	63.23	55.68	93.49	93.36	65.93	56.62	58.79	69.6	52.14	67.99	41.93
TRINITY_DN151305_c0_g1	22.69	27.21	22.27	17.58	14.81	16.39	21	20.71	12.25	17.54	19.31	11.91
TRINITY_DN137972_c0_g3	29.63	28.54	23.18	31.2	28.09	18.86	19.27	14.71	18.26	21.2	35.28	21.76
TRINITY_DN126137_c1_g1	75.48	79.41	53.59	61.57	53.59	52.9	53.11	53.14	54.04	48.25	60.62	37.39
TRINITY_DN133433_c10_g2	5.74	12.28	8.07	5.55	5.29	4.61	19.4	9.37	24.7	17.33	23.97	14.79
TRINITY_DN148947_c2_g1	7.56	6.64	5.07	1.4	1.35	2.45	13.54	15.46	7.49	8.37	8.23	5.08
TRINITY_DN141464_c0_g1	29.43	26.14	30.72	10.74	10.37	22.54	33.57	36.35	33.04	26.33	38.12	23.53
TRINITY_DN155474_c11_g1	4.72	2.49	3.49	3.2	3.32	1.37	1.97	2.26	1.18	1.7	2.43	1.5
TRINITY_DN128827_c8_g2	7.39	5.51	12.95	3.94	3.64	6.18	3.49	3.17	5.18	4.81	6.38	3.94
TRINITY_DN155029_c1_g1	57.92	45.32	24.55	74.94	71.42	75.94	53.85	56.07	34.65	48.93	49.21	30.39
TRINITY_DN155117_c3_g1	3.36	3.12	3.6	1.83	1.62	0.99	5.36	7.11	3.22	7.98	8.42	5.2
TRINITY_DN133821_c2_g3	11.09	9.65	4.83	4.64	3.66	1.48	14.34	15.48	5.58	17.76	12.66	7.82
TRINITY_DN149191_c1_g1	23.75	18.44	16.29	26.97	24.73	35.88	13.22	14.33	15.87	9.28	19.41	11.99
TRINITY_DN141186_c0_g2	43.05	39.59	20.6	25.73	27.26	22.98	61.94	70.12	37.33	51.01	54.52	33.68
TRINITY_DN145444_c2_g1	20.82	18.96	19.8	47.12	37.73	17.89	15.53	14.69	14.92	18.94	29.59	18.28
TRINITY_DN129315_c8_g1	13.15	8.31	6.04	12.54	14.34	15.68	11.92	14.72	12.8	9.37	14.39	8.89
TRINITY_DN152455_c1_g1	11.86	11.24	13.99	10.51	5.46	13.08	9.81	11.87	9.1	15.44	11.8	7.29
TRINITY_DN116772_c3_g1	27.61	24.08	18.93	9.29	7.55	17.19	38.01	29.44	18.74	35.05	33.69	20.82
TRINITY_DN154827_c7_g1	13.28	11.77	6.78	5.73	7.22	5.33	9.48	9.36	5.54	9.45	8.96	5.54
TRINITY_DN140882_c0_g1	0.36	0.67	0.69	0.06	0.06	0.14	0.94	0.96	1.63	0.86	1.31	0.81
TRINITY_DN138857_c0_g1	9.53	5.99	6.35	7.34	6.61	7.3	9.9	8.84	4.29	5.23	5.45	3.37
TRINITY_DN140224_c3_g2	36.89	35.69	21.56	70.05	67.71	24.86	21.92	22.82	19.6	27.39	41.12	25.43
TRINITY_DN149989_c0_g1	7.97	12.46	7.14	5.9	5.18	12.41	21.6	15.21	17.31	18.63	15.4	9.53
TRINITY_DN153354_c7_g1	47.28	69.36	26.51	49.76	51.1	16.72	47.29	60.11	21.1	40.71	70.13	43.4
TRINITY_DN141948_c1_g1	11.27	10.72	9.82	10.15	9.26	17.73	19.84	15.02	9.84	16.08	15.9	9.84
TRINITY_DN143364_c1_g1	16.06	12.04	5.08	17.57	23.31	14.14	10.5	12.94	6.3	9.88	10.16	6.29
TRINITY_DN133550_c7_g1	40.52	36.71	45.26	36.9	23.86	69.58	62.8	40.78	22.88	18.56	22.32	13.82
TRINITY_DN132452_c3_g1	39.85	41.11	38.09	11.3	11.75	29.14	50.1	45.49	36.57	44.09	48.12	29.8
TRINITY_DN132557_c3_g2	14.5	14.35	6.08	4.54	2.88	4.58	19.22	17.51	8.63	17.28	27.58	17.08
TRINITY_DN145277_c8_g1	1.13	0.91	0.49	1.16	1.55	0.98	1.06	1.63	0.57	0.67	1.55	0.96
TRINITY_DN144098_c7_g1	36.73	35.92	23.38	14.91	16.29	40.55	40.2	44.06	24.34	45.4	57.35	35.52
TRINITY_DN155424_c30_g3	9.16	15.58	21.51	6.91	7.53	6.06	22.71	22.14	17.81	25.95	16.21	10.04
TRINITY_DN147960_c2_g1	26.27	29.7	12.75	13.39	12.74	4.31	21.89	21.17	8.55	12.92	17.5	10.84
TRINITY_DN145202_c0_g2	134.83	132.19	106.01	49.58	51.67	101.74	138.24	164.11	106.46	120.49	134.69	83.44
TRINITY_DN139644_c1_g4	80.19	82.73	61.53	60.59	66.72	29.54	77.63	70.98	42.13	31.7	45.09	27.94
TRINITY_DN153789_c5_g1	18.25	15.85	9.23	23.75	18.51	16.52	11.98	13.89	9.23	18.59	24.32	15.07
TRINITY_DN140481_c0_g3	5.4	5.33	5.45	2.37	2.46	6.3	13.87	14	5.29	14.72	11.28	6.99
TRINITY_DN154818_c3_g4	29.9	24.03	16.86	10.22	6.76	19.7	15.7	16.47	17.95	24.49	23.46	14.54
TRINITY_DN144179_c0_g1	10.58	8.78	5.78	7.59	8.57	2.6	7.26	9.28	3.73	8.23	8.39	5.2
TRINITY_DN154123_c4_g1	244.89	255.73	127.99	194.51	198.93	162.93	152.62	135.21	114.21	98.6	169.98	105.36
TRINITY_DN149221_c2_g4	12.76	18.62	25.14	13.45	10.83	28.76	15.27	13.69	14	26.09	23.02	14.27
TRINITY_DN155359_c7_g1	8.98	8.6	3.21	3.96	4.55	1.57	10.73	8.45	4.33	6.43	8.13	5.04
TRINITY_DN147605_c0_g4	20.38	19.65	13.8	23.09	22.23	11.6	14.63	17.47	11.18	17.45	32.26	20.01
TRINITY_DN136576_c3_g1	21.3	29.96	20.88	6.61	7.64	10.67	13.35	10.83	17.09	17.74	15.2	9.43
TRINITY_DN141215_c3_g1	250.11	272.79	295.09	312.84	324.3	298.92	164.73	172.6	156.41	152.98	172.94	107.35
TRINITY_DN127040_c0_g1	9.94	10.34	9.45	10.72	10.25	8.33	13.84	15.02	11.52	14.4	14.03	8.71
TRINITY_DN112386_c0_g1	12.28	9.87	4.91	5.96	7.55	5.34	8.17	4.78	4.7	4.83	6.04	3.75
TRINITY_DN137048_c5_g2	14.53	10.58	10.39	2.94	4.19	5.34	19.24	19.25	10.5	11.08	20.47	12.71
TRINITY_DN151557_c2_g2	56.93	57.79	56.64	23.18	28.01	43.69	81.37	71.47	45.27	31.32	36.54	22.69
TRINITY_DN144675_c4_g3	41.43	44.12	20.99	5.29	8.39	6.45	70.21	59.46	27.37	33.1	39.97	24.82
TRINITY_DN153705_c2_g1	51.4	53.92	65.99	26.31	25.04	39.82	34.15	34.78	25.53	30.28	43.17	26.81
TRINITY_DN140153_c0_g1	72.73	76.78	117.84	23.47	21.19	62.25	134.97	113.29	78.04	71.26	79.63	49.46
TRINITY_DN123712_c0_g1	1.79	2.17	0.9	0.4	0.53	0.38	6.11	4.89	2.1	9.37	6.15	3.82
TRINITY_DN148219_c0_g2	33.62	26.36	18.09	32.46	28.92	10.09	25.56	16.64	12.21	12.27	14.21	8.83
TRINITY_DN111105_c0_g1	18.39	14.91	10.38	12.31	10.29	27.08	19.18	21.97	15.29	12.76	20.74	12.89
TRINITY_DN151443_c6_g1	7.58	8.2	7.69	3.47	3.38	1.1	8.85	13.31	5.43	9.36	10.21	6.35
TRINITY_DN152491_c1_g3	3.71	4.53	3.71	2.33	5.68	1.77	8.35	8.19	3.98	6.55	4.92	3.06
TRINITY_DN147897_c2_g3	3.58	1.51	1.15	0.87	0.98	0.77	8.75	4.19	3.11	2.17	2.46	1.53
TRINITY_DN151055_c2_g1	10.38	11.04	23.11	7.55	9.34	5.25	6.04	5.76	8.37	15.03	12.7	7.9
TRINITY_DN137073_c0_g1	20.41	21.29	17.8	17.9	13.56	14.31	27.55	31.26	21.46	18.02	17.12	10.65
TRINITY_DN152392_c2_g2	86.09	76.15	64.76	47.39	45.15	53.61	70.98	68.4	45.93	52.35	63.64	39.59
TRINITY_DN149650_c3_g1	6.91	5.71	8.46	2.86	2.71	5.85	6.75	10.21	5.57	12.15	9.58	5.96
TRINITY_DN152953_c1_g2	4.1	2.72	4.62	1.76	1.92	1.26	8.95	7.01	3.39	4.52	5.64	3.51
TRINITY_DN123913_c6_g1	34.59	28.42	14.87	32.48	30.98	33.31	30.95	37.09	35.48	29.16	34.37	21.39
TRINITY_DN145134_c1_g4	22.15	21.58	8.75	5.67	6.25	13.95	30.42	21.86	11.72	24.96	17.53	10.91
TRINITY_DN124974_c1_g1	85.48	84.85	57.37	25.97	38.77	37.11	83.81	109.42	70.17	122.97	93.61	58.27
TRINITY_DN128396_c0_g3	41.94	34.9	16.24	50.64	39.23	50.03	20.91	22.25	31.22	29.05	41.39	25.77
TRINITY_DN153866_c3_g1	9.16	10.67	5.36	3.23	2.47	2.51	9.81	13.25	11.29	27.98	21.26	13.24
TRINITY_DN154451_c2_g1	18.87	23.85	19.68	9.72	10.98	11.99	28.76	29.89	16.2	28.54	32.53	20.26
TRINITY_DN151972_c1_g1	8.8	7.55	3.04	17.81	18.79	6.26	5.27	8.26	5.6	5.84	7.85	4.89
TRINITY_DN141757_c3_g2	16.84	15.51	18.48	5.7	5.61	5.31	17.77	18.91	8.13	18.56	14.54	9.06
TRINITY_DN139769_c1_g2	131.18	128.45	120.45	55.02	36.09	96.96	197.26	165.26	125.76	245.63	123.34	76.86
TRINITY_DN139610_c4_g1	16.11	15.98	14.54	8.48	10.19	17.6	25.61	22.74	19.29	15.04	22.45	13.99
TRINITY_DN143111_c1_g3	344.7	364.33	251.35	125.77	138.07	320.87	330.04	376.42	276.48	368.49	399.31	248.84
TRINITY_DN137336_c3_g1	8.72	7.07	2.86	2.69	3.05	1.09	5.34	5.96	3.04	5.18	7.3	4.55
TRINITY_DN138287_c0_g2	6.7	7.56	3.08	3.58	3.02	2.31	6.71	6.54	3.82	4.39	5.84	3.64
TRINITY_DN129646_c2_g1	3.82	1.9	2.69	2.76	2.55	3.37	3.75	4.19	3.85	4.71	3	1.87
TRINITY_DN122639_c3_g1	191.41	164.49	204.42	24.17	30.35	37.05	166.6	114.62	104.81	74.92	146.34	91.22
TRINITY_DN146596_c1_g1	1.59	2.41	2.94	5.43	3.37	2.48	7	5.55	3.94	5.58	6.16	3.84
TRINITY_DN133703_c0_g1	32.22	31.42	17.33	30.03	22.18	19.13	29.48	32.88	18.42	32.94	28.49	17.76
TRINITY_DN144973_c0_g1	12.85	9.93	11.42	13.57	9.14	12.64	7.54	9.07	11.1	12.89	14.58	9.09
TRINITY_DN133199_c0_g1	23.25	49.88	20.48	23.69	16.31	36.11	19.01	30.29	15.12	19.55	21.01	13.1
TRINITY_DN149373_c6_g1	9.28	10.46	3.53	1.71	2.05	0.75	3.51	3.36	3.82	2.41	5.66	3.53
TRINITY_DN148890_c4_g1	45.96	45.62	48.44	21.38	23.57	31.83	47.07	48.06	42.44	27.37	52.59	32.8
TRINITY_DN120082_c2_g2	10.99	8.53	4.46	19.56	18.41	20.42	11.83	16.41	9.61	8.86	12.73	7.94
TRINITY_DN149451_c6_g1	26.73	26.82	9.62	48.99	47.66	17.52	23.08	18	18.12	32.29	37.48	23.38
TRINITY_DN146869_c2_g1	4.13	2.36	3.72	12.89	11.72	12.67	8.88	8.37	7.51	6.67	10.58	6.6
TRINITY_DN146190_c1_g1	5.33	3.5	1.63	5.15	5.79	4.02	2.95	3.42	3.52	2.12	3.67	2.29
TRINITY_DN113707_c0_g2	97.12	89.74	76.49	95.89	89.32	80.67	71.13	67.3	59.34	53.76	76.22	47.56
TRINITY_DN135327_c6_g1	94.42	100.06	75.25	288.73	248.88	124.27	66.83	69.59	80.34	110.95	72.88	45.48
TRINITY_DN153051_c0_g1	11.88	10.25	9.08	7.82	6.84	14.21	11.24	10.66	10.05	13.71	15.7	9.8
TRINITY_DN115635_c2_g1	4.55	3.53	5.6	4.08	6.43	11.17	3.59	4.13	5.83	9.91	5.19	3.24
TRINITY_DN155086_c8_g2	82.07	88.83	77.63	65.04	44.68	93.03	111.35	172.06	77.4	99.39	118.86	74.22
TRINITY_DN140790_c0_g1	4.1	5.14	3.09	1.34	2.7	1.86	5.03	7.27	2.73	4.6	2.37	1.48
TRINITY_DN136419_c0_g1	32.47	30.87	17.97	12.58	8.88	24.03	33.63	29.45	21.01	33.66	26.02	16.25
TRINITY_DN148178_c3_g1	20.45	19.74	16.73	20.2	14.84	8.66	18.97	19.69	9.31	12.37	13.53	8.45
TRINITY_DN154431_c5_g1	18.22	26.66	10.55	6.81	8.9	5.21	33.51	32.84	13.47	28.9	24.7	15.43
TRINITY_DN138994_c7_g1	0.34	0.3	0.22	0.54	0.6	0.68	2.53	2.02	1.67	0.97	2.08	1.3
TRINITY_DN134568_c1_g2	18.93	17.55	8.44	7.77	7.25	4.21	17.62	15.76	12.26	16.84	18.14	11.34
TRINITY_DN148076_c1_g3	17.51	11.61	20.48	22.2	15.41	7.09	18.45	16.91	14.82	15.18	20.6	12.88
TRINITY_DN138939_c2_g1	15.68	13.28	6.14	8.74	8.95	5.33	11.69	12.45	6.4	9.08	10.06	6.29
TRINITY_DN142886_c4_g1	41.4	40	27.22	33.56	31	31.83	37.47	37.85	31.59	26.32	34.64	21.66
TRINITY_DN137832_c6_g1	88.26	67.62	49.23	38.07	32.08	92.74	62.91	75.23	58.52	53.84	61.85	38.68
TRINITY_DN126168_c4_g3	20	19.32	16.19	19.09	10.12	27.3	44.15	34.51	29.4	52.51	33.61	21.02
TRINITY_DN138033_c4_g1	35.5	26.97	20.85	14.85	12.07	5.09	30.34	26.36	15.47	37.35	38.47	24.06
TRINITY_DN150334_c0_g1	29.13	28.6	26.62	21.84	19.82	32.03	35.16	32.82	34.12	46.08	48.57	30.38
TRINITY_DN135219_c2_g1	14.94	14.38	11.92	17.75	15.93	5.92	14.65	9.72	5.55	9.22	6.57	4.11
TRINITY_DN117069_c4_g2	5.44	4.3	2.96	4.86	4.49	4.84	6.4	12.49	4.07	15.6	11.65	7.29
TRINITY_DN143004_c1_g2	38.49	34.81	22.73	35.05	34.16	23.89	27.22	31.36	23.85	20.91	27.37	17.13
TRINITY_DN133020_c0_g1	7.94	8.62	4.51	6.17	7.1	8.54	7.02	10.97	5.97	7.53	8.85	5.54
TRINITY_DN153340_c2_g2	30.38	32.9	47.96	23.77	31.04	30.15	35.84	35.66	27.64	19.59	24.92	15.6
TRINITY_DN147993_c7_g1	8.81	8.23	4.79	9.52	7.99	4.35	11.6	12.14	5.54	10.22	11.9	7.45
TRINITY_DN134566_c0_g1	18.85	16.98	21.57	12.13	11.98	9.89	22.13	17.49	11.69	14.26	20.09	12.58
TRINITY_DN116288_c3_g1	2.49	3.71	3.96	3.63	4.69	6.38	4.81	10.61	7.31	11.17	16.56	10.37
TRINITY_DN142666_c5_g2	10	9.1	10.49	9.49	8.86	8.14	12.31	12.4	5.93	7.75	8.03	5.03
TRINITY_DN144418_c2_g1	17.61	15.17	7.96	15.66	17.33	19.67	6.92	10.72	7.62	13.96	12.45	7.8
TRINITY_DN124732_c2_g1	39.94	41.43	36	44.11	37.59	85.49	24.63	23.41	31.85	15.78	24.29	15.22
TRINITY_DN143970_c0_g1	29.95	27.47	12.56	18.84	17.77	12.65	23.36	23.45	21.84	15.58	21.38	13.4
TRINITY_DN154789_c7_g1	30.42	31.98	15.12	32.99	30.55	27.76	25.6	28.07	11.98	12.47	13.16	8.25
TRINITY_DN150467_c2_g3	5.84	5.83	5.03	4.27	3.96	1.8	11.59	10.79	6.33	9.42	7.21	4.52
TRINITY_DN151883_c2_g2	30.74	28.97	44.55	63.51	58.61	26.1	26.93	24.44	24.73	43.5	43.29	27.14
TRINITY_DN147735_c5_g3	67.4	62.36	50.41	38.76	35.48	29.91	73.78	41.93	47.84	71.96	71.57	44.9
TRINITY_DN154820_c8_g1	9.3	9.32	6.41	4.84	4.8	10.04	5.73	5.68	4.69	4.47	5.72	3.59
TRINITY_DN148861_c6_g1	50.67	52.81	43.28	54.94	55.46	30.33	40.74	41.85	40.28	59.53	60.45	37.94
TRINITY_DN148452_c1_g3	29.9	29.61	22.75	32.84	33.03	29.52	24.58	31	21.46	34.33	44.78	28.11
TRINITY_DN117262_c4_g1	44.7	39.66	23.98	15.56	13.49	25.29	26.67	24.02	19.78	31.19	36.57	22.96
TRINITY_DN151989_c0_g1	22.64	18.17	15.45	9.92	8.61	22.12	27.82	24.85	19.3	37.94	18.73	11.76
TRINITY_DN135531_c0_g1	0.99	0.65	1.38	0.6	0.84	1.21	2.12	1.73	1.14	1.22	2.07	1.3
TRINITY_DN139198_c7_g1	8.08	5.85	12.57	11.35	8.01	13.24	15.31	22.02	20.91	15.82	26	16.33
TRINITY_DN145384_c4_g1	38.94	34.09	50.49	14.29	16.17	35.64	47.11	49.17	29.7	46.31	38.53	24.2
TRINITY_DN112994_c7_g1	19.34	20.81	51.64	30.27	57.61	33.55	26.08	37.73	47.02	67.37	36.71	23.06
TRINITY_DN149720_c1_g4	11.52	8.53	11.38	18.88	16.44	13.1	19.14	18.9	11.71	21.93	18.56	11.66
TRINITY_DN141425_c1_g1	85.28	85.81	54.45	77.73	77.76	27.12	49.94	36.69	30.09	24.14	33.82	21.25
TRINITY_DN141201_c4_g3	71.35	76.9	39.2	31.3	37.37	23.52	79.61	88.29	45.23	103.08	66.65	41.88
TRINITY_DN132160_c0_g1	96.33	69.17	68.09	127.76	116.92	115.65	79.26	87.49	63.29	122.03	80.75	50.74
TRINITY_DN149871_c2_g1	34.04	26.8	19.93	29.18	28.46	14.66	22.41	27.64	14.06	18.54	22.12	13.9
TRINITY_DN144613_c0_g1	2.85	2.51	2.46	1.65	1.71	4.15	5.72	6.08	2.91	8.07	4.71	2.96
TRINITY_DN151678_c0_g1	57	53.19	48.31	47.29	30.21	60.48	92.09	106.78	57.74	52.46	71.15	44.73
TRINITY_DN141845_c0_g1	10.62	10.62	6.91	4.54	4.64	11.19	13.13	17.35	10.08	17.32	13.44	8.45
TRINITY_DN147147_c0_g1	17.19	13.29	11.5	5.58	6.99	6.82	17.57	12.71	7.87	11.73	9.4	5.91
TRINITY_DN133147_c3_g2	10.62	9.84	4.24	5.21	4.32	2.27	12.23	12.83	6.88	18.06	14.76	9.28
TRINITY_DN131301_c3_g2	3.55	2.82	4.02	6.18	6.65	5.59	6.84	6.88	2.79	11.21	8.97	5.64
TRINITY_DN153614_c5_g1	166.49	167.72	116.38	113.1	117.8	59.19	90.82	75.96	55.82	53.67	103.34	65
TRINITY_DN138915_c3_g1	7.61	14.01	6.74	6.79	8.49	13.75	20.5	18.54	11.73	34.27	30.84	19.4
TRINITY_DN154704_c2_g1	4.47	2.82	7.9	3.22	3.17	2.34	3.66	4.14	1.35	2.88	3.29	2.07
TRINITY_DN138866_c4_g1	19.21	17.19	11.14	19.38	18.68	10.32	14.59	15.69	11.09	19.29	22.93	14.43
TRINITY_DN122710_c1_g1	36.74	37.48	34.9	25.64	23.21	12.5	37.92	33.24	19.28	25.78	31	19.51
TRINITY_DN144518_c1_g1	173.09	186.18	58.94	58.85	63.27	54.19	149.62	155.65	88.15	116.24	129.14	81.28
TRINITY_DN151752_c5_g1	24.96	16.58	15.01	17.48	16.86	23.21	23.71	27.83	15.45	26.37	25.67	16.16
TRINITY_DN153715_c1_g1	7.68	8.27	4.14	1.96	2.87	2.06	17.2	17.12	12.34	19.29	9.75	6.14
TRINITY_DN151328_c1_g5	10.03	12.01	8.21	31.59	33.99	46.02	11.42	11.15	13.85	12.25	22.25	14.02
TRINITY_DN142883_c0_g1	36.68	40.26	61.08	26.66	27.76	27.33	23.39	21.51	11.59	16.28	19.01	11.98
TRINITY_DN116447_c5_g2	13.98	7.74	9.86	11.33	8.23	9.17	15.43	15.67	8.9	10.88	13.71	8.64
TRINITY_DN144484_c1_g2	11.4	13.12	8.94	8.21	9.07	8.05	14.4	17.92	8.66	15.51	17.69	11.15
TRINITY_DN137813_c0_g1	106.21	115.5	111.27	43.7	45.55	45.53	95.46	74.5	43.6	56.69	53.56	33.76
TRINITY_DN132245_c2_g1	16.99	17.73	16.5	19.76	19.64	16.1	21.1	20.82	12.58	22.64	21.92	13.82
TRINITY_DN148974_c0_g2	17.03	10.55	9.33	9.96	9.49	11.51	13.13	9.09	7.44	9.45	9.61	6.06
TRINITY_DN112355_c1_g1	44.78	48.39	39.13	68.78	67.89	25.46	32.94	33.5	45.11	56.45	59.84	37.74
TRINITY_DN122952_c0_g1	69.05	64.28	47.3	71.02	54.51	61.18	64.1	64.59	69.77	63.67	65.29	41.18
TRINITY_DN149696_c0_g4	64.73	54.32	28.15	26.71	20.03	16.94	50.74	56.45	22.41	39.94	69.49	43.83
TRINITY_DN114687_c11_g1	168.07	117.01	147.24	189.91	218.46	275.74	82.65	93.82	89.54	78.67	90.19	56.89
TRINITY_DN119321_c3_g1	37.64	39.14	45.47	22.07	19.03	47.38	42.99	52.1	47.19	45.51	49.77	31.4
TRINITY_DN143135_c3_g1	14.92	16.07	10.22	9.69	9.16	2.91	11.97	10.86	12.41	13.23	10.92	6.89
TRINITY_DN132727_c4_g2	50.47	53.08	33.17	101.44	116.65	35.52	26.91	26.52	27.84	42.07	33.01	20.83
TRINITY_DN144836_c0_g1	23.4	20.24	11.05	7.39	6.78	6.23	23.99	26.62	10.82	16.82	20.83	13.15
[truncated: 8,058 more rows]

## Sheet: Annotation
Genes	NR Description	Gene Length	NT Description	KO Name	KO ID	KO Description	Swissprot ID	PFAM ID	PFAM description	Gene Ontology Biological Pathway	BP Description	Gene Ontology Molecular Function	MF Description	Gene Ontology Cellular Component	CC Description	KOG ID	KOG Description
TRINITY_DN102854_c0_g1	cyclin-T2 [Danio rerio]>gi|29294659|gb|AAH48886.1| Zgc:55690 [Danio rerio]>gi|182890116|gb|AAI64276.1| Zgc:55690 protein [Danio rerio]	335	Cyprinus carpio genome assembly common carp genome ,scaffold LG9	CCNT	K15188	cyclin T	--	--	--	--	--	--	--	--	--	--	--
TRINITY_DN107177_c0_g1	--	826	Cyprinus carpio genome assembly common carp genome ,scaffold LG9	--	--	--	--	--	--	--	--	--	--	--	--	--	--
TRINITY_DN109961_c4_g1	dehydrogenase/reductase (SDR family) member 11b [Danio rerio]	1112	Danio rerio dehydrogenase/reductase (SDR family) member 11b (dhrs11b), mRNA	--	--	--	Q71R50	PF00106	short chain dehydrogenase	GO:0008152	metabolic process	GO:0016491	oxidoreductase activity	--	--	--	--
TRINITY_DN111562_c0_g2	PREDICTED: uncharacterized protein LOC553317 isoform X7 [Danio rerio]	978	PREDICTED: Danio rerio si:ch211-173p18.3 (si:ch211-173p18.3), transcript variant X8, mRNA	--	--	--	Q5VZL5	PF06467	MYM-type Zinc finger with FCS sequence motif	--	--	GO:0008270	zinc ion binding	--	--	--	--
TRINITY_DN112283_c2_g2	PREDICTED: cysteine and glycine-rich protein 2-like [Oreochromis niloticus]>gi|499049190|ref|XP_004575133.1| PREDICTED: cysteine and glycine-rich protein 2 [Maylandia zebra]>gi|548422841|ref|XP_005742732.1| PREDICTED: cysteine and glycine-rich protein 2-like [Pundamilia nyererei]	863	Cyprinus carpio genome assembly common carp genome ,scaffold LG8	CSRP	K09377	cysteine and glycine-rich protein	P50460	PF00412//PF07562	LIM domain//Nine Cysteines Domain of family 3 GPCR	GO:0007186	G-protein coupled receptor signaling pathway	GO:0004930//GO:0008270	G-protein coupled receptor activity//zinc ion binding	--	--	KOG1700	Regulatory protein MLP and related LIM proteins
TRINITY_DN112509_c6_g1	--	544	Zebrafish DNA sequence from clone CH73-35G18 in linkage group 23, complete sequence	--	--	--	--	--	--	--	--	--	--	--	--	--	--
TRINITY_DN112547_c4_g2	--	1557	Cyprinus carpio genome assembly common carp genome ,scaffold LG17	--	--	--	--	--	--	--	--	--	--	--	--	--	--
TRINITY_DN113704_c6_g1	mitochondrial folate transporter/carrier [Danio rerio]>gi|28856134|gb|AAH48057.1| Solute carrier family 25, member 32a [Danio rerio]>gi|182891228|gb|AAI64127.1| Slc25a32a protein [Danio rerio]	1015	PREDICTED: Danio rerio solute carrier family 25 (mitochondrial folate carrier), member 32a (slc25a32a), transcript variant X1, mRNA	SLC25A32, MFT	K15115	solute carrier family 25 (mitochondrial folate transporter), member 32	Q9H2D1	--	--	GO:0055085	transmembrane transport	--	--	GO:0016021	integral component of membrane	KOG0764	Mitochondrial FAD carrier protein
TRINITY_DN115107_c12_g1	--	796	Cyprinus carpio genome assembly common carp genome ,scaffold LG23	--	--	--	--	--	--	--	--	--	--	--	--	--	--
TRINITY_DN116921_c5_g1	--	951	Hypophthalmichthys molitrix microsatellite HysdE1506-1 sequence	--	--	--	--	--	--	--	--	--	--	--	--	--	--
TRINITY_DN117703_c2_g3	PREDICTED: LOW QUALITY PROTEIN: uncharacterized protein LOC100675838 [Loxodonta africana]	623	Cyprinus carpio genome assembly common carp genome ,scaffold LG24	--	--	--	Q5TYW1	PF01429//PF00412//PF06397//PF01428//PF00130//PF02892//PF01096//PF00096//PF07975//PF13465//PF13912	Methyl-CpG binding domain//LIM domain//Desulfoferrodoxin, N-terminal domain//AN1-like Zinc finger//Phorbol esters/diacylglycerol binding domain (C1 domain)//BED zinc finger//Transcription factor S-II (TFIIS)//Zinc finger, C2H2 type//TFIIH C1-like domain//Zinc-finger double domain//C2H2-type zinc finger	GO:0006351//GO:0006281//GO:0035556	transcription, DNA-templated//DNA repair//intracellular signal transduction	GO:0005506//GO:0003676//GO:0046872//GO:0003677//GO:0008270	iron ion binding//nucleic acid binding//metal ion binding//DNA binding//zinc ion binding	GO:0005634	nucleus	--	--
TRINITY_DN117984_c3_g1	PREDICTED: gastrula zinc finger protein XlCGF57.1-like, partial [Danio rerio]	579	Cyprinus carpio genome assembly common carp genome ,scaffold 000028938	--	--	--	Q9UL59	PF05191//PF01428//PF00412//PF02892//PF01155//PF04810//PF01844//PF16622//PF00096//PF05495//PF13465//PF13912	Adenylate kinase, active site lid//AN1-like Zinc finger//LIM domain//BED zinc finger//Hydrogenase/urease nickel incorporation, metallochaperone, hypA//Sec23/Sec24 zinc finger//HNH endonuclease//zinc-finger C2H2-type//Zinc finger, C2H2 type//CHY zinc finger//Zinc-finger double domain//C2H2-type zinc finger	GO:0006144//GO:0006464//GO:0006886//GO:0006888//GO:0046034	purine nucleobase metabolic process//cellular protein modification process//intracellular protein transport//ER to Golgi vesicle-mediated transport//ATP metabolic process	GO:0003676//GO:0046872//GO:0003677//GO:0004017//GO:0008270//GO:0016151//GO:0004519	nucleic acid binding//metal ion binding//DNA binding//adenylate kinase activity//zinc ion binding//nickel cation binding//endonuclease activity	GO:0030127	COPII vesicle coat	--	--
TRINITY_DN119901_c4_g3	--	1542	Cyprinus carpio genome assembly common carp genome ,scaffold 000017628	--	--	--	--	--	--	--	--	--	--	--	--	--	--
TRINITY_DN120189_c4_g1	PREDICTED: serine/arginine-rich splicing factor 1 isoform X1 [Oryctolagus cuniculus]	1020	PREDICTED: Danio rerio serine/arginine-rich splicing factor 1a (srsf1a), transcript variant X2, mRNA	SFRS1_9	K12890	splicing factor, arginine/serine-rich 1/9	Q6DII2	PF00076//PF16367	RNA recognition motif. (a.k.a. RRM, RBD, or RNP domain)//RNA recognition motif	--	--	GO:0003676	nucleic acid binding	--	--	KOG0105	Alternative splicing factor ASF/SF2 (RRM superfamily)
TRINITY_DN121019_c2_g1	novel protein [Danio rerio]	916	Cyprinus carpio genome assembly common carp genome ,scaffold LG18	--	--	--	B0S6S9	--	--	--	--	--	--	--	--	--	--
TRINITY_DN121652_c2_g3	PREDICTED: gastrula zinc finger protein XlCGF57.1 [Danio rerio]	436	Cyprinus carpio genome assembly common carp genome ,scaffold 000001464	--	--	--	P18729	PF00096//PF05495//PF13912//PF13465//PF07975//PF16622//PF01363//PF00130//PF01428//PF06467//PF01844//PF02701//PF02892//PF01155//PF05191//PF00412	Zinc finger, C2H2 type//CHY zinc finger//C2H2-type zinc finger//Zinc-finger double domain//TFIIH C1-like domain//zinc-finger C2H2-type//FYVE zinc finger//Phorbol esters/diacylglycerol binding domain (C1 domain)//AN1-like Zinc finger//MYM-type Zinc finger with FCS sequence motif//HNH endonuclease//Dof domain, zinc finger//BED zinc finger//Hydrogenase/urease nickel incorporation, metallochaperone, …	GO:0006281//GO:0006355//GO:0046034//GO:0035556//GO:0006144//GO:0006464	DNA repair//regulation of transcription, DNA-templated//ATP metabolic process//intracellular signal transduction//purine nucleobase metabolic process//cellular protein modification process	GO:0008270//GO:0004017//GO:0003677//GO:0016151//GO:0004519//GO:0046872//GO:0003676	zinc ion binding//adenylate kinase activity//DNA binding//nickel cation binding//endonuclease activity//metal ion binding//nucleic acid binding	--	--	--	--
TRINITY_DN122309_c7_g1	--	1756	Cyprinus carpio genome assembly common carp genome ,scaffold LG6	--	--	--	--	--	--	--	--	--	--	--	--	--	--
TRINITY_DN122896_c0_g1	--	1443	Cyprinus carpio genome assembly common carp genome ,scaffold 000001957	--	--	--	--	--	--	--	--	--	--	--	--	--	--
TRINITY_DN123861_c4_g1	--	1738	Cyprinus carpio genome assembly common carp genome ,scaffold 000017836	--	--	--	--	--	--	--	--	--	--	--	--	--	--
TRINITY_DN124284_c3_g1	PREDICTED: oocyte zinc finger protein XlCOF6-like [Danio rerio]	495	Cyprinus carpio genome assembly common carp genome ,scaffold 000002344	--	--	--	P18729	PF01428//PF00412//PF05191//PF02892//PF01155//PF16622//PF01844//PF13912//PF07975//PF13465//PF00096	AN1-like Zinc finger//LIM domain//Adenylate kinase, active site lid//BED zinc finger//Hydrogenase/urease nickel incorporation, metallochaperone, hypA//zinc-finger C2H2-type//HNH endonuclease//C2H2-type zinc finger//TFIIH C1-like domain//Zinc-finger double domain//Zinc finger, C2H2 type	GO:0006464//GO:0006144//GO:0046034//GO:0006281	cellular protein modification process//purine nucleobase metabolic process//ATP metabolic process//DNA repair	GO:0003676//GO:0046872//GO:0004519//GO:0016151//GO:0003677//GO:0008270//GO:0004017	nucleic acid binding//metal ion binding//endonuclease activity//nickel cation binding//DNA binding//zinc ion binding//adenylate kinase activity	--	--	--	--
TRINITY_DN124610_c6_g1	--	2262	Cyprinus carpio genome assembly common carp genome ,scaffold LG31	--	--	--	--	--	--	--	--	--	--	--	--	--	--
TRINITY_DN124643_c7_g2	--	659	Cyprinus carpio genome assembly common carp genome ,scaffold LG44	--	--	--	--	--	--	--	--	--	--	--	--	--	--
TRINITY_DN124899_c2_g1	PREDICTED: SH3 domain-binding glutamic acid-rich protein isoform X5 [Danio rerio]	1531	PREDICTED: Danio rerio SH3 domain binding glutamate-rich protein (sh3bgr), transcript variant X2, mRNA	--	--	--	Q9WUZ7	PF00462//PF04147//PF02724	Glutaredoxin//Nop14-like family//CDC45-like protein	GO:0045454//GO:0006118//GO:0006270	cell redox homeostasis//obsolete electron transport//DNA replication initiation	GO:0009055//GO:0015035	electron carrier activity//protein disulfide oxidoreductase activity	GO:0032040	small-subunit processome	KOG4023	Uncharacterized conserved protein
TRINITY_DN125321_c0_g3	PREDICTED: nucleus accumbens-associated protein 1-like isoform X1 [Danio rerio]	3011	Cyprinus carpio genome assembly common carp genome ,scaffold 000001151	BTBD14	K10486	BTB/POZ domain-containing protein 14	Q7TSZ8	PF00651	BTB/POZ domain	--	--	GO:0005515	protein binding	--	--	--	--
TRINITY_DN125600_c0_g2	hypothetical protein EH28_08471 [Larimichthys crocea]	1241	PREDICTED: Esox lucius uncharacterized LOC106023892 (LOC106023892), mRNA	--	--	--	--	PF00098	Zinc knuckle	--	--	GO:0003676//GO:0008270	nucleic acid binding//zinc ion binding	--	--	--	--
TRINITY_DN126183_c0_g1	RecName: Full=Cytochrome c oxidase subunit 6A, mitochondrial; AltName: Full=Cytochrome c oxidase polypeptide VIa; Flags: Precursor [Cyprinus carpio]>gi|2138310|gb|AAB58361.1| cytochrome c oxidase subunit VIa [Cyprinus carpio]	1421	CCU83907 Cyprinus carpio cytochrome c oxidase subunit VIa mRNA, nuclear gene encoding mitochondrial protein, complete cds	COX6A	K02266	cytochrome c oxidase subunit 6a	O13082	PF02046	Cytochrome c oxidase subunit VIa	GO:0015992//GO:0006123	proton transport//mitochondrial electron transport, cytochrome c to oxygen	GO:0004129	cytochrome-c oxidase activity	GO:0045277//GO:0005751//GO:0005743	respiratory chain complex IV//mitochondrial respiratory chain complex IV//mitochondrial inner membrane	KOG3469	Cytochrome c oxidase, subunit VIa/COX13
TRINITY_DN126376_c7_g2	--	862	Cyprinus carpio genome assembly common carp genome ,scaffold LG10	--	--	--	--	PF00067	Cytochrome P450	GO:0055114	oxidation-reduction process	GO:0016705//GO:0005506//GO:0020037	oxidoreductase activity, acting on paired donors, with incorporation or reduction of molecular oxygen//iron ion binding//heme binding	--	--	--	--
TRINITY_DN126661_c15_g1	equilibrative nucleoside transporter 2 [Danio rerio]	1072	Danio rerio cDNA clone IMAGE:7139228, partial cds	SLC29A1_2_3, ENT1_2_3	K15014	solute carrier family 29 (equilibrative nucleoside transporter), member 1/2/3	Q61672	PF01733//PF04561	Nucleoside transporter//RNA polymerase Rpb2, domain 2	GO:0006144//GO:0006351//GO:0015858//GO:0006810//GO:0006206	purine nucleobase metabolic process//transcription, DNA-templated//nucleoside transport//transport//pyrimidine nucleobase metabolic process	GO:0005337//GO:0003677//GO:0003899	nucleoside transmembrane transporter activity//DNA binding//DNA-directed RNA polymerase activity	GO:0016021//GO:0005730	integral component of membrane//nucleolus	KOG1479	Nucleoside transporter
TRINITY_DN127491_c6_g1	--	1257	Cyprinus carpio genome assembly common carp genome ,scaffold 000001138	--	--	--	--	--	--	--	--	--	--	--	--	--	--
TRINITY_DN127982_c0_g2	PREDICTED: ephrin-A5b isoform X1 [Danio rerio]	2016	PREDICTED: Danio rerio ephrin-A5a (efna5a), transcript variant X2, mRNA	EFNA	K05462	ephrin-A	P79728	PF00812	Ephrin	--	--	--	--	GO:0016020	membrane	--	--
TRINITY_DN128712_c8_g1	--	1721	Cyprinus carpio genome assembly common carp genome ,scaffold LG6	--	--	--	--	--	--	--	--	--	--	--	--	--	--
TRINITY_DN129013_c5_g1	--	539	Cyprinus carpio genome assembly common carp genome ,scaffold 000001731	--	--	--	--	--	--	--	--	--	--	--	--	--	--
TRINITY_DN129257_c3_g2	ELAV-like protein 1 isoform b [Danio rerio]	830	Danio rerio HuG (hug), transcript variant 2, mRNA	ELAVL1, HUR	K13088	ELAV-like protein 1	Q5U259	PF00076	RNA recognition motif. (a.k.a. RRM, RBD, or RNP domain)	--	--	GO:0003676	nucleic acid binding	--	--	KOG0145	RNA-binding protein ELAV/HU (RRM superfamily)
TRINITY_DN130202_c4_g1	--	774	Cyprinus carpio genome assembly common carp genome ,scaffold 000028944	--	--	--	--	--	--	--	--	--	--	--	--	--	--
TRINITY_DN130788_c7_g1	PREDICTED: uncharacterized protein ppp1r3aa isoform X1 [Danio rerio]	1632	Cyprinus carpio genome assembly common carp genome ,scaffold 000008118	--	--	--	P32583	--	--	--	--	--	--	--	--	--	--
TRINITY_DN130827_c7_g1	--	1587	Cyprinus carpio genome assembly common carp genome ,scaffold LG9	--	--	--	--	--	--	--	--	--	--	--	--	--	--
TRINITY_DN131374_c5_g1	--	1213	Cyprinus carpio genome assembly common carp genome ,scaffold 000001155	--	--	--	--	PF08039	Mitochondrial proteolipid	--	--	--	--	GO:0005739	mitochondrion	--	--
TRINITY_DN131955_c3_g1	Hhip, partial [Danio rerio]	1186	Danio rerio Hhip mRNA, partial cds	HHIP	K06231	hedgehog interacting protein	Q96QV1	PF06872//PF16917	EspG protein//Biotin/lipoate A/B protein ligase family	GO:0009405//GO:0006464//GO:0006508	pathogenesis//cellular protein modification process//proteolysis	GO:0004197	cysteine-type endopeptidase activity	--	--	--	--
TRINITY_DN132321_c4_g1	PREDICTED: zinc finger MYM-type protein 4 isoform X3 [Danio rerio]	780	PREDICTED: Danio rerio zinc finger, MYM-type 4 (zmym4), transcript variant X3, mRNA	--	--	--	Q5VZL5	--	--	--	--	--	--	--	--	--	--
TRINITY_DN132375_c1_g1	PREDICTED: tripartite motif-containing protein 35-like [Clupea harengus]	2501	Cyprinus carpio genome assembly common carp genome ,scaffold LG36	--	--	--	Q02084	PF10672//PF13639//PF04564//PF14634//PF06984//PF00622//PF01486//PF00643//PF11789//PF00097	S-adenosylmethionine-dependent methyltransferase//Ring finger domain//U-box domain//zinc-RING finger domain//Mitochondrial 39-S ribosomal protein L47 (MRP-L47)//SPRY domain//K-box region//B-box zinc finger//Zinc-finger of the MIZ type in Nse subunit//Zinc finger, C3HC4 type (RING finger)	GO:0006355//GO:0042254//GO:0016567//GO:0006412	regulation of transcription, DNA-templated//ribosome biogenesis//protein ubiquitination//translation	GO:0008270//GO:0003735//GO:0004842//GO:0005515//GO:0008168//GO:0003700//GO:0046872	zinc ion binding//structural constituent of ribosome//ubiquitin-protein transferase activity//protein binding//methyltransferase activity//transcription factor activity, sequence-specific DNA binding//metal ion binding	GO:0005761//GO:0005667//GO:0005622//GO:0005840//GO:0005634	mitochondrial ribosome//transcription factor complex//intracellular//ribosome//nucleus	--	--
TRINITY_DN132824_c5_g1	--	1371	Cyprinus carpio genome assembly common carp genome ,scaffold 000000300	--	--	--	--	--	--	--	--	--	--	--	--	--	--
TRINITY_DN133132_c5_g1	--	2041	Cyprinus carpio genome assembly common carp genome ,scaffold 000000006	--	--	--	--	--	--	--	--	--	--	--	--	--	--
TRINITY_DN133550_c7_g1	--	1132	Cyprinus carpio genome assembly common carp genome ,scaffold LG7	--	--	--	--	--	--	--	--	--	--	--	--	--	--
TRINITY_DN133815_c1_g1	PREDICTED: FACT complex subunit SSRP1 isoform X2 [Fundulus heteroclitus]	1722	Danio rerio structure specific recognition protein 1a (ssrp1a), mRNA	SSRP1	K09272	structure-specific recognition protein 1	Q9W602	PF04690//PF10204	YABBY protein//Dual oxidase maturation factor	GO:0015031//GO:0007275	protein transport//multicellular organismal development	--	--	GO:0016021//GO:0005789	integral component of membrane//endoplasmic reticulum membrane	KOG0526	Nucleosome-binding factor SPN, POB3 subunit
TRINITY_DN133998_c13_g1	--	1547	Cyprinus carpio genome assembly common carp genome ,scaffold LG14	--	--	--	--	PF01221	Dynein light chain type 1	GO:0007017	microtubule-based process	--	--	GO:0005875	microtubule associated complex	--	--
TRINITY_DN134064_c1_g2	PREDICTED: RAC-alpha serine/threonine-protein kinase [Esox lucius]	1591	PREDICTED: Esox lucius RAC-alpha serine/threonine-protein kinase (LOC105017614), transcript variant X2, mRNA	AKT	K04456	RAC serine/threonine-protein kinase	P31749	PF07714//PF00069//PF08117	Protein tyrosine kinase//Protein kinase domain//Ptu family	GO:0006810//GO:0006468//GO:0009405	transport//protein phosphorylation//pathogenesis	GO:0019855//GO:0005524//GO:0004672	calcium channel inhibitor activity//ATP binding//protein kinase activity	GO:0005576	extracellular region	KOG0690	Serine/threonine protein kinase
TRINITY_DN134229_c1_g1	protein eva-1 homolog A [Danio rerio]>gi|126253811|sp|Q08CB3.2|EVA1A_DANRE RecName: Full=Protein eva-1 homolog A; AltName: Full=Protein FAM176A; AltName: Full=Transmembrane protein 166 [Danio rerio]	2854	Danio rerio eva-1 homolog A (C. elegans) (eva1a), mRNA	--	--	--	Q08CB3	--	--	--	--	--	--	--	--	--	--
TRINITY_DN134284_c2_g2	transcription initiation factor TFIID subunit 1 [Danio rerio]	714	Cyprinus carpio genome assembly common carp genome ,scaffold 000000655	TAF1	K03125	transcription initiation factor TFIID subunit 1	Q80UV9	--	--	--	--	--	--	--	--	--	--
TRINITY_DN134377_c2_g1	PREDICTED: tRNA dimethylallyltransferase, mitochondrial isoform X2 [Danio rerio]	729	Cyprinus carpio genome assembly common carp genome ,scaffold 000025967	miaA, TRIT1	K00791	tRNA dimethylallyltransferase	Q80UN9	--	--	--	--	--	--	--	--	--	--
TRINITY_DN134420_c4_g1	PREDICTED: U4/U6 small nuclear ribonucleoprotein Prp31 [Clupea harengus]	2737	Danio rerio PRP31 pre-mRNA processing factor 31 homolog (yeast), mRNA (cDNA clone IMAGE:5916149)	PRPF31	K12844	U4/U6 small nuclear ribonucleoprotein PRP31	Q7SXM7	--	--	--	--	--	--	--	--	KOG2574	mRNA splicing factor PRP31
TRINITY_DN134743_c3_g1	--	622	Cyprinus carpio genome assembly common carp genome ,scaffold 000000874	--	--	--	--	--	--	--	--	--	--	--	--	--	--
TRINITY_DN135131_c1_g1	multivesicular body subunit 12A [Danio rerio]>gi|82187679|sp|Q7SXX7.1|MB12A_DANRE RecName: Full=Multivesicular body subunit 12A; AltName: Full=ESCRT-I complex subunit MVB12A; AltName: Full=Protein FAM125A [Danio rerio]>gi|32766392|gb|AAH55206.1| Zgc:63691 [Danio rerio]	586	Cyprinus carpio genome assembly common carp genome ,scaffold 000000330	FAM125	K12186	ESCRT-I complex subunit MVB12	Q7SXX7	--	--	GO:0015031	protein transport	GO:0017124	SH3 domain binding	GO:0031902	late endosome membrane	--	--
TRINITY_DN135131_c1_g2	multivesicular body subunit 12A [Danio rerio]>gi|82187679|sp|Q7SXX7.1|MB12A_DANRE RecName: Full=Multivesicular body subunit 12A; AltName: Full=ESCRT-I complex subunit MVB12A; AltName: Full=Protein FAM125A [Danio rerio]>gi|32766392|gb|AAH55206.1| Zgc:63691 [Danio rerio]	1251	Danio rerio multivesicular body subunit 12A (mvb12a), mRNA >gnl|BL_ORD_ID|2615296 Danio rerio zgc:63691, mRNA (cDNA clone MGC:63691 IMAGE:5916131), complete cds	FAM125	K12186	ESCRT-I complex subunit MVB12	Q7SXX7	PF13890	Rab3 GTPase-activating protein catalytic subunit	GO:0015031	protein transport	GO:0017124//GO:0005096	SH3 domain binding//GTPase activator activity	GO:0031902	late endosome membrane	--	--
TRINITY_DN135314_c7_g1	--	949	Hypophthalmichthys molitrix microsatellite HysdE4333-1 sequence	--	--	--	--	--	--	--	--	--	--	--	--	--	--
TRINITY_DN135485_c0_g2	plasminogen precursor [Danio rerio]	612	Cyprinus carpio clone 898037 microsatellite sequence	PLG	K01315	plasminogen	P20918	PF00089	Trypsin	GO:0006508	proteolysis	GO:0004252	serine-type endopeptidase activity	--	--	--	--
TRINITY_DN135668_c2_g1	--	952	Cyprinus carpio genome assembly common carp genome ,scaffold LG33	--	--	--	--	--	--	--	--	--	--	--	--	--	--
TRINITY_DN135753_c0_g1	PREDICTED: uncharacterized protein LOC337214 isoform X1 [Danio rerio]	1923	Cyprinus carpio genome assembly common carp genome ,scaffold LG7	TSPYL2, CINAP, DENTT	K11285	TSPY-like 2	--	PF01312	FlhB HrpN YscU SpaS Family	GO:0009306	protein secretion	--	--	GO:0016020	membrane	--	--
TRINITY_DN135951_c1_g1	--	1666	Zebrafish DNA sequence from clone CH211-113I9 in linkage group 11, complete sequence	--	--	--	--	--	--	--	--	--	--	--	--	--	--
TRINITY_DN136171_c2_g1	--	1379	Cyprinus carpio genome assembly common carp genome ,scaffold LG3	--	--	--	--	--	--	--	--	--	--	--	--	--	--
TRINITY_DN136646_c3_g1	zinc finger, DHHC-type containing 18a [Danio rerio]>gi|115313204|gb|AAI24361.1| Zinc finger, DHHC-type containing 18 [Danio rerio]	3558	Cyprinus carpio genome assembly common carp genome ,scaffold 000000294	ZDHHC9_14_18	K16675	palmitoyltransferase ZDHHC9/14/18	--	--	--	--	--	GO:0008270//GO:0046872	zinc ion binding//metal ion binding	--	--	--	--
TRINITY_DN137216_c2_g1	--	1507	Cyprinus carpio genome assembly common carp genome ,scaffold 000001144	--	--	--	--	--	--	--	--	--	--	--	--	--	--
TRINITY_DN137218_c3_g1	unnamed protein product [Oncorhynchus mykiss]	1597	PREDICTED: Danio rerio TGF-beta receptor type-1-like (LOC100536993), mRNA	TGFBR1, ALK5	K04674	TGF-beta receptor type-1	Q64729	PF00069//PF07714	Protein kinase domain//Protein tyrosine kinase	GO:0006468	protein phosphorylation	GO:0005524//GO:0004672	ATP binding//protein kinase activity	--	--	--	--
TRINITY_DN137705_c2_g3	40S ribosomal protein S6 [Danio rerio]>gi|50369269|gb|AAH75953.1| Zgc:92237 [Danio rerio]>gi|158254285|gb|AAI54193.1| Zgc:92237 [Danio rerio]	945	Hypophthalmichthys nobilis ribosomal protein S6 mRNA, complete cds	RP-S6e, RPS6	K02991	small subunit ribosomal protein S6e	P62755	PF01092	Ribosomal protein S6e	GO:0006364//GO:0042254//GO:0006412//GO:0042274	rRNA processing//ribosome biogenesis//translation//ribosomal small subunit biogenesis	GO:0003735	structural constituent of ribosome	GO:0022627//GO:0005840//GO:0005622	cytosolic small ribosomal subunit//ribosome//intracellular	KOG1646	40S ribosomal protein S6
TRINITY_DN137745_c4_g2	PREDICTED: phospholipid-transporting ATPase IG isoform X2 [Danio rerio]	2688	Cyprinus carpio genome assembly common carp genome ,scaffold LG27	--	--	--	--	--	--	--	--	--	--	--	--	--	--
TRINITY_DN137823_c0_g2	PREDICTED: beta-taxilin isoform X1 [Danio rerio]>gi|528512015|ref|XP_005160864.1| PREDICTED: beta-taxilin isoform X1 [Danio rerio]	919	PREDICTED: Danio rerio taxilin beta a (txlnba), transcript variant X3, mRNA	--	--	--	Q8VBT1	PF09432//PF03361//PF03836//PF09728//PF06009	Tho complex subunit THP2//Herpes virus intermediate/early protein 2/3//RasGAP C-terminus//Myosin-like coiled-coil protein//Laminin Domain II	GO:0006355//GO:0006368//GO:0007264//GO:0007155//GO:0006406	regulation of transcription, DNA-templated//transcription elongation from RNA polymerase II promoter//small GTPase mediated signal transduction//cell adhesion//mRNA export from nucleus	GO:0005096//GO:0019905	GTPase activator activity//syntaxin binding	GO:0000446	nucleoplasmic THO complex	KOG1850	Myosin-like coiled-coil protein
TRINITY_DN138478_c2_g4	--	737	Cyprinus carpio genome assembly common carp genome ,scaffold LG42	--	--	--	--	PF03034//PF06422//PF04277//PF00895	Phosphatidyl serine synthase//CDR ABC transporter//Oxaloacetate decarboxylase, gamma chain//ATP synthase protein 8	GO:0006659//GO:0006090//GO:0006810//GO:0015986//GO:0071436//GO:0006560//GO:0006525//GO:0006814//GO:0015992	phosphatidylserine biosynthetic process//pyruvate metabolic process//transport//ATP synthesis coupled proton transport//sodium ion export//proline metabolic process//arginine metabolic process//sodium ion transport//proton transport	GO:0042626//GO:0015081//GO:0005524//GO:0008948//GO:0015078	ATPase activity, coupled to transmembrane movement of substances//sodium ion transmembrane transporter activity//ATP binding//oxaloacetate decarboxylase activity//hydrogen ion transmembrane transporter activity	GO:0000276//GO:0016021//GO:0016020	mitochondrial proton-transporting ATP synthase complex, coupling factor F(o)//integral component of membrane//membrane	--	--
TRINITY_DN139655_c0_g1	uncharacterized protein LOC450064 [Danio rerio]>gi|53733726|gb|AAH83235.1| Zgc:101664 [Danio rerio]	1328	Cyprinus carpio genome assembly common carp genome ,scaffold 000029015	SRP19	K03105	signal recognition particle subunit SRP19	P09132	PF00789//PF01922	UBX domain//SRP19 protein	GO:0006614	SRP-dependent cotranslational protein targeting to membrane	GO:0005515//GO:0008312	protein binding//7S RNA binding	GO:0048500	signal recognition particle	KOG3198	Signal recognition particle, subunit Srp19
TRINITY_DN139837_c0_g1	PREDICTED: [Pyruvate dehydrogenase (acetyl-transferring)] kinase isozyme 2, mitochondrial [Danio rerio]	945	Cyprinus carpio genome assembly common carp genome ,scaffold LG8	PDK2_3_4	K00898	pyruvate dehydrogenase kinase 2/3/4	Q15119	--	--	--	--	--	--	--	--	--	--
TRINITY_DN140733_c0_g2	--	357	Cyprinus carpio genome assembly common carp genome ,scaffold 000020682	--	--	--	--	--	--	--	--	--	--	--	--	--	--
TRINITY_DN141336_c3_g1	Cyp26D1 [Danio rerio]	3714	Danio rerio cytochrome P450, family 26, subfamily C, polypeptide 1 (cyp26c1), mRNA >gnl|BL_ORD_ID|3701177 Danio rerio cytochrome P450, family 26, subfamily C, polypeptide 1, mRNA (cDNA clone MGC:158120 IMAGE:6801575), complete cds	CYP26C	K12665	cytochrome P450, family 26, subfamily C	Q6V0L0	PF06732//PF00067	Pescadillo N-terminus//Cytochrome P450	GO:0042254//GO:0055114	ribosome biogenesis//oxidation-reduction process	GO:0005506//GO:0016705//GO:0020037	iron ion binding//oxidoreductase activity, acting on paired donors, with incorporation or reduction of molecular oxygen//heme binding	GO:0005730	nucleolus	--	--
TRINITY_DN141913_c5_g2	crystallin, gamma S4 [Danio rerio]>gi|52695303|gb|AAU85785.1| gammaSd-crystallin [Danio rerio]	2040	Cyprinus carpio genome assembly common carp genome ,scaffold LG47	--	--	--	P48649	PF08964	Beta/Gamma crystallin	GO:0016337	single organismal cell-cell adhesion	--	--	GO:0016020	membrane	--	--
TRINITY_DN142575_c2_g3	uncharacterized protein LOC550591 [Danio rerio]>gi|528478870|ref|XP_005165202.1| PREDICTED: uncharacterized protein LOC550591 isoform X1 [Danio rerio]>gi|62204714|gb|AAH93435.1| Zgc:113208 [Danio rerio]	2002	Cyprinus carpio genome assembly common carp genome ,scaffold LG9	--	--	--	--	PF05196	PTN/MK heparin-binding protein family, N-terminal domain	GO:0040007//GO:0007165//GO:0008283	growth//signal transduction//cell proliferation	GO:0008083	growth factor activity	--	--	--	--
TRINITY_DN142944_c1_g1	--	1362	Cyprinus carpio genome assembly common carp genome ,scaffold 000003738	--	--	--	--	--	--	--	--	--	--	--	--	--	--
TRINITY_DN143131_c2_g1	PREDICTED: zinc finger protein 850-like [Astyanax mexicanus]	2038	PREDICTED: Danio rerio si:ch211-284e13.5 (si:ch211-284e13.5), transcript variant X1, mRNA	--	--	--	Q96SQ5	PF01428//PF05715//PF07649//PF00096//PF13465//PF13912//PF03604	AN1-like Zinc finger//Piccolo Zn-finger//C1-like domain//Zinc finger, C2H2 type//Zinc-finger double domain//C2H2-type zinc finger//DNA directed RNA polymerase, 7 kDa subunit	GO:0006206//GO:0006351//GO:0006144//GO:0055114	pyrimidine nucleobase metabolic process//transcription, DNA-templated//purine nucleobase metabolic process//oxidation-reduction process	GO:0003677//GO:0008270//GO:0003899//GO:0047134//GO:0046872	DNA binding//zinc ion binding//DNA-directed RNA polymerase activity//protein-disulfide reductase activity//metal ion binding	GO:0045202//GO:0005730	synapse//nucleolus	--	--
TRINITY_DN143139_c4_g1	Zgc:56304 protein [Danio rerio]	2221	Danio rerio zgc:56304, mRNA (cDNA clone MGC:113997 IMAGE:2599694), complete cds	--	--	--	P97379	PF16367//PF00076//PF02136	RNA recognition motif//RNA recognition motif. (a.k.a. RRM, RBD, or RNP domain)//Nuclear transport factor 2 (NTF2) domain	GO:0006810	transport	GO:0003676	nucleic acid binding	GO:0005622	intracellular	KOG0116	RasGAP SH3 binding protein rasputin, contains NTF2 and RRM domains
TRINITY_DN143348_c3_g1	PREDICTED: desmin-like [Poecilia reticulata]	2739	Cyprinus carpio genome assembly common carp genome ,scaffold LG24	DES	K07610	desmin	P17661	PF02402//PF00038	Lysis protein//Intermediate filament protein	GO:0019835//GO:0009405	cytolysis//pathogenesis	GO:0005198	structural molecule activity	GO:0019867//GO:0005882	outer membrane//intermediate filament	--	--
TRINITY_DN143548_c3_g1	PREDICTED: uncharacterized protein C10orf88 homolog [Danio rerio]	2437	PREDICTED: Danio rerio si:rp71-19m20.1 (si:rp71-19m20.1), mRNA	--	--	--	Q9H8K7	PF00432	Prenyltransferase and squalene oxidase repeat	--	--	GO:0003824	catalytic activity	--	--	--	--
TRINITY_DN143759_c0_g1	PREDICTED: myocardin-like isoform X7 [Astyanax mexicanus]	1289	Cyprinus carpio genome assembly common carp genome ,scaffold 000001668	--	--	--	Q8VIM5	--	--	--	--	--	--	--	--	--	--
TRINITY_DN144166_c5_g1	--	644	--	--	--	--	--	--	--	--	--	--	--	--	--	--	--
TRINITY_DN144323_c2_g1	--	1781	Cyprinus carpio genome assembly common carp genome ,scaffold 000002292	--	--	--	--	--	--	--	--	--	--	--	--	--	--
TRINITY_DN144431_c2_g2	PREDICTED: Krueppel-like factor 12 isoform X1 [Danio rerio]	3559	Zebrafish DNA sequence from clone CH211-176J8 in linkage group 9, complete sequence	--	--	--	Q9Y4X4	--	--	--	--	--	--	--	--	--	--
TRINITY_DN144601_c7_g2	--	1245	Cyprinus carpio genome assembly common carp genome ,scaffold LG44	--	--	--	--	--	--	--	--	--	--	--	--	--	--
TRINITY_DN144820_c5_g2	transposase [Rana pipiens]>gi|39753972|tpg|DAA01561.1| TPA_exp: transposase [Rana pipiens]	498	Cyprinus carpio genome assembly common carp genome ,scaffold 000028897	--	--	--	P35072	PF00292//PF13545//PF00196//PF08281//PF13404//PF01498	'Paired box' domain//Crp-like helix-turn-helix domain//Bacterial regulatory proteins, luxR family//Sigma-70, region 4//AsnC-type helix-turn-helix domain//Transposase	GO:0006355//GO:0015074//GO:0006352//GO:0006313	regulation of transcription, DNA-templated//DNA integration//DNA-templated transcription, initiation//transposition, DNA-mediated	GO:0003700//GO:0043565//GO:0016987//GO:0003677	transcription factor activity, sequence-specific DNA binding//sequence-specific DNA binding//sigma factor activity//DNA binding	GO:0005667	transcription factor complex	--	--
TRINITY_DN145092_c4_g2	--	541	Cyprinus carpio genome assembly common carp genome ,scaffold 000029008	--	--	--	--	--	--	--	--	--	--	--	--	--	--
TRINITY_DN145306_c3_g1	hypothetical protein FLJ14075-like protein [Danio rerio]	709	--	--	--	--	Q802W4	--	--	--	--	--	--	--	--	--	--
TRINITY_DN145923_c2_g1	--	939	Cyprinus carpio genome assembly common carp genome ,scaffold LG6	--	--	--	--	--	--	--	--	--	--	--	--	--	--
TRINITY_DN146616_c2_g2	Si:rp71-15k1.1 [Danio rerio]	2458	Cyprinus carpio genome assembly common carp genome ,scaffold 000029072	--	--	--	--	--	--	--	--	--	--	--	--	--	--
TRINITY_DN146709_c1_g2	PREDICTED: formin-2 isoform X1 [Danio rerio]	2464	PREDICTED: Danio rerio formin 2b (fmn2b), transcript variant X3, mRNA	FMN2	K02184	formin 2	Q05860	PF04103	CD20-like family	--	--	--	--	GO:0016021	integral component of membrane	KOG1922	Rho GTPase effector BNI1 and related formins
TRINITY_DN146842_c4_g2	PREDICTED: protein piccolo [Danio rerio]	1808	PREDICTED: Danio rerio piccolo presynaptic cytomatrix protein b (pclob), mRNA	PCLO	K16882	protein piccolo	Q9PU36	PF00168	C2 domain	--	--	GO:0005515	protein binding	--	--	KOG2060	Rab3 effector RIM1 and related proteins, contain PDZ and C2 domains
TRINITY_DN147211_c0_g2	--	1762	Cyprinus carpio genome assembly common carp genome ,scaffold 000000719	--	--	--	--	--	--	--	--	--	--	--	--	--	--
TRINITY_DN147329_c3_g2	PREDICTED: RING finger protein 207 [Clupea harengus]	910	PREDICTED: Clupea harengus ring finger protein 207 (rnf207), mRNA	--	--	--	Q3V3A7	PF00643//PF13639//PF14634//PF00097	B-box zinc finger//Ring finger domain//zinc-RING finger domain//Zinc finger, C3HC4 type (RING finger)	--	--	GO:0005515//GO:0008270//GO:0046872	protein binding//zinc ion binding//metal ion binding	GO:0005622	intracellular	KOG2177	Predicted E3 ubiquitin ligase
TRINITY_DN147372_c2_g2	Hoxc6a protein [Danio rerio]>gi|197247195|gb|AAI65049.1| Hoxc6a protein [Danio rerio]	1891	Cyprinus carpio genome assembly common carp genome ,scaffold 000018869	HOX_6	K09306	homeobox protein HoxA/B/C6	P15862	--	--	GO:0006355//GO:0007275	regulation of transcription, DNA-templated//multicellular organismal development	GO:0043565//GO:0003700	sequence-specific DNA binding//transcription factor activity, sequence-specific DNA binding	GO:0005634//GO:0005667	nucleus//transcription factor complex	--	--
TRINITY_DN147582_c2_g1	PREDICTED: methyltransferase-like protein 24 [Danio rerio]	1688	PREDICTED: Danio rerio methyltransferase-like protein 24 (LOC101883617), mRNA	--	--	--	Q5JXM2	--	--	--	--	--	--	--	--	--	--
TRINITY_DN148122_c4_g1	PREDICTED: membrane-associated guanylate kinase, WW and PDZ domain-containing protein 2 isoform X2 [Danio rerio]	1575	PREDICTED: Danio rerio membrane associated guanylate kinase, WW and PDZ domain containing 2 (magi2), transcript variant X2, mRNA	AIP1	K05629	atrophin-1 interacting protein 1	Q86UL8	PF13180//PF05887//PF00595	PDZ domain//Procyclic acidic repetitive protein (PARP)//PDZ domain (Also known as DHR or GLGF)	--	--	GO:0005515	protein binding	GO:0016020	membrane	KOG3209	WW domain-containing protein
TRINITY_DN148224_c1_g2	PREDICTED: pro-neuregulin-3, membrane-bound isoform [Danio rerio]	2356	PREDICTED: Danio rerio neuregulin 3 (nrg3), mRNA	NRG3	K05457	neuregulin 3	O35181	--	--	--	--	--	--	--	--	--	--
TRINITY_DN148570_c1_g1	PREDICTED: RAS guanyl-releasing protein 2-like isoform X2 [Danio rerio]	3774	PREDICTED: Danio rerio RAS guanyl releasing protein 2 (calcium and DAG-regulated) (rasgrp2), transcript variant X2, mRNA	RASGRP2	K12361	RAS guanyl-releasing protein 2	Q7LDG7	PF13833//PF00131//PF13499//PF13202//PF00617//PF13405//PF00130//PF00036	EF-hand domain pair//Metallothionein//EF-hand domain pair//EF hand//RasGEF domain//EF-hand domain//Phorbol esters/diacylglycerol binding domain (C1 domain)//EF hand	GO:0035556//GO:0043087//GO:0007264	intracellular signal transduction//regulation of GTPase activity//small GTPase mediated signal transduction	GO:0005509//GO:0046872//GO:0005085	calcium ion binding//metal ion binding//guanyl-nucleotide exchange factor activity	--	--	KOG3417	Ras1 guanine nucleotide exchange factor
TRINITY_DN148596_c2_g1	--	422	--	--	--	--	--	PF00098//PF16588	Zinc knuckle//C2H2 zinc-finger	--	--	GO:0003676//GO:0008270	nucleic acid binding//zinc ion binding	--	--	--	--
TRINITY_DN150268_c3_g1	PREDICTED: uncharacterized protein LOC571155 isoform X2 [Danio rerio]	3277	Cyprinus carpio genome assembly common carp genome ,scaffold LG7	PPP1R3	K07189	protein phosphatase 1 regulatory subunit 3A/B/C/D/E	--	--	--	--	--	--	--	--	--	--	--
TRINITY_DN150401_c2_g2	PREDICTED: small ubiquitin-related modifier 3 [Mesocricetus auratus]	1645	PREDICTED: Danio rerio small ubiquitin-like modifier 2a (sumo2a), mRNA	--	--	--	Q9Z172	PF00240	Ubiquitin family	--	--	GO:0005515	protein binding	--	--	--	--
TRINITY_DN150662_c0_g1	PREDICTED: mediator of DNA damage checkpoint protein 1 [Danio rerio]	4396	Cyprinus carpio genome assembly common carp genome ,scaffold 000000008	--	--	--	Q767L8	PF15048	Organic solute transporter subunit beta protein	GO:0015721//GO:0006810	bile acid and bile salt transport//transport	GO:0005215//GO:0046982	transporter activity//protein heterodimerization activity	GO:0005886	plasma membrane	--	--
TRINITY_DN150686_c2_g2	--	1494	Cyprinus carpio genome assembly common carp genome ,scaffold LG42	--	--	--	--	--	--	--	--	--	--	--	--	--	--
TRINITY_DN152553_c2_g1	PREDICTED: ethanolamine kinase 1 isoform X1 [Danio rerio]	4064	Cyprinus carpio genome assembly common carp genome ,scaffold LG8	ETNK, EKI	K00894	ethanolamine kinase	Q9HBU6	--	--	--	--	--	--	--	--	KOG4720	Ethanolamine kinase
TRINITY_DN152599_c2_g1	Renin binding protein [Danio rerio]	1262	Cyprinus carpio genome assembly common carp genome ,scaffold LG24	RENBP	K01787	N-acylglucosamine 2-epimerase	P82343	--	--	--	--	--	--	--	--	--	--
TRINITY_DN152621_c4_g2	--	791	--	--	--	--	--	--	--	--	--	--	--	--	--	--	--
TRINITY_DN153504_c7_g3	--	1252	Cyprinus carpio genome assembly common carp genome ,scaffold 000000770	--	--	--	--	--	--	--	--	--	--	--	--	--	--
TRINITY_DN153716_c3_g1	Smith-Magenis syndrome chromosomal region candidate gene 8-B protein homolog [Danio rerio]>gi|82087412|sp|Q6PUR7.1|SMR8B_DANRE RecName: Full=Smith-Magenis syndrome chromosomal region candidate gene 8-B protein homolog>gi|46403233|gb|AAS92636.1| Smith-Magenis syndrome chromosome region, candidate 8 [Danio rerio]>gi|190339428|gb|AAI62340.1| Smith-Magenis syndrome chromosome region, candidate 8b [Da…	4499	Cyprinus carpio genome assembly common carp genome ,scaffold LG1	--	--	--	Q6PUR7	PF06424	PRP1 splicing factor, N-terminal	GO:0000398	mRNA splicing, via spliceosome	--	--	GO:0005634	nucleus	--	--
TRINITY_DN154892_c1_g1	unnamed protein product [Oncorhynchus mykiss]	2518	Danio rerio CLPTM1-like (clptm1l), mRNA >gnl|BL_ORD_ID|2649918 Danio rerio zgc:92063, mRNA (cDNA clone MGC:92063 IMAGE:7046304), complete cds	--	--	--	Q6DHU1	PF05602//PF00085//PF15247	Cleft lip and palate transmembrane protein 1 (CLPTM1)//Thioredoxin//Histone RNA hairpin-binding protein RNA-binding domain	GO:0045454	cell redox homeostasis	GO:0003723	RNA binding	GO:0016021	integral component of membrane	KOG2489	Transmembrane protein
TRINITY_DN154979_c1_g1	PREDICTED: F-box only protein 48 isoform X1 [Danio rerio]>gi|688534126|ref|XP_009292720.1| PREDICTED: F-box only protein 48 isoform X1 [Danio rerio]>gi|688534130|ref|XP_009292727.1| PREDICTED: F-box only protein 48-like isoform X1 [Danio rerio]>gi|688534134|ref|XP_009292729.1| PREDICTED: F-box only protein 48-like isoform X1 [Danio rerio]	1431	Cyprinus carpio genome assembly common carp genome ,scaffold LG1	--	--	--	Q5FWF7	PF00646//PF01940//PF12937	F-box domain//Integral membrane protein DUF92//F-box-like	--	--	GO:0005515	protein binding	GO:0016021	integral component of membrane	--	--
TRINITY_DN155274_c5_g2	PREDICTED: centrosomal protein of 295 kDa [Esox lucius]	4937	Cyprinus carpio genome assembly common carp genome ,scaffold LG13	--	--	--	Q9C0D2	PF09446	VMA21-like domain	GO:0070072	vacuolar proton-transporting V-type ATPase complex assembly	--	--	--	--	--	--
TRINITY_DN155349_c3_g2	PREDICTED: uncharacterized protein si:dkey-23a23.2 [Danio rerio]	882	Cyprinus carpio genome assembly common carp genome ,scaffold 000001051	--	--	--	--	PF00856	SET domain	--	--	GO:0005515	protein binding	--	--	--	--
TRINITY_DN155395_c8_g2	--	470	Zebrafish DNA sequence from clone DKEY-153N9 in linkage group 2, complete sequence	--	--	--	--	--	--	--	--	--	--	--	--	--	--
TRINITY_DN111294_c10_g2	--	555	Cyprinus carpio genome assembly common carp genome ,scaffold LG47	--	--	--	--	--	--	--	--	--	--	--	--	--	--
TRINITY_DN111898_c1_g1	--	726	--	--	--	--	--	--	--	--	--	--	--	--	--	--	--
TRINITY_DN112405_c3_g2	PREDICTED: protein NLRC3-like isoform X3 [Danio rerio]	437	Cyprinus carpio genome assembly common carp genome ,scaffold 000000540	TRIM16	K12006	tripartite motif-containing protein 16	Q91453	PF00622	SPRY domain	--	--	GO:0005515	protein binding	--	--	--	--
TRINITY_DN121522_c9_g1	--	1312	Cyprinus carpio genome assembly common carp genome ,scaffold LG45	--	--	--	--	--	--	--	--	--	--	--	--	--	--
TRINITY_DN125543_c2_g1	RecName: Full=DBH-like monooxygenase protein 2 homolog; Flags: Precursor	1305	Cyprinus carpio genome assembly common carp genome ,scaffold 000001179	--	--	--	Q08CS6	PF02499	Probable DNA packing protein, C-terminus	GO:0006323	DNA packaging	--	--	--	--	--	--
TRINITY_DN127016_c4_g2	chymotrypsin B1 precursor [Danio rerio]>gi|33585608|gb|AAH55574.1| Chymotrypsinogen B1 [Danio rerio]	774	Cyprinus carpio genome assembly common carp genome ,scaffold 000000051	CTRB	K01310	chymotrypsin	P47796	PF09494	Slx4 endonuclease	GO:0006508//GO:0006281//GO:0006260//GO:0006308	proteolysis//DNA repair//DNA replication//DNA catabolic process	GO:0017108//GO:0004252	5'-flap endonuclease activity//serine-type endopeptidase activity	GO:0033557//GO:0005634	Slx1-Slx4 complex//nucleus	--	--
TRINITY_DN129672_c1_g4	--	803	Cyprinus carpio genome assembly common carp genome ,scaffold 000001853	--	--	--	--	--	--	--	--	--	--	--	--	--	--
TRINITY_DN130705_c3_g6	--	1603	Zebrafish DNA sequence from clone DKEY-257C10 in linkage group 15, complete sequence	--	--	--	--	--	--	--	--	--	--	--	--	--	--
TRINITY_DN131090_c1_g1	connexin 28.9 [Danio rerio]>gi|528512166|ref|XP_005170232.1| PREDICTED: connexin 28.9 isoform X1 [Danio rerio]>gi|55249624|gb|AAH85626.1| Connexin 28.9 [Danio rerio]	1420	Cyprinus carpio genome assembly common carp genome ,scaffold LG40	GJA3, CX46	K07612	gap junction protein, alpha 3	P51915	PF05439//PF04923	Jumping translocation breakpoint protein (JTB)//Ninjurin	GO:0007154//GO:0042246//GO:0007155	cell communication//tissue regeneration//cell adhesion	--	--	GO:0016021//GO:0005922	integral component of membrane//connexon complex	--	--
TRINITY_DN131324_c4_g1	--	2036	Cyprinus carpio genome assembly common carp genome ,scaffold 000001010	--	--	--	--	--	--	--	--	--	--	--	--	--	--
TRINITY_DN131791_c1_g1	--	1203	Ctenopharyngodon idella clone Marker242f microsatellite sequence	--	--	--	--	PF01667//PF08375//PF01157	Ribosomal protein S27//Proteasome regulatory subunit C-terminal//Ribosomal protein L21e	GO:0006412//GO:0042254//GO:0042176	translation//ribosome biogenesis//regulation of protein catabolic process	GO:0003735//GO:0030234	structural constituent of ribosome//enzyme regulator activity	GO:0005622//GO:0005840//GO:0000502	intracellular//ribosome//proteasome complex	KOG1779	40s ribosomal protein S27
TRINITY_DN135450_c7_g1	PREDICTED: myeloid-associated differentiation marker-like protein 2 [Esox lucius]	1765	Cyprinus carpio genome assembly common carp genome ,scaffold LG13	--	--	--	Q5XGR0	PF01284	Membrane-associating domain	--	--	--	--	GO:0016020	membrane	--	--
TRINITY_DN137651_c2_g3	--	1259	Cyprinus carpio genome assembly common carp genome ,scaffold 000000902	--	--	--	--	--	--	--	--	--	--	--	--	--	--
TRINITY_DN138961_c1_g4	PREDICTED: uncharacterized protein LOC553542 isoform X1 [Danio rerio]>gi|688563663|ref|XP_009301333.1| PREDICTED: uncharacterized protein LOC553542 isoform X1 [Danio rerio]	1165	Cyprinus carpio genome assembly common carp genome ,scaffold LG13	--	--	--	Q9UPY6	--	--	--	--	--	--	--	--	KOG1830	Wiskott Aldrich syndrome proteins
TRINITY_DN139629_c2_g1	PREDICTED: TBC1 domain family member 19 [Astyanax mexicanus]	2378	Danio rerio TBC1 domain family, member 19 (tbc1d19), mRNA >gnl|BL_ORD_ID|1129140 Danio rerio TBC1 domain family, member 19, mRNA (cDNA clone MGC:63795 IMAGE:3815041), complete cds	--	--	--	Q8N5T2	PF15972	Unpaired protein	GO:0001700//GO:0007259	embryonic development via the syncytial blastoderm//JAK-STAT cascade	--	--	--	--	--	--
TRINITY_DN139852_c3_g1	PREDICTED: piggyBac transposable element-derived protein 3-like [Danio rerio]	2168	PREDICTED: Danio rerio piggyBac transposable element-derived protein 3-like (LOC101882122), mRNA	--	--	--	Q8N328	PF00672	HAMP domain	GO:0007165	signal transduction	GO:0004871	signal transducer activity	GO:0016021	integral component of membrane	--	--
TRINITY_DN141885_c2_g1	--	2528	Cyprinus carpio genome assembly common carp genome ,scaffold LG35	--	--	--	--	--	--	--	--	--	--	--	--	--	--
TRINITY_DN141940_c3_g1	PREDICTED: uncharacterized protein wu:fc32g12 [Danio rerio]	1995	Cyprinus carpio genome assembly common carp genome ,scaffold 000003620	--	--	--	--	PF00749//PF00458	tRNA synthetases class I (E and Q), catalytic domain//WHEP-TRS domain	GO:0006418//GO:0043039	tRNA aminoacylation for protein translation//tRNA aminoacylation	GO:0016876//GO:0005524//GO:0004812	ligase activity, forming aminoacyl-tRNA and related compounds//ATP binding//aminoacyl-tRNA ligase activity	--	--	--	--
TRINITY_DN143346_c1_g1	--	1527	Cyprinus carpio genome assembly common carp genome ,scaffold 000000811	--	--	--	--	--	--	--	--	--	--	--	--	--	--
TRINITY_DN143841_c5_g1	PREDICTED: uncharacterized protein si:ch211-264e16.2 isoform X1 [Danio rerio]	2818	PREDICTED: Danio rerio si:ch211-264e16.2 (si:ch211-264e16.2), transcript variant X1, mRNA	CHS1	K00698	chitin synthase	P30599	PF05996//PF05372//PF00001//PF03419	Ferredoxin-dependent bilin reductase//Delta lysin family//7 transmembrane receptor (rhodopsin family)//Sporulation factor SpoIIGA	GO:0019836//GO:0055114//GO:0030436//GO:0006508//GO:0007186//GO:0010024	hemolysis by symbiont of host erythrocytes//oxidation-reduction process//asexual sporulation//proteolysis//G-protein coupled receptor signaling pathway//phytochromobilin biosynthetic process	GO:0004930//GO:0050897//GO:0016636//GO:0004190	G-protein coupled receptor activity//cobalt ion binding//oxidoreductase activity, acting on the CH-CH group of donors, iron-sulfur protein as acceptor//aspartic-type endopeptidase activity	GO:0005576//GO:0016021	extracellular region//integral component of membrane	KOG2571	Chitin synthase/hyaluronan synthase (glycosyltransferases)
TRINITY_DN144070_c0_g2	--	1129	Cyprinus carpio genome assembly common carp genome ,scaffold LG13	--	--	--	--	--	--	--	--	--	--	--	--	--	--
TRINITY_DN144675_c3_g1	--	1336	Cyprinus carpio genome assembly common carp genome ,scaffold 000000526	--	--	--	--	--	--	--	--	--	--	--	--	--	--
TRINITY_DN145165_c2_g2	Semaphorin 3d [Danio rerio]	2388	Danio rerio semaphorin 3d, mRNA (cDNA clone MGC:193649 IMAGE:9038199), complete cds	SEMA3	K06840	semaphorin 3	Q9W6G6	PF01437//PF01403	Plexin repeat//Sema domain	--	--	GO:0005515	protein binding	GO:0016020	membrane	--	--
TRINITY_DN145585_c2_g3	PREDICTED: uncharacterized protein LOC102304581 [Haplochromis burtoni]	2871	Cyprinus carpio genome assembly common carp genome ,scaffold LG48	--	--	--	--	PF00564	PB1 domain	--	--	GO:0005515	protein binding	--	--	--	--
TRINITY_DN146308_c3_g1	--	807	Zebrafish DNA sequence from clone CH211-226E7 in linkage group 2, complete sequence	--	--	--	--	--	--	--	--	--	--	--	--	--	--
TRINITY_DN147843_c2_g1	--	1736	Zebrafish DNA sequence from clone DKEY-256H2 in linkage group 16, complete sequence	--	--	--	--	--	--	--	--	--	--	--	--	--	--
TRINITY_DN148244_c0_g1	--	1851	Cyprinus carpio genome assembly common carp genome ,scaffold 000000093	--	--	--	--	PF00444//PF00165	Ribosomal protein L36//Bacterial regulatory helix-turn-helix proteins, AraC family	GO:0006355//GO:0042254//GO:0006412	regulation of transcription, DNA-templated//ribosome biogenesis//translation	GO:0003700//GO:0043565//GO:0003735	transcription factor activity, sequence-specific DNA binding//sequence-specific DNA binding//structural constituent of ribosome	GO:0005667//GO:0005622//GO:0005840	transcription factor complex//intracellular//ribosome	--	--
TRINITY_DN149099_c3_g4	--	1483	Cyprinus carpio genome assembly common carp genome ,scaffold LG26	--	--	--	--	--	--	--	--	--	--	--	--	--	--
TRINITY_DN150259_c2_g1	PREDICTED: zinc finger protein 862-like [Amphimedon queenslandica]	1350	Cyprinus carpio genome assembly common carp genome ,scaffold 000028964	--	--	--	O60290	PF05699	hAT family C-terminal dimerisation region	--	--	GO:0046983	protein dimerization activity	--	--	--	--
TRINITY_DN152777_c1_g1	PREDICTED: uncharacterized protein LOC104950081 [Notothenia coriiceps]	1980	Cyprinus carpio genome assembly common carp genome ,scaffold 000001101	--	--	--	--	PF03368//PF14867//PF00642	Dicer dimerisation domain//Lantibiotic alpha//Zinc finger C-x8-C-x5-C-x3-H type (and similar)	GO:0050830//GO:0051252	defense response to Gram-positive bacterium//regulation of RNA metabolic process	GO:0016891//GO:0046872	endoribonuclease activity, producing 5'-phosphomonoesters//metal ion binding	--	--	--	--
TRINITY_DN154703_c52_g1	PREDICTED: makorin, ring finger protein, 4 isoform X1 [Danio rerio]	458	Cyprinus carpio genome assembly common carp genome ,scaffold 000001188	--	--	--	Q9UHC7	PF00642//PF08352//PF00376	Zinc finger C-x8-C-x5-C-x3-H type (and similar)//Oligopeptide/dipeptide transporter, C-terminal region//MerR family regulatory protein	GO:0015833//GO:0006355	peptide transport//regulation of transcription, DNA-templated	GO:0000166//GO:0005524//GO:0003677//GO:0046872	nucleotide binding//ATP binding//DNA binding//metal ion binding	--	--	--	--
TRINITY_DN154999_c3_g1	--	945	--	--	--	--	--	--	--	--	--	--	--	--	--	--	--
TRINITY_DN155080_c1_g3	--	1178	Cyprinus carpio genome assembly common carp genome ,scaffold LG11	--	--	--	--	PF02944//PF05653	BESS motif//Magnesium transporter NIPA	GO:0015693	magnesium ion transport	GO:0015095//GO:0003677	magnesium ion transmembrane transporter activity//DNA binding	GO:0016021	integral component of membrane	--	--
TRINITY_DN155347_c4_g1	MAD homolog 9 (Drosophila) [Danio rerio]	1470	Cyprinus carpio genome assembly common carp genome ,scaffold LG19	SMAD9, SMAD8	K16791	mothers against decapentaplegic homolog 9	Q9JIW5	PF03165//PF01272	MH1 domain//Transcription elongation factor, GreA/GreB, C-term	GO:0032784//GO:0006355	regulation of DNA-templated transcription, elongation//regulation of transcription, DNA-templated	GO:0003677	DNA binding	GO:0005622	intracellular	KOG3701	TGFbeta receptor signaling protein SMAD and related proteins
TRINITY_DN155360_c10_g1	PREDICTED: two pore calcium channel protein 1 isoform X2 [Danio rerio]	6158	PREDICTED: Danio rerio two pore segment channel 1 (tpcn1), transcript variant X2, mRNA	TPCN1	K16896	two pore calcium channel protein 1	Q9ULQ1	PF00520//PF00612//PF00942	Ion transport protein//IQ calmodulin-binding motif//Cellulose binding domain	GO:0006811//GO:0005975//GO:0055085	ion transport//carbohydrate metabolic process//transmembrane transport	GO:0005515//GO:0030248//GO:0005216	protein binding//cellulose binding//ion channel activity	GO:0016020	membrane	KOG2301	Voltage-gated Ca2+ channels, alpha1 subunits
TRINITY_DN105794_c0_g1	--	526	Cyprinus carpio genome assembly common carp genome ,scaffold LG26	--	--	--	--	--	--	--	--	--	--	--	--	--	--
TRINITY_DN108479_c0_g1	PREDICTED: rRNA methyltransferase 1, mitochondrial [Danio rerio]	1013	--	MRM1, PET56	K15507	21S rRNA (GM2251-2'-O)-methyltransferase	--	--	--	--	--	--	--	--	--	--	--
TRINITY_DN112987_c0_g1	--	935	Cyprinus carpio genome assembly common carp genome ,scaffold LG10	--	--	--	--	PF01234	NNMT/PNMT/TEMT family	--	--	GO:0008168	methyltransferase activity	--	--	--	--
TRINITY_DN113484_c3_g1	--	932	Cyprinus carpio genome assembly common carp genome ,scaffold 000000786	--	--	--	--	--	--	--	--	--	--	--	--	--	--
TRINITY_DN114633_c5_g2	neuronal membrane glycoprotein M6-a [Danio rerio]>gi|18175519|gb|AAL59887.1| DMbeta1 [Danio rerio]>gi|39850062|gb|AAH64281.1| Glycoprotein M6Aa [Danio rerio]	1235	Danio rerio glycoprotein M6Aa, mRNA (cDNA clone MGC:173946 IMAGE:7429733), complete cds	--	--	--	P36964	PF01275//PF08019	Myelin proteolipid protein (PLP or lipophilin)//Domain of unknown function (DUF1705)	--	--	--	--	GO:0016021	integral component of membrane	--	--
TRINITY_DN115116_c0_g2	--	708	Cyprinus carpio genome assembly common carp genome ,scaffold LG31	--	--	--	--	--	--	--	--	--	--	--	--	--	--
TRINITY_DN115287_c7_g2	--	884	Cyprinus carpio genome assembly common carp genome ,scaffold LG32	--	--	--	--	PF02177	Amyloid A4 N-terminal heparin-binding	--	--	GO:0008201	heparin binding	--	--	--	--
TRINITY_DN115731_c3_g1	PREDICTED: uncharacterized protein LOC105333116 [Crassostrea gigas]	1165	Cyprinus carpio genome assembly common carp genome ,scaffold LG37	--	--	--	--	PF04843	Herpesvirus tegument protein, N-terminal conserved region	GO:0006508	proteolysis	GO:0008233	peptidase activity	--	--	--	--
TRINITY_DN120796_c0_g1	PREDICTED: uncharacterized protein rnh1 isoform X10 [Danio rerio]	1679	PREDICTED: Danio rerio si:dkey-253d23.10 (si:dkey-253d23.10), mRNA	RNH1	K16634	ribonuclease inhibitor	Q9C000	PF00560	Leucine Rich Repeat	--	--	GO:0005515	protein binding	--	--	--	--
TRINITY_DN123404_c3_g1	--	2864	Cyprinus carpio genome assembly common carp genome ,scaffold 000000820	--	--	--	--	--	--	--	--	--	--	--	--	--	--
TRINITY_DN124700_c2_g1	--	1831	Cyprinus carpio genome assembly common carp genome ,scaffold LG23	--	--	--	--	--	--	--	--	--	--	--	--	--	--
TRINITY_DN126479_c0_g1	--	1471	Cyprinus carpio genome assembly common carp genome ,scaffold LG42	--	--	--	--	--	--	--	--	--	--	--	--	--	--
TRINITY_DN127993_c15_g1	unnamed protein product [Oncorhynchus mykiss]	481	Hypophthalmichthys molitrix microsatellite Hysd1253-1 sequence	--	--	--	P34257	--	--	--	--	--	--	--	--	--	--
TRINITY_DN128064_c4_g1	--	1494	Cyprinus carpio genome assembly common carp genome ,scaffold 000014941	--	--	--	--	--	--	--	--	--	--	--	--	--	--
TRINITY_DN128577_c1_g1	retinol dehydrogenase 13 [Danio rerio]>gi|112418960|gb|AAI22296.1| Zgc:153441 [Danio rerio]>gi|182888912|gb|AAI64373.1| Zgc:153441 protein [Danio rerio]	2242	Danio rerio zgc:153441 (zgc:153441), mRNA >gnl|BL_ORD_ID|3308813 Danio rerio zgc:153441, mRNA (cDNA clone MGC:153441 IMAGE:8131646), complete cds	RDH12	K11153	retinol dehydrogenase 12	Q96NR8	PF03435//PF00106//PF01370	Saccharopine dehydrogenase NADP binding domain//short chain dehydrogenase//NAD dependent epimerase/dehydratase family	GO:0055114//GO:0008152	oxidation-reduction process//metabolic process	GO:0050662//GO:0000166//GO:0016491//GO:0003824	coenzyme binding//nucleotide binding//oxidoreductase activity//catalytic activity	--	--	--	--
TRINITY_DN128914_c3_g1	unnamed protein product, partial [Oncorhynchus mykiss]	430	--	--	--	--	--	--	--	--	--	--	--	--	--	--	--
TRINITY_DN130822_c3_g1	--	2016	Cyprinus carpio genome assembly common carp genome ,scaffold 000000195	--	--	--	--	--	--	--	--	--	--	--	--	--	--
TRINITY_DN131360_c4_g1	PREDICTED: probable G-protein coupled receptor 52 [Danio rerio]	2881	Cyprinus carpio genome assembly common carp genome ,scaffold LG39	GPR52	K08407	G protein-coupled receptor 52	A6QLE7	PF00001//PF02295	7 transmembrane receptor (rhodopsin family)//Adenosine deaminase z-alpha domain	GO:0007186//GO:0006807	G-protein coupled receptor signaling pathway//nitrogen compound metabolic process	GO:0004930//GO:0003726//GO:0003723	G-protein coupled receptor activity//double-stranded RNA adenosine deaminase activity//RNA binding	GO:0016021	integral component of membrane	--	--
TRINITY_DN132098_c8_g1	PREDICTED: uncharacterized protein LOC100005318 isoform X1 [Danio rerio]	1283	Cyprinus carpio genome assembly common carp genome ,scaffold LG46	--	--	--	--	PF08988	Type III secretion system, cytoplasmic E component of needle	GO:0009405	pathogenesis	--	--	--	--	--	--
TRINITY_DN132982_c3_g2	--	1001	Cyprinus carpio genome assembly common carp genome ,scaffold LG34	--	--	--	--	PF10588	NADH-ubiquinone oxidoreductase-G iron-sulfur binding region	GO:0055114	oxidation-reduction process	GO:0016491	oxidoreductase activity	--	--	--	--
TRINITY_DN133527_c1_g3	PREDICTED: protein FAM111A-like [Danio rerio]>gi|688553353|ref|XP_009299469.1| PREDICTED: protein FAM111A-like [Danio rerio]	816	Cyprinus carpio genome assembly common carp genome ,scaffold LG3	--	--	--	Q96PZ2	PF00949//PF05579//PF00089	Peptidase S7, Flavivirus NS3 serine protease//Equine arteritis virus serine endopeptidase S32//Trypsin	GO:0019082//GO:0016032//GO:0006508	viral protein processing//viral process//proteolysis	GO:0004252//GO:0003723//GO:0005524//GO:0003724	serine-type endopeptidase activity//RNA binding//ATP binding//RNA helicase activity	--	--	--	--
TRINITY_DN133972_c1_g3	--	767	Cyprinus carpio genome assembly common carp genome ,scaffold 000000372	--	--	--	--	--	--	--	--	--	--	--	--	--	--
TRINITY_DN135675_c2_g1	RecName: Full=Serologically defined colon cancer antigen 3 homolog [Danio rerio]	550	PREDICTED: Danio rerio serologically defined colon cancer antigen 3 (sdccag3), transcript variant X1, mRNA	--	--	--	A2CE83	--	--	--	--	--	--	--	--	--	--
TRINITY_DN136457_c1_g4	PREDICTED: uncharacterized protein LOC100537066 [Danio rerio]	1673	Cyprinus carpio genome assembly common carp genome ,scaffold LG13	--	--	--	Q99315	PF02015	Glycosyl hydrolase family 45	GO:0005985//GO:0005975//GO:0005982	sucrose metabolic process//carbohydrate metabolic process//starch metabolic process	GO:0008810	cellulase activity	--	--	--	--
TRINITY_DN136475_c5_g1	--	981	Zebrafish DNA sequence from clone DKEYP-23F6 in linkage group 21, complete sequence	--	--	--	--	--	--	--	--	--	--	--	--	--	--
TRINITY_DN137351_c0_g2	--	1667	Cyprinus carpio genome assembly common carp genome ,scaffold LG41	--	--	--	--	--	--	--	--	--	--	--	--	--	--
TRINITY_DN137992_c7_g2	--	760	--	--	--	--	--	--	--	--	--	--	--	--	--	--	--
TRINITY_DN138167_c2_g1	20beta-hydroxysteroid dehydrogenase [Cyprinus carpio]	2049	Cyprinus carpio 20beta-hydroxysteroid dehydrogenase mRNA, complete cds	CBR1	K00079	carbonyl reductase 1	P47727	PF00106	short chain dehydrogenase	GO:0008152	metabolic process	GO:0016491	oxidoreductase activity	--	--	KOG1208	Dehydrogenases with different specificities (related to short-chain alcohol dehydrogenases)
TRINITY_DN138862_c2_g1	--	1873	Cyprinus carpio genome assembly common carp genome ,scaffold 000028857	--	--	--	--	--	--	--	--	--	--	--	--	--	--
TRINITY_DN139015_c1_g6	PREDICTED: tripartite motif-containing protein 35-like [Clupea harengus]	1028	Cyprinus carpio genome assembly common carp genome ,scaffold 000000943	--	--	--	--	--	--	--	--	--	--	--	--	--	--
TRINITY_DN140074_c1_g2	PREDICTED: 39S ribosomal protein L2, mitochondrial [Danio rerio]	1007	--	RP-L2, MRPL2, rplB	K02886	large subunit ribosomal protein L2	--	--	--	--	--	--	--	--	--	--	--
TRINITY_DN140463_c1_g1	LOC568145 protein [Danio rerio]	2749	Cyprinus carpio genome assembly common carp genome ,scaffold 000000951	--	--	--	Q08AY9	--	--	--	--	--	--	--	--	--	--
TRINITY_DN141268_c0_g2	--	666	Cyprinus carpio genome assembly common carp genome ,scaffold 000016350	--	--	--	--	--	--	--	--	--	--	--	--	--	--
TRINITY_DN142052_c0_g3	meiotic nuclear division protein 1 homolog [Danio rerio]>gi|82182168|sp|Q6DC61.1|MND1_DANRE RecName: Full=Meiotic nuclear division protein 1 homolog [Danio rerio]>gi|50417161|gb|AAH78223.1| Zgc:101017 [Danio rerio]	1763	PREDICTED: Danio rerio meiotic nuclear divisions 1 homolog (S. cerevisiae) (mnd1), transcript variant X1, mRNA	--	--	--	Q6DC61	PF03965//PF11857	Penicillinase repressor//Domain of unknown function (DUF3377)	GO:0006310//GO:0045892//GO:0007126	DNA recombination//negative regulation of transcription, DNA-templated//meiotic nuclear division	GO:0004222//GO:0003677	metalloendopeptidase activity//DNA binding	GO:0005634	nucleus	KOG3433	Protein involved in meiotic recombination/predicted coiled-coil protein
TRINITY_DN142375_c5_g3	--	1607	Cyprinus carpio genome assembly common carp genome ,scaffold LG24	--	--	--	--	PF08050	Tetracycline resistance leader peptide	GO:0046677	response to antibiotic	--	--	--	--	--	--
TRINITY_DN143286_c3_g2	embryonic stem cell-specific 5-hydroxymethylcytosine-binding protein [Danio rerio]>gi|148744709|gb|AAI42823.1| Zgc:165500 protein [Danio rerio]	2302	Danio rerio 5-hydroxymethylcytosine (hmC) binding, ES cell-specific (hmces), mRNA >gnl|BL_ORD_ID|4219431 Danio rerio zgc:165500, mRNA (cDNA clone MGC:165500 IMAGE:7431197), complete cds	--	--	--	Q6P7N4	PF03327	Herpesvirus capsid shell protein VP19C	GO:0019069	viral capsid assembly	GO:0003677	DNA binding	--	--	KOG2618	Uncharacterized conserved protein
TRINITY_DN147178_c2_g2	rho-related GTP-binding protein RhoJ [Danio rerio]	2129	Cyprinus carpio genome assembly common carp genome ,scaffold LG25	RHOJ, TCL	K07864	Ras homolog gene family, member J	Q9H4E5	PF00025//PF08477//PF00071	ADP-ribosylation factor family//Ras of Complex, Roc, domain of DAPkinase//Ras family	GO:0007264	small GTPase mediated signal transduction	GO:0005525	GTP binding	--	--	KOG0393	Ras-related small GTPase, Rho type
TRINITY_DN147463_c0_g1	tRNA (adenine(58)-N(1))-methyltransferase non-catalytic subunit TRM6 [Danio rerio]>gi|81097665|gb|AAI09463.1| Zgc:123193 [Danio rerio]	3400	Danio rerio tRNA methyltransferase 6 homolog (S. cerevisiae) (trmt6), mRNA >gnl|BL_ORD_ID|769491 Danio rerio zgc:123193, mRNA (cDNA clone MGC:123193 IMAGE:7281218), complete cds	TRM6, GCD10	K03256	tRNA (adenine-N(1)-)-methyltransferase non-catalytic subunit	Q9UJA5	PF08492//PF04189	SRP72 RNA-binding domain//Gcd10p family	GO:0006614//GO:0030488//GO:0006446	SRP-dependent cotranslational protein targeting to membrane//tRNA methylation//regulation of translational initiation	GO:0008312//GO:0003743	7S RNA binding//translation initiation factor activity	GO:0031515//GO:0005840//GO:0048500	tRNA (m1A) methyltransferase complex//ribosome//signal recognition particle	KOG1416	tRNA(1-methyladenosine) methyltransferase, subunit GCD10
TRINITY_DN147501_c2_g2	120.7 kDa protein in NOF-FB transposable element, partial [Camponotus floridanus]	3468	Cyprinus carpio genome assembly common carp genome ,scaffold LG45	--	--	--	P16320	PF00839//PF00443	Cysteine rich repeat//Ubiquitin carboxyl-terminal hydrolase	GO:0016579	protein deubiquitination	GO:0036459	ubiquitinyl hydrolase activity	GO:0016020	membrane	--	--
TRINITY_DN147621_c1_g1	--	605	Hypophthalmichthys molitrix microsatellite HysdE1021-1 sequence	--	--	--	--	--	--	--	--	--	--	--	--	--	--
TRINITY_DN148515_c1_g1	PREDICTED: trichohyalin-like [Danio rerio]	4381	PREDICTED: Danio rerio trichohyalin-like (LOC101884668), mRNA	--	--	--	Q9TV62	PF00769	Ezrin/radixin/moesin family	--	--	GO:0008092	cytoskeletal protein binding	GO:0005737//GO:0019898	cytoplasm//extrinsic component of membrane	--	--
TRINITY_DN148701_c0_g1	A disintegrin and metalloproteinase with thrombospondin motifs 15 precursor [Danio rerio]	4745	Danio rerio ADAM metallopeptidase with thrombospondin type 1 motif, 15a (adamts15a), mRNA	ADAMTS15	K08629	a disintegrin and metalloproteinase with thrombospondin motifs 15	Q8TE58	PF01421//PF05986//PF01562	Reprolysin (M12B) family zinc metalloprotease//ADAM-TS Spacer 1//Reprolysin family propeptide	GO:0006508	proteolysis	GO:0008270//GO:0004222	zinc ion binding//metalloendopeptidase activity	GO:0031012	extracellular matrix	--	--
TRINITY_DN148711_c1_g1	--	2992	Cyprinus carpio genome assembly common carp genome ,scaffold LG5	--	--	--	--	PF06432	Phosphatidylinositol N-acetylglucosaminyltransferase	GO:0006506	GPI anchor biosynthetic process	GO:0017176	phosphatidylinositol N-acetylglucosaminyltransferase activity	GO:0016021	integral component of membrane	--	--
TRINITY_DN149454_c5_g1	PREDICTED: stAR-related lipid transfer protein 3 isoform X1 [Astyanax mexicanus]>gi|597737226|ref|XP_007230853.1| PREDICTED: stAR-related lipid transfer protein 3 isoform X2 [Astyanax mexicanus]	2943	Danio rerio StAR-related lipid transfer (START) domain containing 3 (stard3), mRNA >gnl|BL_ORD_ID|2081920 Danio rerio START domain containing 3, mRNA (cDNA clone MGC:63478 IMAGE:2601133), complete cds	--	--	--	Q9DFS4	PF01852	START domain	--	--	GO:0008289	lipid binding	--	--	KOG3845	MLN, STAR and related lipid-binding proteins
TRINITY_DN149479_c4_g1	finTRIM family protein [Danio rerio]	1228	PREDICTED: Danio rerio finTRIM family, member 56 (ftr56), mRNA	--	--	--	--	PF07716//PF13949//PF00745//PF07544//PF01797//PF15191	Basic region leucine zipper//ALIX V-shaped domain binding to HIV//Glutamyl-tRNAGlu reductase, dimerisation domain//RNA polymerase II transcription mediator complex subunit 9//Transposase IS200 like//Synaptonemal complex central element protein 3	GO:0006355//GO:0007283//GO:0007131//GO:0033014//GO:0006357//GO:0006313//GO:0007130//GO:0055114	regulation of transcription, DNA-templated//spermatogenesis//reciprocal meiotic recombination//tetrapyrrole biosynthetic process//regulation of transcription from RNA polymerase II promoter//transposition, DNA-mediated//synaptonemal complex assembly//oxidation-reduction process	GO:0003677//GO:0050661//GO:0008883//GO:0001104//GO:0005515//GO:0004803//GO:0003700//GO:0043565	DNA binding//NADP binding//glutamyl-tRNA reductase activity//RNA polymerase II transcription cofactor activity//protein binding//transposase activity//transcription factor activity, sequence-specific DNA binding//sequence-specific DNA binding	GO:0005667//GO:0016592	transcription factor complex//mediator complex	--	--
TRINITY_DN149678_c5_g2	PREDICTED: ATP-binding cassette sub-family B member 6, mitochondrial isoform X1 [Danio rerio]	2161	PREDICTED: Danio rerio ATP-binding cassette, sub-family B (MDR/TAP), member 6a (abcb6a), transcript variant X1, mRNA	ABCB6	K05661	ATP-binding cassette, subfamily B (MDR/TAP), member 6	Q08D64	PF00004//PF01926//PF06414//PF13304//PF00664//PF07728//PF00005//PF03193//PF09815//PF00503//PF00441//PF00735	ATPase family associated with various cellular activities (AAA)//50S ribosome-binding GTPase//Zeta toxin//AAA domain, putative AbiEii toxin, Type IV TA system//ABC transporter transmembrane region//AAA domain (dynein-related subfamily)//ABC transporter//Protein of unknown function, DUF258//XK-related protein//G-protein alpha subunit//Acyl-CoA dehydrogenase, C-terminal domain//Septin	GO:0055114//GO:0006810//GO:0055085//GO:0007165//GO:0007186	oxidation-reduction process//transport//transmembrane transport//signal transduction//G-protein coupled receptor signaling pathway	GO:0005524//GO:0003924//GO:0031683//GO:0016301//GO:0042626//GO:0005525//GO:0016887//GO:0016627//GO:0019001//GO:0004871	ATP binding//GTPase activity//G-protein beta/gamma-subunit complex binding//kinase activity//ATPase activity, coupled to transmembrane movement of substances//GTP binding//ATPase activity//oxidoreductase activity, acting on the CH-CH group of donors//guanyl nucleotide binding//signal transducer activity	GO:0016021	integral component of membrane	KOG0057	Mitochondrial Fe/S cluster exporter, ABC superfamily
TRINITY_DN149774_c2_g1	--	862	Cyprinus carpio genome assembly common carp genome ,scaffold 000001643	--	--	--	--	--	--	--	--	--	--	--	--	--	--
TRINITY_DN151128_c0_g1	--	953	Cyprinus carpio genome assembly common carp genome ,scaffold 000028873	--	--	--	--	--	--	--	--	--	--	--	--	--	--
TRINITY_DN153985_c1_g1	PREDICTED: protein piccolo isoform X8 [Danio rerio]	10497	PREDICTED: Danio rerio si:dkey-108d22.4 (si:dkey-108d22.4), transcript variant X8, mRNA	PCLO	K16882	protein piccolo	Q9PU36	PF05715	Piccolo Zn-finger	--	--	GO:0046872	metal ion binding	GO:0045202	synapse	--	--
TRINITY_DN154480_c2_g1	PREDICTED: MAM domain-containing glycosylphosphatidylinositol anchor protein 1, partial [Danio rerio]	4794	PREDICTED: Danio rerio MAM domain containing glycosylphosphatidylinositol anchor 1 (mdga1), partial mRNA	--	--	--	Q0WYX8	PF00629//PF13895//PF12125//PF00041	MAM domain, meprin/A5/mu//Immunoglobulin domain//D domain of beta-TrCP//Fibronectin type III domain	--	--	GO:0046983//GO:0005515	protein dimerization activity//protein binding	GO:0016020	membrane	--	--
TRINITY_DN154600_c3_g1	PREDICTED: coiled-coil domain-containing protein 153 [Clupea harengus]	2895	PREDICTED: Danio rerio Cbl proto-oncogene, E3 ubiquitin protein ligase (cbl), transcript variant X1, mRNA	CBL	K04707	E3 ubiquitin-protein ligase CBL	P22681	PF05478//PF00038//PF04108//PF02601//PF03938//PF01442//PF02050//PF09036//PF04513//PF09392//PF05192//PF10392//PF02372//PF04508//PF02262//PF01496	Prominin//Intermediate filament protein//Autophagy protein Apg17//Exonuclease VII, large subunit//Outer membrane protein (OmpH-like)//Apolipoprotein A1/A4/E domain//Flagellar FliJ protein//Bcr-Abl oncoprotein oligomerisation domain//Baculovirus polyhedron envelope protein, PEP, C terminus//Type III secretion needle MxiH, YscF, SsaG, EprI, PscF, EscF//MutS domain III//Golgi transport complex subun…	GO:0006935//GO:0007165//GO:0007166//GO:0006891//GO:0006955//GO:0006869//GO:0071973//GO:0016032//GO:0006914//GO:0015991//GO:0015031//GO:0006308//GO:0042157//GO:0009069//GO:0006298//GO:0009405//GO:0015992//GO:0006468//GO:0016310	chemotaxis//signal transduction//cell surface receptor signaling pathway//intra-Golgi vesicle-mediated transport//immune response//lipid transport//bacterial-type flagellum-dependent cell motility//viral process//autophagy//ATP hydrolysis coupled proton transport//protein transport//DNA catabolic process//lipoprotein metabolic process//serine family amino acid metabolic process//mismatch repair//…	GO:0005198//GO:0008289//GO:0003774//GO:0051082//GO:0015078//GO:0004674//GO:0030983//GO:0005524//GO:0004871//GO:0005096//GO:0005126//GO:0008855	structural molecule activity//lipid binding//motor activity//unfolded protein binding//hydrogen ion transmembrane transporter activity//protein serine/threonine kinase activity//mismatched DNA binding//ATP binding//signal transducer activity//GTPase activator activity//cytokine receptor binding//exodeoxyribonuclease VII activity	GO:0019028//GO:0016021//GO:0019031//GO:0033179//GO:0017119//GO:0005634//GO:0009318//GO:0005882//GO:0009288//GO:0005576//GO:0016020	viral capsid//integral component of membrane//viral envelope//proton-transporting V-type ATPase, V0 domain//Golgi transport complex//nucleus//exodeoxyribonuclease VII complex//intermediate filament//bacterial-type flagellum//extracellular region//membrane	KOG1785	Tyrosine kinase negative regulator CBL
TRINITY_DN154741_c2_g2	unnamed protein product [Oncorhynchus mykiss]	656	Cyprinus carpio genome assembly common carp genome ,scaffold 000000698	--	--	--	--	PF05434	TMEM9	--	--	--	--	GO:0016021	integral component of membrane	--	--
TRINITY_DN154913_c2_g1	PREDICTED: zinc finger protein 518B [Danio rerio]	4054	Cyprinus carpio genome assembly common carp genome ,scaffold LG36	--	--	--	B2RRE4	PF13465//PF01440	Zinc-finger double domain//Geminivirus AL2 protein	--	--	GO:0005198//GO:0046872	structural molecule activity//metal ion binding	GO:0019028	viral capsid	--	--
TRINITY_DN154946_c15_g1	PREDICTED: uncharacterized protein si:dkey-23a23.2 [Danio rerio]	1783	Cyprinus carpio genome assembly common carp genome ,scaffold 000002737	--	--	--	--	--	--	--	--	--	--	--	--	--	--
TRINITY_DN155171_c4_g1	PREDICTED: uncharacterized protein LOC103909404 [Danio rerio]	7366	Zebrafish DNA sequence from clone RP71-85J19 in linkage group 15, complete sequence	--	--	--	P20825	PF13683//PF00692//PF00098//PF03539//PF00665	Integrase core domain//dUTPase//Zinc knuckle//Spumavirus aspartic protease (A9)//Integrase core domain	GO:0015074//GO:0046080//GO:0006508	DNA integration//dUTP metabolic process//proteolysis	GO:0016787//GO:0008270//GO:0003676//GO:0004190	hydrolase activity//zinc ion binding//nucleic acid binding//aspartic-type endopeptidase activity	--	--	--	--
TRINITY_DN104552_c0_g1	--	471	Cyprinus carpio genome assembly common carp genome ,scaffold LG1	--	--	--	--	--	--	--	--	--	--	--	--	--	--
TRINITY_DN104670_c0_g1	PREDICTED: uncharacterized protein si:ch211-261d7.4 [Danio rerio]	660	Cyprinus carpio genome assembly common carp genome ,scaffold 000000492	--	--	--	--	--	--	--	--	--	--	--	--	--	--
TRINITY_DN110017_c0_g1	F11 receptor, partial [Carassius auratus]	1322	Cyprinus carpio genome assembly common carp genome ,scaffold LG10	--	--	--	--	PF13895//PF03341//PF05788	Immunoglobulin domain//Poxvirus mRNA capping enzyme, small subunit//Orbivirus RNA-dependent RNA polymerase (VP1)	GO:0006144//GO:0006351//GO:0009451//GO:0006370	purine nucleobase metabolic process//transcription, DNA-templated//RNA modification//7-methylguanosine mRNA capping	GO:0005515//GO:0003968//GO:0003723//GO:0004482	protein binding//RNA-directed RNA polymerase activity//RNA binding//mRNA (guanine-N7-)-methyltransferase activity	GO:0031379	RNA-directed RNA polymerase complex	--	--
TRINITY_DN110195_c10_g1	PREDICTED: N-terminal EF-hand calcium-binding protein 2 isoform X2 [Danio rerio]	1261	Cyprinus carpio genome assembly common carp genome ,scaffold LG35	--	--	--	--	--	--	--	--	--	--	--	--	--	--
TRINITY_DN111168_c3_g4	--	1819	Cyprinus carpio genome assembly common carp genome ,scaffold 000010149	--	--	--	--	--	--	--	--	--	--	--	--	--	--
TRINITY_DN111365_c6_g2	Arrestin domain-containing protein 3 [Osmerus mordax]	1111	Cyprinus carpio genome assembly common carp genome ,scaffold 000000040	--	--	--	Q6TXF1	PF13639//PF01355//PF04335	Ring finger domain//High potential iron-sulfur protein//VirB8 protein	GO:0019646//GO:0006118	aerobic electron transport chain//obsolete electron transport	GO:0009055//GO:0008270//GO:0005515	electron carrier activity//zinc ion binding//protein binding	GO:0016020	membrane	--	--
TRINITY_DN111743_c5_g3	--	828	Cyprinus carpio genome assembly common carp genome ,scaffold 000000230	--	--	--	--	--	--	--	--	--	--	--	--	--	--
TRINITY_DN112096_c1_g2	calpain-9 [Danio rerio]>gi|50369285|gb|AAH76509.1| Calpain 9 [Danio rerio]>gi|182890056|gb|AAI65218.1| Capn9 protein [Danio rerio]	1177	Danio rerio calpain 9 (capn9), mRNA >gnl|BL_ORD_ID|2667694 Danio rerio calpain 9, mRNA (cDNA clone MGC:92451 IMAGE:7041753), complete cds	CAPN9	K08578	calpain-9	O14815	PF00036//PF13202//PF13499//PF12763//PF13405//PF13833	EF hand//EF hand//EF-hand domain pair//Cytoskeletal-regulatory complex EF hand//EF-hand domain//EF-hand domain pair	GO:0006508	proteolysis	GO:0005515//GO:0005509//GO:0004198	protein binding//calcium ion binding//calcium-dependent cysteine-type endopeptidase activity	GO:0005622	intracellular	--	--
TRINITY_DN112170_c0_g1	PREDICTED: V-type proton ATPase 116 kDa subunit a isoform 3 [Danio rerio]	1644	PREDICTED: Danio rerio T-cell, immune regulator 1, ATPase, H+ transporting, lysosomal V0 subunit A3 (tcirg1), mRNA	ATPeV0A, ATP6N	K02154	V-type H+-transporting ATPase subunit a	Q13488	PF01496	V-type ATPase 116kDa subunit family	GO:0015991//GO:0015992	ATP hydrolysis coupled proton transport//proton transport	GO:0015078	hydrogen ion transmembrane transporter activity	GO:0033179	proton-transporting V-type ATPase, V0 domain	KOG2189	Vacuolar H+-ATPase V0 sector, subunit a
TRINITY_DN113045_c2_g1	--	616	Danio rerio family with sequence similarity 188, member A (fam188a), mRNA >gnl|BL_ORD_ID|3540011 Danio rerio zgc:153892, mRNA (cDNA clone MGC:153892 IMAGE:7002389), complete cds	--	--	--	--	--	--	--	--	--	--	--	--	--	--
TRINITY_DN113309_c0_g1	PREDICTED: NACHT, LRR and PYD domains-containing protein 12-like [Danio rerio]	679	Cyprinus carpio genome assembly common carp genome ,scaffold 000000286	--	--	--	Q7RTR2	--	--	--	--	--	--	--	--	--	--
TRINITY_DN114473_c0_g1	solute carrier family 39 member 4-2 [Cyprinus carpio]	845	Cyprinus carpio slc39a4-2 mRNA for solute carrier family 39 member 4-2, complete cds	--	--	--	Q1KZG0	--	--	--	--	--	--	--	--	--	--
TRINITY_DN115335_c6_g2	--	1294	Cyprinus carpio genome assembly common carp genome ,scaffold LG6	--	--	--	--	--	--	--	--	--	--	--	--	--	--
TRINITY_DN115978_c0_g2	protein FAM173A [Danio rerio]>gi|47938084|gb|AAH71549.1| Zgc:86935 [Danio rerio]>gi|157423073|gb|AAI53595.1| Zgc:86935 protein [Danio rerio]>gi|160773357|gb|AAI55266.1| Zgc:86935 protein [Danio rerio]>gi|213624627|gb|AAI71361.1| Zgc:86935 [Danio rerio]>gi|213625799|gb|AAI71363.1| Zgc:86935 [Danio rerio]	928	--	--	--	--	Q9BQD7	--	--	--	--	--	--	--	--	KOG4058	Uncharacterized conserved protein
TRINITY_DN116138_c4_g3	Amyloid beta A4 precursor protein-binding family B member 2, partial [Charadrius vociferus]	3927	Cyprinus carpio genome assembly common carp genome ,scaffold LG1	--	--	--	Q92870	--	--	--	--	--	--	--	--	--	--
TRINITY_DN116646_c6_g2	PREDICTED: zinc finger protein 721-like, partial [Danio rerio]	454	Cyprinus carpio genome assembly common carp genome ,scaffold LG6	KRAB	K09228	KRAB domain-containing zinc finger protein	P18729	PF00096//PF02146//PF00628//PF13912//PF13465//PF16622//PF00130//PF08996//PF01155//PF05191//PF01428	Zinc finger, C2H2 type//Sir2 family//PHD-finger//C2H2-type zinc finger//Zinc-finger double domain//zinc-finger C2H2-type//Phorbol esters/diacylglycerol binding domain (C1 domain)//DNA Polymerase alpha zinc finger//Hydrogenase/urease nickel incorporation, metallochaperone, hypA//Adenylate kinase, active site lid//AN1-like Zinc finger	GO:0035556//GO:0046034//GO:0006464//GO:0006260//GO:0006144	intracellular signal transduction//ATP metabolic process//cellular protein modification process//DNA replication//purine nucleobase metabolic process	GO:0070403//GO:0016151//GO:0008270//GO:0004017//GO:0001882//GO:0005515//GO:0046872//GO:0003887	NAD+ binding//nickel cation binding//zinc ion binding//adenylate kinase activity//nucleoside binding//protein binding//metal ion binding//DNA-directed DNA polymerase activity	GO:0042575	DNA polymerase complex	--	--
TRINITY_DN116870_c8_g1	--	962	Cyprinus carpio genome assembly common carp genome ,scaffold LG34	--	--	--	--	--	--	--	--	--	--	--	--	--	--
TRINITY_DN117008_c4_g1	PREDICTED: zinc finger protein 729 [Danio rerio]>gi|688558151|ref|XP_009300323.1| PREDICTED: zinc finger protein 729 [Danio rerio]	445	Cyprinus carpio genome assembly common carp genome ,scaffold LG45	--	--	--	Q9Y2H8	PF16622//PF00096//PF13465//PF07975//PF13912//PF00628//PF05191//PF01428//PF01363//PF01155//PF00130	zinc-finger C2H2-type//Zinc finger, C2H2 type//Zinc-finger double domain//TFIIH C1-like domain//C2H2-type zinc finger//PHD-finger//Adenylate kinase, active site lid//AN1-like Zinc finger//FYVE zinc finger//Hydrogenase/urease nickel incorporation, metallochaperone, hypA//Phorbol esters/diacylglycerol binding domain (C1 domain)	GO:0006281//GO:0046034//GO:0035556//GO:0006144//GO:0006464	DNA repair//ATP metabolic process//intracellular signal transduction//purine nucleobase metabolic process//cellular protein modification process	GO:0004017//GO:0008270//GO:0016151//GO:0046872//GO:0005515	adenylate kinase activity//zinc ion binding//nickel cation binding//metal ion binding//protein binding	--	--	--	--
TRINITY_DN117126_c2_g1	PREDICTED: protein CIP2A isoform X1 [Danio rerio]	599	Cyprinus carpio genome assembly common carp genome ,scaffold 000002383	--	--	--	Q5XK92	PF16326//PF04111//PF09177//PF04136//PF02388//PF04871//PF06160//PF01496//PF03255//PF07851//PF15898//PF01920//PF03285//PF06156//PF08573//PF06009	ABC transporter C-terminal domain//Autophagy protein Apg6//Syntaxin 6, N-terminal//Sec34-like family//FemAB family//Uso1 / p115 like vesicle tethering protein, C terminal region//Septation ring formation regulator, EzrA//V-type ATPase 116kDa subunit family//Acetyl co-enzyme A carboxylase carboxyltransferase alpha subunit//TMPIT-like protein//cGMP-dependent protein kinase interacting domain//Prefo…	GO:0015992//GO:0048193//GO:0009252//GO:0000077//GO:0006308//GO:0006260//GO:0007155//GO:0006457//GO:0006914//GO:0015991//GO:0015031//GO:0000921//GO:0008360//GO:0006281//GO:0006633//GO:0006886//GO:0006090	proton transport//Golgi vesicle transport//peptidoglycan biosynthetic process//DNA damage checkpoint//DNA catabolic process//DNA replication//cell adhesion//protein folding//autophagy//ATP hydrolysis coupled proton transport//protein transport//septin ring assembly//regulation of cell shape//DNA repair//fatty acid biosynthetic process//intracellular protein transport//pyruvate metabolic process	GO:0003677//GO:0016755//GO:0000014//GO:0015078//GO:0003989//GO:0008565//GO:0051082//GO:0019901	DNA binding//transferase activity, transferring amino-acyl groups//single-stranded DNA endodeoxyribonuclease activity//hydrogen ion transmembrane transporter activity//acetyl-CoA carboxylase activity//protein transporter activity//unfolded protein binding//protein kinase binding	GO:0016020//GO:0005940//GO:0005737//GO:0016272//GO:0005801//GO:0033179//GO:0016021//GO:0009317	membrane//septin ring//cytoplasm//prefoldin complex//cis-Golgi network//proton-transporting V-type ATPase, V0 domain//integral component of membrane//acetyl-CoA carboxylase complex	--	--
TRINITY_DN117432_c3_g1	PREDICTED: band 4.1-like protein 5 isoform X1 [Danio rerio]	925	PREDICTED: Danio rerio erythrocyte membrane protein band 4.1 like 5 (epb41l5), transcript variant X8, mRNA	--	--	--	Q8BGS1	--	--	--	--	--	--	--	--	KOG3530	FERM domain protein EHM2
TRINITY_DN117502_c1_g5	PREDICTED: zinc finger protein 850-like [Astyanax mexicanus]	509	Zebrafish DNA sequence from clone DKEY-160G21, complete sequence	KRAB	K09228	KRAB domain-containing zinc finger protein	Q8IYB9	PF00096//PF10403//PF07975//PF13912//PF13465//PF16622//PF01155//PF00130//PF05191//PF04997//PF00412	Zinc finger, C2H2 type//Rad4 beta-hairpin domain 1//TFIIH C1-like domain//C2H2-type zinc finger//Zinc-finger double domain//zinc-finger C2H2-type//Hydrogenase/urease nickel incorporation, metallochaperone, hypA//Phorbol esters/diacylglycerol binding domain (C1 domain)//Adenylate kinase, active site lid//RNA polymerase Rpb1, domain 1//LIM domain	GO:0006464//GO:0006351//GO:0006144//GO:0035556//GO:0046034//GO:0006281//GO:0006206	cellular protein modification process//transcription, DNA-templated//purine nucleobase metabolic process//intracellular signal transduction//ATP metabolic process//DNA repair//pyrimidine nucleobase metabolic process	GO:0046872//GO:0003899//GO:0016151//GO:0003677//GO:0004017//GO:0008270	metal ion binding//DNA-directed RNA polymerase activity//nickel cation binding//DNA binding//adenylate kinase activity//zinc ion binding	GO:0005730	nucleolus	--	--
TRINITY_DN119037_c1_g1	--	1001	--	--	--	--	--	--	--	--	--	--	--	--	--	--	--
TRINITY_DN119357_c9_g1	--	858	Cyprinus carpio genome assembly common carp genome ,scaffold 000000373	--	--	--	--	--	--	--	--	--	--	--	--	--	--
TRINITY_DN119516_c7_g1	--	806	Cyprinus carpio genome assembly common carp genome ,scaffold LG48	--	--	--	--	--	--	--	--	--	--	--	--	--	--
TRINITY_DN119671_c9_g1	PREDICTED: uncharacterized protein si:dkey-182g1.2 isoform X2 [Danio rerio]	1007	Cyprinus carpio genome assembly common carp genome ,scaffold LG31	--	--	--	--	PF02480	Alphaherpesvirus glycoprotein E	--	--	--	--	GO:0016020	membrane	--	--
TRINITY_DN119958_c8_g1	sodium/calcium exchanger 1 precursor [Danio rerio]>gi|688577592|ref|XP_009304387.1| PREDICTED: sodium/calcium exchanger 1 isoform X1 [Danio rerio]>gi|62870121|gb|AAY18210.1| sodium calcium exchanger 1h [Danio rerio]	1364	PREDICTED: Danio rerio solute carrier family 8 (sodium/calcium exchanger), member 1a (slc8a1a), transcript variant X2, mRNA	SLC8A, NCX	K05849	solute carrier family 8 (sodium/calcium exchanger)	P23685	PF03742//PF00284	PetN//Lumenal portion of Cytochrome b559, alpha (gene psbE) subunit	GO:0015979//GO:0045214//GO:0055085//GO:0006874//GO:0008016//GO:0006118//GO:0017004//GO:0007154//GO:0006816	photosynthesis//sarcomere organization//transmembrane transport//cellular calcium ion homeostasis//regulation of heart contraction//obsolete electron transport//cytochrome complex assembly//cell communication//calcium ion transport	GO:0046872//GO:0005432//GO:0045158	metal ion binding//calcium:sodium antiporter activity//electron transporter, transferring electrons within cytochrome b6/f complex of photosystem II activity	GO:0016021//GO:0009523//GO:0009512	integral component of membrane//photosystem II//cytochrome b6f complex	KOG1306	Ca2+/Na+ exchanger NCX1 and related proteins
TRINITY_DN120443_c3_g1	--	1106	Cyprinus carpio genome assembly common carp genome ,scaffold 000000774	--	--	--	--	--	--	--	--	--	--	--	--	--	--
TRINITY_DN120669_c8_g1	--	1097	Cyprinus carpio genome assembly common carp genome ,scaffold LG16	--	--	--	--	--	--	--	--	--	--	--	--	--	--
TRINITY_DN120749_c2_g1	--	1452	Cyprinus carpio genome assembly common carp genome ,scaffold LG5	--	--	--	--	--	--	--	--	--	--	--	--	--	--
TRINITY_DN120851_c3_g1	--	1133	Cyprinus carpio genome assembly common carp genome ,scaffold 000000670	--	--	--	--	PF15149	Cation channel sperm-associated protein subunit beta protein family	--	--	--	--	GO:0036128	CatSper complex	--	--
TRINITY_DN120970_c5_g6	--	1199	Cyprinus carpio genome assembly common carp genome ,scaffold LG3	--	--	--	--	--	--	--	--	--	--	--	--	--	--
TRINITY_DN121022_c2_g2	PREDICTED: zinc finger protein 91-like [Danio rerio]	418	Cyprinus carpio genome assembly common carp genome ,scaffold LG18	KRAB	K09228	KRAB domain-containing zinc finger protein	Q6ZNA1	PF02176//PF01155//PF02892//PF00130//PF01363//PF01428//PF05191//PF13465//PF13912//PF00096//PF16622	TRAF-type zinc finger//Hydrogenase/urease nickel incorporation, metallochaperone, hypA//BED zinc finger//Phorbol esters/diacylglycerol binding domain (C1 domain)//FYVE zinc finger//AN1-like Zinc finger//Adenylate kinase, active site lid//Zinc-finger double domain//C2H2-type zinc finger//Zinc finger, C2H2 type//zinc-finger C2H2-type	GO:0035556//GO:0046034//GO:0006144//GO:0006464	intracellular signal transduction//ATP metabolic process//purine nucleobase metabolic process//cellular protein modification process	GO:0003677//GO:0008270//GO:0004017//GO:0016151//GO:0046872	DNA binding//zinc ion binding//adenylate kinase activity//nickel cation binding//metal ion binding	--	--	--	--
TRINITY_DN121610_c1_g1	PREDICTED: centromere protein W [Danio rerio]	1250	Cyprinus carpio genome assembly common carp genome ,scaffold LG32	--	--	--	P0DJH6	PF15510	Centromere kinetochore component W	GO:0007067//GO:0051382	mitotic nuclear division//kinetochore assembly	GO:0003677	DNA binding	--	--	--	--
TRINITY_DN122016_c0_g2	--	1395	Cyprinus carpio genome assembly common carp genome ,scaffold LG33	--	--	--	--	PF08039	Mitochondrial proteolipid	--	--	--	--	GO:0005739	mitochondrion	--	--
TRINITY_DN122450_c7_g2	--	954	Cyprinus carpio genome assembly common carp genome ,scaffold LG2	--	--	--	--	--	--	--	--	--	--	--	--	--	--
TRINITY_DN122874_c4_g2	PREDICTED: lysyl oxidase homolog 2A-like [Astyanax mexicanus]	2012	PREDICTED: Danio rerio lysyl oxidase-like 2a (loxl2a), transcript variant X1, mRNA	LOXL2_3_4	K00280	lysyl oxidase-like protein 2/3/4	F1QQC3	PF15494//PF09272//PF01186//PF00530	Scavenger receptor cysteine-rich domain//Hepsin, SRCR//Lysyl oxidase//Scavenger receptor cysteine-rich domain	GO:0055114//GO:0007165	oxidation-reduction process//signal transduction	GO:0070008//GO:0004252//GO:0005507//GO:0016641//GO:0005044	serine-type exopeptidase activity//serine-type endopeptidase activity//copper ion binding//oxidoreductase activity, acting on the CH-NH2 group of donors, oxygen as acceptor//scavenger receptor activity	GO:0016020	membrane	--	--
TRINITY_DN123508_c3_g1	PREDICTED: uncharacterized protein LOC100535932 isoform X1 [Danio rerio]	1211	Cyprinus carpio genome assembly common carp genome ,scaffold 000001368	--	--	--	--	--	--	--	--	--	--	--	--	--	--
TRINITY_DN123645_c0_g1	PREDICTED: SAM and SH3 domain-containing protein 1-like isoform X1 [Danio rerio]	1852	Cyprinus carpio genome assembly common carp genome ,scaffold LG34	--	--	--	O94885	PF01352	KRAB box	GO:0006355	regulation of transcription, DNA-templated	GO:0003676	nucleic acid binding	GO:0005622	intracellular	--	--
TRINITY_DN123665_c4_g1	PREDICTED: myelin transcription factor 1-like protein isoform X3 [Danio rerio]	1149	PREDICTED: Danio rerio myelin transcription factor 1-like, a (myt1la), transcript variant X4, mRNA	--	--	--	Q9UL68	PF02166//PF10541//PF01530//PF03153	Androgen receptor//Nuclear envelope localisation domain//Zinc finger, C2HC type//Transcription factor IIA, alpha/beta subunit	GO:0007165//GO:0006367//GO:0030521//GO:0006355	signal transduction//transcription initiation from RNA polymerase II promoter//androgen receptor signaling pathway//regulation of transcription, DNA-templated	GO:0005496//GO:0008270//GO:0003677//GO:0004882//GO:0003700	steroid binding//zinc ion binding//DNA binding//androgen receptor activity//transcription factor activity, sequence-specific DNA binding	GO:0005667//GO:0005672//GO:0005634//GO:0016021	transcription factor complex//transcription factor TFIIA complex//nucleus//integral component of membrane	KOG3803	Transcription factor containing C2HC type Zn finger
TRINITY_DN123888_c8_g2	PREDICTED: B-cell CLL/lymphoma 9 protein isoform X1 [Danio rerio]>gi|528468956|ref|XP_005171040.1| PREDICTED: B-cell CLL/lymphoma 9 protein isoform X1 [Danio rerio]>gi|528468958|ref|XP_005171041.1| PREDICTED: B-cell CLL/lymphoma 9 protein isoform X1 [Danio rerio]	803	PREDICTED: Danio rerio B-cell CLL/lymphoma 9 (bcl9), transcript variant X3, mRNA	--	--	--	--	PF12165//PF05432	Domain of unknown function (DUF3594)//Bone sialoprotein II (BSP-II)	GO:0001503//GO:0007155//GO:0006355	ossification//cell adhesion//regulation of transcription, DNA-templated	GO:0042393	histone binding	GO:0005576	extracellular region	--	--
TRINITY_DN123939_c5_g3	--	331	Megalobrama amblycephala microsatellite Mam_EST24 sequence	--	--	--	--	--	--	--	--	--	--	--	--	--	--
TRINITY_DN124168_c3_g1	--	1143	Cyprinus carpio genome assembly common carp genome ,scaffold 000000979	--	--	--	--	PF05366	Sarcolipin	--	--	GO:0030234	enzyme regulator activity	GO:0016020	membrane	--	--
TRINITY_DN124183_c10_g1	--	399	Ctenopharyngodon idella adenylosuccinate lyase (adsl) gene, complete cds	--	--	--	--	--	--	--	--	--	--	--	--	--	--
TRINITY_DN124208_c5_g1	PREDICTED: cytoskeleton-associated protein 5 isoform X3 [Danio rerio]	700	Cyprinus carpio genome assembly common carp genome ,scaffold LG49	CKAP5, XMAP215	K16803	cytoskeleton-associated protein 5	Q14008	PF09798	DNA damage checkpoint protein	GO:0000077	DNA damage checkpoint	--	--	--	--	--	--
TRINITY_DN124292_c3_g1	PREDICTED: uncharacterized protein si:ch211-215c18.3 isoform X1 [Danio rerio]>gi|688555457|ref|XP_009299846.1| PREDICTED: uncharacterized protein si:ch211-215c18.3 isoform X1 [Danio rerio]	2035	PREDICTED: Danio rerio si:ch211-215c18.3 (si:ch211-215c18.3), transcript variant X2, mRNA	--	--	--	--	PF13895	Immunoglobulin domain	--	--	GO:0005515	protein binding	--	--	--	--
TRINITY_DN124428_c0_g1	SAM domain, SH3 domain and nuclear localisation signals 1a [Danio rerio]>gi|688587615|ref|XP_009289896.1| PREDICTED: SAM domain, SH3 domain and nuclear localisation signals 1a isoform X1 [Danio rerio]>gi|190340115|gb|AAI62609.1| Samsn1a protein [Danio rerio]	1278	Cyprinus carpio genome assembly common carp genome ,scaffold LG42	--	--	--	--	PF09302	XLF-Cernunnos, XRcc4-like factor, NHEJ component	GO:0006302	double-strand break repair	--	--	GO:0005634	nucleus	--	--
TRINITY_DN124463_c4_g4	--	502	Cyprinus carpio genome assembly common carp genome ,scaffold 000018260	--	--	--	--	--	--	--	--	--	--	--	--	--	--
TRINITY_DN124732_c2_g1	--	903	Zebrafish DNA sequence from clone CH73-306P11 in linkage group 8, complete sequence	--	--	--	--	--	--	--	--	--	--	--	--	--	--
TRINITY_DN124776_c0_g2	selenoprotein M precursor [Danio rerio]	772	Cyprinus carpio genome assembly common carp genome ,scaffold 000028958	--	--	--	Q802G7	--	--	--	--	--	--	--	--	--	--
TRINITY_DN125431_c0_g1	PREDICTED: zinc finger protein 431-like [Peromyscus maniculatus bairdii]	582	Cyprinus carpio genome assembly common carp genome ,scaffold LG48	KRAB	K09228	KRAB domain-containing zinc finger protein	Q9BY31	PF00096//PF07975//PF13465//PF13912//PF04159//PF16622//PF01428//PF00412	Zinc finger, C2H2 type//TFIIH C1-like domain//Zinc-finger double domain//C2H2-type zinc finger//NB glycoprotein//zinc-finger C2H2-type//AN1-like Zinc finger//LIM domain	GO:0006281	DNA repair	GO:0046872//GO:0008270	metal ion binding//zinc ion binding	GO:0016021	integral component of membrane	--	--
TRINITY_DN125478_c12_g1	--	472	Cyprinus carpio genome assembly common carp genome ,scaffold 000028946	--	--	--	--	--	--	--	--	--	--	--	--	--	--
TRINITY_DN125843_c2_g1	PREDICTED: centrosomal protein of 135 kDa isoform X2 [Danio rerio]>gi|528511431|ref|XP_005160629.1| PREDICTED: centrosomal protein of 135 kDa isoform X2 [Danio rerio]>gi|528511433|ref|XP_005160630.1| PREDICTED: centrosomal protein of 135 kDa isoform X2 [Danio rerio]	1681	PREDICTED: Danio rerio centrosomal protein 135 (cep135), transcript variant X6, mRNA	CEP135, CEP4	K16461	centrosomal protein CEP135	Q5RG45	PF10186//PF07926//PF04111//PF09036//PF00038//PF05615//PF05529//PF14817//PF08702//PF08941//PF05008//PF10473//PF04728	Vacuolar sorting 38 and autophagy-related subunit 14//TPR/MLP1/MLP2-like protein//Autophagy protein Apg6//Bcr-Abl oncoprotein oligomerisation domain//Intermediate filament protein//Tho complex subunit 7//B-cell receptor-associated protein 31-like//HAUS augmin-like complex subunit 5//Fibrinogen alpha/beta chain family//USP8 interacting//Vesicle transport v-SNARE protein N-terminus//Leucine-rich re…	GO:0006606//GO:0030168//GO:0006468//GO:0016310//GO:0051225//GO:0010508//GO:0006914//GO:0006397//GO:0051258//GO:0016567//GO:0009069//GO:0007165//GO:0006886	protein import into nucleus//platelet activation//protein phosphorylation//phosphorylation//spindle assembly//positive regulation of autophagy//autophagy//mRNA processing//protein polymerization//protein ubiquitination//serine family amino acid metabolic process//signal transduction//intracellular protein transport	GO:0005096//GO:0030674//GO:0004674//GO:0005102//GO:0016881//GO:0042803//GO:0045502//GO:0031386//GO:0005198//GO:0008134	GTPase activator activity//protein binding, bridging//protein serine/threonine kinase activity//receptor binding//acid-amino acid ligase activity//protein homodimerization activity//dynein binding//protein tag//structural molecule activity//transcription factor binding	GO:0005783//GO:0005577//GO:0005882//GO:0016020//GO:0070652//GO:0030286//GO:0005667//GO:0000445//GO:0019867//GO:0016021	endoplasmic reticulum//fibrinogen complex//intermediate filament//membrane//HAUS complex//dynein complex//transcription factor complex//THO complex part of transcription export complex//outer membrane//integral component of membrane	--	--
TRINITY_DN126463_c1_g1	--	1622	Cyprinus carpio genome assembly common carp genome ,scaffold LG17	--	--	--	--	--	--	--	--	--	--	--	--	--	--
TRINITY_DN126806_c4_g2	--	1320	Cyprinus carpio genome assembly common carp genome ,scaffold 000000416	--	--	--	--	PF02224	Cytidylate kinase	GO:0006206//GO:0006139	pyrimidine nucleobase metabolic process//nucleobase-containing compound metabolic process	GO:0004127//GO:0005524	cytidylate kinase activity//ATP binding	--	--	--	--
TRINITY_DN127006_c4_g1	--	1131	Cyprinus carpio genome assembly common carp genome ,scaffold 000001016	--	--	--	--	--	--	--	--	--	--	--	--	--	--
TRINITY_DN127058_c7_g1	--	1305	Cyprinus carpio genome assembly common carp genome ,scaffold 000028920	--	--	--	--	--	--	--	--	--	--	--	--	--	--
TRINITY_DN127239_c6_g1	ras-interacting protein 1 [Danio rerio]>gi|348647080|gb|AEP81234.1| Ras-interacting protein 1 [Danio rerio]	2115	Hypophthalmichthys molitrix microsatellite Hysd626-2 sequence	--	--	--	Q3U0S6	--	--	--	--	--	--	--	--	--	--
TRINITY_DN127317_c4_g3	PREDICTED: nidogen-2 [Danio rerio]	950	PREDICTED: Danio rerio nidogen 2b (osteonidogen) (nid2b), mRNA	--	--	--	O88322	PF00008//PF07645	EGF-like domain//Calcium-binding EGF domain	--	--	GO:0005515//GO:0005509	protein binding//calcium ion binding	--	--	--	--
TRINITY_DN127447_c11_g1	--	774	Cyprinus carpio genome assembly common carp genome ,scaffold 000029052	--	--	--	--	--	--	--	--	--	--	--	--	--	--
TRINITY_DN127581_c2_g2	UPF0722 protein C11orf88 homolog [Danio rerio]>gi|221271972|sp|A5PN52.1|CK088_DANRE RecName: Full=UPF0722 protein C11orf88 homolog	2262	Danio rerio si:dkey-27p23.3 (si:dkey-27p23.3), mRNA	--	--	--	A5PN52	--	--	--	--	--	--	--	--	--	--
TRINITY_DN127947_c1_g1	Bcl2l10 protein [Danio rerio]	1412	Danio rerio BCL2-like 10 (apoptosis facilitator), mRNA (cDNA clone IMAGE:7397083), partial cds	BCL2L10	K18451	Bcl-2-like protein 10	Q90ZN1	PF00452	Apoptosis regulator proteins, Bcl-2 family	GO:0042981	regulation of apoptotic process	--	--	--	--	--	--
TRINITY_DN128125_c3_g1	septin-5 [Danio rerio]>gi|37589701|gb|AAH59564.1| Septin 5a [Danio rerio]	1451	Danio rerio septin 5a (sept5a), mRNA >gnl|BL_ORD_ID|2618463 Danio rerio septin 5a, mRNA (cDNA clone MGC:73218 IMAGE:4791367), complete cds	SEPT5, PNUTL1, CDCREL1	K04557	septin 5	Q9Z2Q6	PF00735//PF00071//PF04548//PF00005//PF08477//PF01926//PF03193	Septin//Ras family//AIG1 family//ABC transporter//Ras of Complex, Roc, domain of DAPkinase//50S ribosome-binding GTPase//Protein of unknown function, DUF258	GO:0007264//GO:0017157//GO:0007049	small GTPase mediated signal transduction//regulation of exocytosis//cell cycle	GO:0005524//GO:0003924//GO:0005525//GO:0016887	ATP binding//GTPase activity//GTP binding//ATPase activity	GO:0008021//GO:0031105//GO:0005886	synaptic vesicle//septin complex//plasma membrane	--	--
TRINITY_DN128228_c8_g1	--	719	Cyprinus carpio genome assembly common carp genome ,scaffold 000001597	--	--	--	--	PF01418	Helix-turn-helix domain, rpiR family	GO:0006355	regulation of transcription, DNA-templated	GO:0003700	transcription factor activity, sequence-specific DNA binding	GO:0005667	transcription factor complex	--	--
TRINITY_DN128243_c6_g1	PREDICTED: gastrula zinc finger protein XlCGF57.1-like [Danio rerio]>gi|688586602|ref|XP_009289640.1| PREDICTED: gastrula zinc finger protein XlCGF57.1-like [Danio rerio]>gi|688586604|ref|XP_009289641.1| PREDICTED: gastrula zinc finger protein XlCGF57.1-like [Danio rerio]>gi|688586607|ref|XP_009289642.1| PREDICTED: gastrula zinc finger protein XlCGF57.1-like [Danio rerio]>gi|688586609|ref|XP_0092…	770	Cyprinus carpio genome assembly common carp genome ,scaffold 000005857	--	--	--	Q9Y2H8	PF00130//PF02892//PF02176//PF01155//PF00412//PF01428//PF05191//PF13912//PF07975//PF13465//PF00096//PF16622//PF01844	Phorbol esters/diacylglycerol binding domain (C1 domain)//BED zinc finger//TRAF-type zinc finger//Hydrogenase/urease nickel incorporation, metallochaperone, hypA//LIM domain//AN1-like Zinc finger//Adenylate kinase, active site lid//C2H2-type zinc finger//TFIIH C1-like domain//Zinc-finger double domain//Zinc finger, C2H2 type//zinc-finger C2H2-type//HNH endonuclease	GO:0006144//GO:0006464//GO:0006281//GO:0035556//GO:0046034	purine nucleobase metabolic process//cellular protein modification process//DNA repair//intracellular signal transduction//ATP metabolic process	GO:0003676//GO:0046872//GO:0003677//GO:0004017//GO:0008270//GO:0004519//GO:0016151	nucleic acid binding//metal ion binding//DNA binding//adenylate kinase activity//zinc ion binding//endonuclease activity//nickel cation binding	--	--	--	--
TRINITY_DN128609_c3_g1	PREDICTED: secretory carrier-associated membrane protein 5-like [Danio rerio]	1580	PREDICTED: Danio rerio secretory carrier-associated membrane protein 5-like (LOC100004357), mRNA	--	--	--	Q6P0C7	PF04144//PF00217	SCAMP family//ATP:guanido phosphotransferase, C-terminal catalytic domain	GO:0015031	protein transport	GO:0016772//GO:0016301	transferase activity, transferring phosphorus-containing groups//kinase activity	GO:0016021	integral component of membrane	KOG3088	Secretory carrier membrane protein
TRINITY_DN128665_c9_g1	transcription activator BRG1 [Danio rerio]>gi|528473620|ref|XP_005163923.1| PREDICTED: transcription activator BRG1 isoform X1 [Danio rerio]>gi|30385206|gb|AAP22968.1| brahma protein-like protein 1 [Danio rerio]>gi|30385209|gb|AAP22969.1| brahma protein-like protein 1 [Danio rerio]>gi|190340088|gb|AAI63918.1| SWI/SNF related, matrix associated, actin dependent regulator of chromatin, subfamily a,…	607	Danio rerio SWI/SNF related, matrix associated, actin dependent regulator of chromatin, subfamily a, member 4, mRNA (cDNA clone MGC:195348 IMAGE:9038888), complete cds	SMARCA2_4	K11647	SWI/SNF-related matrix-associated actin-dependent regulator of chromatin subfamily A member 2/4	Q8K1P7	PF15306//PF05392//PF07533	LIN37//Cytochrome C oxidase chain VIIB//BRK domain	GO:0030182//GO:0006123//GO:0014032//GO:0048596//GO:0000185//GO:0021634//GO:0001947//GO:0006355//GO:0010842//GO:0007417//GO:0007049//GO:0060038//GO:0015992//GO:0060973//GO:0031101//GO:0060059	neuron differentiation//mitochondrial electron transport, cytochrome c to oxygen//neural crest cell development//embryonic camera-type eye morphogenesis//activation of MAPKKK activity//optic nerve formation//heart looping//regulation of transcription, DNA-templated//retina layer formation//central nervous system development//cell cycle//cardiac muscle cell proliferation//proton transport//cell mi…	GO:0004129//GO:0005524//GO:0004386//GO:0003677//GO:0016817//GO:0005515	cytochrome-c oxidase activity//ATP binding//helicase activity//DNA binding//hydrolase activity, acting on acid anhydrides//protein binding	GO:0045277//GO:0005634//GO:0017053//GO:0005746	respiratory chain complex IV//nucleus//transcriptional repressor complex//mitochondrial respiratory chain	KOG0386	Chromatin remodeling complex SWI/SNF, component SWI2 and related ATPases (DNA/RNA helicase superfamily)
TRINITY_DN128707_c7_g1	--	375	Cyprinus carpio genome assembly common carp genome ,scaffold 000000986	--	--	--	--	--	--	--	--	--	--	--	--	--	--
TRINITY_DN128749_c0_g3	PREDICTED: kelch domain-containing protein 8A [Danio rerio]>gi|688578072|ref|XP_009304535.1| PREDICTED: kelch domain-containing protein 8A [Danio rerio]	2339	PREDICTED: Danio rerio kelch domain containing 8A (klhdc8a), transcript variant X1, mRNA	--	--	--	Q91XA8	PF01344//PF07646	Kelch motif//Kelch motif	--	--	GO:0005515	protein binding	--	--	KOG4441	Proteins containing BTB/POZ and Kelch domains, involved in regulatory/signal transduction processes
TRINITY_DN128828_c7_g2	calcineurin B homologous protein 2 [Danio rerio]>gi|28277514|gb|AAH44149.1| Zgc:55363 [Danio rerio]>gi|182888584|gb|AAI63944.1| Zgc:55363 protein [Danio rerio]	1584	Danio rerio calcineurin-like EF-hand protein 2 (chp2), mRNA	CHP, CHP1	K17610	calcineurin B homologous protein 1	Q5ZM44	PF13405//PF13833//PF00036//PF13202//PF00969//PF13499	EF-hand domain//EF-hand domain pair//EF hand//EF hand//Class II histocompatibility antigen, beta domain//EF-hand domain pair	GO:0019882//GO:0006955	antigen processing and presentation//immune response	GO:0005509	calcium ion binding	GO:0016020//GO:0042613	membrane//MHC class II protein complex	KOG0034	Ca2+/calmodulin-dependent protein phosphatase (calcineurin subunit B), EF-Hand superfamily protein
TRINITY_DN129102_c0_g1	PREDICTED: AP-3 complex subunit beta-2 isoform X4 [Oreochromis niloticus]	2618	PREDICTED: Danio rerio adaptor-related protein complex 3, beta 2 subunit (ap3b2), transcript variant X2, mRNA	AP3B	K12397	AP-3 complex subunit beta	Q13367	PF02883	Adaptin C-terminal domain	GO:0016192//GO:0006886	vesicle-mediated transport//intracellular protein transport	--	--	GO:0030131	clathrin adaptor complex	--	--
TRINITY_DN129113_c2_g2	PREDICTED: plexin-A4 isoform X1 [Danio rerio]	1359	PREDICTED: Danio rerio plexin A4 (plxna4), transcript variant X1, mRNA	PLXNA	K06820	plexin A	Q6BEA0	--	--	--	--	--	--	--	--	KOG3610	Plexins (functional semaphorin receptors)
TRINITY_DN129132_c9_g1	--	403	--	--	--	--	--	--	--	--	--	--	--	--	--	--	--
TRINITY_DN129244_c4_g2	PREDICTED: L-lactate dehydrogenase B-B chain-like isoform X1 [Astyanax mexicanus]	1497	Cyprinus carpio lactate dehydrogenase B-type subunit (ldhb1) mRNA, complete cds	LDH, ldh	K00016	L-lactate dehydrogenase	Q6DGK2	PF00056//PF02056//PF08655	lactate/malate dehydrogenase, NAD binding domain//Family 4 glycosyl hydrolase//DASH complex subunit Ask1	GO:0005975//GO:0008608//GO:0055114	carbohydrate metabolic process//attachment of spindle microtubules to kinetochore//oxidation-reduction process	GO:0004553//GO:0016491	hydrolase activity, hydrolyzing O-glycosyl compounds//oxidoreductase activity	GO:0072686//GO:0042729	mitotic spindle//DASH complex	KOG1495	Lactate dehydrogenase
TRINITY_DN129362_c0_g1	PREDICTED: uncharacterized protein LOC104951457 [Notothenia coriiceps]	2172	Cyprinus carpio genome assembly common carp genome ,scaffold 000001099	--	--	--	--	PF05485//PF01609	THAP domain//Transposase DDE domain	GO:0006313	transposition, DNA-mediated	GO:0003676//GO:0003677//GO:0004803	nucleic acid binding//DNA binding//transposase activity	--	--	--	--
TRINITY_DN129647_c4_g3	PREDICTED: zinc finger protein 830 [Ceratotherium simum simum]	874	Cyprinus carpio genome assembly common carp genome ,scaffold 000028894	ZNF830, CCDC16	K13104	zinc finger protein 830	Q6P0I6	PF10288//PF09726//PF01228	Cytoplasmic tRNA 2-thiolation protein 2//Transmembrane protein//Glycine radical	GO:0008152//GO:0034227//GO:0002098	metabolic process//tRNA thio-modification//tRNA wobble uridine modification	GO:0000049//GO:0003824	tRNA binding//catalytic activity	GO:0016021	integral component of membrane	--	--
TRINITY_DN129691_c4_g2	PREDICTED: mitotic-spindle organizing protein 2 isoform X1 [Danio rerio]	1873	Cyprinus carpio genome assembly common carp genome ,scaffold LG32	--	--	--	Q6DC17	--	--	--	--	--	--	--	--	--	--
TRINITY_DN130066_c5_g2	PREDICTED: uncharacterized protein LOC103910360 [Danio rerio]	890	PREDICTED: Danio rerio uncharacterized LOC103910360 (LOC103910360), mRNA	--	--	--	E9PRG8	--	--	--	--	--	--	--	--	--	--
TRINITY_DN130388_c7_g1	--	1439	Cyprinus carpio genome assembly common carp genome ,scaffold 000000021	--	--	--	--	--	--	--	--	--	--	--	--	--	--
TRINITY_DN130410_c3_g1	--	2367	Cyprinus carpio genome assembly common carp genome ,scaffold LG48	--	--	--	--	--	--	--	--	--	--	--	--	--	--
TRINITY_DN130445_c3_g1	PREDICTED: uncharacterized protein LOC105940717, partial [Maylandia zebra]	2026	Cyprinus carpio genome assembly common carp genome ,scaffold LG41	--	--	--	--	--	--	--	--	--	--	--	--	--	--
TRINITY_DN130725_c2_g3	PREDICTED: probable lipid phosphate phosphatase PPAPDC3 [Danio rerio]	1594	PREDICTED: Danio rerio phosphatidic acid phosphatase type 2 domain containing 3 (ppapdc3), mRNA	--	--	--	Q6P0E8	PF00889//PF00867	Elongation factor TS//XPG I-region	GO:0006414//GO:0006448	translational elongation//regulation of translational elongation	GO:0003746//GO:0004518	translation elongation factor activity//nuclease activity	GO:0005840//GO:0005622	ribosome//intracellular	--	--
TRINITY_DN130728_c2_g1	tubulin, alpha 8 like [Danio rerio]>gi|45709879|gb|AAH67582.1| Tubulin, alpha 8 like [Danio rerio]	2665	Cyprinus carpio genome assembly common carp genome ,scaffold LG16	TUBA	K07374	tubulin alpha	Q94572	PF00091	Tubulin/FtsZ family, GTPase domain	GO:0006184//GO:0051258//GO:0007017	obsolete GTP catabolic process//protein polymerization//microtubule-based process	GO:0005525//GO:0005200//GO:0003924	GTP binding//structural constituent of cytoskeleton//GTPase activity	GO:0005737//GO:0005856//GO:0005874	cytoplasm//cytoskeleton//microtubule	--	--
TRINITY_DN130837_c2_g1	c-Jun protein [Ctenopharyngodon idella]>gi|83267788|gb|ABB99427.1| c-Jun protein [Ctenopharyngodon idella]	1571	Ctenopharyngodon idella c-Jun protein gene, complete cds	JUN	K04448	transcription factor AP-1	P17325	--	--	--	--	--	--	--	--	--	--
TRINITY_DN130976_c2_g3	--	992	Cyprinus carpio clone 629038 microsatellite sequence	--	--	--	--	--	--	--	--	--	--	--	--	--	--
TRINITY_DN130996_c1_g2	PREDICTED: gastrula zinc finger protein XlCGF57.1 isoform X2 [Danio rerio]	671	PREDICTED: Danio rerio si:ch73-299h12.6 (si:ch73-299h12.6), transcript variant X1, mRNA	--	--	--	--	PF13465//PF13912//PF07989//PF00096//PF16622//PF03404//PF02892//PF15683	Zinc-finger double domain//C2H2-type zinc finger//Centrosomin N-terminal motif 1//Zinc finger, C2H2 type//zinc-finger C2H2-type//Mo-co oxidoreductase dimerisation domain//BED zinc finger//Testis development-related protein	GO:0055114//GO:0007283	oxidation-reduction process//spermatogenesis	GO:0046872//GO:0003677//GO:0030151//GO:0016491	metal ion binding//DNA binding//molybdenum ion binding//oxidoreductase activity	GO:0005815	microtubule organizing center	--	--
TRINITY_DN131058_c9_g1	junctional adhesion molecule 2 precursor [Danio rerio]	716	Danio rerio junctional adhesion molecule 2b (jam2b), mRNA	--	--	--	Q9BX67	PF13895//PF00114	Immunoglobulin domain//Pilin (bacterial filament)	GO:0007155	cell adhesion	GO:0005515	protein binding	GO:0009289	pilus	--	--
TRINITY_DN131148_c6_g1	--	661	Cyprinus carpio genome assembly common carp genome ,scaffold LG15	--	--	--	--	--	--	--	--	--	--	--	--	--	--
TRINITY_DN131261_c2_g2	PREDICTED: lymphocyte cytosolic protein 2 isoform X2 [Danio rerio]	1683	Danio rerio zgc:101809, mRNA (cDNA clone MGC:101809 IMAGE:7231611), complete cds	--	--	--	Q60787	--	--	--	--	--	--	--	--	--	--
TRINITY_DN131443_c0_g1	PREDICTED: KAT8 regulatory NSL complex subunit 1 [Danio rerio]>gi|528473865|ref|XP_696283.4| PREDICTED: KAT8 regulatory NSL complex subunit 1 [Danio rerio]	1455	Cyprinus carpio genome assembly common carp genome ,scaffold LG27	KANSL1	K18400	KAT8 regulatory NSL complex subunit 1	--	PF01563	Alphavirus E3 glycoprotein	--	--	GO:0004252	serine-type endopeptidase activity	GO:0055036//GO:0019028	virion membrane//viral capsid	--	--
TRINITY_DN131516_c2_g1	--	1641	Cyprinus carpio genome assembly common carp genome ,scaffold 000000040	--	--	--	--	--	--	--	--	--	--	--	--	--	--
TRINITY_DN131621_c7_g4	--	642	Hypophthalmichthys molitrix microsatellite HysdE1367-1 sequence	--	--	--	--	--	--	--	--	--	--	--	--	--	--
TRINITY_DN131645_c3_g3	--	1627	Cyprinus carpio genome assembly common carp genome ,scaffold LG37	--	--	--	--	PF03930	Recombinase Flp protein N-terminus	GO:0006310	DNA recombination	--	--	--	--	--	--
TRINITY_DN131826_c6_g1	suppressor of cytokine signaling 2 [Ctenopharyngodon idella]	1619	Ctenopharyngodon idella suppressor of cytokine signaling 2 (SOCS2) mRNA, complete cds	--	--	--	Q861R0	PF07525	SOCS box	GO:0035556	intracellular signal transduction	--	--	--	--	--	--
TRINITY_DN131873_c0_g1	PREDICTED: serine/threonine-protein phosphatase 2A regulatory subunit B'' subunit beta isoform X2 [Danio rerio]	2294	Cyprinus carpio genome assembly common carp genome ,scaffold LG18	PPP2R3	K11583	serine/threonine-protein phosphatase 2A regulatory subunit B''	Q9Y5P8	PF13405//PF06839//PF00036//PF13833//PF13499//PF13202//PF06733//PF10591	EF-hand domain//GRF zinc finger//EF hand//EF-hand domain pair//EF-hand domain pair//EF hand//DEAD_2//Secreted protein acidic and rich in cysteine Ca binding region	GO:0007165	signal transduction	GO:0005524//GO:0008270//GO:0004003//GO:0003677//GO:0005509	ATP binding//zinc ion binding//ATP-dependent DNA helicase activity//DNA binding//calcium ion binding	GO:0005657//GO:0005578	replication fork//proteinaceous extracellular matrix	KOG2562	Protein phosphatase 2 regulatory subunit
TRINITY_DN132103_c3_g1	PREDICTED: probable G-protein coupled receptor 61 [Astyanax mexicanus]	1764	PREDICTED: Danio rerio probable G-protein coupled receptor 61 (LOC571338), mRNA	GPR61	K08414	G protein-coupled receptor 61	Q9BZJ8	PF00001	7 transmembrane receptor (rhodopsin family)	GO:0007186	G-protein coupled receptor signaling pathway	GO:0004930	G-protein coupled receptor activity	GO:0016021	integral component of membrane	--	--
TRINITY_DN132640_c7_g1	--	418	Cyprinus carpio genome assembly common carp genome ,scaffold 000028946	--	--	--	--	--	--	--	--	--	--	--	--	--	--
TRINITY_DN132656_c1_g1	PREDICTED: uncharacterized protein LOC101885004 isoform X2 [Danio rerio]	1575	Cyprinus carpio genome assembly common carp genome ,scaffold 000000467	--	--	--	--	PF10501	Ribosomal subunit 39S	--	--	--	--	GO:0005739	mitochondrion	--	--
TRINITY_DN132907_c0_g1	--	1593	Cyprinus carpio genome assembly common carp genome ,scaffold LG45	--	--	--	--	--	--	--	--	--	--	--	--	--	--
TRINITY_DN132948_c6_g1	PREDICTED: transmembrane protein 74B [Danio rerio]>gi|688562028|ref|XP_009300979.1| PREDICTED: transmembrane protein 74B [Danio rerio]	1537	Cyprinus carpio genome assembly common carp genome ,scaffold 000000211	--	--	--	Q9NUR3	PF05083//PF07850//PF11770	LST-1 protein//Renin receptor-like protein//GRB2-binding adapter (GAPT)	GO:0000902//GO:0006955//GO:0007165	cell morphogenesis//immune response//signal transduction	GO:0004872	receptor activity	GO:0016020//GO:0016021	membrane//integral component of membrane	--	--
TRINITY_DN133023_c6_g1	PREDICTED: protein Mis18-alpha [Danio rerio]	2088	PREDICTED: Danio rerio MIS18 kinetochore protein A (mis18a), mRNA	MIS18, FASP1	K11564	kinetochore protein Mis18	B1MT51	--	--	--	--	--	--	--	--	--	--
TRINITY_DN133075_c2_g3	RecName: Full=Heparan-sulfate 6-O-sulfotransferase 1-A; Short=HS 6-OST-1A; Short=HS6ST-1	1212	Danio rerio heparan sulfate 6-O-sulfotransferase 1a (hs6st1a), mRNA >gnl|BL_ORD_ID|2083107 Danio rerio heparan sulfate 6-O-sulfotransferase 1a, mRNA (cDNA clone MGC:110038 IMAGE:7278329), complete cds	HS6ST1	K02514	heparan sulfate 6-O-sulfotransferase HS6ST1	Q56UJ5	PF03567	Sulfotransferase family	--	--	GO:0008146	sulfotransferase activity	GO:0016021	integral component of membrane	KOG3955	Heparan sulfate 6-O-sulfotransferase
TRINITY_DN133158_c0_g1	PREDICTED: 3-oxoacyl-[acyl-carrier-protein] synthase, mitochondrial-like isoform X1 [Astyanax mexicanus]>gi|597802361|ref|XP_007242503.1| PREDICTED: 3-oxoacyl-[acyl-carrier-protein] synthase, mitochondrial-like isoform X2 [Astyanax mexicanus]	1216	PREDICTED: Clupea harengus 3-oxoacyl-ACP synthase, mitochondrial (oxsm), mRNA	fabF	K09458	3-oxoacyl-	Q9NWU1	PF08545//PF00108	3-Oxoacyl-[acyl-carrier-protein (ACP)] synthase III//Thiolase, N-terminal domain	GO:0006633//GO:0042967//GO:0008152	fatty acid biosynthetic process//acyl-carrier-protein biosynthetic process//metabolic process	GO:0016747//GO:0004315	transferase activity, transferring acyl groups other than amino-acyl groups//3-oxoacyl-[acyl-carrier-protein] synthase activity	GO:0005835	fatty acid synthase complex	KOG1394	3-oxoacyl-(acyl-carrier-protein) synthase (I and II)
TRINITY_DN133161_c2_g1	glycoprotein M6Ba [Danio rerio]>gi|18175542|gb|AAL59891.1| DMgamma1 [Danio rerio]>gi|190339474|gb|AAI62390.1| Glycoprotein M6Ba [Danio rerio]>gi|190339490|gb|AAI62408.1| Glycoprotein M6Ba [Danio rerio]	1720	Danio rerio glycoprotein M6Ba (gpm6ba), mRNA	--	--	--	Q9JJK1	PF01275	Myelin proteolipid protein (PLP or lipophilin)	--	--	--	--	GO:0016021	integral component of membrane	--	--
TRINITY_DN133433_c10_g2	PREDICTED: gastrula zinc finger protein XlCGF57.1 isoform X1 [Danio rerio]	371	Cyprinus carpio genome assembly common carp genome ,scaffold 000000403	--	--	--	P0CG24	PF00130//PF01155//PF01363//PF13912//PF13465//PF00096//PF07649//PF16622	Phorbol esters/diacylglycerol binding domain (C1 domain)//Hydrogenase/urease nickel incorporation, metallochaperone, hypA//FYVE zinc finger//C2H2-type zinc finger//Zinc-finger double domain//Zinc finger, C2H2 type//C1-like domain//zinc-finger C2H2-type	GO:0006464//GO:0035556//GO:0055114	cellular protein modification process//intracellular signal transduction//oxidation-reduction process	GO:0016151//GO:0046872//GO:0047134	nickel cation binding//metal ion binding//protein-disulfide reductase activity	--	--	--	--
TRINITY_DN133453_c3_g2	homeobox protein Meis1 [Danio rerio]>gi|528469154|ref|XP_005160181.1| PREDICTED: homeobox protein Meis1 isoform X1 [Danio rerio]>gi|33604041|gb|AAH56317.1| Myeloid ecotropic viral integration site 4.1a [Danio rerio]	2923	PREDICTED: Danio rerio myeloid ecotropic viral integration site 4.1a (meis4.1a), transcript variant X2, mRNA	MEIS1	K15613	homeobox protein Meis1	O00470	PF00046//PF05920	Homeobox domain//Homeobox KN domain	GO:0006355	regulation of transcription, DNA-templated	GO:0003677//GO:0043565//GO:0003700	DNA binding//sequence-specific DNA binding//transcription factor activity, sequence-specific DNA binding	GO:0005667//GO:0005634	transcription factor complex//nucleus	KOG0773	Transcription factor MEIS1 and related HOX domain proteins
TRINITY_DN133505_c5_g1	regucalcin [Danio rerio]>gi|82187466|sp|Q6TLF6.1|RGN_DANRE RecName: Full=Regucalcin; Short=RC; AltName: Full=Gluconolactonase; Short=GNL>gi|37595380|gb|AAQ94576.1| regucalcin [Danio rerio]>gi|49901264|gb|AAH75882.1| Regucalcin [Danio rerio]	1324	Danio rerio regucalcin (rgn), mRNA >gnl|BL_ORD_ID|2800050 Danio rerio clone RK049A3F10 regucalcin mRNA, complete cds	E3.1.1.17, gnl, RGN	K01053	gluconolactonase	Q6TLF6	PF01436	NHL repeat	GO:0006098//GO:0019853//GO:0019384//GO:0019852//GO:0006874//GO:0032781//GO:0050848	pentose-phosphate shunt//L-ascorbic acid biosynthetic process//caprolactam catabolic process//L-ascorbic acid metabolic process//cellular calcium ion homeostasis//positive regulation of ATPase activity//regulation of calcium-mediated signaling	GO:0005515//GO:0004341//GO:0030234//GO:0005509//GO:0008270	protein binding//gluconolactonase activity//enzyme regulator activity//calcium ion binding//zinc ion binding	GO:0005634//GO:0005737	nucleus//cytoplasm	--	--
TRINITY_DN133555_c3_g1	--	1657	Cyprinus carpio genome assembly common carp genome ,scaffold 000028848	--	--	--	--	--	--	--	--	--	--	--	--	--	--
TRINITY_DN133569_c6_g1	GRB2-related adaptor protein [Danio rerio]>gi|66911240|gb|AAH96782.1| Zgc:109892 [Danio rerio]>gi|182888860|gb|AAI64309.1| Zgc:109892 protein [Danio rerio]	2308	Danio rerio GRB2-related adaptor protein b (grapb), mRNA >gnl|BL_ORD_ID|2746002 Danio rerio zgc:109892, mRNA (cDNA clone MGC:109892 IMAGE:7118477), complete cds	--	--	--	Q13588	PF14604//PF00018	Variant SH3 domain//SH3 domain	--	--	GO:0005515	protein binding	--	--	KOG3601	Adaptor protein GRB2, contains SH2 and SH3 domains
TRINITY_DN133583_c0_g1	phosphoserine aminotransferase isoform 1 [Danio rerio]>gi|27881918|gb|AAH44467.1| Phosphoserine aminotransferase 1 [Danio rerio]	1638	Danio rerio phosphoserine aminotransferase 1 (psat1), transcript variant 1, mRNA >gnl|BL_ORD_ID|2613028 Danio rerio phosphoserine aminotransferase 1, mRNA (cDNA clone MGC:55738 IMAGE:3816352), complete cds	serC, PSAT1	K00831	phosphoserine aminotransferase	Q9Y617	--	--	GO:0006563//GO:0006544//GO:0042816//GO:0006566//GO:0006564	L-serine metabolic process//glycine metabolic process//vitamin B6 metabolic process//threonine metabolic process//L-serine biosynthetic process	GO:0004648//GO:0030170	O-phospho-L-serine:2-oxoglutarate aminotransferase activity//pyridoxal phosphate binding	--	--	KOG2790	Phosphoserine aminotransferase
TRINITY_DN133738_c2_g1	--	2235	Cyprinus carpio genome assembly common carp genome ,scaffold 000002353	--	--	--	--	--	--	--	--	--	--	--	--	--	--
TRINITY_DN133871_c5_g1	--	1183	Cyprinus carpio genome assembly common carp genome ,scaffold LG47	--	--	--	--	PF00782	Dual specificity phosphatase, catalytic domain	GO:0006470	protein dephosphorylation	GO:0008138	protein tyrosine/serine/threonine phosphatase activity	--	--	--	--
TRINITY_DN134069_c1_g2	PREDICTED: janus kinase and microtubule-interacting protein 2 isoform X2 [Poecilia formosa]	3428	PREDICTED: Danio rerio janus kinase and microtubule interacting protein 2 (jakmip2), transcript variant X2, mRNA	--	--	--	Q96AA8	PF08650//PF04508//PF16685//PF04514//PF04262	DASH complex subunit Dad4//Viral A-type inclusion protein repeat//zinc RING finger of MSL2//Bluetongue virus non-structural protein NS2//Glutamate-cysteine ligase	GO:0008608//GO:0006749//GO:0016032//GO:0006750	attachment of spindle microtubules to kinetochore//glutathione metabolic process//viral process//glutathione biosynthetic process	GO:0061630//GO:0003723//GO:0004357	ubiquitin protein ligase activity//RNA binding//glutamate-cysteine ligase activity	GO:0072686//GO:0017109//GO:0042729	mitotic spindle//glutamate-cysteine ligase complex//DASH complex	--	--
TRINITY_DN134328_c2_g2	PREDICTED: vacuole membrane protein 1-like isoform X1 [Larimichthys crocea]	1186	Cyprinus carpio genome assembly common carp genome ,scaffold 000000654	--	--	--	Q6NYY9	PF08039	Mitochondrial proteolipid	--	--	--	--	GO:0005739	mitochondrion	--	--
TRINITY_DN134615_c4_g3	transcription activator BRG1 [Danio rerio]>gi|528473620|ref|XP_005163923.1| PREDICTED: transcription activator BRG1 isoform X1 [Danio rerio]>gi|30385206|gb|AAP22968.1| brahma protein-like protein 1 [Danio rerio]>gi|30385209|gb|AAP22969.1| brahma protein-like protein 1 [Danio rerio]>gi|190340088|gb|AAI63918.1| SWI/SNF related, matrix associated, actin dependent regulator of chromatin, subfamily a,…	423	Danio rerio SWI/SNF related, matrix associated, actin dependent regulator of chromatin, subfamily a, member 4, mRNA (cDNA clone MGC:195348 IMAGE:9038888), complete cds	SMARCA2_4	K11647	SWI/SNF-related matrix-associated actin-dependent regulator of chromatin subfamily A member 2/4	A7Z019	PF13892//PF02443//PF01544	DNA-binding domain//Circovirus capsid protein//CorA-like Mg2+ transporter protein	GO:0014032//GO:0019069//GO:0030182//GO:0048596//GO:0021634//GO:0000185//GO:0055085//GO:0010842//GO:0006355//GO:0007417//GO:0001947//GO:0060038//GO:0031101//GO:0060973//GO:0060059//GO:0030001	neural crest cell development//viral capsid assembly//neuron differentiation//embryonic camera-type eye morphogenesis//optic nerve formation//activation of MAPKKK activity//transmembrane transport//retina layer formation//regulation of transcription, DNA-templated//central nervous system development//heart looping//cardiac muscle cell proliferation//fin regeneration//cell migration involved in he…	GO:0005524//GO:0003677//GO:0004386//GO:0046873	ATP binding//DNA binding//helicase activity//metal ion transmembrane transporter activity	GO:0042025//GO:0005634//GO:0016020	host cell nucleus//nucleus//membrane	KOG0386	Chromatin remodeling complex SWI/SNF, component SWI2 and related ATPases (DNA/RNA helicase superfamily)
TRINITY_DN134681_c4_g1	--	1947	Cyprinus carpio genome assembly common carp genome ,scaffold 000006925	--	--	--	--	--	--	--	--	--	--	--	--	--	--
TRINITY_DN134767_c3_g1	F-box and WD repeat domain containing 11a [Danio rerio]>gi|28277589|gb|AAH45356.1| F-box and WD-40 domain protein 11b [Danio rerio]	2292	Danio rerio F-box and WD repeat domain containing 11a (fbxw11a), mRNA >gnl|BL_ORD_ID|541753 Danio rerio F-box and WD-40 domain protein 11b, mRNA (cDNA clone MGC:55481 IMAGE:2640421), complete cds	FBXW1_11, BTRC, beta-TRCP	K03362	F-box and WD-40 domain protein 1/11	Q5SRY7	PF12537//PF00400	The Golgi pH Regulator (GPHR) Family N-terminal//WD domain, G-beta repeat	--	--	GO:0005515//GO:0046983	protein binding//protein dimerization activity	GO:0016020	membrane	KOG0281	Beta-TrCP (transducin repeats containing)/Slimb proteins
TRINITY_DN134820_c3_g1	PREDICTED: cathepsin F isoform X1 [Danio rerio]	2248	Hypophthalmichthys molitrix microsatellite HysdE288-1 sequence	CTSF	K01373	cathepsin F	Q9R013	PF00112//PF03051//PF00031	Papain family cysteine protease//Peptidase C1-like family//Cystatin domain	GO:0006508	proteolysis	GO:0008234//GO:0004197//GO:0004869	cysteine-type peptidase activity//cysteine-type endopeptidase activity//cysteine-type endopeptidase inhibitor activity	--	--	KOG1542	Cysteine proteinase Cathepsin F
TRINITY_DN135030_c5_g1	--	1680	Cyprinus carpio genome assembly common carp genome ,scaffold LG33	--	--	--	--	PF03615	GCM motif protein	GO:0006355	regulation of transcription, DNA-templated	GO:0003677	DNA binding	--	--	--	--
TRINITY_DN135343_c1_g1	--	316	Ctenopharyngodon idella smoothelin-like 2 protein (SMTNL-2) gene, complete cds	--	--	--	--	--	--	--	--	--	--	--	--	--	--
TRINITY_DN135537_c0_g1	--	885	--	--	--	--	--	PF06667	Phage shock protein B	GO:0006355//GO:0009271	regulation of transcription, DNA-templated//phage shock	--	--	--	--	--	--
TRINITY_DN135611_c3_g1	PREDICTED: polymeric immunoglobulin receptor-like, partial [Astyanax mexicanus]	1082	Cyprinus carpio genome assembly common carp genome ,scaffold LG11	--	--	--	--	PF13895	Immunoglobulin domain	--	--	GO:0005515	protein binding	--	--	--	--
TRINITY_DN135742_c2_g7	--	401	Cyprinus carpio genome assembly common carp genome ,scaffold 000029072	--	--	--	--	--	--	--	--	--	--	--	--	--	--
TRINITY_DN135842_c0_g1	--	1098	Cyprinus carpio genome assembly common carp genome ,scaffold LG12	--	--	--	--	--	--	--	--	--	--	--	--	--	--
TRINITY_DN135872_c3_g1	dual specificity protein phosphatase 22-B [Danio rerio]>gi|182637559|sp|Q566R7.2|DS22B_DANRE RecName: Full=Dual specificity protein phosphatase 22-B	1342	Danio rerio dual specificity phosphatase 22b (dusp22b), mRNA	K14165	K14165	atypical dual specificity phosphatase	Q566R7	PF00102//PF00782	Protein-tyrosine phosphatase//Dual specificity phosphatase, catalytic domain	GO:0006570//GO:0006470	tyrosine metabolic process//protein dephosphorylation	GO:0004725//GO:0008138	protein tyrosine phosphatase activity//protein tyrosine/serine/threonine phosphatase activity	--	--	KOG1716	Dual specificity phosphatase
TRINITY_DN136039_c2_g1	PREDICTED: coenzyme Q-binding protein COQ10 homolog B, mitochondrial [Astyanax mexicanus]	2697	Cyprinus carpio genome assembly common carp genome ,scaffold LG18	COQ10	K18588	coenzyme Q-binding protein COQ10	Q567E6	--	--	--	--	--	--	--	--	KOG3177	Oligoketide cyclase/lipid transport protein
TRINITY_DN136043_c0_g1	multidrug resistance-associated protein 5 [Danio rerio]>gi|306440179|gb|ADM87308.1| ATP-binding cassette sub-family C member 5 [Danio rerio]	2689	Danio rerio ATP-binding cassette, sub-family C (CFTR/MRP), member 5 (abcc5), mRNA >gnl|BL_ORD_ID|9371922 Danio rerio ATP-binding cassette sub-family C member 5 (abcc5) mRNA, complete cds	ABCC5	K05668	ATP-binding cassette, subfamily C (CFTR/MRP), member 5	O15440	PF00664//PF13304//PF00270//PF00005	ABC transporter transmembrane region//AAA domain, putative AbiEii toxin, Type IV TA system//DEAD/DEAH box helicase//ABC transporter	GO:0006810//GO:0055085	transport//transmembrane transport	GO:0042626//GO:0005524//GO:0003676//GO:0016887	ATPase activity, coupled to transmembrane movement of substances//ATP binding//nucleic acid binding//ATPase activity	GO:0016021	integral component of membrane	--	--
TRINITY_DN136166_c6_g2	dnaJ homolog subfamily B member 14 [Danio rerio]>gi|117558419|gb|AAI25882.1| Zgc:153638 [Danio rerio]	491	Danio rerio DnaJ (Hsp40) homolog, subfamily B, member 14 (dnajb14), mRNA >gnl|BL_ORD_ID|3545113 Danio rerio zgc:153638, mRNA (cDNA clone MGC:153638 IMAGE:7901530), complete cds	DNAJB14	K09520	DnaJ homolog subfamily B member 14	Q0IIE8	PF00515	Tetratricopeptide repeat	--	--	GO:0005515	protein binding	--	--	KOG0714	Molecular chaperone (DnaJ superfamily)
TRINITY_DN136204_c1_g1	PREDICTED: uncharacterized protein LOC101883504 [Danio rerio]	2037	Cyprinus carpio genome assembly common carp genome ,scaffold LG7	--	--	--	--	--	--	--	--	--	--	--	--	--	--
TRINITY_DN136312_c0_g2	PREDICTED: aminopeptidase N-like [Astyanax mexicanus]	1178	PREDICTED: Danio rerio aminopeptidase N-like (LOC100004744), mRNA	--	--	--	P15144	--	--	--	--	--	--	--	--	--	--
TRINITY_DN136347_c4_g1	PREDICTED: epoxide hydrolase 4-like [Danio rerio]	972	PREDICTED: Danio rerio epoxide hydrolase 4-like (LOC570571), mRNA	--	--	--	Q6IE26	PF07819	PGAP1-like protein	GO:0006505//GO:0006886	GPI anchor metabolic process//intracellular protein transport	GO:0016788	hydrolase activity, acting on ester bonds	--	--	KOG4178	Soluble epoxide hydrolase
TRINITY_DN136413_c0_g1	--	758	Cyprinus carpio genome assembly common carp genome ,scaffold 000000766	--	--	--	--	--	--	--	--	--	--	--	--	--	--
TRINITY_DN136825_c1_g2	PREDICTED: tropomyosin beta chain isoform X3 [Danio rerio]	1118	PREDICTED: Danio rerio tropomyosin 2 (beta) (tpm2), transcript variant X2, mRNA	TPM4	K10375	tropomyosin 4	Q01173	PF02388//PF00523//PF08702//PF04111//PF04513//PF00700//PF01105//PF02601//PF05739//PF06008//PF08826//PF06009//PF05531//PF00435//PF07926//PF00769//PF04632	FemAB family//Fusion glycoprotein F0//Fibrinogen alpha/beta chain family//Autophagy protein Apg6//Baculovirus polyhedron envelope protein, PEP, C terminus//Bacterial flagellin C-terminal helical region//emp24/gp25L/p24 family/GOLD//Exonuclease VII, large subunit//SNARE domain//Laminin Domain I//DMPK coiled coil domain like//Laminin Domain II//Nucleopolyhedrovirus P10 protein//Spectrin repeat//TPR…	GO:0006810//GO:0007165//GO:0071973//GO:0006948//GO:0006308//GO:0009069//GO:0007155//GO:0006914//GO:0030334//GO:0051258//GO:0045995//GO:0006468//GO:0016310//GO:0030168//GO:0009252//GO:0030155//GO:0006606	transport//signal transduction//bacterial-type flagellum-dependent cell motility//induction by virus of host cell-cell fusion//DNA catabolic process//serine family amino acid metabolic process//cell adhesion//autophagy//regulation of cell migration//protein polymerization//regulation of embryonic development//protein phosphorylation//phosphorylation//platelet activation//peptidoglycan biosyntheti…	GO:0008092//GO:0005198//GO:0005515//GO:0005524//GO:0004674//GO:0005102//GO:0008855//GO:0030674//GO:0016755	cytoskeletal protein binding//structural molecule activity//protein binding//ATP binding//protein serine/threonine kinase activity//receptor binding//exodeoxyribonuclease VII activity//protein binding, bridging//transferase activity, transferring amino-acyl groups	GO:0019028//GO:0016021//GO:0019031//GO:0009318//GO:0005886//GO:0005737//GO:0005577//GO:0019898	viral capsid//integral component of membrane//viral envelope//exodeoxyribonuclease VII complex//plasma membrane//cytoplasm//fibrinogen complex//extrinsic component of membrane	KOG1003	Actin filament-coating protein tropomyosin
TRINITY_DN136847_c0_g2	kinesin light chain 2 [Danio rerio]>gi|528484086|ref|XP_005172225.1| PREDICTED: kinesin light chain 2 isoform X1 [Danio rerio]>gi|134024986|gb|AAI34950.1| MGC162288 protein [Danio rerio]	606	PREDICTED: Danio rerio kinesin light chain 2 (klc2), transcript variant X1, mRNA	KLC	K10407	kinesin light chain	Q07866	PF13176//PF00515//PF00637//PF13414//PF02259//PF13181//PF07721//PF13374//PF08631	Tetratricopeptide repeat//Tetratricopeptide repeat//Region in Clathrin and VPS//TPR repeat//FAT domain//Tetratricopeptide repeat//Tetratricopeptide repeat//Tetratricopeptide repeat//Meiosis protein SPO22/ZIP4 like	GO:0006886//GO:0051321//GO:0016192//GO:0007017	intracellular protein transport//meiotic cell cycle//vesicle-mediated transport//microtubule-based process	GO:0005515//GO:0042802//GO:0003777	protein binding//identical protein binding//microtubule motor activity	GO:0005871//GO:0005874	kinesin complex//microtubule	KOG1840	Kinesin light chain
TRINITY_DN137129_c3_g2	hypothetical protein BRAFLDRAFT_69134 [Branchiostoma floridae]>gi|229280727|gb|EEN51492.1| hypothetical protein BRAFLDRAFT_69134 [Branchiostoma floridae]	934	Cyprinus carpio genome assembly common carp genome ,scaffold 000011285	C1QTNF6	K19470	complement C1q tumor necrosis factor-related protein 6	Q28247	--	--	--	--	--	--	--	--	--	--
TRINITY_DN137164_c2_g1	potassium voltage-gated channel subfamily H member 1a [Danio rerio]	2509	PREDICTED: Danio rerio potassium voltage-gated channel, subfamily H (eag-related), member 1a (kcnh1a), transcript variant X4, mRNA	KCNH1	K04904	potassium voltage-gated channel Eag-related subfamily H member 1	O18965	PF00520//PF13931//PF00202	Ion transport protein//Kinesin-associated microtubule-binding//Aminotransferase class-III	GO:0006811//GO:0055085	ion transport//transmembrane transport	GO:0030170//GO:0005216//GO:0008483//GO:0008017	pyridoxal phosphate binding//ion channel activity//transaminase activity//microtubule binding	GO:0045298//GO:0016020	tubulin complex//membrane	KOG0501	K+-channel KCNQ
TRINITY_DN137169_c3_g2	PREDICTED: gap junction alpha-1 protein-like [Danio rerio]	1786	Cyprinus carpio genome assembly common carp genome ,scaffold 000000249	GJA1, CX43	K07372	gap junction protein, alpha 1	O57474	--	--	--	--	--	--	--	--	--	--
TRINITY_DN137294_c5_g1	PREDICTED: DNA polymerase subunit gamma-2, mitochondrial [Danio rerio]	910	Cyprinus carpio genome assembly common carp genome ,scaffold LG44	POLG2	K02333	DNA polymerase gamma 2	Q9UHN1	--	--	--	--	--	--	--	--	--	--
TRINITY_DN137294_c5_g3	PREDICTED: DNA polymerase subunit gamma-2, mitochondrial [Danio rerio]	609	PREDICTED: Danio rerio polymerase (DNA directed), gamma 2, accessory subunit (polg2), transcript variant X1, mRNA	POLG2	K02333	DNA polymerase gamma 2	Q9UHN1	--	--	--	--	--	--	--	--	--	--
TRINITY_DN137894_c2_g1	laminin subunit beta-4 precursor [Danio rerio]>gi|82243519|sp|Q8JHV6.1|LAMB4_DANRE RecName: Full=Laminin subunit beta-4; Flags: Precursor>gi|21538981|gb|AAM61768.1|AF468050_1 laminin beta 4 [Danio rerio]	1718	Cyprinus carpio genome assembly common carp genome ,scaffold LG4	--	--	--	Q8JHV6	--	--	--	--	--	--	--	--	KOG0994	Extracellular matrix glycoprotein Laminin subunit beta
TRINITY_DN138136_c1_g1	Zgc:136688 [Danio rerio]	1094	Cyprinus carpio genome assembly common carp genome ,scaffold LG4	--	--	--	--	--	--	--	--	--	--	--	--	--	--
TRINITY_DN138136_c1_g2	Zgc:136688 [Danio rerio]	919	Cyprinus carpio genome assembly common carp genome ,scaffold LG4	--	--	--	Q14258	PF13639//PF14634//PF00097//PF04564//PF17123//PF00643//PF16685	Ring finger domain//zinc-RING finger domain//Zinc finger, C3HC4 type (RING finger)//U-box domain//RING-like zinc finger//B-box zinc finger//zinc RING finger of MSL2	GO:0016567	protein ubiquitination	GO:0004842//GO:0046872//GO:0008270//GO:0061630//GO:0005515	ubiquitin-protein transferase activity//metal ion binding//zinc ion binding//ubiquitin protein ligase activity//protein binding	GO:0005622	intracellular	--	--
TRINITY_DN138211_c6_g1	--	798	Cyprinus carpio genome assembly common carp genome ,scaffold LG24	--	--	--	--	--	--	--	--	--	--	--	--	--	--
TRINITY_DN138237_c0_g1	tissue factor pathway inhibitor 2 precursor [Danio rerio]>gi|88770835|gb|ABD52009.1| tissue factor pathway inhibitor-2 precursor [Danio rerio]>gi|116487955|gb|AAI25894.1| Tissue factor pathway inhibitor 2 [Danio rerio]>gi|122891020|emb|CAK04850.2| tissue factor pathway inhibitor 2 [Danio rerio]>gi|182888874|gb|AAI64327.1| Tfpi2 protein [Danio rerio]	1679	Cyprinus carpio Ggamma1 mRNA for G-protein gamma subunit 1, complete cds	--	--	--	Q7YRQ8	PF00631//PF00014	GGL domain//Kunitz/Bovine pancreatic trypsin inhibitor domain	GO:0007186//GO:0007165	G-protein coupled receptor signaling pathway//signal transduction	GO:0004867//GO:0004871	serine-type endopeptidase inhibitor activity//signal transducer activity	GO:0005834	heterotrimeric G-protein complex	--	--
TRINITY_DN138254_c0_g1	zinc finger and BTB domain-containing protein 37 [Danio rerio]>gi|528515903|ref|XP_005161775.1| PREDICTED: zinc finger and BTB domain-containing protein 37 isoform X1 [Danio rerio]>gi|190337444|gb|AAI63388.1| Zinc finger and BTB domain containing 37 [Danio rerio]>gi|190339848|gb|AAI63402.1| Zinc finger and BTB domain containing 37 [Danio rerio]	4401	PREDICTED: Danio rerio zinc finger and BTB domain containing 37 (zbtb37), transcript variant X1, mRNA	ZBTB37	K10509	zinc finger and BTB domain-containing protein 37	Q5TC79	PF00096//PF13465//PF13912//PF02214//PF00651	Zinc finger, C2H2 type//Zinc-finger double domain//C2H2-type zinc finger//BTB/POZ domain//BTB/POZ domain	GO:0051260	protein homooligomerization	GO:0005515//GO:0003676//GO:0046872//GO:0008270	protein binding//nucleic acid binding//metal ion binding//zinc ion binding	GO:0005634	nucleus	--	--
TRINITY_DN138265_c4_g1	PREDICTED: serine/threonine-protein phosphatase 2B catalytic subunit alpha isoform X1 [Danio rerio]	2191	Cyprinus carpio genome assembly common carp genome ,scaffold 000000143	PPP3C, CNA	K04348	serine/threonine-protein phosphatase 2B catalytic subunit	P48452	--	--	--	--	--	--	--	--	--	--
TRINITY_DN138736_c0_g1	uncharacterized protein LOC334203 [Danio rerio]>gi|66910441|gb|AAH97108.1| Zgc:114043 [Danio rerio]	2034	Cyprinus carpio genome assembly common carp genome ,scaffold 000000224	--	--	--	Q5NVC7	PF13639//PF02514//PF14634//PF17123	Ring finger domain//CobN/Magnesium Chelatase//zinc-RING finger domain//RING-like zinc finger	GO:0009058	biosynthetic process	GO:0003676//GO:0008270//GO:0046872//GO:0005515	nucleic acid binding//zinc ion binding//metal ion binding//protein binding	--	--	--	--
TRINITY_DN138777_c2_g1	--	980	Cyprinus carpio genome assembly common carp genome ,scaffold 000001612	--	--	--	--	--	--	--	--	--	--	--	--	--	--
TRINITY_DN138883_c0_g2	single-minded homolog 1-A [Danio rerio]>gi|82111460|sp|Q98SJ5.1|SIM1A_DANRE RecName: Full=Single-minded homolog 1-A>gi|13506717|gb|AAK27261.1| single-minded 1 [Danio rerio]	3048	Danio rerio single-minded family bHLH transcription factor 1a (sim1a), mRNA >gnl|BL_ORD_ID|1501341 Danio rerio single-minded 1 (sim1) mRNA, complete cds	--	--	--	Q98SJ5	PF00989//PF00010//PF08447//PF06621	PAS fold//Helix-loop-helix DNA-binding domain//PAS fold//Single-minded protein C-terminus	GO:0071542//GO:0007165//GO:0021979//GO:0006355	dopaminergic neuron differentiation//signal transduction//hypothalamus cell differentiation//regulation of transcription, DNA-templated	GO:0005515//GO:0003700//GO:0046983//GO:0003677//GO:0004871	protein binding//transcription factor activity, sequence-specific DNA binding//protein dimerization activity//DNA binding//signal transducer activity	GO:0005634//GO:0005667	nucleus//transcription factor complex	--	--
TRINITY_DN138915_c3_g3	--	728	Zebrafish DNA sequence from clone CH73-325G8 in linkage group 7, complete sequence	--	--	--	--	--	--	--	--	--	--	--	--	--	--
TRINITY_DN138918_c1_g6	PREDICTED: ras-related protein Rab-10 [Astyanax mexicanus]	1836	Hypophthalmichthys molitrix microsatellite HysdE3372-1 sequence	RAB10	K07903	Ras-related protein Rab-10	Q5ZIT5	PF01926//PF03193//PF00071//PF08477//PF04670//PF00025	50S ribosome-binding GTPase//Protein of unknown function, DUF258//Ras family//Ras of Complex, Roc, domain of DAPkinase//Gtr1/RagA G protein conserved region//ADP-ribosylation factor family	GO:0007264	small GTPase mediated signal transduction	GO:0005525//GO:0003924	GTP binding//GTPase activity	--	--	KOG0078	GTP-binding protein SEC4, small G protein superfamily, and related Ras family GTP-binding proteins
TRINITY_DN138925_c6_g2	PREDICTED: neutral ceramidase-like isoform X1 [Esox lucius]	2202	Danio rerio N-acylsphingosine amidohydrolase 2 (asah2), mRNA >gnl|BL_ORD_ID|1282787 Danio rerio nCD mRNA for neutral ceramidase, complete cds	ASAH2	K12349	neutral ceramidase	Q5W7F1	--	--	--	--	--	--	--	--	KOG2232	Ceramidases
TRINITY_DN138933_c3_g1	PREDICTED: EGF-containing fibulin-like extracellular matrix protein 1 isoform X1 [Danio rerio]>gi|688581590|ref|XP_009305317.1| PREDICTED: EGF-containing fibulin-like extracellular matrix protein 1 isoform X1 [Danio rerio]	2347	PREDICTED: Danio rerio EGF containing fibulin-like extracellular matrix protein 1 (efemp1), transcript variant X3, mRNA	EFEMP1, FBLN3	K18262	EGF-containing fibulin-like extracellular matrix protein 1	O95967	PF00008//PF07645	EGF-like domain//Calcium-binding EGF domain	--	--	GO:0005509//GO:0005515	calcium ion binding//protein binding	--	--	--	--
TRINITY_DN139025_c2_g4	--	870	Cyprinus carpio genome assembly common carp genome ,scaffold LG28	--	--	--	--	PF00983	Tymovirus coat protein	--	--	GO:0005198	structural molecule activity	GO:0019028	viral capsid	--	--
TRINITY_DN139114_c1_g1	voltage-gated potassium channel subunit beta-2, partial [Scleropages formosus]	2167	Cyprinus carpio genome assembly common carp genome ,scaffold LG6	--	--	--	P62482	--	--	--	--	--	--	--	--	--	--
TRINITY_DN139404_c1_g4	--	1216	Cyprinus carpio genome assembly common carp genome ,scaffold LG28	--	--	--	--	--	--	--	--	--	--	--	--	--	--
TRINITY_DN139560_c2_g2	cytochrome b reductase 1 [Danio rerio]>gi|82192838|sp|Q503V1.1|CYBR1_DANRE RecName: Full=Cytochrome b reductase 1>gi|63101815|gb|AAH95170.1| Zgc:110065 [Danio rerio]>gi|157422778|gb|AAI53654.1| Zgc:110065 [Danio rerio]>gi|182889458|gb|AAI65119.1| Zgc:110065 protein [Danio rerio]	1039	Danio rerio zgc:110065, mRNA (cDNA clone MGC:174657 IMAGE:7165314), complete cds	CYBRD1	K08370	cytochrome b reductase 1	Q503V1	PF00033//PF03188	Cytochrome b/b6/petB//Eukaryotic cytochrome b561	GO:0006810//GO:0022900//GO:0022904	transport//electron transport chain//respiratory electron transport chain	GO:0016491//GO:0046872	oxidoreductase activity//metal ion binding	GO:0016020//GO:0016021	membrane//integral component of membrane	KOG1619	Cytochrome b
TRINITY_DN139780_c2_g1	--	2166	Cyprinus carpio genome assembly common carp genome ,scaffold LG17	--	--	--	--	PF08123	Histone methylation protein DOT1	GO:0006554//GO:0006479	lysine catabolic process//protein methylation	GO:0018024	histone-lysine N-methyltransferase activity	--	--	--	--
TRINITY_DN139879_c7_g1	serine/threonine-protein kinase STK11 [Danio rerio]>gi|62202156|gb|AAH92776.1| Zgc:110180 [Danio rerio]>gi|182891946|gb|AAI65575.1| Zgc:110180 protein [Danio rerio]	2451	Danio rerio serine/threonine kinase 11 (stk11), mRNA >gnl|BL_ORD_ID|1370714 Danio rerio zgc:110180, mRNA (cDNA clone MGC:110180 IMAGE:7291968), complete cds	--	--	--	Q0GGW5	PF06293//PF00069//PF07714	Lipopolysaccharide kinase (Kdo/WaaP) family//Protein kinase domain//Protein tyrosine kinase	GO:0060575//GO:0009069//GO:0097009//GO:0006468//GO:0016310	intestinal epithelial cell differentiation//serine family amino acid metabolic process//energy homeostasis//protein phosphorylation//phosphorylation	GO:0004674//GO:0004672//GO:0016773//GO:0005524	protein serine/threonine kinase activity//protein kinase activity//phosphotransferase activity, alcohol group as acceptor//ATP binding	GO:0016020	membrane	KOG0583	Serine/threonine protein kinase
TRINITY_DN139882_c2_g1	PREDICTED: bombesin receptor-activated protein C6orf89 homolog [Takifugu rubripes]>gi|768944552|ref|XP_011611862.1| PREDICTED: bombesin receptor-activated protein C6orf89 homolog [Takifugu rubripes]>gi|768944554|ref|XP_011611863.1| PREDICTED: bombesin receptor-activated protein C6orf89 homolog [Takifugu rubripes]	1011	--	--	--	--	A4QNX3	--	--	--	--	--	--	--	--	--	--
TRINITY_DN139973_c1_g2	Zgc:162327 protein [Danio rerio]	1719	Zebrafish DNA sequence from clone CH211-271L9 in linkage group 1, complete sequence	PNPLA4	K11157	patatin-like phospholipase domain-containing protein 4	P41247	--	--	--	--	--	--	--	--	KOG3773	Adiponutrin and related vesicular transport proteins; predicted alpha/beta hydrolase
TRINITY_DN140004_c3_g4	PREDICTED: TSC22 domain family protein 4 [Astyanax mexicanus]	1867	Cyprinus carpio genome assembly common carp genome ,scaffold 000001625	--	--	--	Q3B8N7	PF01166	TSC-22/dip/bun family	GO:0006355	regulation of transcription, DNA-templated	GO:0003700	transcription factor activity, sequence-specific DNA binding	GO:0005667	transcription factor complex	--	--
TRINITY_DN140088_c2_g1	PREDICTED: lysophosphatidic acid receptor 2b isoform X2 [Danio rerio]	800	Cyprinus carpio genome assembly common carp genome ,scaffold 000000330	LPAR1, EDG2	K04289	lysophosphatidic acid receptor 1	P46628	PF00001	7 transmembrane receptor (rhodopsin family)	GO:0007186	G-protein coupled receptor signaling pathway	GO:0004930	G-protein coupled receptor activity	GO:0016021	integral component of membrane	--	--
TRINITY_DN140232_c7_g2	--	1878	Cyprinus carpio genome assembly common carp genome ,scaffold 000029040	--	--	--	--	--	--	--	--	--	--	--	--	--	--
TRINITY_DN140237_c5_g2	--	658	Cyprinus carpio genome assembly common carp genome ,scaffold LG38	--	--	--	--	--	--	--	--	--	--	--	--	--	--
TRINITY_DN140373_c0_g1	--	2061	Cyprinus carpio genome assembly common carp genome ,scaffold 000002068	--	--	--	--	--	--	--	--	--	--	--	--	--	--
TRINITY_DN140452_c0_g2	--	1012	Ctenopharyngodon idella fibroblast growth factor receptor-like 1 (FGFRL1A) mRNA, complete cds	--	--	--	--	--	--	--	--	--	--	--	--	--	--
TRINITY_DN140481_c0_g3	PREDICTED: tripartite motif-containing protein 2-like [Clupea harengus]	852	Danio rerio tripartite motif containing 2a (trim2a), mRNA >gnl|BL_ORD_ID|695904 Danio rerio zgc:113099, mRNA (cDNA clone MGC:113099 IMAGE:6898187), complete cds	TRIM2_3	K11997	tripartite motif-containing protein 2/3	Q9C040	PF08533//PF01436	Beta-galactosidase C-terminal domain//NHL repeat	GO:0006027//GO:0006687//GO:0006012//GO:0046486	glycosaminoglycan catabolic process//glycosphingolipid metabolic process//galactose metabolic process//glycerolipid metabolic process	GO:0005515//GO:0004565	protein binding//beta-galactosidase activity	GO:0009341	beta-galactosidase complex	--	--
TRINITY_DN140484_c3_g1	Si:dkey-182g1.2 protein [Danio rerio]	1811	Cyprinus carpio genome assembly common carp genome ,scaffold LG31	--	--	--	--	PF02480//PF13895//PF01799	Alphaherpesvirus glycoprotein E//Immunoglobulin domain//[2Fe-2S] binding domain	GO:0055114	oxidation-reduction process	GO:0016491//GO:0005515//GO:0046872	oxidoreductase activity//protein binding//metal ion binding	GO:0016020	membrane	--	--
TRINITY_DN140501_c0_g1	PREDICTED: alpha-L-iduronidase [Danio rerio]	2519	PREDICTED: Danio rerio iduronidase, alpha-L- (idua), mRNA	IDUA	K01217	L-iduronidase	P48441	PF01229	Glycosyl hydrolases family 39	GO:0005975	carbohydrate metabolic process	GO:0004553	hydrolase activity, hydrolyzing O-glycosyl compounds	--	--	--	--
TRINITY_DN140542_c7_g1	PREDICTED: deleted in malignant brain tumors 1 protein-like [Danio rerio]	2075	PREDICTED: Danio rerio si:dkey-195m11.11 (si:dkey-195m11.11), mRNA	--	--	--	O43866	PF07127//PF13895//PF00530	Late nodulin protein//Immunoglobulin domain//Scavenger receptor cysteine-rich domain	GO:0009878//GO:0007165	nodule morphogenesis//signal transduction	GO:0005044//GO:0046872//GO:0005515	scavenger receptor activity//metal ion binding//protein binding	GO:0016020	membrane	--	--
TRINITY_DN140654_c5_g4	--	1066	Zebrafish DNA sequence from clone DKEY-147L14 in linkage group 20, complete sequence	--	--	--	--	--	--	--	--	--	--	--	--	--	--
TRINITY_DN140702_c4_g1	cytochrome P450 2U1 [Danio rerio]	2756	Danio rerio cytochrome P450, family 2, subfamily U, polypeptide 1 (cyp2u1), mRNA	--	--	--	Q7Z449	PF00067	Cytochrome P450	GO:0055114	oxidation-reduction process	GO:0020037//GO:0005506//GO:0016705	heme binding//iron ion binding//oxidoreductase activity, acting on paired donors, with incorporation or reduction of molecular oxygen	--	--	--	--
TRINITY_DN140802_c1_g1	--	1150	Cyprinus carpio genome assembly common carp genome ,scaffold LG37	--	--	--	--	PF05434	TMEM9	--	--	--	--	GO:0016021	integral component of membrane	--	--
TRINITY_DN140959_c1_g1	--	1352	Cyprinus carpio genome assembly common carp genome ,scaffold 000002042	--	--	--	--	--	--	--	--	--	--	--	--	--	--
TRINITY_DN140977_c0_g1	PREDICTED: alpha-(1,3)-fucosyltransferase 10 [Astyanax mexicanus]	2469	PREDICTED: Danio rerio fucosyltransferase 10 (fut10), transcript variant X2, mRNA	FUT10	K09669	alpha-1,3-fucosyltransferase 10	Q5F2N3	PF00852	Glycosyltransferase family 10 (fucosyltransferase) C-term	GO:0006486	protein glycosylation	GO:0008417	fucosyltransferase activity	GO:0016020	membrane	KOG2619	Fucosyltransferase
TRINITY_DN141118_c8_g1	zinc finger protein GLIS2 [Danio rerio]>gi|536657029|gb|AGU38779.1| nephrocystin 7.2 [Danio rerio]	1377	Cyprinus carpio genome assembly common carp genome ,scaffold LG43	--	--	--	--	--	--	--	--	--	--	--	--	--	--
TRINITY_DN141402_c1_g1	PREDICTED: FH2 domain-containing protein 1 [Danio rerio]	2732	Cyprinus carpio genome assembly common carp genome ,scaffold 000002200	--	--	--	Q3ULZ2	--	--	--	--	--	--	--	--	--	--
TRINITY_DN141456_c1_g1	ETS-related transcription factor Elf-4 [Danio rerio]	3567	Danio rerio E74-like factor 1 (ets domain transcription factor) (ef1), mRNA	ELF1_2_4	K09428	E74-like factor 1/2/4	A0JN51	PF00178//PF03588	Ets-domain//Leucyl/phenylalanyl-tRNA protein transferase	GO:0030163//GO:0006355	protein catabolic process//regulation of transcription, DNA-templated	GO:0003700//GO:0043565//GO:0008914	transcription factor activity, sequence-specific DNA binding//sequence-specific DNA binding//leucyltransferase activity	GO:0005667	transcription factor complex	KOG3804	Transcription factor NERF and related proteins, contain ETS domain
TRINITY_DN141744_c5_g1	PREDICTED: proline-rich protein 5-like [Danio rerio]	2641	PREDICTED: Danio rerio proline rich 5 like (prr5l), mRNA	--	--	--	Q6MZQ0	PF11081	Protein of unknown function (DUF2890)	GO:0016032	viral process	--	--	--	--	--	--
TRINITY_DN141795_c0_g2	integrin beta-3 precursor [Danio rerio]>gi|75489919|gb|ABA19218.1| integrin beta 3.1 [Danio rerio]	2871	Danio rerio integrin beta 3b (itgb3b), mRNA >gnl|BL_ORD_ID|2527870 Danio rerio integrin beta 3.1 (itgb3.1) mRNA, complete cds	ITGB3	K06493	integrin beta 3	P05106	--	--	GO:0007165//GO:0007155//GO:0007229//GO:0007275	signal transduction//cell adhesion//integrin-mediated signaling pathway//multicellular organismal development	GO:0005515//GO:0004872	protein binding//receptor activity	GO:0008305	integrin complex	--	--
TRINITY_DN142072_c6_g4	tumor necrosis factor receptor superfamily member 21 precursor [Danio rerio]>gi|146326998|gb|AAI41796.1| Tnfrsf21 protein [Danio rerio]	3081	Danio rerio tumor necrosis factor receptor superfamily, member 21 (tnfrsf21), mRNA >gnl|BL_ORD_ID|4108045 Danio rerio tumor necrosis factor receptor superfamily, member 21, mRNA (cDNA clone MGC:162830 IMAGE:2602431), complete cds	TNFRSF21, DR6	K05157	tumor necrosis factor receptor superfamily member 21	O75509	PF00531//PF00020	Death domain//TNFR/NGFR cysteine-rich region	GO:0002040//GO:0007165//GO:0014045	sprouting angiogenesis//signal transduction//establishment of endothelial blood-brain barrier	GO:0005515	protein binding	--	--	--	--
TRINITY_DN142147_c0_g1	--	1069	Cyprinus carpio genome assembly common carp genome ,scaffold LG41	--	--	--	--	--	--	--	--	--	--	--	--	--	--
TRINITY_DN142590_c4_g1	--	1684	Cyprinus carpio genome assembly common carp genome ,scaffold LG21	--	--	--	--	--	--	--	--	--	--	--	--	--	--
TRINITY_DN142622_c0_g1	PREDICTED: quinone oxidoreductase PIG3 [Danio rerio]	1078	PREDICTED: Danio rerio tumor protein p53 inducible protein 3 (tp53i3), mRNA	TP53I3	K10133	tumor protein p53-inducible protein 3	Q53FA7	PF00107	Zinc-binding dehydrogenase	GO:0055114	oxidation-reduction process	--	--	--	--	KOG1197	Predicted quinone oxidoreductase
TRINITY_DN142662_c4_g1	PREDICTED: DENN domain-containing protein 2A-like [Astyanax mexicanus]	2217	PREDICTED: Danio rerio si:dkey-82f1.1 (si:dkey-82f1.1), mRNA	--	--	--	Q9ULE3	--	--	--	--	--	--	--	--	--	--
TRINITY_DN142863_c5_g1	PREDICTED: uncharacterized protein C18orf63 homolog [Danio rerio]	1972	Zebrafish DNA sequence from clone CH211-152C8 in linkage group 24, complete sequence	--	--	--	--	--	--	--	--	--	--	--	--	--	--
TRINITY_DN142882_c6_g1	PREDICTED: rho guanine nucleotide exchange factor 37 [Danio rerio]>gi|528499853|ref|XP_005173215.1| PREDICTED: rho guanine nucleotide exchange factor 37 [Danio rerio]>gi|688585206|ref|XP_009289335.1| PREDICTED: rho guanine nucleotide exchange factor 37 [Danio rerio]	3863	PREDICTED: Danio rerio Rho guanine nucleotide exchange factor (GEF) 37 (arhgef37), transcript variant X2, mRNA	--	--	--	A1IGU3	PF05132//PF04857//PF00018//PF14604//PF00621//PF00620//PF04354	RNA polymerase III RPC4//CAF1 family ribonuclease//SH3 domain//Variant SH3 domain//RhoGEF domain//RhoGAP domain//ZipA, C-terminal FtsZ-binding domain	GO:0043087//GO:0006383//GO:0007165//GO:0035023//GO:0006206//GO:0006351//GO:0006144//GO:0000917	regulation of GTPase activity//transcription from RNA polymerase III promoter//signal transduction//regulation of Rho protein signal transduction//pyrimidine nucleobase metabolic process//transcription, DNA-templated//purine nucleobase metabolic process//barrier septum assembly	GO:0003677//GO:0005515//GO:0005089//GO:0003899	DNA binding//protein binding//Rho guanyl-nucleotide exchange factor activity//DNA-directed RNA polymerase activity	GO:0005730//GO:0005666//GO:0005634//GO:0016021	nucleolus//DNA-directed RNA polymerase III complex//nucleus//integral component of membrane	--	--
TRINITY_DN142944_c1_g2	PREDICTED: ras guanine nucleotide exchange factor F [Danio rerio]	2371	Cyprinus carpio genome assembly common carp genome ,scaffold LG17	--	--	--	--	PF01344//PF07646	Kelch motif//Kelch motif	--	--	GO:0005515	protein binding	--	--	--	--
TRINITY_DN142959_c3_g2	RecName: Full=Heparan-sulfate 6-O-sulfotransferase 1-A; Short=HS 6-OST-1A; Short=HS6ST-1	1981	Cyprinus carpio genome assembly common carp genome ,scaffold LG20	HS6ST1	K02514	heparan sulfate 6-O-sulfotransferase HS6ST1	Q56UJ5	PF03567	Sulfotransferase family	--	--	GO:0008146	sulfotransferase activity	GO:0016021	integral component of membrane	KOG3955	Heparan sulfate 6-O-sulfotransferase
TRINITY_DN143018_c2_g1	PREDICTED: secernin-3 isoform X1 [Danio rerio]	3102	PREDICTED: Danio rerio secernin 3 (scrn3), transcript variant X1, mRNA	SCRN	K14358	secernin	Q803W1	PF03577	Peptidase family C69	GO:0006508	proteolysis	GO:0016805	dipeptidase activity	--	--	--	--
TRINITY_DN143090_c2_g3	PREDICTED: uncharacterized protein C18orf63 homolog [Danio rerio]	2274	PREDICTED: Danio rerio chromosome 24 open reading frame, human C18orf63 (c24h18orf63), mRNA	--	--	--	Q68DL7	--	--	--	--	--	--	--	--	--	--
TRINITY_DN143167_c1_g1	PREDICTED: fibulin-2 isoform X1 [Danio rerio]	2634	PREDICTED: Danio rerio fibulin 2 (fbln2), transcript variant X1, mRNA	FBLN1_2	K17307	fibulin 1/2	P37889	PF02979//PF07645//PF00008	Nitrile hydratase, alpha chain//Calcium-binding EGF domain//EGF-like domain	GO:0006807	nitrogen compound metabolic process	GO:0003824//GO:0046914//GO:0005515//GO:0005509	catalytic activity//transition metal ion binding//protein binding//calcium ion binding	--	--	--	--
TRINITY_DN143188_c4_g1	gamma-enolase [Danio rerio]>gi|49257392|gb|AAH72713.1| Enolase 2 [Danio rerio]>gi|182890320|gb|AAI64012.1| Eno2 protein [Danio rerio]	2873	PREDICTED: Danio rerio enolase 2 (eno2), transcript variant X1, mRNA	ENO, eno	K01689	enolase	P09104	PF00113//PF03952	Enolase, C-terminal TIM barrel domain//Enolase, N-terminal domain	GO:0006094//GO:0006096//GO:0009094//GO:0006571//GO:0000162	gluconeogenesis//glycolytic process//L-phenylalanine biosynthetic process//tyrosine biosynthetic process//tryptophan biosynthetic process	GO:0004634//GO:0000287	phosphopyruvate hydratase activity//magnesium ion binding	GO:0000015	phosphopyruvate hydratase complex	KOG2670	Enolase
TRINITY_DN143237_c4_g1	--	1262	Cyprinus carpio genome assembly common carp genome ,scaffold LG44	--	--	--	--	--	--	--	--	--	--	--	--	--	--
TRINITY_DN143416_c2_g2	sorting nexin-8 [Danio rerio]>gi|239837043|gb|ACS29557.1| sortin nexin member [Danio rerio]	833	PREDICTED: Danio rerio sorting nexin 8 (snx8), transcript variant X1, mRNA	SNX8, MVP1	K17922	sorting nexin-8	Q8CFD4	PF00787	PX domain	GO:0007154	cell communication	GO:0005509//GO:0035091	calcium ion binding//phosphatidylinositol binding	--	--	KOG2273	Membrane coat complex Retromer, subunit VPS5/SNX1, Sorting nexins, and related PX domain-containing proteins
TRINITY_DN143530_c1_g2	catalase [Danio rerio]>gi|30185757|gb|AAH51626.1| Catalase [Danio rerio]	1712	Megalobrama amblycephala selenium-dependent glutathione peroxidase mRNA, complete cds	katE, CAT, catB, srpA	K03781	catalase	Q9PT92	PF00199	Catalase	GO:0006804//GO:0006568//GO:0015947//GO:0006979//GO:0046688//GO:0042744//GO:0055114	obsolete peroxidase reaction//tryptophan metabolic process//methane metabolic process//response to oxidative stress//response to copper ion//hydrogen peroxide catabolic process//oxidation-reduction process	GO:0004096//GO:0020037//GO:0046872	catalase activity//heme binding//metal ion binding	GO:0005777	peroxisome	KOG0047	Catalase
TRINITY_DN144119_c0_g1	cysteine conjugate-beta lyase; cytoplasmic (glutamine transaminase K, kyneurenine aminotransferase) [Danio rerio]	2458	Danio rerio cysteine conjugate-beta lyase, cytoplasmic (ccbl1), mRNA >gnl|BL_ORD_ID|2815193 Danio rerio cysteine conjugate-beta lyase; cytoplasmic (glutamine transaminase K, kyneurenine aminotransferase), mRNA (cDNA clone MGC:63644 IMAGE:5605137), complete cds	CCBL	K00816	kynurenine---oxoglutarate transaminase / cysteine-S-conjugate beta-lyase / glutamine---phenylpyruvate transaminase	Q16773	PF01053//PF00155//PF08039	Cys/Met metabolism PLP-dependent enzyme//Aminotransferase class I and II//Mitochondrial proteolipid	GO:0009058	biosynthetic process	GO:0030170	pyridoxal phosphate binding	GO:0005739	mitochondrion	KOG0257	Kynurenine aminotransferase, glutamine transaminase K
TRINITY_DN144275_c0_g1	--	2001	Cyprinus carpio genome assembly common carp genome ,scaffold 000000015	--	--	--	--	--	--	--	--	--	--	--	--	--	--
TRINITY_DN144395_c2_g3	--	992	Cyprinus carpio genome assembly common carp genome ,scaffold 000000077	--	--	--	--	--	--	--	--	--	--	--	--	--	--
TRINITY_DN144544_c2_g1	PREDICTED: NAD kinase b isoform X1 [Danio rerio]	2619	PREDICTED: Danio rerio NAD kinase b (nadkb), transcript variant X1, mRNA	ppnK, NADK	K00858	NAD+ kinase	P58058	PF00781//PF01513	Diacylglycerol kinase catalytic domain//ATP-NAD kinase	GO:0046497//GO:0006741//GO:0006769//GO:0008152	nicotinate nucleotide metabolic process//NADP biosynthetic process//nicotinamide metabolic process//metabolic process	GO:0003951//GO:0016301	NAD+ kinase activity//kinase activity	--	--	KOG2178	Predicted sugar kinase
TRINITY_DN144915_c1_g1	RecName: Full=Pre-miRNA 5'-monophosphate methyltransferase; AltName: Full=BCDIN3 domain-containing protein [Danio rerio]	2015	Cyprinus carpio genome assembly common carp genome ,scaffold LG28	--	--	--	A8E7D2	PF02765//PF06859//PF01728	Telomeric single stranded DNA binding POT1/CDC13//Bicoid-interacting protein 3 (Bin3)//FtsJ-like methyltransferase	GO:0000723//GO:0032259	telomere maintenance//methylation	GO:0003677//GO:0008168	DNA binding//methyltransferase activity	GO:0000784	nuclear chromosome, telomeric region	--	--
TRINITY_DN144995_c1_g1	PREDICTED: protein WWC3 isoform X2 [Danio rerio]	5580	PREDICTED: Danio rerio WWC family member 3 (wwc3), transcript variant X2, mRNA	--	--	--	Q9ULE0	PF03938//PF00397	Outer membrane protein (OmpH-like)//WW domain	--	--	GO:0005515//GO:0051082	protein binding//unfolded protein binding	--	--	--	--
TRINITY_DN145116_c3_g3	--	1508	Cyprinus carpio genome assembly common carp genome ,scaffold LG13	--	--	--	--	--	--	--	--	--	--	--	--	--	--
TRINITY_DN145279_c1_g2	Cholinergic receptor, nicotinic, delta polypeptide [Danio rerio]	1185	Zebrafish DNA sequence from clone CH211-118O21 in linkage group 24, complete sequence	CHRND	K04816	nicotinic acetylcholine receptor delta	--	PF02931	Neurotransmitter-gated ion-channel ligand binding domain	GO:0006810//GO:0006811	transport//ion transport	GO:0005230	extracellular ligand-gated ion channel activity	GO:0016020	membrane	--	--
TRINITY_DN145353_c5_g2	striatin-interacting protein 1 homolog [Danio rerio]>gi|71151877|sp|Q803T2.1|STRP1_DANRE RecName: Full=Striatin-interacting protein 1 homolog>gi|28278307|gb|AAH44205.1| Family with sequence similarity 40, member A [Danio rerio]	640	Cyprinus carpio genome assembly common carp genome ,scaffold 000000076	--	--	--	Q803T2	--	--	GO:0022604//GO:0030866	regulation of cell morphogenesis//cortical actin cytoskeleton organization	--	--	GO:0005737	cytoplasm	KOG3680	Uncharacterized conserved protein
TRINITY_DN145402_c0_g1	cellular retinoic acid binding protein 2, a [Danio rerio]>gi|29468392|gb|AAO85530.1| cellular retinoic acid binding protein type II [Danio rerio]>gi|61403267|gb|AAH91960.1| Cellular retinoic acid binding protein 2, a [Danio rerio]>gi|182891576|gb|AAI64791.1| Crabp2a protein [Danio rerio]	2014	Danio rerio cellular retinoic acid binding protein 2, a, mRNA (cDNA clone MGC:110496 IMAGE:7149918), complete cds	CRABP2	K17289	cellular retinoic acid-binding protein 2	P50568	PF02740	Colipase, C-terminal domain	GO:0007586//GO:0006810//GO:0016042	digestion//transport//lipid catabolic process	GO:0008289//GO:0008047//GO:0005215	lipid binding//enzyme activator activity//transporter activity	GO:0005576	extracellular region	--	--
TRINITY_DN145645_c2_g1	--	623	Cyprinus carpio genome assembly common carp genome ,scaffold 000028897	--	--	--	--	PF05083	LST-1 protein	GO:0000902//GO:0006955	cell morphogenesis//immune response	--	--	GO:0016020	membrane	--	--
TRINITY_DN145765_c3_g1	desmoglein 2, tandem duplicate 1 precursor [Danio rerio]>gi|373222445|gb|AEY64278.1| desmocollin a [Danio rerio]	3208	Danio rerio desmoglein 2, tandem duplicate 1 (dsg2.1), mRNA >gnl|BL_ORD_ID|12368736 Danio rerio desmocollin a (dsg a) mRNA, complete cds	DSG2	K07597	desmoglein 2	Q14126	PF01049//PF00028	Cadherin cytoplasmic region//Cadherin domain	GO:0007155//GO:0060027//GO:0002159//GO:0055113//GO:0007156	cell adhesion//convergent extension involved in gastrulation//desmosome assembly//epiboly involved in gastrulation with mouth forming second//homophilic cell adhesion via plasma membrane adhesion molecules	GO:0005509	calcium ion binding	GO:0016020	membrane	--	--
TRINITY_DN145777_c4_g1	--	1033	Zebrafish DNA sequence from clone DKEYP-86B9 in linkage group 5, complete sequence	--	--	--	--	--	--	--	--	--	--	--	--	--	--
TRINITY_DN145909_c0_g1	--	625	Cyprinus carpio genome assembly common carp genome ,scaffold LG32	--	--	--	--	--	--	--	--	--	--	--	--	--	--
TRINITY_DN146004_c0_g2	matrix metalloproteinase-14 precursor [Danio rerio]>gi|32251076|gb|AAP74483.1| membrane-type matrix metalloproteinase 1 alpha [Danio rerio]>gi|124297207|gb|AAI31865.1| Matrix metalloproteinase 14 (membrane-inserted) alpha [Danio rerio]	3574	Danio rerio matrix metalloproteinase 14 (membrane-inserted) alpha, mRNA (cDNA clone MGC:158195 IMAGE:7069009), complete cds	MMP14	K07763	matrix metalloproteinase-14 (membrane-inserted)	P50281	PF01400//PF10462//PF11857//PF00413	Astacin (Peptidase family M12A)//Peptidase M66//Domain of unknown function (DUF3377)//Matrixin	GO:0051216//GO:0030010//GO:0042074//GO:0060027//GO:0009948//GO:0001666//GO:0006508//GO:0048701	cartilage development//establishment of cell polarity//cell migration involved in gastrulation//convergent extension involved in gastrulation//anterior/posterior axis specification//response to hypoxia//proteolysis//embryonic cranial skeleton morphogenesis	GO:0004222//GO:0005509//GO:0008270	metalloendopeptidase activity//calcium ion binding//zinc ion binding	GO:0031012	extracellular matrix	--	--
TRINITY_DN146046_c0_g1	--	2437	Zebrafish DNA sequence from clone CH211-198P7 in linkage group 12, complete sequence	--	--	--	--	PF06140	Interferon-induced 6-16 family	--	--	--	--	GO:0016021	integral component of membrane	--	--
TRINITY_DN146065_c1_g1	PREDICTED: forkhead box protein K2 [Danio rerio]	3581	Danio rerio forkhead box K1 (foxk1), mRNA >gnl|BL_ORD_ID|2802585 Danio rerio forkhead box K1, mRNA (cDNA clone MGC:66237 IMAGE:3818435), complete cds	FOXK	K09404	forkhead box protein K	Q3UCQ1	PF00498//PF00250	FHA domain//Forkhead domain	GO:0006355	regulation of transcription, DNA-templated	GO:0003700//GO:0043565//GO:0005515	transcription factor activity, sequence-specific DNA binding//sequence-specific DNA binding//protein binding	GO:0005667	transcription factor complex	--	--
TRINITY_DN146140_c0_g3	PREDICTED: cadherin-related family member 1 isoform X2 [Danio rerio]	1867	PREDICTED: Danio rerio cadherin-related family member 1a (cdhr1a), transcript variant X2, mRNA	CDHR1, PCDH21	K16501	cadherin-related family member 1	Q6B3P0	PF00028	Cadherin domain	GO:0007156	homophilic cell adhesion via plasma membrane adhesion molecules	GO:0005509	calcium ion binding	GO:0016020	membrane	--	--
TRINITY_DN146172_c4_g1	--	1108	Cyprinus carpio genome assembly common carp genome ,scaffold LG33	--	--	--	--	--	--	--	--	--	--	--	--	--	--
TRINITY_DN146204_c4_g3	PREDICTED: RCC1 domain-containing protein 1-like [Danio rerio]	693	Cyprinus carpio genome assembly common carp genome ,scaffold LG23	--	--	--	--	--	--	--	--	--	--	--	--	--	--
TRINITY_DN146691_c7_g2	--	1157	Cyprinus carpio genome assembly common carp genome ,scaffold 000004810	--	--	--	--	--	--	--	--	--	--	--	--	--	--
TRINITY_DN146848_c3_g5	--	997	Ctenopharyngodon idella glucose transporter X (glutX) gene, complete cds	--	--	--	--	--	--	--	--	--	--	--	--	--	--
TRINITY_DN146910_c0_g1	PREDICTED: formin-like protein 5-like [Astyanax mexicanus]	1945	Cyprinus carpio genome assembly common carp genome ,scaffold LG18	--	--	--	--	--	--	--	--	--	--	--	--	--	--
TRINITY_DN146957_c3_g2	polyadenylate-binding protein 1 [Danio rerio]>gi|37590406|gb|AAH59662.1| Poly A binding protein, cytoplasmic 1 b [Danio rerio]>gi|39645430|gb|AAH63948.1| Poly A binding protein, cytoplasmic 1 b [Danio rerio]	868	Danio rerio poly A binding protein, cytoplasmic 1 b, mRNA (cDNA clone MGC:73346 IMAGE:4790759), complete cds	--	--	--	P61286	PF00076//PF04310	RNA recognition motif. (a.k.a. RRM, RBD, or RNP domain)//MukB N-terminal	GO:0007059//GO:0030261	chromosome segregation//chromosome condensation	GO:0003723//GO:0003677//GO:0000166//GO:0005524//GO:0003676	RNA binding//DNA binding//nucleotide binding//ATP binding//nucleic acid binding	GO:0009295	nucleoid	KOG0123	Polyadenylate-binding protein (RRM superfamily)
TRINITY_DN146997_c1_g1	arf-GAP with GTPase, ANK repeat and PH domain-containing protein 2 [Danio rerio]>gi|116487949|gb|AAI25888.1| Zgc:153779 [Danio rerio]	2613	Danio rerio ArfGAP with GTPase domain, ankyrin repeat and PH domain 2 (agap2), mRNA >gnl|BL_ORD_ID|3458750 Danio rerio zgc:153779, mRNA (cDNA clone MGC:153779 IMAGE:8153480), complete cds	AGAP2	K17848	Arf-GAP with GTPase, ANK repeat and PH domain-containing protein 2	Q8BXK8	PF01412	Putative GTPase activating protein for Arf	--	--	GO:0005525//GO:0008270//GO:0005543//GO:0005096	GTP binding//zinc ion binding//phospholipid binding//GTPase activator activity	GO:0005622	intracellular	--	--
TRINITY_DN147182_c1_g1	adaptin ear-binding coat-associated protein 2 [Danio rerio]	610	Cyprinus carpio clone 394908 microsatellite sequence	--	--	--	--	--	--	--	--	--	--	--	--	--	--
TRINITY_DN147256_c7_g2	PREDICTED: CXXC-type zinc finger protein 4-like [Danio rerio]>gi|688619542|ref|XP_009300980.1| PREDICTED: CXXC-type zinc finger protein 4-like [Danio rerio]	2298	PREDICTED: Danio rerio CXXC-type zinc finger protein 4-like (LOC100330136), transcript variant X1, mRNA	--	--	--	Q6NXI8	PF00969//PF02008	Class II histocompatibility antigen, beta domain//CXXC zinc finger domain	GO:0019882//GO:0006955	antigen processing and presentation//immune response	GO:0008270//GO:0003677	zinc ion binding//DNA binding	GO:0016020//GO:0042613	membrane//MHC class II protein complex	--	--
TRINITY_DN147265_c1_g1	DENN/MADD domain containing 2Db [Danio rerio]>gi|55250224|gb|AAH85532.1| Zgc:103487 [Danio rerio]	1179	Cyprinus carpio genome assembly common carp genome ,scaffold 000028876	--	--	--	Q9H6A0	--	--	--	--	--	--	--	--	--	--
TRINITY_DN147540_c6_g1	PREDICTED: unconventional myosin-Ie isoform X3 [Danio rerio]	2369	PREDICTED: Danio rerio myosin IE, a (myo1ea), transcript variant X3, mRNA	MYO1	K10356	myosin I	Q63356	PF14604//PF00018//PF06017//PF00063	Variant SH3 domain//SH3 domain//Unconventional myosin tail, actin- and lipid-binding//Myosin head (motor domain)	--	--	GO:0003774//GO:0005515//GO:0005524	motor activity//protein binding//ATP binding	GO:0016459	myosin complex	KOG0162	Myosin class I heavy chain
TRINITY_DN147688_c3_g1	--	1454	Cyprinus carpio genome assembly common carp genome ,scaffold 000029017	--	--	--	--	--	--	--	--	--	--	--	--	--	--
TRINITY_DN147749_c3_g1	--	1634	Cyprinus carpio genome assembly common carp genome ,scaffold LG31	--	--	--	--	--	--	--	--	--	--	--	--	--	--
TRINITY_DN147786_c3_g1	PREDICTED: uncharacterized protein traf3ip2l [Danio rerio]	2472	PREDICTED: Danio rerio TRAF3 interacting protein 2-like (traf3ip2l), mRNA	--	--	--	O43734	--	--	--	--	--	--	--	--	--	--
TRINITY_DN147944_c4_g5	--	1168	Cyprinus carpio genome assembly common carp genome ,scaffold 000000885	--	--	--	--	--	--	--	--	--	--	--	--	--	--
TRINITY_DN147951_c7_g1	PREDICTED: metalloreductase STEAP3 [Danio rerio]>gi|688569852|ref|XP_009302682.1| PREDICTED: metalloreductase STEAP3 [Danio rerio]	2361	Cyprinus carpio genome assembly common carp genome ,scaffold 000001368	--	--	--	Q8CI59	PF02826	D-isomer specific 2-hydroxyacid dehydrogenase, NAD binding domain	GO:0055114	oxidation-reduction process	GO:0051287	NAD binding	--	--	--	--
TRINITY_DN147954_c1_g2	PREDICTED: receptor-type tyrosine-protein phosphatase delta isoform X4 [Danio rerio]	3274	PREDICTED: Danio rerio receptor-type tyrosine-protein phosphatase delta (LOC100330629), transcript variant X9, mRNA	PTPRD	K06777	receptor-type tyrosine-protein phosphatase delta	Q64487	PF00320//PF00041//PF16794//PF16656//PF00102//PF11857//PF01108	GATA zinc finger//Fibronectin type III domain//Fibronectin-III type domain//Purple acid Phosphatase, N-terminal domain//Protein-tyrosine phosphatase//Domain of unknown function (DUF3377)//Tissue factor	GO:0006470//GO:0006771//GO:0006355//GO:0019497//GO:0006570	protein dephosphorylation//riboflavin metabolic process//regulation of transcription, DNA-templated//hexachlorocyclohexane metabolic process//tyrosine metabolic process	GO:0008270//GO:0005515//GO:0004222//GO:0003993//GO:0004725//GO:0043565//GO:0046872//GO:0003700	zinc ion binding//protein binding//metalloendopeptidase activity//acid phosphatase activity//protein tyrosine phosphatase activity//sequence-specific DNA binding//metal ion binding//transcription factor activity, sequence-specific DNA binding	GO:0005667	transcription factor complex	--	--
TRINITY_DN147988_c3_g3	--	1214	Cyprinus carpio genome assembly common carp genome ,scaffold LG42	--	--	--	--	PF01667	Ribosomal protein S27	GO:0042254//GO:0006412	ribosome biogenesis//translation	GO:0003735	structural constituent of ribosome	GO:0005622//GO:0005840	intracellular//ribosome	--	--
TRINITY_DN147993_c6_g1	--	884	Cyprinus carpio genome assembly common carp genome ,scaffold LG40	--	--	--	--	--	--	--	--	--	--	--	--	--	--
TRINITY_DN148005_c0_g1	PREDICTED: uncharacterized protein LOC566129 isoform X1 [Danio rerio]	2737	PREDICTED: Danio rerio zgc:153345 (zgc:153345), transcript variant X1, mRNA	--	--	--	--	PF02921	Ubiquinol cytochrome reductase transmembrane region	GO:0015992//GO:0006119//GO:0006118//GO:0055114	proton transport//oxidative phosphorylation//obsolete electron transport//oxidation-reduction process	GO:0008121	ubiquinol-cytochrome-c reductase activity	--	--	--	--
TRINITY_DN148148_c1_g5	keratin, type II cytoskeletal 8 [Danio rerio]>gi|82202213|sp|Q6NWF6.1|K2C8_DANRE RecName: Full=Keratin, type II cytoskeletal 8; AltName: Full=Cytokeratin-8; Short=CK-8; AltName: Full=Keratin-8; Short=K8 [Danio rerio]>gi|37682099|gb|AAQ97976.1| keratin 8 [Danio rerio]>gi|45709374|gb|AAH67610.1| Keratin 8 [Danio rerio]	443	Danio rerio keratin 8, mRNA (cDNA clone MGC:174782 IMAGE:7168211), complete cds	KRT2	K07605	type II keratin, basic	Q6NWF6	PF00038	Intermediate filament protein	--	--	GO:0005198	structural molecule activity	GO:0016363//GO:0045095//GO:0005882//GO:0005737//GO:0005654	nuclear matrix//keratin filament//intermediate filament//cytoplasm//nucleoplasm	--	--
TRINITY_DN148168_c1_g3	--	554	Cyprinus carpio genome assembly common carp genome ,scaffold 000001194	--	--	--	--	PF01109	Granulocyte-macrophage colony-stimulating factor	GO:0040007//GO:0006955//GO:0008283//GO:0007165	growth//immune response//cell proliferation//signal transduction	GO:0005129//GO:0008083	granulocyte macrophage colony-stimulating factor receptor binding//growth factor activity	GO:0005576	extracellular region	--	--
TRINITY_DN148288_c0_g1	protein dispatched homolog 2 [Danio rerio]>gi|82087832|sp|Q6R5J1.1|DISP2_DANRE RecName: Full=Protein dispatched homolog 2>gi|41080605|gb|AAR99504.1| dispatched 2 [Danio rerio]	5216	Cyprinus carpio genome assembly common carp genome ,scaffold 000028914	--	--	--	Q6R5J1	PF02460	Patched family	GO:0007165//GO:0035195	signal transduction//gene silencing by miRNA	GO:0008158	hedgehog receptor activity	GO:0016020//GO:0016021	membrane//integral component of membrane	KOG3664	Predicted patched transmembrane receptor
TRINITY_DN148367_c5_g5	PREDICTED: metabotropic glutamate receptor 7 [Danio rerio]	681	PREDICTED: Danio rerio metabotropic glutamate receptor 7 (LOC100331190), mRNA	GRM6_7_8	K04608	metabotropic glutamate receptor 6/7/8	Q14831	PF00003	7 transmembrane sweet-taste receptor of 3 GCPR	GO:0007186	G-protein coupled receptor signaling pathway	GO:0004930	G-protein coupled receptor activity	GO:0016021	integral component of membrane	KOG1056	Glutamate-gated metabotropic ion channel receptor subunit GRM2 and related subunits, G-protein coupled receptor superfamily
TRINITY_DN148439_c2_g1	--	1056	Cyprinus carpio genome assembly common carp genome ,scaffold 000029007	--	--	--	--	--	--	--	--	--	--	--	--	--	--
TRINITY_DN148585_c3_g4	PREDICTED: phytanoyl-CoA dioxygenase, peroxisomal [Clupea harengus]	2587	Danio rerio phytanoyl-CoA 2-hydroxylase (phyh), mRNA >gnl|BL_ORD_ID|1370934 Danio rerio phytanoyl-CoA 2-hydroxylase, mRNA (cDNA clone MGC:110203 IMAGE:7294166), complete cds	PHYH	K00477	phytanoyl-CoA hydroxylase	P57093	PF04446	tRNAHis guanylyltransferase	GO:0006400	tRNA modification	GO:0000287//GO:0008193	magnesium ion binding//tRNA guanylyltransferase activity	--	--	--	--
TRINITY_DN148640_c1_g4	N-sulphoglucosamine sulphohydrolase precursor [Danio rerio]	3859	Danio rerio N-sulfoglucosamine sulfohydrolase (sulfamidase) (sgsh), mRNA	SGSH	K01565	N-sulfoglucosamine sulfohydrolase	P51688	PF00916//PF00884//PF01663	Sulfate permease family//Sulfatase//Type I phosphodiesterase / nucleotide pyrophosphatase	GO:0008272//GO:0008152	sulfate transport//metabolic process	GO:0008484//GO:0003824//GO:0015116	sulfuric ester hydrolase activity//catalytic activity//sulfate transmembrane transporter activity	GO:0016021	integral component of membrane	KOG0236	Sulfate/bicarbonate/oxalate exchanger SAT-1 and related transporters (SLC26 family)
TRINITY_DN149105_c1_g1	ribonucleotide reductase small subunit R2i [Carassius carassius]	3657	Danio rerio reductase M2 polypeptide variant 2 mRNA, complete cds	RRM2	K10808	ribonucleoside-diphosphate reductase subunit M2	P79733	PF15682//PF00268//PF00806	Musculoskeletal, temporally activated-embryonic nuclear protein 1//Ribonucleotide reductase, small chain//Pumilio-family RNA binding repeat	GO:0002062//GO:0009186//GO:0042246//GO:0055114//GO:0035988	chondrocyte differentiation//deoxyribonucleoside diphosphate metabolic process//tissue regeneration//oxidation-reduction process//chondrocyte proliferation	GO:0003723	RNA binding	GO:0005634	nucleus	KOG1567	Ribonucleotide reductase, beta subunit
TRINITY_DN149131_c1_g1	PREDICTED: neuropilin-1a isoform X2 [Danio rerio]	4851	PREDICTED: Danio rerio neuropilin 1a (nrp1a), transcript variant X3, mRNA	NRP1	K06724	neuropilin 1	Q8QFX6	--	--	--	--	--	--	--	--	--	--
TRINITY_DN149262_c1_g1	PREDICTED: LIM domain only protein 7 isoform X11 [Danio rerio]	3105	PREDICTED: Danio rerio LIM domain 7a (lmo7a), transcript variant X11, mRNA	LMO7, FBXO20	K06084	F-box protein 20	Q8WWI1	PF13180//PF03938//PF00595	PDZ domain//Outer membrane protein (OmpH-like)//PDZ domain (Also known as DHR or GLGF)	--	--	GO:0051082//GO:0005515	unfolded protein binding//protein binding	--	--	KOG2046	Calponin
TRINITY_DN149339_c1_g2	PREDICTED: sorbin and SH3 domain-containing protein 1 [Danio rerio]	2010	Cyprinus carpio genome assembly common carp genome ,scaffold LG14	SORBS1, SH3D5, PONSIN, CAP	K06086	sorbin and SH3 domain containing 1	Q9BX66	PF04579//PF00018//PF14604	Keratin, high-sulphur matrix protein//SH3 domain//Variant SH3 domain	--	--	GO:0005515//GO:0005198	protein binding//structural molecule activity	GO:0045095	keratin filament	KOG4225	Sorbin and SH3 domain-containing protein
TRINITY_DN149379_c1_g1	immunoglobulin superfamily member 3 precursor [Danio rerio]	3668	Danio rerio immunoglobulin superfamily, member 3 (igsf3), mRNA	IGSF2_3	K06522	immunoglobulin superfamily, member 2/3	Q6ZQA6	PF13895//PF00096//PF13465//PF08526	Immunoglobulin domain//Zinc finger, C2H2 type//Zinc-finger double domain//Protein-arginine deiminase (PAD) N-terminal domain	GO:0006807	nitrogen compound metabolic process	GO:0046872//GO:0004668//GO:0005509//GO:0005515	metal ion binding//protein-arginine deiminase activity//calcium ion binding//protein binding	GO:0005737	cytoplasm	--	--
TRINITY_DN149433_c6_g1	guanine nucleotide-binding protein G(I)/G(S)/G(O) subunit gamma-5 [Danio rerio]>gi|37681817|gb|AAQ97786.1| guanine nucleotide binding protein gamma 5 [Danio rerio]>gi|50927416|gb|AAH79481.1| Guanine nucleotide binding protein (G protein), gamma 5 [Danio rerio]	1913	Danio rerio guanine nucleotide binding protein (G protein), gamma 5, mRNA (cDNA clone MGC:100880 IMAGE:7142070), complete cds	GNG5	K04542	guanine nucleotide-binding protein G(I)/G(S)/G(O) subunit gamma-5	P63217	PF00631	GGL domain	GO:0006334//GO:0007186//GO:0007165	nucleosome assembly//G-protein coupled receptor signaling pathway//signal transduction	GO:0004871//GO:0003677//GO:0046982	signal transducer activity//DNA binding//protein heterodimerization activity	GO:0000786//GO:0005834//GO:0005634	nucleosome//heterotrimeric G-protein complex//nucleus	--	--
TRINITY_DN149477_c1_g1	transmembrane protein 184A [Danio rerio]>gi|94466378|gb|AAH57539.2| Transmembrane protein 184a [Danio rerio]	3005	Danio rerio transmembrane protein 184a (tmem184a), mRNA >gnl|BL_ORD_ID|569799 Danio rerio transmembrane protein 184a, mRNA (cDNA clone MGC:66481 IMAGE:2601364), complete cds	--	--	--	Q1RMW2	PF15221	Lens epithelial cell protein LEP503	GO:0007275	multicellular organismal development	--	--	--	--	KOG2641	Predicted seven transmembrane receptor - rhodopsin family
TRINITY_DN149607_c4_g1	--	2373	Cyprinus carpio genome assembly common carp genome ,scaffold 000004286	--	--	--	--	--	--	--	--	--	--	--	--	--	--
TRINITY_DN149644_c3_g1	PREDICTED: uncharacterized protein C12orf40 homolog isoform X2 [Esox lucius]	3617	Cyprinus carpio genome assembly common carp genome ,scaffold LG32	--	--	--	Q86WS4	PF08083//PF00895	PROCN (NUC071) domain//ATP synthase protein 8	GO:0015992//GO:0015986//GO:0000398	proton transport//ATP synthesis coupled proton transport//mRNA splicing, via spliceosome	GO:0015078	hydrogen ion transmembrane transporter activity	GO:0000276	mitochondrial proton-transporting ATP synthase complex, coupling factor F(o)	--	--
TRINITY_DN149780_c1_g1	PREDICTED: sentrin-specific protease 6 isoform X2 [Danio rerio]	1164	Cyprinus carpio genome assembly common carp genome ,scaffold 000028823	SENP7	K08596	sentrin-specific protease 7	Q9BQF6	PF02902	Ulp1 protease family, C-terminal catalytic domain	GO:0006508	proteolysis	GO:0008234	cysteine-type peptidase activity	--	--	KOG0779	Protease, Ulp1 family
TRINITY_DN149809_c1_g2	--	473	Cyprinus carpio genome assembly common carp genome ,scaffold LG38	--	--	--	--	--	--	--	--	--	--	--	--	--	--
TRINITY_DN149885_c3_g1	heterogeneous nuclear ribonucleoprotein H1 [Danio rerio]>gi|41107558|gb|AAH65439.1| Heterogeneous nuclear ribonucleoprotein H1 [Danio rerio]	2715	PREDICTED: Danio rerio heterogeneous nuclear ribonucleoprotein H1 (hnrnph1), transcript variant X4, mRNA	HNRNPF_H	K12898	heterogeneous nuclear ribonucleoprotein F/H	O35737	PF00076//PF05456	RNA recognition motif. (a.k.a. RRM, RBD, or RNP domain)//Eukaryotic translation initiation factor 4E binding protein (EIF4EBP)	GO:0045947	negative regulation of translational initiation	GO:0003676//GO:0008190//GO:0000166	nucleic acid binding//eukaryotic initiation factor 4E binding//nucleotide binding	GO:0030529	intracellular ribonucleoprotein complex	--	--
TRINITY_DN150249_c6_g2	--	821	Cyprinus carpio genome assembly common carp genome ,scaffold LG42	--	--	--	--	--	--	--	--	--	--	--	--	--	--
TRINITY_DN150249_c6_g3	heat shock 70 kDa protein 13 precursor [Danio rerio]>gi|141795282|gb|AAI39563.1| Hspa13 protein [Danio rerio]	1710	Danio rerio heat shock protein 70 family, member 13 (hspa13), mRNA >gnl|BL_ORD_ID|3986862 Danio rerio heat shock protein 13, mRNA (cDNA clone MGC:162281 IMAGE:8764912), complete cds	STCH	K09491	stress 70 protein chaperone microsome-associated 60kDa protein	O35162	PF06723//PF02776//PF02782//PF09330	MreB/Mbl protein//Thiamine pyrophosphate enzyme, N-terminal TPP binding domain//FGGY family of carbohydrate kinases, C-terminal domain//D-lactate dehydrogenase, membrane binding	GO:0000902//GO:0055085//GO:0005975	cell morphogenesis//transmembrane transport//carbohydrate metabolic process	GO:0016773//GO:0050660//GO:0005524//GO:0030976	phosphotransferase activity, alcohol group as acceptor//flavin adenine dinucleotide binding//ATP binding//thiamine pyrophosphate binding	--	--	KOG0101	Molecular chaperones HSP70/HSC70, HSP70 superfamily
TRINITY_DN150307_c3_g1	GLGF-domain protein Homer [Rattus norvegicus]	1164	PREDICTED: Astyanax mexicanus homer protein homolog 1-like (LOC103035651), mRNA	HOMER	K15010	homer	Q2KJ56	--	--	--	--	--	--	--	--	--	--
TRINITY_DN150394_c2_g1	PREDICTED: ras association domain-containing protein 9 [Danio rerio]	2634	Cyprinus carpio genome assembly common carp genome ,scaffold LG32	--	--	--	O75901	PF00788//PF00038	Ras association (RalGDS/AF-6) domain//Intermediate filament protein	GO:0007165	signal transduction	GO:0005198	structural molecule activity	GO:0005882	intermediate filament	--	--
TRINITY_DN150738_c2_g2	PREDICTED: coiled-coil domain-containing protein 73 [Astyanax mexicanus]	759	Cyprinus carpio genome assembly common carp genome ,scaffold 000000562	--	--	--	--	--	--	--	--	--	--	--	--	--	--
TRINITY_DN150740_c6_g3	anaphase-promoting complex subunit 10 [Danio rerio]>gi|390608652|ref|NP_001254626.1| anaphase-promoting complex subunit 10 [Danio rerio]	993	Danio rerio anaphase promoting complex subunit 10 (anapc10), transcript variant 1, mRNA	APC10, DOC1	K03357	anaphase-promoting complex subunit 10	Q9UM13	--	--	--	--	--	--	--	--	KOG3437	Anaphase-promoting complex (APC), subunit 10
TRINITY_DN150743_c5_g3	tuftelin [Danio rerio]>gi|116487616|gb|AAI25924.1| Zgc:153955 [Danio rerio]>gi|182889148|gb|AAI64704.1| Zgc:153955 protein [Danio rerio]	2753	Danio rerio tuftelin 1a (tuft1a), mRNA >gnl|BL_ORD_ID|3458583 Danio rerio zgc:153955, mRNA (cDNA clone MGC:153955 IMAGE:7259358), complete cds	--	--	--	Q9NNX1	PF00424//PF00170//PF01166//PF10473//PF08064	REV protein (anti-repression trans-activator protein)//bZIP transcription factor//TSC-22/dip/bun family//Leucine-rich repeats of kinetochore protein Cenp-F/LEK1//UME (NUC010) domain	GO:0009069//GO:0016310//GO:0006355	serine family amino acid metabolic process//phosphorylation//regulation of transcription, DNA-templated	GO:0003700//GO:0042803//GO:0043565//GO:0008134//GO:0045502//GO:0004674	transcription factor activity, sequence-specific DNA binding//protein homodimerization activity//sequence-specific DNA binding//transcription factor binding//dynein binding//protein serine/threonine kinase activity	GO:0042025//GO:0005667//GO:0030286	host cell nucleus//transcription factor complex//dynein complex	--	--
TRINITY_DN150876_c1_g1	PREDICTED: E3 ubiquitin-protein ligase TRIM36 isoform X4 [Astyanax mexicanus]	3822	PREDICTED: Astyanax mexicanus tripartite motif containing 36 (trim36), transcript variant X5, mRNA	TRIM36	K12013	tripartite motif-containing protein 36	Q9NQ86	PF00041//PF00097//PF06079//PF14634//PF00643//PF00622	Fibronectin type III domain//Zinc finger, C3HC4 type (RING finger)//Apyrase//zinc-RING finger domain//B-box zinc finger//SPRY domain	--	--	GO:0016462//GO:0005509//GO:0005515//GO:0046872//GO:0008270	pyrophosphatase activity//calcium ion binding//protein binding//metal ion binding//zinc ion binding	GO:0005622	intracellular	--	--
TRINITY_DN150915_c3_g1	ras-related protein Rab-43 [Danio rerio]>gi|528493228|ref|XP_005155735.1| PREDICTED: ras-related protein Rab-43 isoform X1 [Danio rerio]>gi|528493230|ref|XP_005155736.1| PREDICTED: ras-related protein Rab-43 isoform X1 [Danio rerio]>gi|112419206|gb|AAI22422.1| Zgc:153788 [Danio rerio]>gi|182890198|gb|AAI65016.1| Zgc:153788 protein [Danio rerio]	1291	PREDICTED: Danio rerio zgc:153788 (zgc:153788), transcript variant X2, mRNA	RAB43	K07930	Ras-related protein Rab-43	Q86YS6	PF03193//PF08477//PF02421//PF01926//PF02367//PF00071//PF03800//PF10662//PF00025//PF04670//PF07728	Protein of unknown function, DUF258//Ras of Complex, Roc, domain of DAPkinase//Ferrous iron transport protein B//50S ribosome-binding GTPase//Threonylcarbamoyl adenosine biosynthesis protein TsaE//Ras family//Nuf2 family//Ethanolamine utilisation - propanediol utilisation//ADP-ribosylation factor family//Gtr1/RagA G protein conserved region//AAA domain (dynein-related subfamily)	GO:0002949//GO:0007264//GO:0007067//GO:0006576//GO:0015031//GO:0015684	tRNA threonylcarbamoyladenosine modification//small GTPase mediated signal transduction//mitotic nuclear division//cellular biogenic amine metabolic process//protein transport//ferrous iron transport	GO:0005524//GO:0003924//GO:0005525//GO:0016887//GO:0015093	ATP binding//GTPase activity//GTP binding//ATPase activity//ferrous iron transmembrane transporter activity	GO:0000775//GO:0016021	chromosome, centromeric region//integral component of membrane	KOG0084	GTPase Rab1/YPT1, small G protein superfamily, and related GTP-binding proteins
TRINITY_DN151008_c4_g1	PREDICTED: inactive phospholipase C-like protein 1 isoform X2 [Danio rerio]	3220	PREDICTED: Danio rerio phospholipase C-like 1 (plcl1), transcript variant X2, mRNA	PLCL1, PRIP	K15375	inactive phospholipase C-like protein 1	Q15111	PF05184//PF00387//PF00168	Saposin-like type B, region 1//Phosphatidylinositol-specific phospholipase C, Y domain//C2 domain	GO:0046339//GO:0009395//GO:0006629//GO:0007165//GO:0035556	diacylglycerol metabolic process//phospholipid catabolic process//lipid metabolic process//signal transduction//intracellular signal transduction	GO:0004435//GO:0005515	phosphatidylinositol phospholipase C activity//protein binding	--	--	--	--
TRINITY_DN151137_c4_g2	PREDICTED: DNA damage-inducible transcript 3 protein isoform X1 [Danio rerio]	2497	PREDICTED: Danio rerio DNA-damage-inducible transcript 3 (ddit3), transcript variant X1, mRNA	DDIT3, GADD153	K04452	DNA damage-inducible transcript 3	P35639	PF00170//PF07989//PF13851//PF04977//PF02183//PF07716	bZIP transcription factor//Centrosomin N-terminal motif 1//Growth-arrest specific micro-tubule binding//Septum formation initiator//Homeobox associated leucine zipper//Basic region leucine zipper	GO:0007049//GO:0048870//GO:0006355	cell cycle//cell motility//regulation of transcription, DNA-templated	GO:0003700//GO:0043565	transcription factor activity, sequence-specific DNA binding//sequence-specific DNA binding	GO:0031514//GO:0005815//GO:0005667	motile cilium//microtubule organizing center//transcription factor complex	--	--
TRINITY_DN151171_c1_g3	PREDICTED: CAP-Gly domain-containing linker protein 1 isoform X3 [Danio rerio]	1032	Cyprinus carpio genome assembly common carp genome ,scaffold 000000480	CLIP1, RSN	K10421	CAP-Gly domain-containing linker protein 1	Q922J3	PF02344//PF06220//PF01920//PF04065	Myc leucine zipper domain//U1 zinc finger//Prefoldin subunit//Not1 N-terminal domain, CCR4-Not complex component	GO:0006457//GO:0006355	protein folding//regulation of transcription, DNA-templated	GO:0003700//GO:0051082//GO:0008270	transcription factor activity, sequence-specific DNA binding//unfolded protein binding//zinc ion binding	GO:0005634//GO:0005667//GO:0016272	nucleus//transcription factor complex//prefoldin complex	--	--
TRINITY_DN151208_c1_g1	PREDICTED: uncharacterized protein KIAA0355 homolog isoform X1 [Astyanax mexicanus]>gi|597776475|ref|XP_007251919.1| PREDICTED: uncharacterized protein KIAA0355 homolog isoform X2 [Astyanax mexicanus]	1052	PREDICTED: Danio rerio KIAA0355 ortholog (kiaa0355), transcript variant X3, misc_RNA	--	--	--	O15063	PF03153	Transcription factor IIA, alpha/beta subunit	GO:0006367	transcription initiation from RNA polymerase II promoter	--	--	GO:0005672	transcription factor TFIIA complex	--	--
TRINITY_DN151220_c3_g1	uncharacterized protein LOC334310 precursor [Danio rerio]	1750	Cyprinus carpio genome assembly common carp genome ,scaffold LG9	--	--	--	Q9BVV8	--	--	--	--	--	--	--	--	--	--
TRINITY_DN151241_c0_g1	PREDICTED: protein SMG5 [Stegastes partitus]	1855	Danio rerio SMG5 nonsense mediated mRNA decay factor (smg5), mRNA >gnl|BL_ORD_ID|2744928 Danio rerio zgc:113841, mRNA (cDNA clone MGC:113841 IMAGE:7230797), complete cds >gnl|BL_ORD_ID|2744928 Danio rerio mRNA for SMG5 homolog nonsense mediated mRNA decay factor protein (SMG5 gene), strain TUE	SMG5, EST1B	K11125	protein SMG5	Q6ZPY2	--	--	--	--	--	--	--	--	--	--
TRINITY_DN151282_c2_g1	kinesin-like protein 2 [Danio rerio]	1229	PREDICTED: Danio rerio kinesin family member C1 (kifc1), transcript variant X1, mRNA	KIFC1	K10405	kinesin family member C1	P79955	PF00225//PF04851	Kinesin motor domain//Type III restriction enzyme, res subunit	GO:0007017//GO:0007018	microtubule-based process//microtubule-based movement	GO:0003677//GO:0003777//GO:0016787//GO:0005524//GO:0008017	DNA binding//microtubule motor activity//hydrolase activity//ATP binding//microtubule binding	GO:0045298//GO:0005874	tubulin complex//microtubule	KOG0239	Kinesin (KAR3 subfamily)
TRINITY_DN151292_c5_g1	mediator of DNA damage checkpoint protein 1-like isoform X4 [Scleropages formosus]	459	Hypophthalmichthys molitrix tubulin beta 1 mRNA, complete cds	TUBB	K07375	tubulin beta	Q6P9T8	--	--	--	--	--	--	--	--	KOG1375	Beta tubulin
TRINITY_DN151413_c1_g3	PREDICTED: protein FAM177A1 isoform X1 [Clupea harengus]	946	Danio rerio family with sequence similarity 177, member A1 (fam177a1), mRNA >gnl|BL_ORD_ID|4513105 Danio rerio im:7162964, mRNA (cDNA clone MGC:171690 IMAGE:7903338), complete cds	--	--	--	Q8BR63	PF06401//PF06005//PF04636	Alpha-2-macroglobulin RAP, C-terminal domain//Protein of unknown function (DUF904)//PA26 p53-induced protein (sestrin)	GO:0000917//GO:0043093//GO:1901031//GO:0007165	barrier septum assembly//FtsZ-dependent cytokinesis//regulation of response to reactive oxygen species//signal transduction	GO:0008201//GO:0050750	heparin binding//low-density lipoprotein particle receptor binding	GO:0005634//GO:0005737//GO:0005783	nucleus//cytoplasm//endoplasmic reticulum	--	--
TRINITY_DN151538_c8_g1	--	596	Cyprinus carpio genome assembly common carp genome ,scaffold 000029034	--	--	--	--	--	--	--	--	--	--	--	--	--	--
TRINITY_DN151582_c3_g1	PREDICTED: solute carrier family 9, subfamily A (NHE3, cation proton antiporter 3), member 3, tandem duplicate 2 isoform X1 [Danio rerio]	2174	Tribolodon hakonensis mRNA for Na+/H+ exchanger isoform 3, complete cds	--	--	--	P26433	PF00999	Sodium/hydrogen exchanger family	GO:0006885//GO:0055085//GO:0006812	regulation of pH//transmembrane transport//cation transport	GO:0015299	solute:proton antiporter activity	GO:0016021	integral component of membrane	KOG1966	Sodium/hydrogen exchanger protein
TRINITY_DN151586_c1_g3	PREDICTED: LOW QUALITY PROTEIN: formin-like protein 1 [Danio rerio]	2063	PREDICTED: Danio rerio formin-like 1 (fmnl1), mRNA	--	--	--	Q9JL26	PF06367//PF00769	Diaphanous FH3 Domain//Ezrin/radixin/moesin family	GO:0016043	cellular component organization	GO:0003779//GO:0008092	actin binding//cytoskeletal protein binding	GO:0005737//GO:0019898	cytoplasm//extrinsic component of membrane	KOG1923	Rac1 GTPase effector FRL
TRINITY_DN151627_c0_g1	PREDICTED: centrosomal protein of 162 kDa isoform X1 [Danio rerio]	2169	PREDICTED: Danio rerio centrosomal protein 162 (cep162), transcript variant X2, mRNA	QN1	K16809	protein QN1	E7F5E1	PF01920//PF00286	Prefoldin subunit//Viral coat protein	GO:0006457	protein folding	GO:0005198//GO:0051082	structural molecule activity//unfolded protein binding	GO:0019028//GO:0016272	viral capsid//prefoldin complex	--	--
TRINITY_DN151769_c2_g1	PREDICTED: plexin-C1-like [Danio rerio]	834	PREDICTED: Danio rerio plexin-C1-like (LOC101883382), mRNA	PLXNC	K06572	plexin C	O60486	PF01403//PF07545	Sema domain//Vestigial/Tondu family	GO:0006355	regulation of transcription, DNA-templated	GO:0005515	protein binding	GO:0005634	nucleus	--	--
TRINITY_DN151841_c1_g3	PREDICTED: mitogen-activated protein kinase kinase kinase 19 isoform X3 [Danio rerio]	1845	PREDICTED: Danio rerio mitogen-activated protein kinase kinase kinase 19 (map3k19), transcript variant X3, mRNA	MAP3K19, YSK4	K17533	mitogen-activated protein kinase kinase kinase 19	--	PF00023//PF13606	Ankyrin repeat//Ankyrin repeat	--	--	GO:0005515	protein binding	--	--	--	--
TRINITY_DN151929_c6_g1	--	2136	Cyprinus carpio genome assembly common carp genome ,scaffold LG18	--	--	--	--	--	--	--	--	--	--	--	--	--	--
TRINITY_DN152154_c3_g1	PREDICTED: semaphorin-3D-like [Astyanax mexicanus]	1086	PREDICTED: Danio rerio si:dkey-49n23.1 (si:dkey-49n23.1), mRNA	--	--	--	Q8BH34	PF01403	Sema domain	--	--	GO:0005515	protein binding	--	--	--	--
TRINITY_DN152200_c1_g1	FH1/FH2 domain-containing protein 3 [Columba livia]	4966	PREDICTED: Danio rerio formin homology 2 domain containing 3a (fhod3a), transcript variant X1, mRNA	--	--	--	Q2V2M9	PF01679	Proteolipid membrane potential modulator	--	--	--	--	GO:0016021	integral component of membrane	KOG1925	Rac1 GTPase effector FHOS
TRINITY_DN152238_c1_g1	PREDICTED: sorting nexin-14 isoform X2 [Danio rerio]>gi|857339573|sp|Q5PNP1.3|SNX14_DANRE RecName: Full=Sorting nexin-14	3937	PREDICTED: Danio rerio sorting nexin 14 (snx14), transcript variant X2, mRNA	SNX14	K17926	sorting nexin-14	Q5PNP1	PF02872//PF04277//PF00787	5'-nucleotidase, C-terminal domain//Oxaloacetate decarboxylase, gamma chain//PX domain	GO:0006090//GO:0006525//GO:0009166//GO:0006560//GO:0071436//GO:0006814	pyruvate metabolic process//arginine metabolic process//nucleotide catabolic process//proline metabolic process//sodium ion export//sodium ion transport	GO:0015081//GO:0016787//GO:0008948//GO:0035091	sodium ion transmembrane transporter activity//hydrolase activity//oxaloacetate decarboxylase activity//phosphatidylinositol binding	GO:0016020	membrane	KOG2101	Intermediate filament-like protein, sorting nexins, and related proteins containing PX (PhoX) domain(s)
TRINITY_DN152451_c1_g3	PREDICTED: putative ATP-dependent RNA helicase DHX57 [Danio rerio]	5458	PREDICTED: Danio rerio DEAH (Asp-Glu-Ala-Asp/His) box polypeptide 57 (dhx57), mRNA	--	--	--	Q6P158	PF00437//PF00931//PF06645//PF04408//PF01637//PF15965//PF01443//PF00270//PF05773//PF00642//PF00076//PF16367	Type II/IV secretion system protein//NB-ARC domain//Microsomal signal peptidase 12 kDa subunit (SPC12)//Helicase associated domain (HA2)//Archaeal ATPase//TRAF-like zinc-finger//Viral (Superfamily 1) RNA helicase//DEAD/DEAH box helicase//RWD domain//Zinc finger C-x8-C-x5-C-x3-H type (and similar)//RNA recognition motif. (a.k.a. RRM, RBD, or RNP domain)//RNA recognition motif	GO:0006465//GO:0006810	signal peptide processing//transport	GO:0008233//GO:0008270//GO:0004386//GO:0005515//GO:0043531//GO:0005524//GO:0003676//GO:0046872	peptidase activity//zinc ion binding//helicase activity//protein binding//ADP binding//ATP binding//nucleic acid binding//metal ion binding	GO:0016021//GO:0005787	integral component of membrane//signal peptidase complex	KOG0920	ATP-dependent RNA helicase A
TRINITY_DN152463_c2_g2	plasmolipin [Danio rerio]>gi|528507869|ref|XP_005159164.1| PREDICTED: plasmolipin isoform X1 [Danio rerio]>gi|169154544|emb|CAQ13586.1| novel protein similar to vertebrate transmembrane 4 superfamily member 11 (plasmolipin) (TM4SF11) [Danio rerio]	1616	Danio rerio plasmolipin (pllp), mRNA	--	--	--	P47987	PF01284	Membrane-associating domain	--	--	--	--	GO:0016020	membrane	--	--
TRINITY_DN152517_c0_g1	calcium/calmodulin-dependent protein kinase type 1D [Danio rerio]>gi|169641944|gb|AAI60632.1| Zgc:172284 protein [Danio rerio]	2121	Cyprinus carpio genome assembly common carp genome ,scaffold 000001505	CAMK1	K08794	calcium/calmodulin-dependent protein kinase I	Q8BW96	PF00069	Protein kinase domain	GO:0006468	protein phosphorylation	GO:0004672//GO:0005524//GO:0016301	protein kinase activity//ATP binding//kinase activity	--	--	KOG0032	Ca2+/calmodulin-dependent protein kinase, EF-Hand protein superfamily
TRINITY_DN153091_c7_g1	AN1-type zinc finger protein 5 [Danio rerio]>gi|29791559|gb|AAH50491.1| Zinc finger, AN1-type domain 5b [Danio rerio]>gi|182890664|gb|AAI65024.1| Zfand5b protein [Danio rerio]	718	Danio rerio zinc finger, AN1-type domain 5b (zfand5b), mRNA >gnl|BL_ORD_ID|551127 Danio rerio zinc finger, AN1-type domain 5b, mRNA (cDNA clone MGC:56057 IMAGE:3820477), complete cds	--	--	--	O88878	PF15151//PF01754	Response gene to complement 32 protein family//A20-like zinc finger	GO:0051726	regulation of cell cycle	GO:0008270//GO:0003677	zinc ion binding//DNA binding	--	--	--	--
TRINITY_DN153467_c6_g3	PREDICTED: cysteine/serine-rich nuclear protein 1 isoform X1 [Danio rerio]	705	PREDICTED: Danio rerio cysteine-serine-rich nuclear protein 1b (csrnp1b), transcript variant X1, mRNA	CSRNP	K17494	cysteine/serine-rich nuclear protein	P59055	--	--	--	--	--	--	--	--	--	--
TRINITY_DN153554_c3_g1	PREDICTED: A-kinase anchor protein 1, mitochondrial-like [Danio rerio]	2758	PREDICTED: Danio rerio A-kinase anchor protein 1, mitochondrial-like (LOC100002545), mRNA	AKAP1	K16518	A-kinase anchor protein 1, mitochondrial	Q92667	PF13014//PF08302//PF00013//PF05104	KH domain//Fungal tRNA ligase phosphodiesterase domain//KH domain//Ribosome receptor lysine/proline rich region	GO:0015031//GO:0006388	protein transport//tRNA splicing, via endonucleolytic cleavage and ligation	GO:0003972//GO:0003723//GO:0005524	RNA ligase (ATP) activity//RNA binding//ATP binding	GO:0030176	integral component of endoplasmic reticulum membrane	KOG2279	Kinase anchor protein AKAP149, contains KH and Tudor RNA-binding domains
TRINITY_DN153584_c1_g1	Cell cycle checkpoint protein RAD1 [Larimichthys crocea]	2938	Danio rerio RAD1 homolog (S. pombe) (rad1), mRNA >gnl|BL_ORD_ID|2631508 Danio rerio RAD1 homolog (S. pombe), mRNA (cDNA clone MGC:77779 IMAGE:7001180), complete cds	HRAD1, RAD17	K02830	cell cycle checkpoint protein	O60671	PF02144//PF10890	Repair protein Rad1/Rec1/Rad17//Protein of unknown function (DUF2741)	GO:0006281//GO:0022900	DNA repair//electron transport chain	--	--	GO:0070469//GO:0005743//GO:0005634	respiratory chain//mitochondrial inner membrane//nucleus	KOG3194	Checkpoint 9-1-1 complex, RAD1 component
TRINITY_DN153651_c1_g4	PREDICTED: apolipoprotein B-100 [Danio rerio]	1983	PREDICTED: Danio rerio apolipoprotein Ba (apoba), mRNA	APOB	K14462	apolipoprotein B	P04114	--	--	--	--	--	--	--	--	--	--
TRINITY_DN153785_c1_g1	PREDICTED: serine/threonine-protein kinase B-raf isoform X1 [Danio rerio]	3047	PREDICTED: Danio rerio B-Raf proto-oncogene, serine/threonine kinase (braf), transcript variant X1, mRNA	BRAF	K04365	B-Raf proto-oncogene serine/threonine-protein kinase	P34908	PF07649//PF02196//PF07714//PF00069//PF00622//PF00130//PF06293	C1-like domain//Raf-like Ras-binding domain//Protein tyrosine kinase//Protein kinase domain//SPRY domain//Phorbol esters/diacylglycerol binding domain (C1 domain)//Lipopolysaccharide kinase (Kdo/WaaP) family	GO:0035556//GO:0007165//GO:0006468//GO:0055114	intracellular signal transduction//signal transduction//protein phosphorylation//oxidation-reduction process	GO:0016773//GO:0004672//GO:0005057//GO:0005515//GO:0005524//GO:0047134	phosphotransferase activity, alcohol group as acceptor//protein kinase activity//receptor signaling protein activity//protein binding//ATP binding//protein-disulfide reductase activity	GO:0016020	membrane	KOG0193	Serine/threonine protein kinase RAF
TRINITY_DN153786_c1_g1	PREDICTED: eukaryotic translation initiation factor 2-alpha kinase 3 [Danio rerio]	5420	PREDICTED: Danio rerio eukaryotic translation initiation factor 2-alpha kinase 3 (eif2ak3), mRNA	EIF2AK3	K08860	eukaryotic translation initiation factor 2-alpha kinase 3	Q9NZJ5	PF04277//PF06293//PF03585//PF00069//PF07714//PF11538	Oxaloacetate decarboxylase, gamma chain//Lipopolysaccharide kinase (Kdo/WaaP) family//Herpesvirus ICP4-like protein C-terminal region//Protein kinase domain//Protein tyrosine kinase//Snurportin1	GO:0006560//GO:0006525//GO:0006090//GO:0045893//GO:0006814//GO:0006468//GO:0071436	proline metabolic process//arginine metabolic process//pyruvate metabolic process//positive regulation of transcription, DNA-templated//sodium ion transport//protein phosphorylation//sodium ion export	GO:0016773//GO:0004672//GO:0015081//GO:0005515//GO:0005524//GO:0008948	phosphotransferase activity, alcohol group as acceptor//protein kinase activity//sodium ion transmembrane transporter activity//protein binding//ATP binding//oxaloacetate decarboxylase activity	GO:0042025//GO:0016020	host cell nucleus//membrane	KOG1035	eIF-2alpha kinase GCN2
TRINITY_DN153800_c4_g2	PREDICTED: inward rectifier potassium channel 16 [Astyanax mexicanus]	2932	Cyprinus carpio genome assembly common carp genome ,scaffold LG31	--	--	--	--	--	--	--	--	--	--	--	--	--	--
TRINITY_DN153906_c5_g1	--	1103	Cyprinus carpio genome assembly common carp genome ,scaffold LG46	--	--	--	--	--	--	--	--	--	--	--	--	--	--
TRINITY_DN154027_c4_g2	coagulation factor X precursor [Danio rerio]	1516	Carassius auratus coagulation factor X mRNA, partial cds	F10	K01314	coagulation factor X	P25155	PF00313//PF00008//PF00089	'Cold-shock' DNA-binding domain//EGF-like domain//Trypsin	GO:0006355//GO:0006508	regulation of transcription, DNA-templated//proteolysis	GO:0003677//GO:0004252//GO:0005515	DNA binding//serine-type endopeptidase activity//protein binding	--	--	--	--
TRINITY_DN154070_c3_g1	PREDICTED: separin isoform X1 [Danio rerio]	7064	PREDICTED: Danio rerio extra spindle pole bodies homolog 1 (S. cerevisiae) (espl1), transcript variant X1, mRNA	ESP1	K02365	separase	Q14674	PF03568//PF13414//PF00515	Peptidase family C50//TPR repeat//Tetratricopeptide repeat	GO:0006508	proteolysis	GO:0008233//GO:0005515	peptidase activity//protein binding	GO:0005634	nucleus	KOG1849	Regulator of spindle pole body duplication
TRINITY_DN154189_c5_g1	PREDICTED: DNA repair protein RAD50 [Danio rerio]>gi|528491101|ref|XP_005167995.1| PREDICTED: DNA repair protein RAD50 [Danio rerio]	1170	PREDICTED: Danio rerio RAD50 homolog (S. cerevisiae) (rad50), transcript variant X2, mRNA	RAD50	K10866	DNA repair protein RAD50	P70388	PF00005//PF05837//PF13304	ABC transporter//Centromere protein H (CENP-H)//AAA domain, putative AbiEii toxin, Type IV TA system	GO:0051382	kinetochore assembly	GO:0005524//GO:0016887	ATP binding//ATPase activity	GO:0000776	kinetochore	KOG0962	DNA repair protein RAD50, ABC-type ATPase/SMC superfamily
TRINITY_DN154318_c5_g1	PREDICTED: ATP-binding cassette sub-family A member 3 [Danio rerio]>gi|688541540|ref|XP_009297490.1| PREDICTED: ATP-binding cassette sub-family A member 3 [Danio rerio]>gi|688541545|ref|XP_009297491.1| PREDICTED: ATP-binding cassette sub-family A member 3 [Danio rerio]	3404	PREDICTED: Danio rerio ATP-binding cassette, sub-family A (ABC1), member 3b (abca3b), transcript variant X3, mRNA	--	--	--	Q99758	PF00005//PF13304	ABC transporter//AAA domain, putative AbiEii toxin, Type IV TA system	--	--	GO:0016887//GO:0005524	ATPase activity//ATP binding	--	--	KOG0059	Lipid exporter ABCA1 and related proteins, ABC superfamily
TRINITY_DN154501_c1_g2	--	946	Cyprinus carpio genome assembly common carp genome ,scaffold 000001187	--	--	--	--	--	--	--	--	--	--	--	--	--	--
TRINITY_DN154763_c3_g4	PREDICTED: kinesin heavy chain isoform 5A isoform X1 [Danio rerio]	600	PREDICTED: Danio rerio kinesin family member 5A, b (kif5ab), transcript variant X2, mRNA	KIF5	K10396	kinesin family member 5	Q5R9K7	PF17078//PF01486//PF07989//PF07851//PF07926//PF06156//PF10473//PF05837	SWI5-dependent HO expression protein 3//K-box region//Centrosomin N-terminal motif 1//TMPIT-like protein//TPR/MLP1/MLP2-like protein//Protein of unknown function (DUF972)//Leucine-rich repeats of kinetochore protein Cenp-F/LEK1//Centromere protein H (CENP-H)	GO:0048309//GO:0006606//GO:0006355//GO:0006260//GO:0051382//GO:0051028	endoplasmic reticulum inheritance//protein import into nucleus//regulation of transcription, DNA-templated//DNA replication//kinetochore assembly//mRNA transport	GO:0045502//GO:0008134//GO:0042803//GO:0003700	dynein binding//transcription factor binding//protein homodimerization activity//transcription factor activity, sequence-specific DNA binding	GO:0005815//GO:0016021//GO:0005634//GO:0000776//GO:0005667//GO:0030286	microtubule organizing center//integral component of membrane//nucleus//kinetochore//transcription factor complex//dynein complex	KOG0240	Kinesin (SMY1 subfamily)
TRINITY_DN154769_c8_g2	PREDICTED: TBC1 domain family member 9 [Danio rerio]	4309	PREDICTED: Danio rerio TBC1 domain family, member 9 (with GRAM domain) (tbc1d9), mRNA	--	--	--	Q6ZT07	PF13405//PF13499	EF-hand domain//EF-hand domain pair	--	--	GO:0005509	calcium ion binding	--	--	KOG4347	GTPase-activating protein VRP
TRINITY_DN154861_c1_g1	PREDICTED: CREB-binding protein isoform X3 [Danio rerio]	642	PREDICTED: Danio rerio CREB binding protein b (crebbpb), transcript variant X3, mRNA	EP300, CREBBP, KAT3	K04498	E1A/CREB-binding protein	--	PF09030	Creb binding	GO:0042967//GO:0006355//GO:0016573	acyl-carrier-protein biosynthetic process//regulation of transcription, DNA-templated//histone acetylation	GO:0004402//GO:0003713	histone acetyltransferase activity//transcription coactivator activity	GO:0005634//GO:0000123//GO:0005667	nucleus//histone acetyltransferase complex//transcription factor complex	--	--
TRINITY_DN154935_c3_g3	rhomboid domain-containing protein 3 [Danio rerio]	882	Danio rerio rhomboid domain containing 3 (rhbdd3), mRNA	--	--	--	--	PF08551//PF01694	Eukaryotic integral membrane protein (DUF1751)//Rhomboid family	GO:0006890	retrograde vesicle-mediated transport, Golgi to ER	GO:0004252	serine-type endopeptidase activity	GO:0016021	integral component of membrane	--	--
TRINITY_DN155245_c4_g1	PREDICTED: semaphorin-3B [Esox lucius]>gi|742203388|ref|XP_010894153.1| PREDICTED: semaphorin-3B [Esox lucius]	2189	PREDICTED: Danio rerio si:ch211-106g4.2 (si:ch211-106g4.2), transcript variant X1, mRNA	--	--	--	Q13214	PF01403//PF01437	Sema domain//Plexin repeat	--	--	GO:0005515	protein binding	GO:0016020	membrane	--	--
TRINITY_DN155294_c7_g1	PREDICTED: zinc finger protein 616-like isoform X4 [Cricetulus griseus]	448	Cyprinus carpio genome assembly common carp genome ,scaffold 000001547	KRAB	K09228	KRAB domain-containing zinc finger protein	P17030	PF01363//PF01155//PF00130//PF05191//PF00412//PF01428//PF00096//PF13465//PF07975//PF13912//PF04810//PF16622//PF07649	FYVE zinc finger//Hydrogenase/urease nickel incorporation, metallochaperone, hypA//Phorbol esters/diacylglycerol binding domain (C1 domain)//Adenylate kinase, active site lid//LIM domain//AN1-like Zinc finger//Zinc finger, C2H2 type//Zinc-finger double domain//TFIIH C1-like domain//C2H2-type zinc finger//Sec23/Sec24 zinc finger//zinc-finger C2H2-type//C1-like domain	GO:0006281//GO:0006886//GO:0046034//GO:0035556//GO:0006888//GO:0006144//GO:0055114//GO:0006464	DNA repair//intracellular protein transport//ATP metabolic process//intracellular signal transduction//ER to Golgi vesicle-mediated transport//purine nucleobase metabolic process//oxidation-reduction process//cellular protein modification process	GO:0004017//GO:0008270//GO:0016151//GO:0046872//GO:0047134	adenylate kinase activity//zinc ion binding//nickel cation binding//metal ion binding//protein-disulfide reductase activity	GO:0030127	COPII vesicle coat	--	--
TRINITY_DN155331_c3_g1	pyruvate kinase PKM [Danio rerio]>gi|28277670|gb|AAH45421.1| Pyruvate kinase, muscle, a [Danio rerio]>gi|182889140|gb|AAI64692.1| Pkm2a protein [Danio rerio]	1552	Cyprinus carpio genome assembly common carp genome ,scaffold 000028950	PK, pyk	K00873	pyruvate kinase	P00548	--	--	GO:0015976//GO:0016310//GO:0006144//GO:0006094//GO:0006096	carbon utilization//phosphorylation//purine nucleobase metabolic process//gluconeogenesis//glycolytic process	GO:0030955//GO:0000287//GO:0004743	potassium ion binding//magnesium ion binding//pyruvate kinase activity	--	--	KOG2323	Pyruvate kinase
TRINITY_DN155352_c3_g4	E3 ubiquitin-protein ligase Mdm2 [Danio rerio]>gi|62531031|gb|AAH92706.1| Mdm2 protein [Danio rerio]>gi|197247088|gb|AAI65351.1| Mdm2 protein [Danio rerio]	1701	Cyprinus carpio genome assembly common carp genome ,scaffold LG36	MDM2	K06643	E3 ubiquitin-protein ligase Mdm2	O42354	PF12678//PF13639	RING-H2 zinc finger//Ring finger domain	GO:0043066//GO:0010165//GO:0071157	negative regulation of apoptotic process//response to X-ray//negative regulation of cell cycle arrest	GO:0008270//GO:0043169//GO:0005515	zinc ion binding//cation binding//protein binding	GO:0031981	nuclear lumen	--	--
TRINITY_DN104869_c0_g1	RecName: Full=Nibrin; AltName: Full=Nijmegen breakage syndrome protein 1 homolog>gi|190338679|gb|AAI62723.1| Zgc:194152 [Danio rerio]	677	Cyprinus carpio genome assembly common carp genome ,scaffold 000002042	NBN, NBS1	K10867	nijmegen breakage syndrome protein 1	Q5I2W8	--	--	GO:0044763	single-organism cellular process	--	--	--	--	--	--
TRINITY_DN105824_c0_g1	--	565	Cyprinus carpio genome assembly common carp genome ,scaffold 000028976	--	--	--	--	--	--	--	--	--	--	--	--	--	--
TRINITY_DN106597_c1_g1	PREDICTED: RING finger protein 17 isoform X2 [Danio rerio]	456	Cyprinus carpio genome assembly common carp genome ,scaffold 000017747	TDRD1_4_6_7	K18405	tudor domain-containing protein 1/4/6/7	--	--	--	--	--	--	--	--	--	--	--
TRINITY_DN106735_c0_g1	PREDICTED: partitioning defective 3 homolog B-like isoform X2 [Danio rerio]	758	Cyprinus carpio genome assembly common carp genome ,scaffold LG10	--	--	--	--	--	--	--	--	--	--	--	--	--	--
TRINITY_DN106775_c0_g1	PREDICTED: ligand-dependent nuclear receptor-interacting factor 1 [Danio rerio]	1168	Cyprinus carpio genome assembly common carp genome ,scaffold 000029034	--	--	--	Q5T3J3	PF15741	Ligand-dependent nuclear receptor-interacting factor 1	GO:0007165//GO:0006355	signal transduction//regulation of transcription, DNA-templated	GO:0042974	retinoic acid receptor binding	GO:0005667	transcription factor complex	--	--
TRINITY_DN107043_c0_g1	G2/M phase-specific E3 ubiquitin-protein ligase [Danio rerio]>gi|26788033|emb|CAD58745.1| novel protein similar to KIAA1333 [Danio rerio]>gi|27817272|emb|CAD61085.1| novel protein similar to KIAA1333 [Danio rerio]	1382	Danio rerio G2/M-phase specific E3 ubiquitin ligase, mRNA (cDNA clone MGC:111809 IMAGE:7396477), complete cds	--	--	--	Q5RJY2	PF00632//PF00942	HECT-domain (ubiquitin-transferase)//Cellulose binding domain	GO:0016567//GO:0005975	protein ubiquitination//carbohydrate metabolic process	GO:0030248//GO:0004842//GO:0043169	cellulose binding//ubiquitin-protein transferase activity//cation binding	--	--	--	--
TRINITY_DN108318_c0_g1	--	536	Cyprinus carpio genome assembly common carp genome ,scaffold LG4	--	--	--	--	--	--	--	--	--	--	--	--	--	--
TRINITY_DN109128_c0_g1	--	507	Cyprinus carpio genome assembly common carp genome ,scaffold 000001476	--	--	--	--	--	--	--	--	--	--	--	--	--	--
TRINITY_DN109602_c4_g1	PREDICTED: DNA-dependent protein kinase catalytic subunit [Danio rerio]	1172	PREDICTED: Danio rerio protein kinase, DNA-activated, catalytic polypeptide (prkdc), mRNA	PRKDC	K06642	DNA-dependent protein kinase catalytic subunit	Q8QGX4	PF00454	Phosphatidylinositol 3- and 4-kinase	--	--	GO:0016773	phosphotransferase activity, alcohol group as acceptor	--	--	KOG0891	DNA-dependent protein kinase
TRINITY_DN109738_c1_g1	putative tRNA pseudouridine synthase Pus10 [Danio rerio]>gi|158253928|gb|AAI53933.1| Zgc:171472 protein [Danio rerio]	580	Danio rerio pseudouridylate synthase 10 (pus10), mRNA >gnl|BL_ORD_ID|4677851 Danio rerio zgc:171472, mRNA (cDNA clone MGC:171472 IMAGE:7213441), complete cds	PUS10	K07583	tRNA pseudouridine synthase 10	Q6ING2	--	--	--	--	--	--	--	--	--	--
TRINITY_DN109789_c2_g1	--	1111	Cyprinus carpio genome assembly common carp genome ,scaffold LG29	--	--	--	--	PF00813//PF04159	FliP family//NB glycoprotein	GO:0009306	protein secretion	--	--	GO:0016021//GO:0016020	integral component of membrane//membrane	--	--
TRINITY_DN109869_c0_g1	PREDICTED: MAX gene-associated protein isoform X6 [Danio rerio]	1087	Cyprinus carpio genome assembly common carp genome ,scaffold 000002200	--	--	--	--	--	--	--	--	--	--	--	--	--	--
TRINITY_DN109964_c0_g1	--	742	Cyprinus carpio genome assembly common carp genome ,scaffold LG16	--	--	--	--	--	--	--	--	--	--	--	--	--	--
TRINITY_DN110173_c0_g1	PREDICTED: mediator of RNA polymerase II transcription subunit 18 [Astyanax mexicanus]	1387	Danio rerio mediator of RNA polymerase II transcription, subunit 18 homolog (yeast) (med18), mRNA >gnl|BL_ORD_ID|2032449 Danio rerio mediator of RNA polymerase II transcription, subunit 18 homolog (yeast), mRNA (cDNA clone MGC:63855 IMAGE:6788915), complete cds	MED18	K15135	mediator of RNA polymerase II transcription subunit 18	Q7T3H7	PF09637//PF00412	Med18 protein//LIM domain	GO:0006357	regulation of transcription from RNA polymerase II promoter	GO:0008270//GO:0001104	zinc ion binding//RNA polymerase II transcription cofactor activity	GO:0016592	mediator complex	KOG3264	Uncharacterized conserved protein
TRINITY_DN110244_c4_g1	PREDICTED: uncharacterized protein LOC105353816 [Oryzias latipes]	1351	Cyprinus carpio genome assembly common carp genome ,scaffold LG48	--	--	--	--	--	--	--	--	--	--	--	--	--	--
TRINITY_DN110396_c0_g1	PREDICTED: serine/threonine-protein kinase MARK2 isoform X5 [Danio rerio]	1429	Hypophthalmichthys nobilis microsatellite Arsd619 sequence	MARK	K08798	MAP/microtubule affinity-regulating kinase	Q7KZI7	--	--	--	--	--	--	--	--	KOG0586	Serine/threonine protein kinase
TRINITY_DN110846_c0_g1	uncharacterized protein C15orf61 homolog [Danio rerio]>gi|126631634|gb|AAI34136.1| Zgc:162898 protein [Danio rerio]	1203	Cyprinus carpio genome assembly common carp genome ,scaffold LG20	--	--	--	A6NNL5	PF01108	Tissue factor	--	--	GO:0005515	protein binding	--	--	--	--
TRINITY_DN111007_c7_g1	eukaryotic peptide chain release factor subunit 1 [Danio rerio]>gi|27881955|gb|AAH44515.1| Eukaryotic translation termination factor 1 [Danio rerio]>gi|37681797|gb|AAQ97776.1| eukaryotic translation termination factor 1 [Danio rerio]>gi|46362430|gb|AAH66583.1| Eukaryotic translation termination factor 1 [Danio rerio]	511	Danio rerio eukaryotic translation termination factor 1b (etf1b), mRNA >gnl|BL_ORD_ID|2799604 Danio rerio clone RK105A4G09 eukaryotic translation termination factor 1 (ETF1) mRNA, complete cds	ETF1, ERF1	K03265	peptide chain release factor subunit 1	Q0VCX5	--	--	GO:0006415//GO:0006449	translational termination//regulation of translational termination	GO:0016149	translation release factor activity, codon specific	GO:0005840//GO:0018444//GO:0005737	ribosome//translation release factor complex//cytoplasm	KOG0688	Peptide chain release factor 1 (eRF1)
TRINITY_DN111090_c0_g1	Aatf protein [Danio rerio]	438	Danio rerio apoptosis antagonizing transcription factor (aatf), transcript variant 1, mRNA	AATF, BFR2	K14782	protein AATF/BFR2	Q5ZIM6	PF01114	Colipase, N-terminal domain	GO:0016042//GO:0007586	lipid catabolic process//digestion	GO:0008047	enzyme activator activity	GO:0005576	extracellular region	--	--
TRINITY_DN111189_c4_g2	--	614	Cyprinus carpio genome assembly common carp genome ,scaffold 000002017	--	--	--	--	--	--	--	--	--	--	--	--	--	--
TRINITY_DN111323_c4_g1	ribose-phosphate pyrophosphokinase 1 [Danio rerio]>gi|115313376|gb|AAI24319.1| Phosphoribosyl pyrophosphate synthetase 1B [Danio rerio]>gi|157423298|gb|AAI53528.1| Phosphoribosyl pyrophosphate synthetase 1B [Danio rerio]>gi|182890124|gb|AAI64343.1| Prps1b protein [Danio rerio]	1320	Danio rerio phosphoribosyl pyrophosphate synthetase 1B, mRNA (cDNA clone MGC:153331 IMAGE:8099892), complete cds	PRPS, prsA	K00948	ribose-phosphate pyrophosphokinase	Q5RFJ7	PF00156//PF14572	Phosphoribosyl transferase domain//Phosphoribosyl synthetase-associated domain	GO:0006144//GO:0009165//GO:0016310//GO:0009156//GO:0006098//GO:0009116	purine nucleobase metabolic process//nucleotide biosynthetic process//phosphorylation//ribonucleoside monophosphate biosynthetic process//pentose-phosphate shunt//nucleoside metabolic process	GO:0004749//GO:0000287//GO:0016301	ribose phosphate diphosphokinase activity//magnesium ion binding//kinase activity	--	--	KOG1448	Ribose-phosphate pyrophosphokinase
TRINITY_DN111424_c11_g1	--	984	--	--	--	--	--	--	--	--	--	--	--	--	--	--	--
TRINITY_DN111533_c10_g1	--	1052	Cyprinus carpio genome assembly common carp genome ,scaffold LG31	--	--	--	--	--	--	--	--	--	--	--	--	--	--
TRINITY_DN111593_c0_g2	cytochrome c oxidase subunit I (mitochondrion) [Abbottina obtusirostris]>gi|798547201|gb|AKA63252.1| cytochrome c oxidase subunit I (mitochondrion) [Abbottina obtusirostris]	816	Xenocypris davidi mitochondrion, complete genome	COX1	K02256	cytochrome c oxidase subunit 1	O78681	--	--	--	--	--	--	--	--	KOG4769	Cytochrome c oxidase, subunit I
TRINITY_DN111780_c1_g1	--	1064	Cyprinus carpio genome assembly common carp genome ,scaffold 000000049	--	--	--	--	--	--	--	--	--	--	--	--	--	--
[truncated: 9,525 more rows]
