# Supplementary material for: Asymmetric expression patterns reveal a strong maternal effect and dosage compensation in polyploid hybrid fish
Source: BMC Genomics. 2018 Jul 3;19:517. doi: 10.1186/s12864-018-4883-7 (PMC6030793; doi:10.1186/s12864-018-4883-7)
Supplement: Supplementary file 4 — Annotations and GO functions of ELD genes in both types of hybrids. (XLSX 273 kb) [file 12864_2018_4883_MOESM4_ESM.xlsx]

## Sheet: Sheet1
	GO biological process complete	Danio rerio - REFLIST (25043)	upload_1 (258)	upload_1 (expected)	upload_1 (over/under)	upload_1 (fold Enrichment)	upload_1 (raw P-value)	upload_1 (FDR)
	response to stress (GO:0006950)	1207	30	12.43	+	2.41	1.28e-05	0.00301
	developmental process (GO:0032502)	3773	74	38.87	+	1.9	3.8e-08	1.9e-05
	response to stimulus (GO:0050896)	4485	71	46.21	+	1.54	0.000162	0.0281
	cell communication (GO:0007154)	3338	40	34.39	+	1.16	0.311	1.75
	signal transduction (GO:0007165)	3032	38	31.24	+	1.22	0.212	1.42
	tissue development (GO:0009888)	1187	33	12.23	+	2.7	3.38e-07	0.000129
	nervous system development (GO:0007399)	1380	28	14.22	+	1.97	0.000845	0.089
	regulation of RNA metabolic process (GO:0051252)	1767	24	18.2	+	1.32	0.178	1.28
	regulation of transcription, DNA-templated (GO:0006355)	1698	23	17.49	+	1.31	0.171	1.26
	phosphorylation (GO:0016310)	1150	20	11.85	+	1.69	0.024	0.578
	sensory organ development (GO:0007423)	507	19	5.22	+	3.64	2.23e-06	0.000776
	immune system process (GO:0002376)	902	13	9.29	+	1.4	0.236	1.52
	tube development (GO:0035295)	399	11	4.11	+	2.68	0.00343	0.229
	regulation of apoptotic process (GO:0042981)	654	11	6.74	+	1.63	0.113	1.04
	chromosome organization (GO:0051276)	421	10	4.34	+	2.31	0.0135	0.481
	mitotic cell cycle (GO:0000278)	223	8	2.3	+	3.48	0.00266	0.199
	ubiquitin-dependent protein catabolic process (GO:0006511)	290	7	2.99	+	2.34	0.0333	0.64
	growth (GO:0040007)	231	6	2.38	+	2.52	0.0351	0.666
	animal organ morphogenesis (GO:0009887)	613	17	6.32	+	2.69	0.00028	0.0407
	signal transduction (GO:0007165)	3032	38	31.24	+	1.22	0.212	1.42

## Sheet: 2nBY-BSB
Genes	KO Name	PFAM description	BP Description	MF Description
TRINITY_DN140566_c2_g3	XPO5	Zona-pellucida-binding protein (Sp38)	binding of sperm to zona pellucida	--
TRINITY_DN144753_c2_g1	SLC7A8, LAT2	Zn-finger in ubiquitin-hydrolases and other protein	--	zinc ion binding
TRINITY_DN151768_c0_g3	NUP153	Zn-finger in Ran binding protein and others	--	zinc ion binding
TRINITY_DN141613_c1_g1	SLC39A10, ZIP10	ZIP Zinc transporter//Type IV leader peptidase family	metal ion transport//transmembrane transport	aspartic-type endopeptidase activity//metal ion transmembrane transporter activity
TRINITY_DN112536_c6_g1		ZIP Zinc transporter//RNA polymerase III RPC4//Paf1//Phosphoinositide 3-kinase gamma adapter protein p101 subunit//XAP5, circadian clock regulator//Nop14-like family//CDC45-like protein//Cobalamin biosynthesis protein CobT//Cwf15/Cwc15 cell cycle control protein//Ryanodine Receptor TM 4-6//Translocon-associated protein (TRAP), alpha subunit//Hsp90 protein//Presenilin//Pox virus Ag35 surface prote…	metal ion transport//transcription, DNA-templated//DNA replication initiation//response to stress//cellular calcium ion homeostasis//transcription from RNA polymerase III promoter//cobalamin biosynthetic process//histone modification//purine nucleobase metabolic process//transmembrane transport//calcium ion transport//mRNA splicing, via spliceosome//protein folding//pyrimidine nucleobase metaboli…	unfolded protein binding//DNA-directed RNA polymerase activity//1-phosphatidylinositol-3-kinase regulator activity//metal ion transmembrane transporter activity//aspartic-type endopeptidase activity//DNA binding//ATP binding//ryanodine-sensitive calcium-release channel activity
TRINITY_DN148857_c7_g1		ZIP Zinc transporter//Glycosyl hydrolases family 18	metal ion transport//carbohydrate metabolic process//transmembrane transport	metal ion transmembrane transporter activity//hydrolase activity, hydrolyzing O-glycosyl compounds
TRINITY_DN118096_c4_g1	LITAF	Zinc-ribbon containing domain//Hydrogenase/urease nickel incorporation, metallochaperone, hypA	cellular protein modification process	nickel cation binding
TRINITY_DN124276_c2_g1	TNIK	Zinc-finger//A49-like RNA polymerase I associated factor	pyrimidine nucleobase metabolic process//purine nucleobase metabolic process//transcription, DNA-templated	DNA-directed RNA polymerase activity//zinc ion binding//DNA binding//protein binding
TRINITY_DN117088_c0_g1	PPIL2, CYC4, CHP60	Zinc-finger of the MIZ type in Nse subunit//U-box domain	protein ubiquitination//protein folding	ubiquitin-protein transferase activity//peptidyl-prolyl cis-trans isomerase activity//zinc ion binding
TRINITY_DN148349_c1_g2		Zinc-finger double domain//Zinc finger, C2H2 type//D-ala-D-ala dipeptidase	proteolysis	metallopeptidase activity//metal ion binding//dipeptidase activity
TRINITY_DN134404_c4_g1		Zinc-finger double domain//Zinc finger, C2H2 type	--	metal ion binding
TRINITY_DN134682_c5_g1		Zinc-finger double domain//Zinc finger, C2H2 type	--	metal ion binding
TRINITY_DN144311_c0_g1		Zinc-finger double domain//Zinc finger, C2H2 type	--	metal ion binding
TRINITY_DN147432_c2_g1	KLF6_7	Zinc-finger double domain//Zinc finger, C2H2 type	--	metal ion binding
TRINITY_DN137681_c2_g1		Zinc-finger double domain//Zinc finger, C2H2 type	--	metal ion binding
TRINITY_DN137450_c1_g1	KRAB	Zinc-finger double domain//TFIIH C1-like domain//Hydrogenase/urease nickel incorporation, metallochaperone, hypA//C2H2-type zinc finger//Zinc finger, C2H2 type//Leucine-rich repeats of kinetochore protein Cenp-F/LEK1//G10 protein	cellular protein modification process//DNA repair	metal ion binding//protein homodimerization activity//dynein binding//transcription factor binding//zinc ion binding//nickel cation binding
TRINITY_DN146792_c0_g1		Zinc-finger double domain//Hydrogenase/urease nickel incorporation, metallochaperone, hypA//C2H2-type zinc finger//Zinc finger, C2H2 type//zinc-finger C2H2-type//MYM-type Zinc finger with FCS sequence motif	cellular protein modification process	nickel cation binding//zinc ion binding//metal ion binding
TRINITY_DN149774_c3_g1		Zinc-finger double domain//C2H2-type zinc finger//Zinc-binding domain of Paramyxoviridae V protein//Zinc finger, C2H2 type	--	metal ion binding
TRINITY_DN130283_c3_g2		Zinc-finger double domain//C2H2-type zinc finger//Zinc finger, C2H2 type	regulation of transcription, DNA-templated	metal ion binding//zinc ion binding//DNA binding
TRINITY_DN115037_c2_g1		Zinc-finger double domain//C2H2-type zinc finger//TFIIH C1-like domain//CHY zinc finger//Zinc finger, C2H2 type//zinc-finger C2H2-type//Sec23/Sec24 zinc finger//Phorbol esters/diacylglycerol binding domain (C1 domain)//AN1-like Zinc finger//PHD-finger//DNL zinc finger//Class III cytochrome C family//MYM-type Zinc finger with FCS sequence motif//Hydrogenase/urease nickel incorporation, metallochap…	cellular protein modification process//DNA repair//obsolete electron transport//purine nucleobase metabolic process//intracellular signal transduction//ATP metabolic process//ER to Golgi vesicle-mediated transport//intracellular protein transport	protein binding//electron carrier activity//heme binding//zinc ion binding//metal ion binding//nickel cation binding//adenylate kinase activity
TRINITY_DN153679_c2_g2		zinc-finger C2H2-type//Zinc finger, C2H2 type//Zinc-finger double domain	--	metal ion binding
TRINITY_DN139811_c0_g1		zinc-finger C2H2-type//Zinc finger, C2H2 type//BED zinc finger//Hydrogenase/urease nickel incorporation, metallochaperone, hypA//Zinc-finger double domain//C2H2-type zinc finger	cellular protein modification process	nickel cation binding//DNA binding//metal ion binding
TRINITY_DN148135_c2_g3	RBM5_10	zinc-finger C2H2-type//Zinc finger, C2H2 type	--	metal ion binding
TRINITY_DN152149_c4_g1		zinc-finger C2H2-type//Carlavirus endopeptidase//Porphobilinogen deaminase, C-terminal domain//Zinc-finger double domain//C2H2-type zinc finger//Zinc finger, C2H2 type//Porphobilinogen deaminase, dipyromethane cofactor binding domain	tetrapyrrole biosynthetic process//purine nucleobase metabolic process//chlorophyll metabolic process	metal ion binding//RNA-directed RNA polymerase activity//hydrolase activity, acting on acid anhydrides//hydroxymethylbilane synthase activity
TRINITY_DN130639_c0_g3	KRAB	zinc-finger C2H2-type//C1-like domain//Zinc finger, C2H2 type//C2H2-type zinc finger//Zinc-finger double domain//Phorbol esters/diacylglycerol binding domain (C1 domain)	intracellular signal transduction//oxidation-reduction process	protein-disulfide reductase activity//metal ion binding
TRINITY_DN134920_c1_g1		zinc-finger C2H2-type//AN1-like Zinc finger//Zinc finger, C2H2 type//C2H2-type zinc finger//TFIIH C1-like domain//Zinc-finger double domain	DNA repair	zinc ion binding//metal ion binding
TRINITY_DN132491_c2_g1		zinc-finger C2H2-type//AN1-like Zinc finger//C2H2-type zinc finger//TFIIH C1-like domain//Zinc-finger double domain//FYVE zinc finger//Zinc finger, C2H2 type	DNA repair	zinc ion binding//metal ion binding
TRINITY_DN151699_c3_g1		zinc-finger C2H2-type	--	metal ion binding
TRINITY_DN149057_c3_g2	FBXO10	Zinc knuckle//F-box domain//F-box-like	--	nucleic acid binding//zinc ion binding//protein binding
TRINITY_DN119508_c11_g1	CNBP	Zinc knuckle	--	nucleic acid binding//zinc ion binding
TRINITY_DN154942_c7_g1		Zinc finger, ZZ type//Coronavirus S2 glycoprotein//CD24 protein//EF-hand domain//TraE protein//EF hand	conjugation//membrane fusion//cell adhesion//receptor-mediated virion attachment to host cell	calcium ion binding//zinc ion binding
TRINITY_DN137892_c0_g2		Zinc finger, ZZ type	--	zinc ion binding
TRINITY_DN114926_c2_g1	NR1F1, RORA	Zinc finger, C4 type (two domains)//Ligand-binding domain of nuclear hormone receptor	steroid hormone mediated signaling pathway//signal transduction//regulation of transcription, DNA-templated	steroid hormone receptor activity//transcription factor activity, sequence-specific DNA binding//metal ion binding//sequence-specific DNA binding//RNA polymerase II transcription factor activity, ligand-activated sequence-specific DNA binding//zinc ion binding
TRINITY_DN146563_c1_g1	NR1F1, RORA	Zinc finger, C4 type (two domains)//Ligand-binding domain of nuclear hormone receptor	regulation of transcription, DNA-templated//steroid hormone mediated signaling pathway	sequence-specific DNA binding//zinc ion binding//transcription factor activity, sequence-specific DNA binding
TRINITY_DN146226_c2_g3	NR1I2, PXR	Zinc finger, C4 type (two domains)	regulation of transcription, DNA-templated	zinc ion binding//sequence-specific DNA binding//transcription factor activity, sequence-specific DNA binding
TRINITY_DN132144_c1_g2	PIAS1	Zinc finger, C3HC4 type (RING finger)//Zinc-finger of the MIZ type in Nse subunit//MIZ/SP-RING zinc finger//PHD-finger	--	metal ion binding//zinc ion binding//protein binding
TRINITY_DN140839_c0_g1	RNF103, KF1	Zinc finger, C3HC4 type (RING finger)//Anaphase-promoting complex subunit 11 RING-H2 finger//Immunoglobulin domain//zinc-RING finger domain//Tagatose 6 phosphate kinase//RING-like zinc finger//Ring finger domain//RING-H2 zinc finger	protein ubiquitination//galactitol metabolic process	ubiquitin-protein transferase activity//metal ion binding//zinc ion binding//protein binding
TRINITY_DN152466_c1_g2	DHKTD1	Zinc finger, C3HC4 type (RING finger)	lysine catabolic process//tricarboxylic acid cycle//glycolytic process//tryptophan metabolic process	thiamine pyrophosphate binding//metal ion binding//oxoglutarate dehydrogenase (succinyl-transferring) activity
TRINITY_DN137487_c1_g1		Zinc finger, C3HC4 type (RING finger)	--	zinc ion binding//protein binding
TRINITY_DN117527_c0_g1		Zinc finger, C3HC4 type (RING finger)	--	metal ion binding
TRINITY_DN155206_c5_g1		Zinc finger, C2H2 type//Zinc-finger double domain//TFIIH C1-like domain//LUC7 N_terminus//C2H2-type zinc finger	mRNA splice site selection//DNA repair	mRNA binding//zinc ion binding//metal ion binding
TRINITY_DN123490_c2_g5	KRAB	Zinc finger, C2H2 type//Zinc-finger double domain//Parechovirus Genome-linked protein//zinc-finger C2H2-type	--	metal ion binding
TRINITY_DN154868_c3_g2	HIVEP	Zinc finger, C2H2 type//Zinc-finger double domain//NOA36 protein//Susceptibility to monomelic amyotrophy	cytoplasmic microtubule organization//nonmotile primary cilium assembly//mitotic spindle organization	metal ion binding//zinc ion binding
TRINITY_DN153845_c4_g4	ZEB1_2	Zinc finger, C2H2 type//Zinc-finger double domain//C2H2-type zinc finger//zinc-finger C2H2-type	--	metal ion binding
TRINITY_DN136493_c5_g2	KRAB	Zinc finger, C2H2 type//Zinc-finger double domain//C2H2-type zinc finger//PHD-finger//Zinc-binding domain of Paramyxoviridae V protein//Sec23/Sec24 zinc finger//zinc-finger C2H2-type//Phorbol esters/diacylglycerol binding domain (C1 domain)//Adenylate kinase, active site lid//AN1-like Zinc finger	purine nucleobase metabolic process//intracellular protein transport//intracellular signal transduction//ATP metabolic process//ER to Golgi vesicle-mediated transport	metal ion binding//protein binding//zinc ion binding//adenylate kinase activity
TRINITY_DN143906_c5_g1	ZBTB5	Zinc finger, C2H2 type//Zinc-finger double domain//BTB/POZ domain	--	metal ion binding//protein binding
TRINITY_DN127449_c0_g1		Zinc finger, C2H2 type//Zinc-finger double domain	regulation of transcription, DNA-templated	DNA binding//metal ion binding//zinc ion binding
TRINITY_DN113382_c1_g4	KRAB	Zinc finger, C2H2 type//TFIIH C1-like domain//C2H2-type zinc finger//Zinc-finger double domain//zinc-finger C2H2-type//Transcription factor S-II (TFIIS)//Hydrogenase/urease nickel incorporation, metallochaperone, hypA//BED zinc finger//Adenylate kinase, active site lid//LIM domain	DNA repair//ATP metabolic process//purine nucleobase metabolic process//transcription, DNA-templated//cellular protein modification process	zinc ion binding//adenylate kinase activity//DNA binding//nickel cation binding//metal ion binding//nucleic acid binding
TRINITY_DN152732_c1_g1		Zinc finger, C2H2 type//TFIIH C1-like domain//C2H2-type zinc finger	DNA repair	zinc ion binding//metal ion binding
TRINITY_DN147325_c0_g1		Zinc finger, C2H2 type//Hydrogenase/urease nickel incorporation, metallochaperone, hypA//BED zinc finger//Zinc-finger double domain//C2H2-type zinc finger//Purple acid Phosphatase, N-terminal domain	cellular protein modification process//hexachlorocyclohexane metabolic process//riboflavin metabolic process	acid phosphatase activity//nucleic acid binding//metal ion binding//nickel cation binding//DNA binding//zinc ion binding
TRINITY_DN152658_c1_g1		Zinc finger, C2H2 type//Erv1 / Alr family//C2H2-type zinc finger//Zinc-finger double domain//SET domain	oxidation-reduction process	metal ion binding//protein binding//thiol oxidase activity
TRINITY_DN152007_c1_g4		Zinc finger, C2H2 type//C2H2-type zinc finger//Zinc-finger double domain	--	metal ion binding
TRINITY_DN154861_c3_g1		Zinc finger, C2H2 type//C2H2-type zinc finger//SelR domain//zinc-finger C2H2-type	oxidation-reduction process	metal ion binding//peptide-methionine (R)-S-oxide reductase activity
TRINITY_DN132931_c0_g1		Zinc finger, C2H2 type//C2H2-type zinc finger//BED zinc finger//Zinc-finger double domain	--	metal ion binding//DNA binding
TRINITY_DN145237_c0_g1		Zinc finger, C2H2 type//C2H2-type zinc finger	--	metal ion binding
TRINITY_DN147347_c10_g1		Zinc finger, C2H2 type	--	metal ion binding
TRINITY_DN154703_c52_g1		Zinc finger C-x8-C-x5-C-x3-H type (and similar)//Oligopeptide/dipeptide transporter, C-terminal region//MerR family regulatory protein	peptide transport//regulation of transcription, DNA-templated	nucleotide binding//ATP binding//DNA binding//metal ion binding
TRINITY_DN144304_c1_g1	TMEM231	Zinc finger C-x8-C-x5-C-x3-H type (and similar)	smoothened signaling pathway//cilium assembly	metal ion binding
TRINITY_DN146240_c0_g3	MBNL	Zinc finger C-x8-C-x5-C-x3-H type (and similar)	--	metal ion binding
TRINITY_DN149800_c2_g1		Zinc finger C-x8-C-x5-C-x3-H type (and similar)	--	metal ion binding
TRINITY_DN132107_c1_g1	CPXM2	Zinc carboxypeptidase//Peroxin-3	peroxisome organization//proteolysis	zinc ion binding//metallocarboxypeptidase activity
TRINITY_DN142542_c5_g2		Yeast killer toxin	pathogenesis//cell death	--
TRINITY_DN140765_c2_g2	ZBTB34	YCF9//Adenylate kinase, active site lid//AN1-like Zinc finger//FYVE zinc finger//BED zinc finger//zinc-finger C2H2-type//Zinc finger, C2H2 type//ROS/MUCR transcriptional regulator protein//Zinc-finger double domain//Early Protein (E6)//C2H2-type zinc finger	photosystem II stabilization//photosynthesis//purine nucleobase metabolic process//ATP metabolic process//regulation of transcription, DNA-templated	metal ion binding//adenylate kinase activity//zinc ion binding//DNA binding
TRINITY_DN140496_c0_g4	BMP2K, BIKE	Ycf4	photosynthesis	--
TRINITY_DN134224_c8_g3		XPC-binding domain	nucleotide-excision repair//DNA repair//proteasome-mediated ubiquitin-dependent protein catabolic process	damaged DNA binding
TRINITY_DN147720_c0_g2		WW domain//RhoGAP domain//Variant SH3 domain//SH3 domain	signal transduction	protein binding
TRINITY_DN154197_c1_g3	AIP3, WWP3, BAIAP1	WW domain//PDZ domain (Also known as DHR or GLGF)//PDZ domain	--	protein binding
TRINITY_DN139520_c2_g4		WW domain	--	protein binding
TRINITY_DN153281_c3_g3		WW domain	--	protein binding
TRINITY_DN147089_c2_g2	WNT10	wnt family//HicA toxin of bacterial toxin-antitoxin,	signal transduction//Wnt signaling pathway//multicellular organismal development	mRNA binding//receptor binding
TRINITY_DN153462_c2_g1	HDAC4_5	Winged helix-turn-helix transcription repressor, HrcA DNA-binding	regulation of transcription, DNA-templated	DNA binding
TRINITY_DN145829_c2_g1	WIPF	WH2 motif//Adenylate cyclase associated (CAP) N terminal	cytoskeleton organization	actin binding
TRINITY_DN131607_c1_g1		WD40 associated region in TFIID subunit, NTD2 domain	regulation of transcription, DNA-templated	--
TRINITY_DN155389_c9_g1		WD domain, G-beta repeat//Translocation protein Sec62//ClpX C4-type zinc finger//P-11 zinc finger//Acetyl-coenzyme A transporter 1//Peptidase family S49 N-terminal//Clc-like//Oxaloacetate decarboxylase, gamma chain//Mediator of RNA pol II transcription subunit 19//Mitochondrial distribution and morphology protein 10//Origin recognition complex (ORC) subunit 5 C-terminus	proline metabolic process//acetyl-CoA transport//arginine metabolic process//regulation of transcription from RNA polymerase II promoter//sodium ion transport//protein transport//pyruvate metabolic process//DNA replication//sodium ion export//mitochondrion organization	RNA binding//zinc ion binding//RNA polymerase II transcription cofactor activity//acetyl-CoA transporter activity//protein transporter activity//protein binding//serine-type endopeptidase activity//oxaloacetate decarboxylase activity//sodium ion transmembrane transporter activity//protein dimerization activity
TRINITY_DN139915_c2_g1		WD domain, G-beta repeat//Protein of unknown function (DUF1049)	--	protein binding
TRINITY_DN121988_c6_g2	TBL1	WD domain, G-beta repeat//LisH	--	protein binding
TRINITY_DN141602_c0_g1	UTP5, WDR43	WD domain, G-beta repeat	vasculogenesis//hematopoietic stem cell differentiation//angiogenesis	protein binding
TRINITY_DN137291_c1_g1	THOC6	WD domain, G-beta repeat	RNA splicing//mRNA transport//mRNA processing	RNA binding//protein binding
TRINITY_DN143148_c4_g2	IPI3	WD domain, G-beta repeat	Kupffer's vesicle development//determination of left/right symmetry	protein binding
TRINITY_DN121988_c6_g1	TBL1	WD domain, G-beta repeat	--	protein binding
TRINITY_DN129801_c0_g1		WD domain, G-beta repeat	--	protein binding
TRINITY_DN131823_c1_g1		WD domain, G-beta repeat	--	protein binding
TRINITY_DN133595_c0_g1	PHIP, WDR11	WD domain, G-beta repeat	--	protein binding
TRINITY_DN133875_c4_g3	CORO1B_1C_6	WD domain, G-beta repeat	--	protein binding
TRINITY_DN135296_c3_g1		WD domain, G-beta repeat	--	protein binding
TRINITY_DN145724_c4_g1		WD domain, G-beta repeat	--	protein binding
TRINITY_DN149709_c2_g1	CDH1	WD domain, G-beta repeat	--	protein binding
TRINITY_DN155190_c6_g1		WD domain, G-beta repeat	--	protein binding
TRINITY_DN155403_c7_g2		WD domain, G-beta repeat	--	protein binding
TRINITY_DN137466_c6_g1		WAP-type (Whey Acidic Protein) 'four-disulfide core'	--	peptidase inhibitor activity
TRINITY_DN154698_c1_g1	ATPeV0A, ATP6N	V-type ATPase 116kDa subunit family	proton transport//ATP hydrolysis coupled proton transport	hydrogen ion transmembrane transporter activity
TRINITY_DN155361_c3_g1	ATPeV0A, ATP6N	V-type ATPase 116kDa subunit family	proton transport//ATP hydrolysis coupled proton transport	hydrogen ion transmembrane transporter activity
TRINITY_DN154698_c2_g1	ATPeV0A, ATP6N	V-type ATPase 116kDa subunit family	ATP hydrolysis coupled proton transport//proton transport	hydrogen ion transmembrane transporter activity
TRINITY_DN147760_c1_g1	CSF2RB, IL3RB	Vpu protein	receptor catabolic process//cation transport//viral release from host cell	cation channel activity
TRINITY_DN138715_c7_g1		Vomeronasal organ pheromone receptor family, V1R	sensory perception of chemical stimulus//G-protein coupled receptor signaling pathway//response to pheromone	pheromone receptor activity
TRINITY_DN154889_c2_g1	CLCN3_4_5	Voltage gated chloride channel	transmembrane transport//chloride transport	voltage-gated chloride channel activity
TRINITY_DN136350_c2_g2	CLCN2	Voltage gated chloride channel	chloride transport//transmembrane transport	voltage-gated chloride channel activity
TRINITY_DN139419_c0_g2	EBI2	VMA21-like domain//7 transmembrane receptor (rhodopsin family)	G-protein coupled purinergic nucleotide receptor signaling pathway//G-protein coupled receptor signaling pathway//G-protein coupled receptor signaling pathway, coupled to cyclic nucleotide second messenger//vacuolar proton-transporting V-type ATPase complex assembly	G-protein coupled receptor activity//G-protein coupled purinergic nucleotide receptor activity
TRINITY_DN154721_c10_g2	GGCX	Vitamin K-dependent gamma-carboxylase//AraC-like ligand binding domain	peptidyl-glutamic acid carboxylation//regulation of transcription, DNA-templated	gamma-glutamyl carboxylase activity
TRINITY_DN154835_c3_g2		Viral (Superfamily 1) RNA helicase//THAP domain	--	nucleic acid binding//ATP binding
TRINITY_DN150742_c1_g1		Vinculin family	cell adhesion	actin filament binding
TRINITY_DN131604_c0_g2		Vestigial/Tondu family	regulation of transcription, DNA-templated	--
TRINITY_DN149696_c0_g4		Vasohibin//Kelch motif//BTB/POZ domain//Kelch motif//Skp1 family, dimerisation domain//RNA polymerase Rpb5, N-terminal domain	ubiquitin-dependent protein catabolic process//transcription, DNA-templated//purine nucleobase metabolic process//regulation of angiogenesis//pyrimidine nucleobase metabolic process	protein binding//DNA-directed RNA polymerase activity//catalytic activity//DNA binding
TRINITY_DN140460_c4_g3		Vacuolar protein sorting protein 36 Vps36//Conserved region in glutamate synthase	glutamate biosynthetic process//oxidation-reduction process	phosphatidylinositol-3-phosphate binding//ubiquitin binding//oxidoreductase activity, acting on the CH-NH2 group of donors//glutamate synthase activity
TRINITY_DN137603_c2_g2	RNF41, NRDP1	USP8 interacting//Seven in absentia protein family//TRAF-like zinc-finger//TRAF-type zinc finger	multicellular organismal development//protein ubiquitination//ubiquitin-dependent protein catabolic process	zinc ion binding//acid-amino acid ligase activity//protein tag
TRINITY_DN139629_c2_g1		Unpaired protein	embryonic development via the syncytial blastoderm//JAK-STAT cascade	--
TRINITY_DN148253_c7_g1	UBE2D_E, UBC4, UBC5	UEV domain//RWD domain//Ribosomal L37ae protein family//Bifunctional nuclease	translation//protein transport//ribosome biogenesis//cellular protein modification process	structural constituent of ribosome//acid-amino acid ligase activity//protein binding//ATP binding//nuclease activity
TRINITY_DN146142_c8_g2	RNF114	U-box domain//Zinc finger, C3HC4 type (RING finger)//zinc-RING finger domain//Ring finger domain	protein ubiquitination	ubiquitin-protein transferase activity//metal ion binding//zinc ion binding//protein binding
TRINITY_DN134081_c5_g1		Ubiquitin-like domain//Ubiquitin family	--	protein binding
TRINITY_DN154330_c1_g1		Ubiquitin-like domain//Leucine rich repeat//Leucine Rich Repeat//RNA recognition motif. (a.k.a. RRM, RBD, or RNP domain)	--	protein binding//nucleic acid binding
TRINITY_DN141493_c2_g1	UBL5, HUB1	Ubiquitin family//Ubiquitin-like domain	--	protein binding
TRINITY_DN148108_c4_g1	E1.7.1.7, guaC	Ubiquitin family//IMP dehydrogenase / GMP reductase domain	purine nucleobase metabolic process//oxidation-reduction process//nucleotide metabolic process	metal ion binding//catalytic activity//GMP reductase activity//protein binding
TRINITY_DN122639_c3_g1	SUMO, SMT3	Ubiquitin family	--	protein binding
TRINITY_DN153500_c3_g2	USP16_45	Ubiquitin carboxyl-terminal hydrolase//Zn-finger in ubiquitin-hydrolases and other protein	protein deubiquitination	zinc ion binding//ubiquitinyl hydrolase activity
TRINITY_DN155238_c18_g1	USP30	Ubiquitin carboxyl-terminal hydrolase//Proteasome activator pa28 alpha subunit	protein deubiquitination	ubiquitinyl hydrolase activity
TRINITY_DN149642_c0_g4	USP10, UBP3	Ubiquitin carboxyl-terminal hydrolase	protein deubiquitination	ubiquitinyl hydrolase activity
TRINITY_DN152485_c4_g2		Ubiquitin carboxyl-terminal hydrolase	protein deubiquitination	ubiquitinyl hydrolase activity
TRINITY_DN135227_c4_g1	KPC2, UBAC1	Ubiquitin associated domain (UBA)//Ubiquitin family	serine family amino acid metabolic process//phosphorylation	protein serine/threonine kinase activity//protein binding
TRINITY_DN153506_c1_g1	CD99, MIC2	Ubiquinol-cytochrome C reductase, UQCRX/QCR9 like	mitochondrial electron transport, ubiquinol to cytochrome c	--
TRINITY_DN154612_c7_g2		Ubiquinol-cytochrome C reductase, UQCRX/QCR9 like	mitochondrial electron transport, ubiquinol to cytochrome c	--
TRINITY_DN127422_c2_g3		ubiE/COQ5 methyltransferase family//Protein-L-isoaspartate(D-aspartate) O-methyltransferase (PCMT)//O-methyltransferase	protein methylation//S-adenosylmethionine metabolic process//cellular protein modification process	O-methyltransferase activity//methyltransferase activity//protein-L-isoaspartate (D-aspartate) O-methyltransferase activity
TRINITY_DN140868_c0_g1	TDP1	Tyrosyl-DNA phosphodiesterase	DNA repair	phosphoric diester hydrolase activity
TRINITY_DN132891_c2_g2	YY	Tyrosinase co-factor MelC1	melanin biosynthetic process	copper ion binding//protein binding
TRINITY_DN137238_c0_g4	ERCC2, XPD	Type III restriction enzyme, res subunit//DEAD_2	--	DNA binding//hydrolase activity//ATP-dependent DNA helicase activity//ATP binding
TRINITY_DN139144_c0_g1		Type IIB DNA topoisomerase//Pyridine nucleotide-disulphide oxidoreductase//Pyridine nucleotide-disulphide oxidoreductase	DNA metabolic process//ER-associated ubiquitin-dependent protein catabolic process//oxidation-reduction process	catalytic activity//DNA binding//flavin adenine dinucleotide binding//oxidoreductase activity//ATP binding
TRINITY_DN125346_c1_g2		Type II/IV secretion system protein//Phosphoribulokinase / Uridine kinase family//Cobinamide kinase / cobinamide phosphate guanyltransferase//Zeta toxin//LTXXQ motif family protein//Dephospho-CoA kinase//Leucyl/phenylalanyl-tRNA protein transferase//DNA polymerase III, theta subunit	metabolic process//phosphorylation//coenzyme A biosynthetic process//cobalamin biosynthetic process//cofactor biosynthetic process//DNA replication//transport//pantothenate biosynthetic process//protein catabolic process//pyrimidine nucleobase metabolic process	nucleotide binding//DNA binding//adenosylcobinamide kinase activity//leucyltransferase activity//DNA-directed DNA polymerase activity//uridine kinase activity//dephospho-CoA kinase activity//ATP binding//phosphotransferase activity, alcohol group as acceptor//kinase activity
TRINITY_DN150413_c4_g4	TOB	Type II secretion system (T2SS), protein M//Anti-repressor SinI	extracellular transport//canonical Wnt signaling pathway//regulation of transcription, DNA-templated//dorsal/ventral pattern formation//BMP signaling pathway	protein binding//protein dimerization activity
TRINITY_DN139808_c3_g1		Type II secretion system (T2SS), protein K//Helix-hairpin-helix motif	DNA repair//protein secretion	DNA binding
TRINITY_DN143774_c0_g1	RAB18	Type II heat-labile enterotoxin , B subunit (LT-IIB)//ABC transporter//Ras of Complex, Roc, domain of DAPkinase//Protein of unknown function, DUF258//Ras family//50S ribosome-binding GTPase//HPr Serine kinase C-terminal domain//ADP-ribosylation factor family//Gtr1/RagA G protein conserved region	phosphorelay signal transduction system//pathogenesis//small GTPase mediated signal transduction//phosphorylation//regulation of carbohydrate metabolic process	GTP binding//ATPase activity//protein kinase activity//phosphorelay sensor kinase activity//GTPase activity//ATP binding
TRINITY_DN152996_c3_g2	TTLL1	Tubulin-tyrosine ligase family	cellular protein modification process	--
TRINITY_DN154436_c3_g1		Tubulin/FtsZ family, GTPase domain	protein polymerization	GTPase activity
TRINITY_DN115198_c8_g3	TUBB	Tubulin/FtsZ family, GTPase domain	--	GTPase activity
TRINITY_DN122175_c4_g5	TUBB	Tubulin/FtsZ family, GTPase domain	--	GTPase activity
TRINITY_DN138696_c0_g1	PTPRD	Trypsin and protease inhibitor//Protein-tyrosine phosphatase//Dual specificity phosphatase, catalytic domain	tyrosine metabolic process//protein dephosphorylation	protein tyrosine phosphatase activity//protein tyrosine/serine/threonine phosphatase activity//endopeptidase inhibitor activity
TRINITY_DN131265_c0_g1	DKC1, NOLA4, CBF5	TruB family pseudouridylate synthase (N terminal domain)	RNA processing	--
TRINITY_DN140564_c1_g1		Troponin//zinc-RING finger domain//Leucine-rich repeats of kinetochore protein Cenp-F/LEK1//C2 domain	--	protein homodimerization activity//protein binding//transcription factor binding//dynein binding//zinc ion binding
TRINITY_DN146669_c0_g1		Troponin//Leucine-rich repeats of kinetochore protein Cenp-F/LEK1//HEAT repeat//Lipoprotein leucine-zipper	--	protein homodimerization activity//transcription factor binding//dynein binding//protein binding
TRINITY_DN145581_c1_g2	rnz	tRNase Z endonuclease//Big defensin	tRNA processing//defense response to Gram-positive bacterium//defense response to Gram-negative bacterium	--
TRINITY_DN145979_c1_g1	MARS, metG	tRNA synthetases class I (I, L, M and V)//Phorbol esters/diacylglycerol binding domain (C1 domain)//Hydrogenase/urease nickel incorporation, metallochaperone, hypA//tRNA synthetases class I (M)	methionine metabolic process//cellular protein modification process//tRNA aminoacylation for protein translation//methionyl-tRNA aminoacylation//intracellular signal transduction	nucleotide binding//ATP binding//methionine-tRNA ligase activity//aminoacyl-tRNA ligase activity//nickel cation binding
TRINITY_DN147712_c4_g1	IARS, ileS	tRNA synthetases class I (I, L, M and V)//Leucyl-tRNA synthetase, Domain 2//tRNA synthetases class I (M)//Anticodon-binding domain of tRNA//TNF(Tumour Necrosis Factor) family	tRNA aminoacylation for protein translation//immune response//signal transduction	tumor necrosis factor receptor binding//ATP binding//nucleotide binding//aminoacyl-tRNA editing activity//aminoacyl-tRNA ligase activity
TRINITY_DN141940_c3_g1		tRNA synthetases class I (E and Q), catalytic domain//WHEP-TRS domain	tRNA aminoacylation for protein translation//tRNA aminoacylation	ligase activity, forming aminoacyl-tRNA and related compounds//ATP binding//aminoacyl-tRNA ligase activity
TRINITY_DN155220_c6_g1	GPC4	tRNA intron endonuclease, catalytic C-terminal domain//Glypican	regulation of RNA metabolic process//tRNA splicing, via endonucleolytic cleavage and ligation	heparan sulfate proteoglycan binding//tRNA-intron endonuclease activity
TRINITY_DN130428_c0_g5	TPI, tpiA	Triosephosphate isomerase	mannose metabolic process//pentose-phosphate shunt//inositol metabolic process//metabolic process//carbon utilization//glycerolipid metabolic process//fructose metabolic process//glycolytic process//gluconeogenesis	triose-phosphate isomerase activity
TRINITY_DN137956_c8_g1	ADAMTS9	Transposase	DNA integration//transposition, DNA-mediated	DNA binding
TRINITY_DN149264_c4_g1	MECP2	Transmembrane protein	--	--
TRINITY_DN135327_c6_g1	SSR4	Translocon-associated protein, delta subunit precursor (TRAP-delta)	response to chemical	--
TRINITY_DN117968_c1_g1		Translocation protein Sec62//Transcription initiation factor IIF, alpha subunit (TFIIF-alpha)	transcription initiation from RNA polymerase II promoter//protein transport//positive regulation of transcription elongation from RNA polymerase II promoter	DNA binding//protein transporter activity
TRINITY_DN144599_c6_g2	MAP9	Translocation protein Sec62//Aspartyl beta-hydroxylase N-terminal region//Presenilin//Ureide permease	protein transport//nitrogen compound transport	protein transporter activity//aspartic-type endopeptidase activity
TRINITY_DN146828_c7_g1		Translocation protein Sec62	protein transport	protein transporter activity
TRINITY_DN129493_c7_g1	WAS	Translation initiation factor eIF3 subunit//Dcp1-like decapping family	actin polymerization or depolymerization//protein complex assembly//deadenylation-dependent decapping of nuclear-transcribed mRNA//positive regulation of catalytic activity//regulation of translational initiation	enzyme activator activity//actin binding//translation initiation factor activity
TRINITY_DN142552_c1_g2	SDC2	Transforming growth factor beta type I GS-motif//Tetrahydromethanopterin S-methyltransferase, F subunit (MtrF)	methanogenesis//phosphorylation//protein phosphorylation//folic acid biosynthetic process//serine family amino acid metabolic process//transmembrane receptor protein serine/threonine kinase signaling pathway	ATP binding//tetrahydromethanopterin S-methyltransferase activity//transmembrane receptor protein serine/threonine kinase activity
TRINITY_DN140957_c10_g2		Transforming growth factor beta type I GS-motif	transmembrane receptor protein serine/threonine kinase signaling pathway//protein phosphorylation//phosphorylation//serine family amino acid metabolic process	ATP binding//transmembrane receptor protein serine/threonine kinase activity
TRINITY_DN155371_c11_g1	MGAT5	Transcription termination and cleavage factor C-terminal//Ribosomal protein S14p/S29e//Interferon-induced transmembrane protein//SCAMP family//Cation efflux family//Cytochrome c oxidase subunit VIIc	response to biotic stimulus//proton transport//protein N-linked glycosylation//cation transport//mRNA 3'-end processing//transmembrane transport//translation//protein transport//ribosome biogenesis//mitochondrial electron transport, cytochrome c to oxygen	alpha-1,6-mannosylglycoprotein 6-beta-N-acetylglucosaminyltransferase activity//structural constituent of ribosome//cation transmembrane transporter activity//cytochrome-c oxidase activity
TRINITY_DN150610_c3_g1	PRPF4B	Transcription termination and cleavage factor C-terminal//Protein kinase domain//Poxvirus serine/threonine protein kinase//Protein tyrosine kinase	protein phosphorylation//mRNA 3'-end processing	protein kinase activity//ATP binding
TRINITY_DN149222_c0_g1		Transcription termination and cleavage factor C-terminal//Leucine rich repeat//Leucine Rich Repeat	sarcomere organization//mRNA 3'-end processing	actin binding//protein binding
TRINITY_DN143913_c2_g1		Transcription initiation factor IID, 18kD subunit	transcription from RNA polymerase II promoter	--
TRINITY_DN131226_c0_g3		Transcription factor TFIIB repeat	regulation of transcription, DNA-templated//RNA processing//regulation of cyclin-dependent protein serine/threonine kinase activity	TBP-class protein binding//protein kinase binding
TRINITY_DN113635_c4_g1	MED30	Transcription factor subunit Med10 of Mediator complex//Plastocyanin-like domain//Putative closterovirus papain-like endopeptidase//Wilm's tumour protein	viral genome replication//regulation of transcription, DNA-templated//regulation of transcription from RNA polymerase II promoter//obsolete electron transport//purine nucleobase metabolic process	RNA binding//RNA polymerase II transcription cofactor activity//ATP binding//RNA-directed RNA polymerase activity//electron carrier activity
TRINITY_DN140427_c7_g1		Transcription factor S-II (TFIIS), central domain//MarC family integral membrane protein//Transcription factor S-II (TFIIS)//Interleukin 7/9 family//3'5'-cyclic nucleotide phosphodiesterase	immune response//signal transduction//cell proliferation//purine nucleobase metabolic process//transcription, DNA-templated//growth	zinc ion binding//cytokine receptor binding//3',5'-cyclic-nucleotide phosphodiesterase activity//nucleic acid binding//growth factor activity
TRINITY_DN146798_c3_g2		Transcription factor IIA, alpha/beta subunit//Pumilio-family RNA binding repeat//CPL (NUC119) domain	transcription initiation from RNA polymerase II promoter	RNA binding
TRINITY_DN116274_c4_g1	REI1	Transcription factor IIA, alpha/beta subunit//Cwf15/Cwc15 cell cycle control protein//Zinc finger, C2H2 type//Transmembrane protein//DBF zinc finger	mRNA splicing, via spliceosome//transcription initiation from RNA polymerase II promoter	nucleic acid binding//metal ion binding//zinc ion binding
TRINITY_DN137250_c2_g3		TPR/MLP1/MLP2-like protein//Protein of unknown function (DUF904)//Baculovirus polyhedron envelope protein, PEP, C terminus//Rabaptin//Fibrinogen alpha/beta chain family//Nucleopolyhedrovirus P10 protein	signal transduction//protein polymerization//barrier septum assembly//growth//protein import into nucleus//cell proliferation//FtsZ-dependent cytokinesis//platelet activation	structural molecule activity//receptor binding//GTPase activator activity//growth factor activity//protein binding, bridging
TRINITY_DN154837_c1_g1	TPR, MLP1, MLP2	TPR/MLP1/MLP2-like protein//Ezrin/radixin/moesin family	protein import into nucleus	cytoskeletal protein binding
TRINITY_DN150068_c1_g2	KTN1	TPR/MLP1/MLP2-like protein//Adenylate cyclase associated (CAP) N terminal//Intermediate filament protein	protein import into nucleus//cytoskeleton organization	actin binding//structural molecule activity
TRINITY_DN148026_c1_g1		TPR/MLP1/MLP2-like protein	protein import into nucleus	--
TRINITY_DN132772_c3_g2		TPR repeat//Tetratricopeptide repeat//Consortin C-terminus//Tetratricopeptide repeat//Tetratricopeptide repeat//Tetratricopeptide repeat	positive regulation of Golgi to plasma membrane protein transport	protein binding//connexin binding
TRINITY_DN152113_c4_g2	UTX, UTY	TPR repeat//Tetratricopeptide repeat	--	protein binding
TRINITY_DN151292_c5_g4	SMYD	TPR repeat//Phospholamban//Tetratricopeptide repeat//SET domain//Ribonuclease 2-5A//Tetratricopeptide repeat//Tetratricopeptide repeat	calcium ion transport//mRNA processing//transport//regulation of RNA metabolic process	ribonuclease activity//protein binding//ATPase inhibitor activity//calcium channel regulator activity
TRINITY_DN117084_c4_g1	TOM20	TPR repeat//MAS20 protein import receptor//Tetratricopeptide repeat//Calcium-dependent channel, 7TM region, putative phosphate	intracellular protein transport//protein targeting	protein binding
TRINITY_DN154619_c6_g1		TPR repeat//Ankyrin repeat//Tetratricopeptide repeat//Eukaryotic cytochrome b561//Ankyrin repeat//Tetratricopeptide repeat//Tetratricopeptide repeat	--	protein binding
TRINITY_DN148950_c0_g3		TPR repeat	--	protein binding
TRINITY_DN127645_c12_g1		Toxin-coregulated pilus subunit TcpA	pathogenesis	--
TRINITY_DN117819_c4_g1	TRIM54, MURF3	Toxin SpoIISA, type II toxin-antitoxin system//B-box zinc finger//Spectrin repeat//Histidinol dehydrogenase	histidine biosynthetic process//pathogenesis//oxidation-reduction process	NAD binding//zinc ion binding//histidinol dehydrogenase activity//protein binding
TRINITY_DN135398_c1_g2		TolA binding protein trimerisation//bZIP transcription factor//RasGAP C-terminus//Septum formation initiator	cell cycle//protein trimerization//regulation of transcription, DNA-templated//small GTPase mediated signal transduction	GTPase activator activity//sequence-specific DNA binding//transcription factor activity, sequence-specific DNA binding
TRINITY_DN149520_c1_g1	RASSF7_8	TMPIT-like protein//Ras association (RalGDS/AF-6) domain//KH domain	tissue development//embryonic foregut morphogenesis//heart development//signal transduction//regulation of transcription from RNA polymerase II promoter//pattern specification process//regulation of sequence-specific DNA binding transcription factor activity	protein homodimerization activity//transcription factor binding//chromatin binding//transcription factor activity, RNA polymerase II distal enhancer sequence-specific binding//double-stranded DNA binding//DNA binding, bending//protein heterodimerization activity//RNA binding
TRINITY_DN135463_c5_g2		TMEM119 family	ossification	--
TRINITY_DN147214_c0_g2	GHR	Tissue factor//Helix-loop-helix DNA-binding domain//Fibronectin type III domain//Sclerostin (SOST)	--	protein dimerization activity//protein binding
TRINITY_DN110846_c0_g1		Tissue factor	--	protein binding
TRINITY_DN134037_c23_g2		TIP39 peptide	neuropeptide signaling pathway	--
TRINITY_DN152292_c0_g2	THBS2S	Thrombospondin type 3 repeat//Calcium-binding EGF domain//EGF-like domain//Thrombospondin C-terminal region//von Willebrand factor type C domain//CRT10	regulation of transcription from RNA polymerase II promoter//cell adhesion	calcium ion binding//protein binding
TRINITY_DN148147_c5_g1		Thiolase, C-terminal domain//3-Oxoacyl-[acyl-carrier-protein (ACP)] synthase III C terminal//3-Oxoacyl-[acyl-carrier-protein (ACP)] synthase III//Thiolase, N-terminal domain	lipid biosynthetic process//metabolic process//acyl-carrier-protein biosynthetic process//fatty acid biosynthetic process	3-oxoacyl-[acyl-carrier-protein] synthase activity//transferase activity, transferring acyl groups other than amino-acyl groups
TRINITY_DN153426_c3_g1		Thiamin pyrophosphokinase, vitamin B1 binding domain	thiamine diphosphate biosynthetic process	thiamine binding
TRINITY_DN121880_c2_g4		THAP domain	--	nucleic acid binding
TRINITY_DN122714_c7_g1		THAP domain	--	nucleic acid binding
TRINITY_DN153647_c1_g1	TIF31, CLU1	Tetratricopeptide repeat//TPR repeat//Tetratricopeptide repeat	--	protein binding
TRINITY_DN143884_c5_g1		Tetratricopeptide repeat//Tetratricopeptide repeat//Tetratricopeptide repeat//Tetratricopeptide repeat//Tetratricopeptide repeat//Tetratricopeptide repeat//TPR repeat//Rapsyn N-terminal myristoylation and linker region	synaptic transmission	protein binding//protein anchor//acetylcholine receptor binding
TRINITY_DN153624_c3_g2	WDTC1	Tetratricopeptide repeat//Tetratricopeptide repeat//Tetratricopeptide repeat//Herpesvirus alkaline exonuclease//Tetratricopeptide repeat//TPR repeat//WD domain, G-beta repeat	--	DNA binding//protein binding//exonuclease activity
TRINITY_DN146343_c2_g1	TOM70	Tetratricopeptide repeat//Tetratricopeptide repeat//MAS20 protein import receptor//Tetratricopeptide repeat//Tetratricopeptide repeat//Tetratricopeptide repeat//TPR repeat	intracellular protein transport//protein targeting	protein binding
TRINITY_DN119638_c0_g1	CD9, TSPAN29	Tetraspanin family//Xyloglucan endo-transglycosylase (XET) C-terminus	cellular glucan metabolic process	xyloglucan:xyloglucosyl transferase activity
TRINITY_DN146857_c1_g1	TSPAN11	Tetraspanin family	--	--
TRINITY_DN152899_c4_g1		Tetrapyrrole (Corrin/Porphyrin) Methylases	metabolic process	methyltransferase activity
TRINITY_DN147195_c1_g1	CPT1A	Telomere capping, CST complex subunit//Choline/Carnitine o-acyltransferase//TFIIH C1-like domain	telomere maintenance via telomere lengthening//DNA repair	single-stranded telomeric DNA binding//transferase activity, transferring acyl groups//zinc ion binding
TRINITY_DN150489_c1_g2	groEL, HSPD1	TCP-1/cpn60 chaperonin family	--	ATP binding
TRINITY_DN145557_c1_g1	RAPGEF2, PDZGEF1	TAZ zinc finger//Metallothionein family//RasGEF domain	acyl-carrier-protein biosynthetic process//small GTPase mediated signal transduction//regulation of transcription, DNA-templated//regulation of GTPase activity	zinc ion binding//guanyl-nucleotide exchange factor activity//histone acetyltransferase activity//transcription cofactor activity//cadmium ion binding
TRINITY_DN153964_c1_g3		TAZ zinc finger	regulation of transcription, DNA-templated//acyl-carrier-protein biosynthetic process	zinc ion binding//transcription cofactor activity//histone acetyltransferase activity
TRINITY_DN153047_c1_g1		Talin, middle domain//I/LWEQ domain	cytoskeletal anchoring at plasma membrane	actin binding//structural constituent of cytoskeleton
TRINITY_DN134983_c2_g1	MYLK	Syntaxin//Lipopolysaccharide kinase (Kdo/WaaP) family//Protein kinase domain//Flagellar basal body-associated protein FliL//Protein tyrosine kinase	chemotaxis//bacterial-type flagellum-dependent cell motility//protein phosphorylation	phosphotransferase activity, alcohol group as acceptor//protein kinase activity//ATP binding
TRINITY_DN136827_c1_g1		Synaptobrevin//Trans-activation protein X//Hormone-sensitive lipase (HSL) N-terminus//alpha/beta hydrolase fold	vesicle-mediated transport//viral genome replication//metabolic process//lipid catabolic process//cholesterol metabolic process	lipase activity//hydrolase activity
TRINITY_DN151772_c2_g5		Synaptobrevin//Rad4 beta-hairpin domain 2	vesicle-mediated transport	DNA binding
TRINITY_DN154171_c5_g1		Sybindin-like family//Sedlin, N-terminal conserved region//Major Facilitator Superfamily	transmembrane transport//ER to Golgi vesicle-mediated transport//transport	transporter activity
TRINITY_DN151809_c2_g1	SMARCC	SWIRM domain	--	protein binding
TRINITY_DN145170_c0_g2	SMARCD	SWIB/MDM2 domain	--	protein binding
TRINITY_DN132452_c3_g1		SURF4 family	--	--
TRINITY_DN134152_c1_g3	HS6ST2	Sulfotransferase family//Phage shock protein B	phage shock//regulation of transcription, DNA-templated	sulfotransferase activity
TRINITY_DN142959_c3_g1	HS6ST2	Sulfotransferase family	muscle organ development//cell differentiation//embryonic eye morphogenesis//patterning of blood vessels	sulfotransferase activity//heparan sulfate 6-O-sulfotransferase activity
TRINITY_DN126176_c1_g1		Sulfotransferase domain//heparan sulfate-N-deacetylase	--	sulfotransferase activity//[heparan sulfate]-glucosamine N-sulfotransferase activity//hydrolase activity
TRINITY_DN154568_c2_g3	NDST2	Sulfotransferase domain	--	sulfotransferase activity
TRINITY_DN145583_c2_g1		Sulfate permease family	chloride transport//cation transport//response to salt stress//sulfate transport//anion homeostasis//bicarbonate transport//transmembrane transport	secondary active sulfate transmembrane transporter activity//sulfate transmembrane transporter activity//sodium:bicarbonate symporter activity
TRINITY_DN153824_c3_g1	SULF	Sulfatase//Type I phosphodiesterase / nucleotide pyrophosphatase	metabolic process	catalytic activity//sulfuric ester hydrolase activity//calcium ion binding
TRINITY_DN146017_c0_g1	SLC18A1_2, VMAT	Sugar (and other) transporter//Major Facilitator Superfamily	transmembrane transport	transmembrane transporter activity
TRINITY_DN150410_c2_g1	SLC2A9, GLUT9	Sugar (and other) transporter//Major Facilitator Superfamily	transmembrane transport	transmembrane transporter activity
TRINITY_DN152298_c1_g2	MSFD8, CLN7	Sugar (and other) transporter//Major Facilitator Superfamily	transmembrane transport	transmembrane transporter activity
TRINITY_DN134840_c3_g3		Strictosidine synthase//H-type lectin domain//Arylesterase//NHL repeat//Chlamydia 15 kDa cysteine-rich outer membrane protein (CRPA)	indole biosynthetic process//cell adhesion//biosynthetic process//terpenoid biosynthetic process	protein binding//carbohydrate binding//strictosidine synthase activity//arylesterase activity
TRINITY_DN154058_c5_g1	UTP10, HEATR1	STE like transcription factor//HEAT repeat//Region found in RelA / SpoT proteins	maturation of SSU-rRNA from tricistronic rRNA transcript (SSU-rRNA, 5.8S rRNA, LSU-rRNA)//regulation of RNA stability//regulation of transcription, DNA-templated//guanosine tetraphosphate metabolic process//negative regulation of apoptotic process	protein binding//transcription factor activity, sequence-specific DNA binding
TRINITY_DN145506_c1_g1	STAT3	STAT protein, protein interaction domain//Syntaxin 6, N-terminal//Spectrin repeat//STAT protein, DNA binding domain//STAT protein, all-alpha domain	signal transduction//regulation of transcription, DNA-templated//Golgi vesicle transport	signal transducer activity//protein binding//transcription factor activity, sequence-specific DNA binding
TRINITY_DN154893_c2_g1	COL4A3BP	START domain//Prepro-orexin	neuropeptide signaling pathway//feeding behavior	lipid binding
TRINITY_DN137752_c0_g2	ACOT11	START domain	--	lipid binding
TRINITY_DN152680_c1_g1		START domain	--	lipid binding
TRINITY_DN112405_c3_g2	TRIM16	SPRY domain	--	protein binding
TRINITY_DN121449_c1_g1		SPRY domain	--	protein binding
TRINITY_DN112877_c0_g2		SPRY domain	--	protein binding
TRINITY_DN141126_c2_g1	RP2	Spore Coat Protein X and V domain//Adenylate cyclase associated (CAP) C terminal	sporulation resulting in formation of a cellular spore//cytoskeleton organization	actin binding
TRINITY_DN151032_c0_g2	CAMSAP	Spectrin-binding region of Ca2+-Calmodulin//Ribosomal S13/S15 N-terminal domain//Myotoxin, crotamine	ribosome biogenesis//envenomation resulting in occlusion of the pore of voltage-gated potassium channel in other organism//neuron projection development//translation	spectrin binding//calmodulin binding//structural constituent of ribosome
TRINITY_DN153743_c0_g1		Spectrin repeat//Waglerin family	signal transduction//synaptic transmission	protein binding//acetylcholine receptor inhibitor activity
TRINITY_DN154185_c6_g1	SYNE2	Spectrin repeat//Nuclear envelope localisation domain//Bacterial NAD-glutamate dehydrogenase	glutamate catabolic process to 2-oxoglutarate//nitrogen compound metabolic process//obsolete electron transport	glutamate dehydrogenase (NAD+) activity//protein binding
TRINITY_DN130408_c0_g1	SYNE2	Spectrin repeat//Laminin Domain II	cell adhesion	protein binding
TRINITY_DN153385_c2_g1	SLC12A2, NKCC1	Solute carrier family 12	cation transport//chloride transport//inner ear morphogenesis//swim bladder inflation//ion transport//transport//transmembrane transport	transporter activity//cation:chloride symporter activity
TRINITY_DN142532_c1_g1	SLC9A6_7, NHE6_7	Sodium/hydrogen exchanger family	cation transport//transmembrane transport//regulation of pH	solute:proton antiporter activity
TRINITY_DN144073_c0_g1	SLC9A6_7, NHE6_7	Sodium/hydrogen exchanger family	cation transport//regulation of pH//sodium ion transport//transmembrane transport//proton transport	solute:proton antiporter activity//sodium:proton antiporter activity
TRINITY_DN134489_c1_g2	CHD4, MI2B	SNF2 family N-terminal domain//Type III restriction enzyme, res subunit//Tetrapyrrole (Corrin/Porphyrin) Methylases	metabolic process	ATP binding//methyltransferase activity//DNA binding//hydrolase activity
TRINITY_DN129694_c0_g1		SNARE domain//Phorbol esters/diacylglycerol binding domain (C1 domain)//LIM domain//BTB/POZ domain//Zinc finger, C2H2 type//C2H2-type zinc finger//Zinc-finger double domain//zinc-finger C2H2-type	intracellular signal transduction	protein binding//metal ion binding//zinc ion binding//DNA binding//cation binding
TRINITY_DN132271_c3_g5	SLC4A10, NCBE	Small Multidrug Resistance protein//HCO3- transporter family	anion transport	--
TRINITY_DN127016_c4_g2	CTRB	Slx4 endonuclease	proteolysis//DNA repair//DNA replication//DNA catabolic process	5'-flap endonuclease activity//serine-type endopeptidase activity
TRINITY_DN151794_c3_g1	LTBP1	S-locus glycoprotein domain//Calcium-binding EGF domain//EGF-like domain//Cyclin-dependent kinase inhibitor 2a p19Arf N-terminus//Plasmodium ookinete surface protein Pvs28	negative regulation of cell proliferation//apoptotic process//cell cycle arrest//recognition of pollen	protein binding//calcium ion binding
TRINITY_DN151207_c2_g1	MYBL	SLIDE//Exo70 exocyst complex subunit//hAT family C-terminal dimerisation region	exocytosis//chromatin remodeling	nucleic acid binding//ATP binding//hydrolase activity, acting on acid anhydrides, in phosphorus-containing anhydrides//protein dimerization activity
TRINITY_DN155427_c7_g1	MYO5	Skp1 family, dimerisation domain//Bradykinin	signal transduction//response to stress//ubiquitin-dependent protein catabolic process	hormone activity
TRINITY_DN140577_c7_g1	SIRT3, SIR2L3	Sir2 family//ATPase proteolipid family//Aromatic prenyltransferase Orf2	regulation of catalytic activity	NAD+ binding//enzyme regulator activity//transferase activity
TRINITY_DN154778_c2_g3	E6.4.1.4B	Sin-like protein conserved region	purine nucleobase metabolic process//pyrimidine nucleobase metabolic process//transcription, DNA-templated	DNA-directed RNA polymerase activity
TRINITY_DN132933_c6_g1	MYO5	Sigma-54 interaction domain//Myosin head (motor domain)//Type II/IV secretion system protein//Myosin N-terminal SH3-like domain//Zeta toxin	regulation of transcription, DNA-templated//transport	kinase activity//transcription factor binding//ATP binding//motor activity
TRINITY_DN155276_c9_g2	DNAH	Sigma-54 interaction domain//MCM2/3/5 family//AAA domain (dynein-related subfamily)//ATPase family associated with various cellular activities (AAA)//50S ribosome-binding GTPase//Sigma-54 interaction domain//IstB-like ATP binding protein//CHDNT (NUC034) domain//Ras of Complex, Roc, domain of DAPkinase//ABC transporter//Protein of unknown function, DUF258//FtsK/SpoIIIE family//Dynein heavy chain a…	microtubule-based movement//DNA replication//small GTPase mediated signal transduction//regulation of transcription, DNA-templated//microtubule-based process	GTP binding//ATPase activity//ATP binding//transcription factor binding//hydrolase activity, acting on acid anhydrides, in phosphorus-containing anhydrides//GTPase activity//zinc ion binding//DNA binding//microtubule motor activity//nucleotide binding
TRINITY_DN142868_c2_g1	msrB	SicP binding	--	--
TRINITY_DN122582_c0_g2		short chain dehydrogenase	metabolic process	oxidoreductase activity
TRINITY_DN122729_c2_g1	SNX9_18_33	SH3 domain//Variant SH3 domain//PX domain	cell communication	protein binding//phosphatidylinositol binding
TRINITY_DN133006_c0_g1	PEX13	SH3 domain//Variant SH3 domain//Peroxin 13, N-terminal region	protein import into peroxisome matrix, docking	protein binding
TRINITY_DN138874_c1_g1	CRK, CRKII	SH3 domain//Variant SH3 domain	myoblast fusion	protein binding
TRINITY_DN146194_c1_g1		SH3 domain//Variant SH3 domain	--	protein binding
TRINITY_DN148884_c6_g5	GRB2	SH3 domain//Variant SH3 domain	--	protein binding
TRINITY_DN112124_c1_g3	ACTN	Sex peptide (SP) family//Calponin homology (CH) domain//Spectrin repeat	regulation of female receptivity, post-mating//signal transduction	hormone activity//protein binding
TRINITY_DN124187_c2_g1	SETMAR	SET domain//ssDNA binding protein	lysine catabolic process//protein methylation//DNA replication//histone lysine methylation	histone-lysine N-methyltransferase activity//zinc ion binding//protein binding//single-stranded DNA binding
TRINITY_DN140240_c0_g1		SET domain	--	protein binding
TRINITY_DN148828_c0_g3	TGFBR3	Serine incorporator (Serinc)	--	--
TRINITY_DN122594_c1_g3	PSD	Septation ring formation regulator, EzrA	septin ring assembly	--
TRINITY_DN130243_c3_g3		Semialdehyde dehydrogenase, NAD binding domain//Male sterility protein//3-beta hydroxysteroid dehydrogenase/isomerase family//NAD dependent epimerase/dehydratase family//Dihydrodipicolinate reductase, N-terminus	lysine biosynthetic process//estrogen metabolic process//androgen metabolic process//lysine biosynthetic process via diaminopimelate//oxidation-reduction process//steroid biosynthetic process//C21-steroid hormone metabolic process	fatty-acyl-CoA reductase (alcohol-forming) activity//4-hydroxy-tetrahydrodipicolinate reductase//coenzyme binding//catalytic activity//NAD binding//oxidoreductase activity, acting on the aldehyde or oxo group of donors, NAD or NADP as acceptor//3-beta-hydroxy-delta5-steroid dehydrogenase activity//oxidoreductase activity, acting on the CH-OH group of donors, NAD or NADP as acceptor
TRINITY_DN145871_c0_g1		SecY translocase//Colicin E1 (microcin) immunity protein	immune response//bacteriocin immunity//protein transport	toxic substance binding
TRINITY_DN112949_c6_g1	PPP3R, CNB	Secreted protein acidic and rich in cysteine Ca binding region//EF hand//EF-hand domain pair//Cytoskeletal-regulatory complex EF hand//Photosystem II reaction centre M protein (PsbM)//EF-hand domain pair//EF hand//EF-hand domain	signal transduction//photosynthesis, light reaction//photosynthesis	calcium ion binding//protein binding
TRINITY_DN125297_c3_g1	DDX31, DBP7	SecA DEAD-like domain//Type III restriction enzyme, res subunit//DEAD/DEAH box helicase	protein import	ATP binding//hydrolase activity//nucleic acid binding//DNA binding
TRINITY_DN141115_c1_g6	CYTH	Sec7 domain	regulation of ARF protein signal transduction//regulation of GTPase activity	ARF guanyl-nucleotide exchange factor activity
TRINITY_DN153224_c7_g1	IQSEC	Sec7 domain	regulation of ARF protein signal transduction//regulation of GTPase activity	ARF guanyl-nucleotide exchange factor activity
TRINITY_DN117366_c4_g1	KRAB	Sec23/Sec24 zinc finger//MYM-type Zinc finger with FCS sequence motif//zinc-finger C2H2-type//Zinc finger, C2H2 type//C2H2-type zinc finger//Zinc-finger double domain//Adenylate kinase, active site lid//AN1-like Zinc finger//LIM domain//Hydrogenase/urease nickel incorporation, metallochaperone, hypA//TRAF-type zinc finger//Phorbol esters/diacylglycerol binding domain (C1 domain)	cellular protein modification process//purine nucleobase metabolic process//ER to Golgi vesicle-mediated transport//intracellular signal transduction//ATP metabolic process//intracellular protein transport	metal ion binding//nickel cation binding//adenylate kinase activity//zinc ion binding
TRINITY_DN146608_c1_g1	SEC24	Sec23/Sec24 trunk domain//Sec23/Sec24 zinc finger//Sec23/Sec24 helical domain	intracellular protein transport//ER to Golgi vesicle-mediated transport	zinc ion binding
TRINITY_DN133147_c3_g2		SCAMP family	protein transport	--
TRINITY_DN131165_c1_g1	CNNM	SBP domain	--	DNA binding
TRINITY_DN148015_c0_g1		SbmA/BacA-like family	transport	transporter activity
TRINITY_DN126949_c0_g1		SAM domain (Sterile alpha motif)//Sterile alpha motif (SAM)/Pointed domain//SAM domain (Sterile alpha motif)//Phage portal protein, lambda family//Cell division activator CedA	virion assembly//cell division	structural molecule activity//protein binding//sequence-specific DNA binding//DNA binding
TRINITY_DN138986_c2_g1	ETV6_7, yan	SAM domain (Sterile alpha motif)//Sterile alpha motif (SAM)/Pointed domain//SAM domain (Sterile alpha motif)	--	sequence-specific DNA binding//protein binding
TRINITY_DN139396_c6_g1	EPHA8, EEK	SAM domain (Sterile alpha motif)//Protein kinase domain//Protein tyrosine kinase//SAM domain (Sterile alpha motif)	protein phosphorylation	protein kinase activity//protein binding//ATP binding
TRINITY_DN146461_c1_g1		SAM domain (Sterile alpha motif)//Holliday junction DNA helicase ruvB N-terminus//SAM domain (Sterile alpha motif)	DNA recombination//DNA repair	protein binding//four-way junction helicase activity
TRINITY_DN153307_c2_g2		SAM domain (Sterile alpha motif)//DDHD domain//Sec8 exocyst complex component specific domain//SAM domain (Sterile alpha motif)	protein transport//vesicle docking involved in exocytosis	metal ion binding//protein binding
TRINITY_DN143816_c0_g2		SAM domain (Sterile alpha motif)//3'5'-cyclic nucleotide phosphodiesterase//SAM domain (Sterile alpha motif)	signal transduction//purine nucleobase metabolic process	protein binding//3',5'-cyclic-nucleotide phosphodiesterase activity
TRINITY_DN136333_c7_g3		S-adenosylmethionine synthetase, N-terminal domain//S-adenosylmethionine synthetase, central domain//S-adenosylmethionine synthetase, C-terminal domain	methionine metabolic process//S-adenosylmethionine biosynthetic process	methionine adenosyltransferase activity
TRINITY_DN136930_c2_g3	E3.3.1.1, ahcY	S-adenosyl-L-homocysteine hydrolase//D-isomer specific 2-hydroxyacid dehydrogenase, NAD binding domain//TrkA-N domain	potassium ion transport//oxidation-reduction process//methionine metabolic process//one-carbon metabolic process	NAD binding//adenosylhomocysteinase activity
TRINITY_DN151043_c0_g1	DHX16	Ryanodine Receptor TM 4-6//Type II/IV secretion system protein//Flavivirus DEAD domain//Helicase associated domain (HA2)//PWI domain//SRP54-type protein, GTPase domain//DEAD/DEAH box helicase//ABC transporter	viral genome replication//mRNA processing//calcium ion transport//SRP-dependent cotranslational protein targeting to membrane//transport//endodermal cell differentiation//cellular calcium ion homeostasis	ryanodine-sensitive calcium-release channel activity//ATPase activity//GTP binding//nucleic acid binding//ATP binding//ATP-dependent helicase activity//helicase activity
TRINITY_DN140651_c11_g1	UBE2R, UBC3, CDC34	RWD domain//SHS2 domain found in N terminus of Rpb7p/Rpc25p/MJ0397	purine nucleobase metabolic process//transcription, DNA-templated//pyrimidine nucleobase metabolic process	protein binding//ATP binding//DNA-directed RNA polymerase activity//acid-amino acid ligase activity
TRINITY_DN148492_c1_g2	PGM2	Rotavirus VP3 protein//Phosphoglucomutase/phosphomannomutase, alpha/beta/alpha domain III//Phosphoglucomutase/phosphomannomutase, alpha/beta/alpha domain II//Phosphoglucomutase/phosphomannomutase, C-terminal domain	starch metabolic process//streptomycin biosynthetic process//organic substance metabolic process//pentose-phosphate shunt//sucrose metabolic process//carbohydrate catabolic process//galactose metabolic process//viral process//carbohydrate metabolic process//glycolytic process//gluconeogenesis	phosphoglucomutase activity//GTP binding//intramolecular transferase activity, phosphotransferases//magnesium ion binding
TRINITY_DN123606_c0_g1	ZBTB47	ROS/MUCR transcriptional regulator protein//Zinc finger, C2H2 type//C2H2-type zinc finger//Zinc-finger double domain//MYM-type Zinc finger with FCS sequence motif//zinc-finger C2H2-type//BTB/POZ domain	regulation of transcription, DNA-templated	protein binding//DNA binding//zinc ion binding//metal ion binding
TRINITY_DN119369_c0_g1		Rnf-Nqr subunit, membrane protein	--	--
TRINITY_DN125397_c0_g1	SFRS1_9	RNA recognition motif//RNA recognition motif. (a.k.a. RRM, RBD, or RNP domain)	--	nucleic acid binding//nucleotide binding
TRINITY_DN118267_c7_g3		RNA recognition motif//RNA recognition motif. (a.k.a. RRM, RBD, or RNP domain)	--	nucleic acid binding
TRINITY_DN142523_c2_g2		RNA recognition motif//Dynein light chain type 1//RNA recognition motif. (a.k.a. RRM, RBD, or RNP domain)	microtubule-based process	nucleic acid binding
TRINITY_DN147985_c0_g1		RNA recognition motif. (a.k.a. RRM, RBD, or RNP domain)//Zinc knuckle	--	zinc ion binding//nucleic acid binding
TRINITY_DN153396_c1_g1		RNA recognition motif. (a.k.a. RRM, RBD, or RNP domain)//RNA recognition motif//RNA binding motif	--	nucleic acid binding//RNA binding
TRINITY_DN149018_c2_g3		RNA recognition motif. (a.k.a. RRM, RBD, or RNP domain)//Calcium-dependent channel, 7TM region, putative phosphate	--	nucleic acid binding
TRINITY_DN143577_c3_g1	RCAN1, MCIP1	RNA recognition motif. (a.k.a. RRM, RBD, or RNP domain)//Calcipressin	calcium-mediated signaling	nucleic acid binding
TRINITY_DN124608_c0_g1		RNA recognition motif. (a.k.a. RRM, RBD, or RNP domain)	--	nucleotide binding//nucleic acid binding
TRINITY_DN140055_c3_g1	CUGBP, BRUNOL, CELF	RNA recognition motif. (a.k.a. RRM, RBD, or RNP domain)	--	nucleic acid binding
TRINITY_DN149950_c0_g2		RNA recognition motif. (a.k.a. RRM, RBD, or RNP domain)	--	nucleic acid binding
TRINITY_DN150294_c0_g1	SENP6	RNA polymerases M/15 Kd subunit//DNA directed RNA polymerase, 7 kDa subunit//Ribosomal L32p protein family	pyrimidine nucleobase metabolic process//ribosome biogenesis//translation//transcription, DNA-templated//purine nucleobase metabolic process	DNA binding//structural constituent of ribosome//DNA-directed RNA polymerase activity
TRINITY_DN153789_c5_g2		RNA polymerase Rpb2, domain 3//Fibronectin-III type domain	purine nucleobase metabolic process//pyrimidine nucleobase metabolic process//transcription, DNA-templated	protein binding//DNA-directed RNA polymerase activity//DNA binding
TRINITY_DN133548_c1_g1	FLOT	RNA polymerase Rpb1, domain 1	pyrimidine nucleobase metabolic process//purine nucleobase metabolic process//transcription, DNA-templated	DNA-directed RNA polymerase activity//DNA binding
TRINITY_DN144827_c4_g1	CUGBP, BRUNOL, CELF	RNA binding domain//RNA recognition motif. (a.k.a. RRM, RBD, or RNP domain)//RNA recognition motif	regulation of RNA metabolic process//mRNA catabolic process	nucleic acid binding//metal ion binding//RNA binding//poly(A)-specific ribonuclease activity
TRINITY_DN143218_c0_g2		RING-variant domain	--	zinc ion binding
TRINITY_DN122838_c2_g1		RING-like zinc finger//U-box domain//zinc-RING finger domain//RING-H2 zinc finger//Ring finger domain//Zinc-finger of the MIZ type in Nse subunit//Zinc finger, C3HC4 type (RING finger)//5'-AMP-activated protein kinase beta subunit, interaction domain	protein ubiquitination	metal ion binding//zinc ion binding//ubiquitin-protein transferase activity//protein binding
TRINITY_DN148605_c1_g1	RNF38_44	RING-H2 zinc finger//Ring finger domain//RING-like zinc finger//Villin headpiece domain//zinc-RING finger domain//Ubiquitinol-cytochrome C reductase Fe-S subunit TAT signal//RING-variant domain//PHD-finger//Zinc-finger//Anaphase-promoting complex subunit 11 RING-H2 finger//Zinc finger, C3HC4 type (RING finger)	protein ubiquitination//proton transport//cytoskeleton organization//oxidation-reduction process//oxidative phosphorylation//obsolete electron transport	actin binding//zinc ion binding//ubiquitin-protein transferase activity//metal ion binding//ubiquinol-cytochrome-c reductase activity//protein binding
TRINITY_DN150830_c2_g2	TRIM32, HT2A	Ring finger domain//zinc-RING finger domain//RING-like zinc finger//Zinc finger, C3HC4 type (RING finger)//FYVE zinc finger//Zinc finger, C3HC4 type (RING finger)//Anaphase-promoting complex subunit 11 RING-H2 finger//B-box zinc finger//zinc RING finger of MSL2	protein ubiquitination//Kupffer's vesicle development//melanosome transport	zinc ion binding//ubiquitin-protein transferase activity//metal ion binding//ubiquitin protein ligase activity//protein binding
TRINITY_DN151732_c0_g1		Ring finger domain//Zinc finger, C3HC4 type (RING finger)//zinc-RING finger domain//N-acetylglucosaminyltransferase II (MGAT2)	oligosaccharide biosynthetic process	alpha-1,6-mannosylglycoprotein 2-beta-N-acetylglucosaminyltransferase activity//protein binding//metal ion binding//zinc ion binding
TRINITY_DN145567_c5_g2	RBCK1, HOIL1	Ring finger domain//Zinc finger, C3HC4 type (RING finger)//zinc-RING finger domain	protein linear polyubiquitination//otic vesicle morphogenesis//embryonic cranial skeleton morphogenesis//positive regulation of I-kappaB kinase/NF-kappaB signaling	protein binding//metal ion binding//ligase activity//ubiquitin binding//zinc ion binding
TRINITY_DN147904_c0_g1	RERE	Ring finger domain//RING-H2 zinc finger//Zinc finger, C3HC4 type (RING finger)//zinc-RING finger domain//RING-like zinc finger//Anaphase-promoting complex subunit 11 RING-H2 finger	protein ubiquitination	metal ion binding//zinc ion binding//ubiquitin-protein transferase activity//protein binding
TRINITY_DN140510_c0_g1		Ring finger domain//RING-H2 zinc finger//P-11 zinc finger//Anaphase-promoting complex subunit 11 RING-H2 finger	protein ubiquitination	RNA binding//protein binding//zinc ion binding//metal ion binding//ubiquitin-protein transferase activity
TRINITY_DN146895_c0_g1		Rieske [2Fe-2S] domain//THAP domain//Rieske-like [2Fe-2S] domain	nitrate assimilation//nitrogen compound metabolic process//oxidation-reduction process	nitrite reductase [NAD(P)H] activity//oxidoreductase activity//2 iron, 2 sulfur cluster binding//nucleic acid binding
TRINITY_DN139354_c2_g1	FHL1, SLIM1	Ribosomal S17//LIM domain//CHY zinc finger	translation//ribosome biogenesis	structural constituent of ribosome//zinc ion binding
TRINITY_DN143834_c3_g1	SOCS6_7	Ribosomal S13/S15 N-terminal domain//SOCS box	translation//intracellular signal transduction//ribosome biogenesis	structural constituent of ribosome
TRINITY_DN131791_c1_g1		Ribosomal protein S27//Proteasome regulatory subunit C-terminal//Ribosomal protein L21e	translation//ribosome biogenesis//regulation of protein catabolic process	structural constituent of ribosome//enzyme regulator activity
TRINITY_DN149346_c4_g1	GANAB	Ribosomal protein S26e	translation//ribosome biogenesis	structural constituent of ribosome
TRINITY_DN148244_c0_g1		Ribosomal protein L36//Bacterial regulatory helix-turn-helix proteins, AraC family	regulation of transcription, DNA-templated//ribosome biogenesis//translation	transcription factor activity, sequence-specific DNA binding//sequence-specific DNA binding//structural constituent of ribosome
TRINITY_DN153034_c3_g3	RPL3e, RPL3	Ribosomal protein L3	exocrine pancreas development//ribosome biogenesis//translation	structural constituent of ribosome
TRINITY_DN130301_c2_g3	RPL21e, RPL21	Ribosomal protein L21e	ribosome biogenesis//translation	structural constituent of ribosome
TRINITY_DN140964_c2_g1		Ribosomal prokaryotic L21 protein//Gallidermin//Translocation protein Sec62	protein transport//defense response to bacterium	protein transporter activity
TRINITY_DN143460_c6_g2		Ribosomal L38e protein family//6-carboxyhexanoate--CoA ligase	biotin metabolic process//biotin biosynthetic process//ribosome biogenesis//translation	ATP binding//structural constituent of ribosome//6-carboxyhexanoate-CoA ligase activity
TRINITY_DN138282_c6_g2	ARFGAP1	Ribosomal L37ae protein family//Methyltransferase small domain N-terminal//Putative GTPase activating protein for Arf//Piccolo Zn-finger	translation//ribosome biogenesis//rRNA modification//RNA processing//rRNA processing	GTPase activator activity//structural constituent of ribosome//zinc ion binding//metal ion binding//rRNA (guanine-N2-)-methyltransferase activity
TRINITY_DN151692_c1_g1		Ribosomal L32p protein family	ribosome biogenesis//translation	structural constituent of ribosome
TRINITY_DN142963_c1_g1		Ribosomal L28 family	ribosome biogenesis	structural constituent of ribosome
TRINITY_DN150156_c2_g4	RPL22e, RPL22	Ribosomal L22e protein family	translation//ribosome biogenesis	structural constituent of ribosome
TRINITY_DN143951_c6_g1	RPL5e, RPL5	Ribosomal L18p/L5e family	translation//ribosome biogenesis	structural constituent of ribosome
TRINITY_DN146958_c8_g1	RPL15e, RPL15	Ribosomal L15	translation//ribosome biogenesis	structural constituent of ribosome
TRINITY_DN149825_c6_g1	OST1, RPN1	Ribophorin I//Flagellar hook-associated protein 2 C-terminus	protein glycosylation//cell adhesion//protein N-linked glycosylation via asparagine	dolichyl-diphosphooligosaccharide-protein glycotransferase activity
TRINITY_DN146211_c1_g1	POP1	Ribonucleases P/MRP protein subunit POP1//Wilm's tumour protein//POPLD (NUC188) domain	tRNA 5'-leader removal//tRNA processing//regulation of RNA metabolic process//RNA processing//regulation of transcription, DNA-templated	ribonuclease P activity
TRINITY_DN140449_c1_g1	RGM	Ribonuclease III domain	RNA processing//regulation of RNA metabolic process	ribonuclease III activity//RNA binding
TRINITY_DN144091_c2_g2	RFK, FMN1	Riboflavin kinase	riboflavin biosynthetic process	riboflavin kinase activity
TRINITY_DN152252_c1_g2	ARHGEF4, ASEF	RhoGEF domain//Variant SH3 domain//SH3 domain//Sodium/glutamate symporter//Bcl-2-binding component 3, p53 upregulated modulator of apoptosis	positive regulation of release of cytochrome c from mitochondria//intrinsic apoptotic signaling pathway//sodium ion transport//L-glutamate transport//polyamine transport//regulation of Rho protein signal transduction//regulation of GTPase activity//positive regulation of apoptotic process	glutamate:sodium symporter activity//protein binding//Rho guanyl-nucleotide exchange factor activity
TRINITY_DN145682_c3_g2	KALRN	RhoGEF domain//SH3 domain//Variant SH3 domain	regulation of GTPase activity//regulation of Rho protein signal transduction	protein binding//Rho guanyl-nucleotide exchange factor activity
TRINITY_DN153014_c2_g1	ARHGEF10	RhoGEF domain//Protein-arginine deiminase (PAD) N-terminal domain	regulation of GTPase activity//regulation of Rho protein signal transduction//nitrogen compound metabolic process	Rho guanyl-nucleotide exchange factor activity//calcium ion binding//protein-arginine deiminase activity
TRINITY_DN151836_c0_g2		RhoGEF domain//Keratin, high sulfur B2 protein	regulation of GTPase activity//regulation of Rho protein signal transduction	Rho guanyl-nucleotide exchange factor activity
TRINITY_DN152763_c4_g1		RhoGEF domain//FYVE zinc finger	regulation of Rho protein signal transduction//regulation of GTPase activity	metal ion binding//Rho guanyl-nucleotide exchange factor activity
TRINITY_DN150799_c0_g1		RhoGEF domain	regulation of Rho protein signal transduction//regulation of GTPase activity	Rho guanyl-nucleotide exchange factor activity
TRINITY_DN152354_c2_g8		RhoGAP domain	signal transduction	--
TRINITY_DN154411_c2_g1		RhoGAP domain	signal transduction	--
TRINITY_DN148353_c3_g1		Rhodopsin-like GPCR transmembrane domain//Lung seven transmembrane receptor	G-protein coupled receptor signaling pathway//response to pheromone	--
TRINITY_DN130510_c4_g1		Rho termination factor, N-terminal domain	DNA-templated transcription, termination	--
TRINITY_DN146878_c0_g1		Rhabdovirus matrix protein M2	viral process	--
TRINITY_DN142254_c3_g1	RFT1	Rft protein	lipid transport	lipid transporter activity
TRINITY_DN155387_c5_g1	MLLT1_3, ENL, AF9	Reversibly glycosylated polypeptide//Golgi-dynamics membrane-trafficking//Conotoxin	pathogenesis//transport//cellulose biosynthetic process	intramolecular transferase activity//ion channel inhibitor activity
TRINITY_DN152009_c0_g4		Retroviral Vif (Viral infectivity) protein//Adaptin N terminal region//NAD(P)H binding domain of trans-2-enoyl-CoA reductase//HEAT repeat//Armadillo/beta-catenin-like repeat	oxidation-reduction process//vesicle-mediated transport//viral life cycle//intracellular protein transport	protein binding//oxidoreductase activity
TRINITY_DN147620_c2_g1		Retinal cGMP phosphodiesterase, gamma subunit//Dihydrodipicolinate reductase, N-terminus	visual perception//lysine biosynthetic process//purine nucleobase metabolic process//oxidation-reduction process//lysine biosynthetic process via diaminopimelate	cGMP binding//3',5'-cyclic-nucleotide phosphodiesterase activity//4-hydroxy-tetrahydrodipicolinate reductase
TRINITY_DN142864_c5_g1		Restriction endonuclease HincII//Cell-cell adhesion domain	DNA catabolic process//DNA restriction-modification system//cell adhesion	DNA binding//Type II site-specific deoxyribonuclease activity
TRINITY_DN144725_c0_g3		Respiratory growth transcriptional regulator//Apoptosis regulator proteins, Bcl-2 family//fzo-like conserved region//Hormone-sensitive lipase (HSL) N-terminus//PA26 p53-induced protein (sestrin)//Autophagy protein Apg6	regulation of response to reactive oxygen species//autophagy//cholesterol metabolic process//cellular respiration//regulation of apoptotic process//mitochondrial fusion//lipid catabolic process	lipase activity//GTPase activity
TRINITY_DN145189_c3_g3		Respiratory growth transcriptional regulator	cellular respiration	--
TRINITY_DN114409_c3_g1		Respiratory burst NADPH oxidase	obsolete peroxidase reaction//response to oxidative stress//oxidation-reduction process	oxidoreductase activity, acting on NAD(P)H, oxygen as acceptor//peroxidase activity
TRINITY_DN148520_c1_g1	ADAMTS8	Reprolysin family propeptide//ADAM-TS Spacer 1//Reprolysin (M12B) family zinc metalloprotease	proteolysis	metalloendopeptidase activity//zinc ion binding
TRINITY_DN141186_c0_g1	FBXL3	Reovirus outer capsid protein, Sigma 3//F-box domain//F-box-like	viral life cycle	protein binding//structural molecule activity
TRINITY_DN149506_c0_g1	NFATC1, NFAT2, NFATC	Rel homology DNA-binding domain//IPT/TIG domain//TilS substrate C-terminal domain	tRNA processing//regulation of transcription, DNA-templated	protein binding//ATP binding//nucleotide binding//transcription factor activity, sequence-specific DNA binding//ligase activity, forming carbon-nitrogen bonds//DNA binding
TRINITY_DN116529_c3_g2	NFATC3, NFAT4	Rel homology DNA-binding domain//Adenovirus minor core protein PV	regulation of transcription, DNA-templated	transcription factor activity, sequence-specific DNA binding//DNA binding
TRINITY_DN144064_c0_g1	trxA	Redoxin//Thioredoxin//AhpC/TSA family	glycerol ether metabolic process//obsolete electron transport//oxidation-reduction process//cell redox homeostasis	electron carrier activity//protein disulfide oxidoreductase activity//oxidoreductase activity//antioxidant activity
TRINITY_DN153075_c3_g1		Recombination-activating protein 1 zinc-finger domain//SPRY domain//LisH	--	acid-amino acid ligase activity//hydrolase activity, acting on ester bonds//protein binding
TRINITY_DN145436_c1_g2	NR3B3, ESRRG	Recombinase//Ligand-binding domain of nuclear hormone receptor//Zinc finger, C4 type (two domains)//GAT domain	steroid hormone mediated signaling pathway//DNA recombination//regulation of transcription, DNA-templated//intracellular protein transport	sequence-specific DNA binding//transcription factor activity, sequence-specific DNA binding//recombinase activity//DNA binding//zinc ion binding
TRINITY_DN143667_c0_g1	RAB39B	Ras of Complex, Roc, domain of DAPkinase//Uncharacterized conserved protein (DUF2346)//Protein of unknown function, DUF258//Ras family//Ferrous iron transport protein B//50S ribosome-binding GTPase//ADP-ribosylation factor family//MCM2/3/5 family//Gtr1/RagA G protein conserved region	DNA replication//small GTPase mediated signal transduction//protein transport//ferrous iron transport//mitochondrial respiratory chain complex IV assembly	ATP binding//GTPase activity//ferrous iron transmembrane transporter activity//GTP binding//DNA binding
TRINITY_DN149297_c2_g1	GNAI	Ras of Complex, Roc, domain of DAPkinase//Ras family//Mannosyltransferase (PIG-V)//G-protein alpha subunit//Gtr1/RagA G protein conserved region//ADP-ribosylation factor family	small GTPase mediated signal transduction//obsolete GTP catabolic process//signal transduction//G-protein coupled receptor signaling pathway//GPI anchor biosynthetic process	GTPase activity//G-protein beta/gamma-subunit complex binding//dolichyl-phosphate-mannose-glycolipid alpha-mannosyltransferase activity//G-protein coupled receptor binding//GTP binding//signal transducer activity//guanyl nucleotide binding
TRINITY_DN125789_c1_g1	RAB27B	Ras of Complex, Roc, domain of DAPkinase//Protein of unknown function, DUF258//Thiamine pyrophosphate enzyme, central domain//Septin//Ras family//50S ribosome-binding GTPase//ADP-ribosylation factor family//Gtr1/RagA G protein conserved region	small GTPase mediated signal transduction	GTP binding//thiamine pyrophosphate binding//magnesium ion binding//GTPase activity
TRINITY_DN136522_c1_g1	RAB4A, RAB4	Ras of Complex, Roc, domain of DAPkinase//Protein of unknown function, DUF258//Ras family//Archaeal ATPase//50S ribosome-binding GTPase//ADP-ribosylation factor family//Calcium/calmodulin dependent protein kinase II association domain//Gtr1/RagA G protein conserved region	small GTPase mediated signal transduction//protein phosphorylation//phosphorylation//serine family amino acid metabolic process	calmodulin binding//GTP binding//GTPase activity//calmodulin-dependent protein kinase activity//ATP binding
TRINITY_DN130774_c4_g1	GNAI	Ras of Complex, Roc, domain of DAPkinase//ADP-ribosylation factor family//Gtr1/RagA G protein conserved region//G-protein alpha subunit	signal transduction//G-protein coupled receptor signaling pathway//small GTPase mediated signal transduction	GTP binding//guanyl nucleotide binding//signal transducer activity//G-protein beta/gamma-subunit complex binding//GTPase activity
TRINITY_DN133518_c3_g1	RASL12, RIS	Ras family//Ras of Complex, Roc, domain of DAPkinase//FtsK/SpoIIIE family//ADP-ribosylation factor family	obsolete GTP catabolic process//small GTPase mediated signal transduction	DNA binding//GTP binding//GTPase activity//nucleotide binding//ATP binding
TRINITY_DN146256_c0_g1	RHOT1, ARHT1	Ras family//Ethanolamine utilisation - propanediol utilisation//G-protein alpha subunit//EF hand	cellular biogenic amine metabolic process//G-protein coupled receptor signaling pathway//signal transduction//small GTPase mediated signal transduction	guanyl nucleotide binding//signal transducer activity//GTP binding//calcium ion binding//G-protein beta/gamma-subunit complex binding//GTPase activity//ATP binding
TRINITY_DN146816_c1_g1	SNX27	Ras association (RalGDS/AF-6) domain//PX domain//PDZ domain//Commissureless//Microvirus lysis protein (E), C terminus//PDZ domain (Also known as DHR or GLGF)	axon guidance//modulation by virus of host process//signal transduction	enzyme inhibitor activity//phosphatidylinositol binding//protein binding
TRINITY_DN131629_c0_g1	RALGDS	Ras association (RalGDS/AF-6) domain	signal transduction	--
TRINITY_DN151130_c5_g1		Ras association (RalGDS/AF-6) domain	signal transduction	--
TRINITY_DN139127_c2_g1	SIPA1L2, SPAL2	Rap/ran-GAP//PDZ domain (Also known as DHR or GLGF)	regulation of small GTPase mediated signal transduction	GTPase activator activity//protein binding
TRINITY_DN146573_c3_g1		Rap/ran-GAP	regulation of small GTPase mediated signal transduction	GTPase activator activity
TRINITY_DN141272_c3_g1	RANBP3	RanBP1 domain	intracellular transport	--
TRINITY_DN152953_c1_g2		Raf-like Ras-binding domain//Ras association (RalGDS/AF-6) domain//TerD domain	response to stress//signal transduction	receptor signaling protein activity
TRINITY_DN155369_c9_g1		Quinolinate synthetase A protein	NAD biosynthetic process	quinolinate synthetase A activity//4 iron, 4 sulfur cluster binding
TRINITY_DN140595_c0_g1	EEF1E1, AIMP3	Quinolinate phosphoribosyl transferase, C-terminal domain//Pyocin activator protein PrtN	nicotinate nucleotide metabolic process//regulation of transcription, DNA-templated//NAD biosynthetic process	nicotinate-nucleotide diphosphorylase (carboxylating) activity
TRINITY_DN151279_c5_g1	RCAN2, ZAKI4	Pyruvate phosphate dikinase, PEP/pyruvate binding domain//GPCR proteolysis site, GPS, motif//Calcipressin	phosphorylation//calcium-mediated signaling	kinase activity//ATP binding
TRINITY_DN144777_c2_g1	E3.1.3.5	Pyrimidine 5'-nucleotidase (UMPH-1)	--	5'-nucleotidase activity//magnesium ion binding
TRINITY_DN134140_c1_g2		Pyridoxal-dependent decarboxylase, C-terminal sheet domain	--	catalytic activity
TRINITY_DN154893_c1_g2	SNX9_18_33	PX domain//Variant SH3 domain//SH3 domain	cell communication	protein binding//phosphatidylinositol binding
TRINITY_DN154594_c1_g1	PLD1_2	PX domain//Adenylate cyclase associated (CAP) N terminal//Phospholipase D Active site motif//DNase/tRNase domain of colicin-like bacteriocin	cytoskeleton organization	endonuclease activity//phosphatidylinositol binding//actin binding//catalytic activity
TRINITY_DN119291_c5_g3	SNX3_12	PX domain	--	phosphatidylinositol binding
TRINITY_DN120141_c7_g6	SNX3_12	PX domain	--	phosphatidylinositol binding
TRINITY_DN149005_c0_g1		PX domain	--	phosphatidylinositol binding
TRINITY_DN150450_c3_g2	SNX10_11	PX domain	--	phosphatidylinositol binding
TRINITY_DN122823_c4_g1	RBM25, S164	PWI domain	mRNA processing	--
TRINITY_DN138784_c0_g1	SRRM1, SRM160	PWI domain	mRNA processing	--
TRINITY_DN124558_c2_g1		Putative zinc finger motif, C2HC5-type	regulation of transcription, DNA-templated	zinc ion binding
TRINITY_DN139058_c0_g1	YARS, tyrS	Putative tRNA binding domain//tRNA synthetases class I (W and Y)	tyrosyl-tRNA aminoacylation//tryptophan biosynthetic process//tRNA aminoacylation for protein translation//L-phenylalanine biosynthetic process//tyrosine biosynthetic process	nucleotide binding//ATP binding//tRNA binding//aminoacyl-tRNA ligase activity//tyrosine-tRNA ligase activity
TRINITY_DN147841_c1_g1		Putative NAD(P)-binding//FAD binding domain//LIM domain//Calponin homology (CH) domain//FAD dependent oxidoreductase//Lycopene cyclase protein//Glucose inhibited division protein A//Pyridine nucleotide-disulphide oxidoreductase//FAD dependent oxidoreductase//Pyridine nucleotide-disulphide oxidoreductase	porphyrin-containing compound biosynthetic process//siroheme biosynthetic process//carotenoid biosynthetic process//oxidation-reduction process//tRNA processing	oxidoreductase activity, acting on paired donors, with incorporation or reduction of molecular oxygen//zinc ion binding//precorrin-2 dehydrogenase activity//flavin adenine dinucleotide binding//oxidoreductase activity//FAD binding//protein binding
TRINITY_DN143922_c1_g1		Putative GTPase activating protein for Arf//Mpv17 / PMP22 family	L-serine metabolic process//glycine metabolic process//vitamin B6 metabolic process//threonine biosynthetic process	threonine synthase activity//GTPase activator activity
TRINITY_DN147706_c4_g1	ACAP	Putative GTPase activating protein for Arf//Albumin I chain b//Ankyrin repeat//Spc19//MED6 mediator sub complex component//Ankyrin repeat	regulation of transcription from RNA polymerase II promoter//attachment of spindle microtubules to kinetochore//pathogenesis	GTPase activator activity//phospholipid binding//nutrient reservoir activity//zinc ion binding//protein binding//RNA polymerase II transcription cofactor activity
TRINITY_DN154727_c6_g3		Putative ATPase subunit of terminase (gpP-like)	viral capsid assembly	ATP binding
TRINITY_DN154644_c8_g4	SDK	Purple acid Phosphatase, N-terminal domain//Fibronectin type III domain	hexachlorocyclohexane metabolic process//riboflavin metabolic process	protein binding//acid phosphatase activity//metal ion binding
TRINITY_DN153680_c4_g1	ROBO1	Purple acid Phosphatase, N-terminal domain//Adenylate cyclase associated (CAP) N terminal//Fibronectin type III domain//Peptidase M10 serralysin C terminal//Immunoglobulin domain	hexachlorocyclohexane metabolic process//cytoskeleton organization//riboflavin metabolic process	protein binding//acid phosphatase activity//metal ion binding//calcium ion binding//actin binding
TRINITY_DN145304_c0_g1	AMPH	PRP1 splicing factor, N-terminal//BAR domain//IRSp53/MIM homology domain//Flagellar protein FliS//Septation ring formation regulator, EzrA	mRNA splicing, via spliceosome//septin ring assembly//plasma membrane organization	protein binding
TRINITY_DN148693_c1_g1		Proteolipid membrane potential modulator	--	--
TRINITY_DN155131_c3_g1	MTMR1_2	Protein-tyrosine phosphatase//Prokaryotic dksA/traR C4-type zinc finger//Dual specificity phosphatase, catalytic domain	tyrosine metabolic process//protein dephosphorylation	protein tyrosine/serine/threonine phosphatase activity//protein tyrosine phosphatase activity//zinc ion binding
TRINITY_DN130277_c1_g1	MTMR1_2	Protein-tyrosine phosphatase//Dual specificity phosphatase, catalytic domain//Pneumovirus matrix protein	protein dephosphorylation//virion assembly//tyrosine metabolic process	protein tyrosine phosphatase activity//protein tyrosine/serine/threonine phosphatase activity
TRINITY_DN143323_c0_g2	PTPRK	Protein-tyrosine phosphatase//Dual specificity phosphatase, catalytic domain//Immunoglobulin domain//MAM domain, meprin/A5/mu//Fibronectin type III domain	protein dephosphorylation//tyrosine metabolic process	protein binding//protein tyrosine phosphatase activity//protein tyrosine/serine/threonine phosphatase activity
TRINITY_DN138696_c0_g3	PTPRF, LAR	Protein-tyrosine phosphatase//Dual specificity phosphatase, catalytic domain	protein dephosphorylation//tyrosine metabolic process	protein tyrosine/serine/threonine phosphatase activity//protein tyrosine phosphatase activity
TRINITY_DN137702_c3_g1	PTPRJ, DEP1	Protein-tyrosine phosphatase//Dual specificity phosphatase, catalytic domain	protein dephosphorylation//tyrosine metabolic process	protein tyrosine phosphatase activity//protein tyrosine/serine/threonine phosphatase activity
TRINITY_DN153715_c1_g1	BMPR2	Protein-tyrosine phosphatase//Activin types I and II receptor domain//Protein kinase domain//Protein tyrosine kinase	protein phosphorylation//phosphorylation//tyrosine metabolic process//serine family amino acid metabolic process//protein dephosphorylation//transmembrane receptor protein serine/threonine kinase signaling pathway	ATP binding//transmembrane receptor protein serine/threonine kinase activity//protein tyrosine phosphatase activity//protein kinase activity
TRINITY_DN148124_c1_g1	CSNK2A	Protein tyrosine kinase//Protein kinase domain//Lipopolysaccharide kinase (Kdo/WaaP) family//Phage integrase, N-terminal SAM-like domain	serine family amino acid metabolic process//protein phosphorylation//phosphorylation//DNA integration	ATP binding//protein kinase activity//protein serine/threonine kinase activity//DNA binding//phosphotransferase activity, alcohol group as acceptor
TRINITY_DN148447_c0_g1	CDK16, PCTK1	Protein tyrosine kinase//Protein kinase domain//Lipopolysaccharide kinase (Kdo/WaaP) family	protein phosphorylation	protein kinase activity//phosphotransferase activity, alcohol group as acceptor//ATP binding
TRINITY_DN132373_c0_g1	INSR	Protein tyrosine kinase//Protein kinase domain//Fibronectin type III domain//IclR helix-turn-helix domain//Furin-like cysteine rich region	embryo development//developmental growth//regulation of transcription, DNA-templated//transmembrane receptor protein tyrosine kinase signaling pathway//protein autophosphorylation//protein phosphorylation	transmembrane receptor protein tyrosine kinase activity//insulin receptor substrate binding//protein kinase activity//DNA binding//ATP binding//protein binding//phosphatidylinositol 3-kinase binding
TRINITY_DN152524_c4_g2	IRAK4	Protein tyrosine kinase//Protein kinase domain//Cofilin/tropomyosin-type actin-binding protein//Death domain	signal transduction//protein phosphorylation	protein kinase activity//actin binding//ATP binding//protein binding
TRINITY_DN155263_c6_g1		Protein tyrosine kinase//Protein kinase domain//CENP-B N-terminal DNA-binding domain	protein phosphorylation	protein kinase activity//DNA binding//ATP binding
TRINITY_DN117915_c4_g4	NTRK3, TRKC	Protein tyrosine kinase//Protein kinase domain	protein phosphorylation	protein kinase activity//ATP binding
TRINITY_DN128047_c0_g2	MAP3K13, LZK	Protein tyrosine kinase//Protein kinase domain	protein phosphorylation	protein kinase activity//ATP binding
TRINITY_DN134423_c0_g1		Protein tyrosine kinase//Protein kinase domain	protein phosphorylation	protein kinase activity//ATP binding
TRINITY_DN146251_c1_g1	RYK	Protein tyrosine kinase//Protein kinase domain	protein phosphorylation	ATP binding//protein kinase activity
TRINITY_DN148081_c0_g1	NEK	Protein tyrosine kinase//Protein kinase domain	protein phosphorylation	ATP binding//protein kinase activity
TRINITY_DN129405_c0_g3	EPHA7, EHK3, HEK11	Protein tyrosine kinase//Fibronectin type III domain//Ephrin receptor ligand binding domain//Calcium-binding EGF domain//Tissue factor//Purple acid Phosphatase, N-terminal domain	protein phosphorylation//hexachlorocyclohexane metabolic process//ephrin receptor signaling pathway//riboflavin metabolic process	metal ion binding//protein binding//acid phosphatase activity//protein kinase activity//calcium ion binding
TRINITY_DN118872_c4_g1		Protein tyrosine kinase	protein phosphorylation	protein kinase activity
TRINITY_DN137538_c3_g1		Protein phosphatase 2C	--	catalytic activity
TRINITY_DN126506_c3_g1	PPP2R5	Protein phosphatase 2A regulatory B subunit (B56 family)	signal transduction	protein phosphatase type 2A regulator activity
TRINITY_DN134147_c10_g1	PPP2R5	Protein phosphatase 2A regulatory B subunit (B56 family)	signal transduction	protein phosphatase type 2A regulator activity
TRINITY_DN144430_c2_g2	PPP2R5	Protein phosphatase 2A regulatory B subunit (B56 family)	signal transduction	protein phosphatase type 2A regulator activity
TRINITY_DN134402_c0_g1	RAB11A	Protein of unknown function, DUF258//Ras of Complex, Roc, domain of DAPkinase//ABC transporter//AAA domain (dynein-related subfamily)//Ethanolamine utilisation - propanediol utilisation//Gtr1/RagA G protein conserved region//ADP-ribosylation factor family//Ferrous iron transport protein B//50S ribosome-binding GTPase//Ras family	small GTPase mediated signal transduction//cellular biogenic amine metabolic process//protein transport//ferrous iron transport	ATP binding//GTPase activity//GTP binding//ATPase activity//ferrous iron transmembrane transporter activity
TRINITY_DN134214_c0_g1	NKIRAS	Protein of unknown function, DUF258//50S ribosome-binding GTPase//Ras of Complex, Roc, domain of DAPkinase//Ras family//ADP-ribosylation factor family	small GTPase mediated signal transduction//obsolete GTP catabolic process	GTP binding//GTPase activity
TRINITY_DN152492_c1_g1	PIBF1, CEP90	Protein of unknown function (DUF904)//Leucine-rich repeats of kinetochore protein Cenp-F/LEK1//Autophagy protein Apg6	autophagy//FtsZ-dependent cytokinesis//barrier septum assembly	dynein binding//transcription factor binding//protein homodimerization activity
TRINITY_DN137666_c1_g1	IKBKG, IKKG, NEMO	Protein of unknown function (DUF904)//Ezrin/radixin/moesin family//I-kappa-kinase-beta NEMO binding domain//Vacuolar sorting 38 and autophagy-related subunit 14//Leucine-rich repeats of kinetochore protein Cenp-F/LEK1//Growth-arrest specific micro-tubule binding//Protein of unknown function (DUF972)//Outer membrane protein (OmpH-like)	DNA replication//barrier septum assembly//serine family amino acid metabolic process//positive regulation of I-kappaB kinase/NF-kappaB signaling//phosphorylation//positive regulation of autophagy//cell motility//FtsZ-dependent cytokinesis//I-kappaB phosphorylation	transcription factor binding//protein homodimerization activity//cytoskeletal protein binding//protein binding//dynein binding//IkappaB kinase activity//unfolded protein binding
TRINITY_DN155117_c2_g1		Protein of unknown function (DUF3816)	transport	transporter activity
TRINITY_DN146259_c0_g1		Protein of unknown function (DUF3756)//tRNA synthetases class I (M)//Anticodon-binding domain of tRNA//tRNA synthetases class I (I, L, M and V)	purine nucleobase metabolic process//tRNA aminoacylation for protein translation//proteolysis	nucleotide binding//ATP binding//hydrolase activity, acting on acid anhydrides//serine-type exopeptidase activity//RNA-directed RNA polymerase activity//serine-type endopeptidase activity//cysteine-type endopeptidase activity//aminoacyl-tRNA ligase activity
TRINITY_DN151972_c1_g1	SEMA3	Protein of unknown function (DUF3643)//Plexin repeat//Sema domain//Immunoglobulin domain	protein ubiquitination//regulation of cytokinesis//apoptotic process	protein binding//ubiquitin-protein transferase activity
TRINITY_DN140549_c1_g1		Protein of unknown function (DUF3586)	proteolysis	cysteine-type endopeptidase activity
TRINITY_DN118379_c0_g1	CACYBP, SIP	Protein of unknown function (DUF2622)//Branched-chain amino acid transport protein	regulation of RNA metabolic process//branched-chain amino acid transport	branched-chain amino acid transmembrane transporter activity//endoribonuclease activity
TRINITY_DN151942_c1_g2		Protein of unknown function (DUF1681)//ANTH domain	endocytosis	phospholipid binding
TRINITY_DN136842_c2_g1		Protein of unknown function (DUF1211)//HCO3- transporter family//DC-STAMP-like protein	potassium ion transport//anion transport	potassium channel activity
TRINITY_DN147569_c4_g1	ABCD1, ALD	Protein of unknown function (DUF1035)//Adenovirus IVa2 protein//AAA domain, putative AbiEii toxin, Type IV TA system//Rap/ran-GAP//MutS domain V//ABC transporter transmembrane region 2//ABC transporter	mismatch repair//viral transcription//transmembrane transport//regulation of small GTPase mediated signal transduction//transport	ATPase activity//structural molecule activity//GTPase activator activity//ATPase activity, coupled to transmembrane movement of substances//mismatched DNA binding//ATP binding
TRINITY_DN136875_c4_g4	LRP1, CD91	Protein melan-A//CAAX protease self-immunity//EGF-like domain	--	protein binding
TRINITY_DN136641_c1_g1		Protein kinase domain//Protein tyrosine kinase//Protein kinase C terminal domain	serine family amino acid metabolic process//protein phosphorylation//phosphorylation	protein kinase activity//protein serine/threonine kinase activity//ATP binding
TRINITY_DN144243_c7_g1	CAMK2	Protein kinase domain//Protein tyrosine kinase//Phosphatidylinositol-specific phospholipase C, Y domain	diacylglycerol metabolic process//protein phosphorylation//phospholipid catabolic process//lipid metabolic process//signal transduction//intracellular signal transduction	ATP binding//phosphatidylinositol phospholipase C activity//protein kinase activity
TRINITY_DN146970_c2_g1	CAMK2	Protein kinase domain//Protein tyrosine kinase//Lipopolysaccharide kinase (Kdo/WaaP) family	protein phosphorylation	protein kinase activity//phosphotransferase activity, alcohol group as acceptor//ATP binding
TRINITY_DN149025_c0_g2	MAP4K4, HGK	Protein kinase domain//Protein tyrosine kinase//Lipopolysaccharide kinase (Kdo/WaaP) family	protein phosphorylation	protein kinase activity//phosphotransferase activity, alcohol group as acceptor//ATP binding
TRINITY_DN134776_c0_g1	PIM1	Protein kinase domain//Protein tyrosine kinase//Lipopolysaccharide kinase (Kdo/WaaP) family	phosphorylation//protein phosphorylation//serine family amino acid metabolic process	ATP binding//phosphotransferase activity, alcohol group as acceptor//protein serine/threonine kinase activity//protein kinase activity
TRINITY_DN154330_c0_g1	YES1	Protein kinase domain//Protein tyrosine kinase//Influenza Matrix protein (M1)//Variant SH3 domain//SH3 domain	protein phosphorylation	protein kinase activity//protein binding//ATP binding//structural molecule activity//RNA binding
TRINITY_DN139355_c1_g2	EPHB4, HTK	Protein kinase domain//Protein tyrosine kinase//Fibronectin type III domain//Domain of unknown function (DUF3377)//Purple acid Phosphatase, N-terminal domain	riboflavin metabolic process//protein phosphorylation//hexachlorocyclohexane metabolic process	protein kinase activity//ATP binding//metalloendopeptidase activity//protein binding//acid phosphatase activity//metal ion binding
TRINITY_DN152271_c3_g1	TNK2, ACK1	Protein kinase domain//Protein tyrosine kinase//Bacterial regulatory protein, Fis family//TAP C-terminal domain	mRNA transport//protein phosphorylation	sequence-specific DNA binding//protein kinase activity//ATP binding
TRINITY_DN136641_c0_g1	PKA	Protein kinase domain//Protein tyrosine kinase	serine family amino acid metabolic process//protein phosphorylation//phosphorylation	protein kinase activity//protein serine/threonine kinase activity//ATP binding
TRINITY_DN134835_c1_g1	MAP2K6, MKK6	Protein kinase domain//Protein tyrosine kinase	protein phosphorylation	protein kinase activity//ATP binding
TRINITY_DN136232_c1_g1	CDK4	Protein kinase domain//Protein tyrosine kinase	protein phosphorylation	protein kinase activity//ATP binding
TRINITY_DN137082_c0_g1	JNK	Protein kinase domain//Protein tyrosine kinase	protein phosphorylation	ATP binding//protein kinase activity
TRINITY_DN143594_c1_g2	AKT	Protein kinase domain//Protein tyrosine kinase	protein phosphorylation	ATP binding//protein kinase activity
TRINITY_DN152484_c3_g1	AATK, LMTK1	Protein kinase domain//AIG1 family//Protein tyrosine kinase	protein phosphorylation	protein kinase activity//GTP binding//ATP binding
TRINITY_DN150690_c6_g2		Protein kinase domain	protein phosphorylation//phosphorylation//serine family amino acid metabolic process	ATP binding//protein kinase activity//protein serine/threonine kinase activity
TRINITY_DN153672_c3_g1	TNIK	Protein kinase domain	protein phosphorylation	protein kinase activity//ATP binding
TRINITY_DN148414_c1_g1	RPS6KA, RSK2	Protein kinase C terminal domain//Protein kinase domain//Protein tyrosine kinase//Lipopolysaccharide kinase (Kdo/WaaP) family	serine family amino acid metabolic process//phosphorylation//protein phosphorylation	protein kinase activity//protein serine/threonine kinase activity//phosphotransferase activity, alcohol group as acceptor//ATP binding
TRINITY_DN155124_c4_g1		Proteasome assembly chaperone 4	proteasome assembly	--
TRINITY_DN143378_c0_g3		Prolyl oligopeptidase family//Prolyl oligopeptidase, N-terminal beta-propeller domain//Potassium-transporting ATPase A subunit	proteolysis//potassium ion transport	serine-type peptidase activity//serine-type exopeptidase activity//potassium-transporting ATPase activity//serine-type endopeptidase activity
TRINITY_DN154349_c2_g1		Prolyl oligopeptidase family//Preprotein translocase SecG subunit//Dienelactone hydrolase family//Dipeptidyl peptidase IV (DPP IV) N-terminal region//NADH-ubiquinone oxidoreductase B18 subunit (NDUFB7)	proton transport//sodium ion transport//mitochondrial electron transport, NADH to ubiquinone//obsolete electron transport//ubiquinone biosynthetic process//proteolysis//protein transport//protein secretion	hydrolase activity//P-P-bond-hydrolysis-driven protein transmembrane transporter activity//NADH dehydrogenase (ubiquinone) activity//NADH dehydrogenase activity//serine-type peptidase activity
TRINITY_DN129027_c0_g1	SMARCA2_4	Procyclic acidic repetitive protein (PARP)//SNF2 family N-terminal domain//BRK domain//Type III restriction enzyme, res subunit	--	hydrolase activity, acting on acid anhydrides//ATP binding//protein binding//DNA binding//hydrolase activity
TRINITY_DN125543_c2_g1		Probable DNA packing protein, C-terminus	DNA packaging	--
TRINITY_DN150595_c4_g1	PRMT5, HSL7	PRMT5 arginine-N-methyltransferase//Methyltransferase small domain	protein methylation	methyltransferase activity
TRINITY_DN134964_c1_g1	CARM1, PRMT4	PRMT5 arginine-N-methyltransferase//Conserved hypothetical protein 95//Methyltransferase domain//Methyltransferase small domain	histone H3-R17 methylation//protein methylation//regulation of intracellular estrogen receptor signaling pathway//positive regulation of fat cell differentiation//regulation of skeletal muscle fiber development//pathogenesis//metabolic process//rRNA methylation//regulation of transcription, DNA-templated	ligand-dependent nuclear receptor transcription coactivator activity//transcription regulatory region DNA binding//methyltransferase activity//histone methyltransferase activity (H3-R17 specific)//protein-arginine omega-N asymmetric methyltransferase activity//lysine-acetylated histone binding
TRINITY_DN125720_c0_g1	BAZ1B, WSTF	Presenilin//PHD-finger//Translocon-associated protein (TRAP), alpha subunit//NOA36 protein//CDC45-like protein//Phosphoinositide 3-kinase gamma adapter protein p101 subunit//DNA polymerase phi	DNA replication initiation//transcription, DNA-templated//DNA replication	DNA binding//zinc ion binding//aspartic-type endopeptidase activity//1-phosphatidylinositol-3-kinase regulator activity//DNA-directed DNA polymerase activity//protein binding
TRINITY_DN150317_c1_g1		Prenyltransferase and squalene oxidase repeat	--	catalytic activity
TRINITY_DN123360_c0_g2	PIN1	PPIC-type PPIASE domain//PPIC-type PPIASE domain	--	isomerase activity
TRINITY_DN153650_c4_g2		Poxvirus P35 protein//Intraflagellar transport complex B protein 46 C terminal//Occlusion-derived virus envelope protein ODV-E18	intraciliary transport	--
TRINITY_DN120002_c4_g2	RPB10, POLR2L	Poxvirus I3 ssDNA-binding protein//RNA polymerases N / 8 kDa subunit//Bacterial Fe(2+) trafficking//MYM-type Zinc finger with FCS sequence motif	transcription, DNA-templated//purine nucleobase metabolic process//pyrimidine nucleobase metabolic process	iron ion binding//single-stranded DNA binding//zinc ion binding//DNA binding//DNA-directed RNA polymerase activity
TRINITY_DN148693_c2_g2		Poxvirus DNA-directed RNA polymerase 19 kDa subunit//YCF9//WW domain	pyrimidine nucleobase metabolic process//photosystem II stabilization//purine nucleobase metabolic process//photosynthesis//transcription, DNA-templated	DNA-directed RNA polymerase activity//DNA binding//protein binding
TRINITY_DN121873_c0_g2	GRK4_5_6	Potassium channel Kv1.4 tandem inactivation domain//Protein tyrosine kinase//Protein kinase domain	potassium ion transport//protein phosphorylation	protein kinase activity//voltage-gated potassium channel activity//potassium ion binding//ATP binding
TRINITY_DN147897_c2_g3		Potassium channel Kv1.4 tandem inactivation domain//Alphaherpesvirus tegument protein US9	potassium ion transport	potassium ion binding//voltage-gated potassium channel activity
TRINITY_DN123574_c1_g1		Potassium channel Kv1.4 tandem inactivation domain	potassium ion transport	potassium ion binding//voltage-gated potassium channel activity
TRINITY_DN133992_c2_g1		Popeye protein conserved region	regulation of cell shape//positive regulation of locomotion//epithelial cell-cell adhesion//substrate adhesion-dependent cell spreading//epiboly//establishment of skin barrier//vesicle-mediated transport//bicellular tight junction assembly//positive regulation of receptor recycling	structural molecule activity
TRINITY_DN121215_c2_g2	PDSS2	Polyprenyl synthetase	isoprenoid biosynthetic process	--
TRINITY_DN147155_c6_g2		POC1 chaperone	proteasome assembly	--
TRINITY_DN142384_c8_g2		PMP-22/EMP/MP20/Claudin family//Calcium-binding EGF domain//EGF-like domain	--	calcium ion binding//protein binding
TRINITY_DN145165_c2_g2	SEMA3	Plexin repeat//Sema domain	--	protein binding
TRINITY_DN151527_c2_g2		Plexin repeat//Sema domain	--	protein binding
TRINITY_DN153403_c1_g1	PLXNA	Plexin repeat//Ribosomal S13/S15 N-terminal domain//Sema domain//IPT/TIG domain	ribosome biogenesis//translation	protein binding//structural constituent of ribosome
TRINITY_DN150585_c4_g3	ITGB1	Plexin repeat	signal transduction//determination of left/right symmetry//integrin-mediated signaling pathway//Kupffer's vesicle development//cell adhesion//cell migration involved in gastrulation	protein heterodimerization activity//receptor activity
TRINITY_DN154826_c3_g1	DSP	Plectin repeat	--	--
TRINITY_DN149221_c1_g1		Plasmodium ookinete surface protein Pvs28	--	--
TRINITY_DN155114_c2_g1		Plant transposon protein	--	hydrolase activity, acting on ester bonds
TRINITY_DN150855_c4_g2		PLAC (protease and lacunin) domain	--	peptidase activity
TRINITY_DN151030_c1_g1		PLAC (protease and lacunin) domain	--	peptidase activity
TRINITY_DN125827_c2_g1	CREM	pKID domain	regulation of transcription, DNA-templated	protein binding
TRINITY_DN132958_c1_g1	ELF2C, AGO	Piwi domain	--	nucleic acid binding
TRINITY_DN148574_c4_g4		Piwi domain	--	nucleic acid binding
TRINITY_DN155374_c6_g1		PIG-X / PBN1	GPI anchor biosynthetic process	--
TRINITY_DN145614_c0_g2		PIGA (GPI anchor biosynthesis)	GPI anchor biosynthetic process	--
TRINITY_DN150456_c0_g1	SLC5A6, SMVT	Photosystem II reaction centre N protein (psbN)//NADH dehydrogenase transmembrane subunit//Sodium:solute symporter family	transport//obsolete electron transport//oxidation-reduction process//photosynthesis//transmembrane transport	oxidoreductase activity, acting on NAD(P)H, quinone or similar compound as acceptor//transporter activity
TRINITY_DN141414_c2_g1		Phosphotyrosine interaction domain (PTB/PID)//Phosphotyrosine interaction domain (PTB/PID)//Succinate dehydrogenase/Fumarate reductase transmembrane subunit//Phosphotyrosine-binding domain	--	oxidoreductase activity, acting on the CH-CH group of donors//protein binding
TRINITY_DN147628_c11_g2		Phosphotyrosine interaction domain (PTB/PID)	--	protein binding
TRINITY_DN154697_c1_g1		Phosphotyrosine interaction domain (PTB/PID)	--	protein binding
TRINITY_DN111323_c4_g1	PRPS, prsA	Phosphoribosyl transferase domain//Phosphoribosyl synthetase-associated domain	purine nucleobase metabolic process//nucleotide biosynthetic process//phosphorylation//ribonucleoside monophosphate biosynthetic process//pentose-phosphate shunt//nucleoside metabolic process	ribose phosphate diphosphokinase activity//magnesium ion binding//kinase activity
TRINITY_DN151215_c1_g1	APEH	Phospholipase/Carboxylesterase//alpha/beta hydrolase fold//Prolyl oligopeptidase family//Serine carboxypeptidase S28//X-Pro dipeptidyl-peptidase (S15 family)//Dienelactone hydrolase family	proteolysis//metabolic process	serine-type endopeptidase activity//hydrolase activity//serine-type peptidase activity
TRINITY_DN154012_c5_g1		Phospholamban	calcium ion transport//transport	calcium channel regulator activity//ATPase inhibitor activity
TRINITY_DN148498_c1_g2		Phospholamban	calcium ion transport//transport	ATPase inhibitor activity//calcium channel regulator activity
TRINITY_DN140567_c2_g2	PGK, pgk	Phosphoglycerate kinase	gluconeogenesis//glycolytic process//phosphorylation//carbon utilization	phosphoglycerate kinase activity
TRINITY_DN154493_c2_g1		Phosphatidylinositol-specific phospholipase C, Y domain//SH3 domain//C2 domain//Variant SH3 domain	regulation of heart contraction//diacylglycerol metabolic process//artery morphogenesis//fin regeneration//lipid metabolic process//hematopoietic stem cell differentiation//phospholipid catabolic process//angiogenesis//intracellular signal transduction//signal transduction//regulation of angioblast cell migration involved in selective angioblast sprouting//vasculogenesis	protein binding//phospholipid binding//calcium ion binding//signal transducer activity//phosphatidylinositol phospholipase C activity
TRINITY_DN153621_c4_g1	PIKFYVE, FAB1	Phosphatidylinositol-4-phosphate 5-Kinase//Domain found in Dishevelled, Egl-10, and Pleckstrin (DEP)//TCP-1/cpn60 chaperonin family	intracellular signal transduction//phosphatidylinositol metabolic process	phosphatidylinositol phosphate kinase activity//ATP binding
TRINITY_DN136491_c2_g1	PIP5K	Phosphatidylinositol-4-phosphate 5-Kinase	phosphatidylinositol metabolic process	phosphatidylinositol phosphate kinase activity
TRINITY_DN109602_c4_g1	PRKDC	Phosphatidylinositol 3- and 4-kinase	--	phosphotransferase activity, alcohol group as acceptor
TRINITY_DN143482_c0_g1	PIK3C	Phosphatidylinositol 3- and 4-kinase	--	phosphotransferase activity, alcohol group as acceptor
TRINITY_DN152339_c2_g2		Phosphatidyl serine synthase	phosphatidylserine biosynthetic process	--
TRINITY_DN149447_c1_g1	SLC7A1, ATRC1	Phosphate transporter family//Spore germination protein//Sporulation factor SpoIIGA//Transmembrane proteins 14C//Amino acid permease//Amino acid permease//DNA gyrase B subunit, carboxyl terminus	spore germination//phosphate ion transport//DNA topological change//transport//transmembrane transport//amino acid transmembrane transport//proteolysis//amino acid transport//asexual sporulation	aspartic-type endopeptidase activity//DNA topoisomerase type II (ATP-hydrolyzing) activity//DNA binding//inorganic phosphate transmembrane transporter activity//ATP binding//amino acid transmembrane transporter activity
TRINITY_DN127287_c4_g2	CCR6	Phosphate transporter family//7 transmembrane receptor (rhodopsin family)	G-protein coupled receptor signaling pathway//phosphate ion transport	inorganic phosphate transmembrane transporter activity//G-protein coupled receptor activity
TRINITY_DN154244_c7_g3	MYO9	Phorbol esters/diacylglycerol binding domain (C1 domain)//Myosin head (motor domain)//IQ calmodulin-binding motif//RhoGAP domain	intracellular signal transduction//signal transduction	ATP binding//motor activity//protein binding
TRINITY_DN126083_c6_g1	KRAB	Phorbol esters/diacylglycerol binding domain (C1 domain)//Hydrogenase/urease nickel incorporation, metallochaperone, hypA//BED zinc finger//AN1-like Zinc finger//LIM domain//Adenylate kinase, active site lid//C2H2-type zinc finger//TFIIH C1-like domain//Zinc-finger double domain//Zinc finger, C2H2 type//CHY zinc finger//zinc-finger C2H2-type//Sec23/Sec24 zinc finger//MYM-type Zinc finger with FCS…	purine nucleobase metabolic process//cellular protein modification process//DNA repair//intracellular protein transport//intracellular signal transduction//ATP metabolic process//ER to Golgi vesicle-mediated transport	metal ion binding//DNA binding//adenylate kinase activity//zinc ion binding//nickel cation binding
TRINITY_DN134697_c9_g2	KRAB	Phorbol esters/diacylglycerol binding domain (C1 domain)//FYVE zinc finger//Zinc-finger double domain//TFIIH C1-like domain//C2H2-type zinc finger//Zinc finger, C2H2 type//zinc-finger C2H2-type//C1-like domain	oxidation-reduction process//intracellular signal transduction//DNA repair	zinc ion binding//metal ion binding//protein-disulfide reductase activity
TRINITY_DN155499_c35_g3		Phorbol esters/diacylglycerol binding domain (C1 domain)//FerB (NUC096) domain//LIM domain//Cytochrome c oxidase subunit Vb//Adenylate kinase, active site lid//Rad4 beta-hairpin domain 1//C2H2-type zinc finger//Zinc-finger double domain//Zinc finger, C2H2 type//C1-like domain//zinc-finger C2H2-type	purine nucleobase metabolic process//proton transport//oxidation-reduction process//mitochondrial electron transport, cytochrome c to oxygen//intracellular signal transduction//ATP metabolic process	protein-disulfide reductase activity//metal ion binding//DNA binding//adenylate kinase activity//cytochrome-c oxidase activity//zinc ion binding
TRINITY_DN155499_c35_g2		Phorbol esters/diacylglycerol binding domain (C1 domain)//DNA directed RNA polymerase, 7 kDa subunit//Hydrogenase/urease nickel incorporation, metallochaperone, hypA//zinc-finger C2H2-type//Transcription factor S-II (TFIIS)//Piccolo Zn-finger//Sec23/Sec24 zinc finger//Ubiquinol-cytochrome C reductase, UQCRX/QCR9 like//HNH endonuclease//PHD-finger//Zinc-finger double domain//C2H2-type zinc finger/…	mitochondrial electron transport, ubiquinol to cytochrome c//cellular protein modification process//intracellular signal transduction//ER to Golgi vesicle-mediated transport//intracellular protein transport//pyrimidine nucleobase metabolic process//transcription, DNA-templated//purine nucleobase metabolic process	endonuclease activity//zinc ion binding//DNA binding//protein binding//nickel cation binding//DNA-directed RNA polymerase activity//metal ion binding//nucleic acid binding
TRINITY_DN152606_c1_g2		Phenylacetic acid catabolic protein//Mitochondrial proteolipid	phenylacetate catabolic process	--
TRINITY_DN150966_c2_g2		Phenolic acid decarboxylase (PAD)	--	carboxy-lyase activity
TRINITY_DN128048_c2_g5	DPF2, REQ	PHD-finger//Zn-finger in Ran binding protein and others	--	zinc ion binding//metal ion binding//nucleic acid binding//protein binding
TRINITY_DN117950_c0_g1		PHD-finger	--	protein binding
TRINITY_DN137495_c6_g1		Phage shock protein B//THAP domain	phage shock//regulation of transcription, DNA-templated	nucleic acid binding
TRINITY_DN144577_c0_g1		Phage major coat protein, Gp8//Septum formation initiator	cell cycle	--
TRINITY_DN142263_c1_g2		PET122	mitochondrial respiratory chain complex IV biogenesis//regulation of translational initiation//regulation of translation	translation initiation factor activity
TRINITY_DN145611_c4_g2	SLC4A5, NBC4	Permease family//HCO3- transporter family	anion transport//transport//transmembrane transport	transporter activity
TRINITY_DN124974_c1_g1		PEP-utilising enzyme, N-terminal	phosphoenolpyruvate-dependent sugar phosphotransferase system	--
TRINITY_DN141461_c0_g1		Peptidase family S49//7tm Chemosensory receptor//Photosystem I reaction centre subunit VI	photosynthesis//proteolysis//sensory perception of taste	peptidase activity
TRINITY_DN154836_c0_g1	LYER	Peptidase family S49 N-terminal//WD40 associated region in TFIID subunit, NTD2 domain//Zinc finger, C2H2 type	regulation of transcription, DNA-templated	serine-type endopeptidase activity//metal ion binding
TRINITY_DN113536_c2_g1		Peptidase family S49 N-terminal	--	serine-type endopeptidase activity
TRINITY_DN148659_c2_g1		Peptidase family S49 N-terminal	--	serine-type endopeptidase activity
TRINITY_DN134203_c1_g3		Peptidase family M54	--	zinc ion binding
TRINITY_DN155319_c5_g1	TSC1	Peptidase family M13//Viral A-type inclusion protein repeat	viral process//proteolysis	metalloendopeptidase activity
TRINITY_DN151481_c1_g1		Peptidase family C4//Zinc finger, C2H2 type//Zinc-finger double domain	proteolysis	cysteine-type peptidase activity//metal ion binding
TRINITY_DN134013_c1_g1	MUL1	Pellino//Ring finger domain//Protein of unknown function (DUF1049)//E3 Ubiquitin ligase//zinc-RING finger domain	protein ubiquitination//mitochondrion organization//Toll signaling pathway	protein binding//zinc ion binding//ubiquitin-protein transferase activity
TRINITY_DN141224_c2_g4	DLG1	PDZ domain//SH3 domain//Variant SH3 domain//PDZ domain (Also known as DHR or GLGF)	--	protein binding
TRINITY_DN138015_c1_g2		PDZ domain//SCAMP family//PDZ domain (Also known as DHR or GLGF)	protein transport	protein binding
TRINITY_DN153322_c2_g2		PDZ domain//PDZ domain (Also known as DHR or GLGF)	--	protein binding
TRINITY_DN142217_c0_g2		PDZ domain (Also known as DHR or GLGF)//Variant SH3 domain//SH3 domain//PDZ domain	--	protein binding
TRINITY_DN152243_c1_g2		PDZ domain (Also known as DHR or GLGF)//PDZ domain	--	protein binding
TRINITY_DN154228_c4_g1		PDZ domain (Also known as DHR or GLGF)//PDZ domain	--	protein binding
TRINITY_DN136429_c1_g1		PDZ domain (Also known as DHR or GLGF)//PB1 domain//PDZ domain	apical protein localization//embryonic heart tube development//cloaca development//neural tube formation//pronephros development	protein binding
TRINITY_DN155380_c18_g3		PDZ domain (Also known as DHR or GLGF)//LIM domain//PDZ domain	--	protein binding//metal ion binding//zinc ion binding
TRINITY_DN152502_c2_g1		PDZ domain (Also known as DHR or GLGF)//Bacterial regulatory helix-turn-helix protein, lysR family//PDZ domain//Gtr1/RagA G protein conserved region	regulation of transcription, DNA-templated	transcription factor activity, sequence-specific DNA binding//GTP binding//protein binding
TRINITY_DN146787_c2_g2	PDZRN3_4, LNX3_4	PDZ domain (Also known as DHR or GLGF)//ATP synthase F1 beta subunit//Zinc finger, C3HC4 type (RING finger)//PDZ domain//TRAF-type zinc finger//Ring finger domain//Seven in absentia protein family//zinc-RING finger domain//U-box domain	ATP biosynthetic process//protein ubiquitination//multicellular organismal development//ubiquitin-dependent protein catabolic process	zinc ion binding//ATPase activity//protein binding//ATP binding//metal ion binding//ubiquitin-protein transferase activity
TRINITY_DN144436_c2_g1	PARP10_14_15	PBP/GOBP family//Gametogenetin	double-strand break repair//gamete generation	odorant binding
TRINITY_DN127825_c12_g1		PB1 domain//Testis development-related protein	spermatogenesis	protein binding
TRINITY_DN145585_c2_g3		PB1 domain	--	protein binding
TRINITY_DN142794_c0_g1	RDH12	Patched family//NAD dependent epimerase/dehydratase family//Tetrahydrofolate dehydrogenase/cyclohydrolase, NAD(P)-binding domain//NAD(P)H binding domain of trans-2-enoyl-CoA reductase//HPr Serine kinase C-terminal domain//Saccharopine dehydrogenase NADP binding domain//short chain dehydrogenase	folic acid-containing compound biosynthetic process//metabolic process//phosphorylation//phosphorelay signal transduction system//glyoxylate metabolic process//regulation of carbohydrate metabolic process//oxidation-reduction process//signal transduction	coenzyme binding//nucleotide binding//hedgehog receptor activity//ATP binding//methylenetetrahydrofolate dehydrogenase (NADP+) activity//phosphorelay sensor kinase activity//oxidoreductase activity//protein kinase activity//catalytic activity
TRINITY_DN153891_c4_g2	PER	PAS fold//PAS fold	regulation of transcription, DNA-templated	protein binding
TRINITY_DN122287_c5_g1	E4.2.1.22, CBS	Partial alpha/beta-hydrolase lipase region	methionine metabolic process//cysteine biosynthetic process from serine//L-serine metabolic process//lipid metabolic process//glycine metabolic process//threonine metabolic process//cysteine biosynthetic process via cystathionine	cystathionine beta-synthase activity
TRINITY_DN131217_c0_g1		Pardaxin//Cytokinin dehydrogenase 1, FAD and cytokinin binding	cytokinin metabolic process//oxidation-reduction process	cytokinin dehydrogenase activity//flavin adenine dinucleotide binding
TRINITY_DN130109_c2_g1	AKAP2	Paralemmin	regulation of cell shape	--
TRINITY_DN144061_c0_g1		PapG carbohydrate binding domain//SET domain	cell adhesion	protein binding//carbohydrate binding
TRINITY_DN133911_c1_g2	CTSO	Papain family cysteine protease//Paramyxovirus non-structural protein C//Peptidase C1-like family	evasion or tolerance by virus of host immune response//proteolysis	cysteine-type peptidase activity//cysteine-type endopeptidase activity
TRINITY_DN151487_c3_g2		Paired amphipathic helix repeat//Ketopantoate reductase PanE/ApbA C terminal	regulation of transcription, DNA-templated//oxidation-reduction process	NADP binding//oxidoreductase activity
TRINITY_DN151286_c3_g1		Paired amphipathic helix repeat	regulation of transcription, DNA-templated	--
TRINITY_DN134968_c0_g1	RNF139, TRC8	P-11 zinc finger//zinc-RING finger domain//RING-like zinc finger//Ring finger domain//RING-H2 zinc finger//Gamma-glutamyltranspeptidase//Zinc finger, C3HC4 type (RING finger)//Anaphase-promoting complex subunit 11 RING-H2 finger//RING-variant domain	leukotriene metabolic process//taurine metabolic process//protein ubiquitination//glutathione metabolic process//prostaglandin metabolic process	RNA binding//cation binding//gamma-glutamyltransferase activity//zinc ion binding//protein binding//ubiquitin-protein transferase activity//metal ion binding
TRINITY_DN149271_c0_g1	PCGF4, BMI1	P-11 zinc finger//zinc-RING finger domain//RING-H2 zinc finger//RanGAP1 C-terminal domain//Ring finger domain//zinc RING finger of MSL2//Zinc-finger of the MIZ type in Nse subunit//Anaphase-promoting complex subunit 11 RING-H2 finger//Zinc finger, C3HC4 type (RING finger)	cerebellum development//signal transduction//protein ubiquitination//chromatin modification//regulation of transcription, DNA-templated	ubiquitin protein ligase activity//protein binding//metal ion binding//ubiquitin-protein transferase activity//RNA binding//GTPase activator activity//zinc ion binding
TRINITY_DN118489_c1_g2	E1.6.2.2	Oxidoreductase NAD-binding domain	oxidation-reduction process	oxidoreductase activity
TRINITY_DN121147_c3_g1	E1.6.2.2	Oxidoreductase NAD-binding domain	oxidation-reduction process	oxidoreductase activity
TRINITY_DN140076_c0_g1		Oxidative-stress-responsive kinase 1 C terminal	serine family amino acid metabolic process//phosphorylation	protein serine/threonine kinase activity//ATP binding
TRINITY_DN145882_c4_g2		Oxaloacetate decarboxylase, gamma chain//Glycosyl transferase family 8//Peptidase family S49 N-terminal	sodium ion transport//sodium ion export//proline metabolic process//pyruvate metabolic process//arginine metabolic process	transferase activity, transferring glycosyl groups//serine-type endopeptidase activity//oxaloacetate decarboxylase activity//sodium ion transmembrane transporter activity
TRINITY_DN126847_c6_g1	STAG1_2, SCC3, IRR1	Oxaloacetate decarboxylase, gamma chain	pyruvate metabolic process//arginine metabolic process//proline metabolic process//sodium ion export//sodium ion transport	sodium ion transmembrane transporter activity//oxaloacetate decarboxylase activity
TRINITY_DN146563_c2_g1		Outer membrane protein (OmpH-like)//SH3 domain//Variant SH3 domain//IRSp53/MIM homology domain	signal transduction//filopodium assembly//plasma membrane organization	protein binding//SH3 domain binding//cytoskeletal adaptor activity//unfolded protein binding
TRINITY_DN143719_c3_g1		Otx1 transcription factor	multicellular organismal development	transcription factor activity, sequence-specific DNA binding
TRINITY_DN116849_c2_g2		Ornatin//Nematode cuticle collagen N-terminal domain	regulation of blood coagulation//cell adhesion	structural constituent of cuticle
TRINITY_DN139536_c0_g2	E1.1.1.21, AKR1	Origin recognition complex (ORC) subunit 5 C-terminus	DNA replication	--
TRINITY_DN136358_c0_g1	ORC3	Origin recognition complex (ORC) subunit 3 N-terminus	DNA replication	DNA binding
TRINITY_DN116188_c6_g2		Organic Anion Transporter Polypeptide (OATP) family//Adenoviral fibre protein (repeat/shaft region)//RNA polymerase III RPC4//TATA box-binding protein-associated factor 1D//MAS20 protein import receptor//Origin recognition complex (ORC) subunit 5 C-terminus//Reduced folate carrier	virion attachment to host cell//transcription from RNA polymerase III promoter//regulation of transcription, DNA-templated//pathogenesis//intracellular protein transport//pyrimidine nucleobase metabolic process//protein targeting//transcription, DNA-templated//purine nucleobase metabolic process//cell adhesion//DNA replication//transport	DNA binding//transporter activity//DNA-directed RNA polymerase activity
TRINITY_DN151552_c4_g1	ADCY1	OPT oligopeptide transporter protein//Adenylate and Guanylate cyclase catalytic domain//Domain of Unknown Function (DUF1053)//Bacterial dnaA protein helix-turn-helix	DNA replication initiation//regulation of DNA replication//intracellular signal transduction//cyclic nucleotide biosynthetic process//cAMP biosynthetic process//purine nucleobase metabolic process//transmembrane transport	adenylate cyclase activity//phosphorus-oxygen lyase activity//ATP binding//nucleotide binding//sequence-specific DNA binding
TRINITY_DN153407_c0_g2	STT3	Oligosaccharyl transferase STT3 subunit	protein glycosylation	oligosaccharyl transferase activity
TRINITY_DN154183_c1_g4		NusA-like KH domain//KH domain//KH domain//KH domain//cAMP phosphodiesterases class-II	cAMP catabolic process	3',5'-cyclic-AMP phosphodiesterase activity//RNA binding
TRINITY_DN152283_c2_g1	KHDRBS1	NusA-like KH domain//KH domain//KH domain	--	RNA binding
TRINITY_DN145051_c0_g5	PCYT1	NusA-like KH domain//Cytidylyltransferase-like//Flagellar hook-associated protein 2 C-terminus//Lipoprotein//Nematode fatty acid retinoid binding protein (Gp-FAR-1)	defense response//biosynthetic process//cell adhesion	catalytic activity//RNA binding//lipid binding//nucleotidyltransferase activity
TRINITY_DN138033_c4_g1	GMPP	Nucleotidyl transferase//L-fucokinase//2-C-methyl-D-erythritol 4-phosphate cytidylyltransferase	isoprenoid biosynthetic process//steroid biosynthetic process//biosynthetic process	nucleotidyltransferase activity//transferase activity, transferring phosphorus-containing groups//2-C-methyl-D-erythritol 4-phosphate cytidylyltransferase activity
TRINITY_DN137489_c3_g1	SLC35A4	Nucleotide-sugar transporter//EamA-like transporter family//CLIP, MHC2 interacting	intracellular protein transport//immune response//signal transduction//carbohydrate transport//antigen processing and presentation	MHC class II protein binding//sugar:proton symporter activity
TRINITY_DN112077_c7_g2		Nucleoside diphosphate kinase	UTP biosynthetic process//pyrimidine nucleobase metabolic process//purine nucleobase metabolic process//CTP biosynthetic process//GTP biosynthetic process//nucleoside diphosphate phosphorylation	nucleoside diphosphate kinase activity
TRINITY_DN148888_c2_g3	CUTL	Nucleopolyhedrovirus P10 protein//TolA binding protein trimerisation//NADH-ubiquinone oxidoreductase ASHI subunit (CI-ASHI or NDUFB8)//Septum formation initiator//Protein of unknown function (DUF904)//Syntaxin 6, N-terminal//Fusaric acid resistance protein family//Centromere protein H (CENP-H)//bZIP transcription factor//Bacillus haemolytic enterotoxin (HBL)//Growth-arrest specific micro-tubule b…	clathrin coat assembly//regulation of transcription, DNA-templated//intra-Golgi vesicle-mediated transport//cell motility//mitochondrial electron transport, NADH to ubiquinone//barrier septum assembly//transport//kinetochore assembly//signal transduction//dopamine receptor signaling pathway//protein trimerization//proton transport//pathogenesis//Golgi vesicle transport//sodium ion transport//plat…	NADH dehydrogenase (ubiquinone) activity//clathrin light chain binding//sequence-specific DNA binding//NADH dehydrogenase activity//protein binding, bridging//transcription factor activity, sequence-specific DNA binding//receptor binding
TRINITY_DN154230_c3_g1	G3BP1	Nuclear transport factor 2 (NTF2) domain	transport	--
TRINITY_DN129769_c3_g1		Nuclear envelope localisation domain//APC basic domain//TNF(Tumour Necrosis Factor) family	signal transduction//immune response//Wnt signaling pathway	microtubule binding//tumor necrosis factor receptor binding
TRINITY_DN132604_c0_g2		NUC129 domain	--	--
TRINITY_DN141526_c0_g1		Nop14-like family//Putative Phosphatase//Flagellar motor switch protein FliM	metabolic process//bacterial-type flagellum-dependent cell motility	phosphatase activity//motor activity
TRINITY_DN155114_c2_g7	SET, TAF1, I2PP2A	Nop14-like family//DNA polymerase phi//Paf1//Nucleosome assembly protein (NAP)	histone modification//DNA replication//transcription, DNA-templated//nucleosome assembly//transcription elongation from RNA polymerase II promoter	DNA-directed DNA polymerase activity//DNA binding
TRINITY_DN134284_c3_g1		Nop14-like family//CDC45-like protein//Zinc finger, C2H2 type//Zinc-finger double domain	DNA replication initiation	metal ion binding
TRINITY_DN145409_c2_g1		Non-structural protein NS3/Small envelope protein E//Jagunal, ER re-organisation during oogenesis	endoplasmic reticulum organization	--
TRINITY_DN145402_c0_g2	PELP1, MNAR	NOA36 protein//Secretin N-terminal domain	pilus assembly	zinc ion binding
TRINITY_DN129930_c0_g1		NOA36 protein	--	zinc ion binding
TRINITY_DN135392_c1_g2	TNFRSF1B, TNFR2	Nine Cysteines Domain of family 3 GPCR//TNFR/NGFR cysteine-rich region	G-protein coupled receptor signaling pathway	G-protein coupled receptor activity//protein binding
TRINITY_DN144675_c4_g3	selD, SEPHS	NgoMIV restriction enzyme	DNA catabolic process//DNA restriction-modification system	Type II site-specific deoxyribonuclease activity
TRINITY_DN149962_c0_g1	HNRNPC	Neurotransmitter-gated ion-channel transmembrane region//RNA recognition motif. (a.k.a. RRM, RBD, or RNP domain)//Autophagy protein Apg6	autophagy//ion transport	nucleic acid binding
TRINITY_DN153163_c1_g2		Neurotransmitter-gated ion-channel transmembrane region//Neurotransmitter-gated ion-channel ligand binding domain	ion transport//transport	extracellular ligand-gated ion channel activity
TRINITY_DN144629_c5_g1	NRG2	Neurotransmitter-gated ion-channel transmembrane region//High-affinity nickel-transport protein//Aspartate/ornithine carbamoyltransferase, Asp/Orn binding domain	cellular amino acid metabolic process//nickel cation transport//ion transport//nickel cation transmembrane transport	nickel cation transmembrane transporter activity//carboxyl- or carbamoyltransferase activity//metal ion binding//amino acid binding
TRINITY_DN133545_c0_g6	GLRA1	Neurotransmitter-gated ion-channel transmembrane region	ion transport	--
TRINITY_DN138603_c1_g1		Neurotransmitter-gated ion-channel transmembrane region	ion transport	--
TRINITY_DN139948_c5_g3		Neurotransmitter-gated ion-channel transmembrane region	ion transport	--
TRINITY_DN124430_c3_g1	NPB	Neuropeptides B and W//Phosphoribosylglycinamide synthetase, N domain	purine nucleobase biosynthetic process//signal transduction//purine nucleobase metabolic process	phosphoribosylamine-glycine ligase activity//G-protein coupled receptor binding
TRINITY_DN125866_c1_g2	SMARCA2_4	Neuropeptide secretory protein family, NPQ, spexin//Hus1-like protein//Snf2-ATP coupling, chromatin remodelling complex//Bromodomain	DNA damage checkpoint//DNA repair//neuropeptide signaling pathway	protein binding//neuropeptide hormone activity//histone binding
TRINITY_DN143566_c3_g1		Neuropeptide secretory protein family, NPQ, spexin//DNA polymerase alpha/epsilon subunit B//TSC-22/dip/bun family	DNA replication//neuropeptide signaling pathway//regulation of transcription, DNA-templated	neuropeptide hormone activity//DNA-directed DNA polymerase activity//transcription factor activity, sequence-specific DNA binding//DNA binding
TRINITY_DN149058_c2_g5		Neuropeptide S precursor protein//Ring finger domain//PHD-finger//PHD-finger//Domain of unknown function (DUF3474)	oxidation-reduction process//neuropeptide signaling pathway	protein binding//oxidoreductase activity, acting on paired donors, with oxidation of a pair of donors resulting in the reduction of molecular oxygen to two molecules of water//zinc ion binding
TRINITY_DN149995_c1_g2	SPTB	Neurohypophysial hormones, N-terminal Domain//Spectrin repeat//PMC2NT (NUC016) domain	neuropeptide signaling pathway//RNA processing	neurohypophyseal hormone activity//protein binding
TRINITY_DN137799_c1_g1	RERE	Neural proliferation differentiation control-1 protein (NPDC1)//GATA zinc finger	regulation of transcription, DNA-templated	transcription factor activity, sequence-specific DNA binding//sequence-specific DNA binding//zinc ion binding
TRINITY_DN120560_c0_g1	NANS, SAS	NeuB family	carbohydrate biosynthetic process	catalytic activity
TRINITY_DN131592_c1_g3	NTF3	Nerve growth factor family	signal transduction	receptor binding
TRINITY_DN130636_c1_g1		Nematode cuticle collagen N-terminal domain	ATP biosynthetic process//cation transport//monovalent inorganic cation transport	structural constituent of cuticle//ATP binding//cation-transporting ATPase activity//monovalent inorganic cation transmembrane transporter activity//metal ion binding
TRINITY_DN137576_c8_g2		Nematode cuticle collagen N-terminal domain	--	structural constituent of cuticle
TRINITY_DN140441_c0_g1		Nematode antimicrobial peptide	defense response to other organism	--
TRINITY_DN145484_c3_g1	ATPeF1B, ATP5B, ATP2	NB-ARC domain//Fragile X-related 1 protein core C terminal//ATP synthase F1 beta subunit//ATP synthase alpha/beta family, beta-barrel domain//ATPase family associated with various cellular activities (AAA)//ATP synthase alpha/beta family, nucleotide-binding domain//Archaeal ATPase//ATP synthase alpha/beta chain, C terminal domain//Protein of unknown function, DUF258	proton transport//ATP hydrolysis coupled proton transport//ATP biosynthetic process//ATP metabolic process	GTPase activity//ADP binding//ATP binding//hydrolase activity, acting on acid anhydrides, catalyzing transmembrane movement of substances//RNA binding//ATPase activity//GTP binding
TRINITY_DN147719_c1_g1	CDT1	NADH-ubiquinone/plastoquinone oxidoreductase, chain 3	sodium ion transport//oxidation-reduction process//ubiquinone biosynthetic process//mitochondrial electron transport, NADH to ubiquinone//proton transport	NADH dehydrogenase (ubiquinone) activity
TRINITY_DN131092_c0_g2	K09131	NADH-ubiquinone oxidoreductase B15 subunit (NDUFB4)	sodium ion transport//ubiquinone biosynthetic process//mitochondrial electron transport, NADH to ubiquinone//proton transport	NADH dehydrogenase (ubiquinone) activity
TRINITY_DN117251_c0_g2	GATA3	NADH pyrophosphatase zinc ribbon domain//Zinc-binding domain of primase-helicase//Domain found in IF2B/IF5//C1-like domain//GATA zinc finger	translational initiation//regulation of transcription, DNA-templated//regulation of translational initiation//transcription, DNA-templated//oxidation-reduction process//DNA replication, synthesis of RNA primer	DNA primase activity//protein-disulfide reductase activity//hydrolase activity//helicase activity//zinc ion binding//metal ion binding//sequence-specific DNA binding//transcription factor activity, sequence-specific DNA binding//translation initiation factor activity
TRINITY_DN116772_c3_g1	msrB	NADH pyrophosphatase zinc ribbon domain//SelR domain//Putative zinc finger motif, C2HC5-type	regulation of transcription, DNA-templated//oxidation-reduction process	metal ion binding//hydrolase activity//zinc ion binding//peptide-methionine (R)-S-oxide reductase activity
TRINITY_DN147182_c2_g1	MAGT1	NADH dehydrogenase transmembrane subunit//Tau and MAP protein, tubulin-binding repeat//Thioredoxin	obsolete electron transport//oxidation-reduction process//magnesium ion transport//cell redox homeostasis	tubulin binding//oxidoreductase activity, acting on NAD(P)H, quinone or similar compound as acceptor
TRINITY_DN130270_c3_g1	PTPRE	NADH dehydrogenase subunit 2 C-terminus//Dual specificity phosphatase, catalytic domain//Protein-tyrosine phosphatase	protein dephosphorylation//ubiquinone biosynthetic process//oxidation-reduction process//sodium ion transport//proton transport//mitochondrial electron transport, NADH to ubiquinone//tyrosine metabolic process	NADH dehydrogenase (ubiquinone) activity//protein tyrosine/serine/threonine phosphatase activity//protein tyrosine phosphatase activity
TRINITY_DN142360_c1_g2	VRK	NAD-dependent DNA ligase C4 zinc finger domain//Protein kinase domain//Iron-containing outer mitochondrial membrane protein N-terminus//Protein tyrosine kinase//RNA polymerases M/15 Kd subunit//Topoisomerase DNA binding C4 zinc finger	protein phosphorylation//DNA topological change//DNA repair//purine nucleobase metabolic process//transcription, DNA-templated//DNA replication//pyrimidine nucleobase metabolic process	DNA topoisomerase activity//DNA binding//2 iron, 2 sulfur cluster binding//ATP binding//protein kinase activity//DNA-directed RNA polymerase activity//DNA ligase (NAD+) activity
TRINITY_DN155222_c1_g1	CSMD	NAD(P)H binding domain of trans-2-enoyl-CoA reductase//Trans-activation protein X	viral genome replication//oxidation-reduction process	oxidoreductase activity
TRINITY_DN124655_c6_g1	NDUFA9	NAD dependent epimerase/dehydratase family//XAP5, circadian clock regulator//3-beta hydroxysteroid dehydrogenase/isomerase family//Saccharopine dehydrogenase NADP binding domain//short chain dehydrogenase	C21-steroid hormone metabolic process//response to hypoxia//estrogen metabolic process//androgen metabolic process//metabolic process//oxidation-reduction process//steroid biosynthetic process	catalytic activity//oxidoreductase activity//3-beta-hydroxy-delta5-steroid dehydrogenase activity//oxidoreductase activity, acting on the CH-OH group of donors, NAD or NADP as acceptor//nucleotide binding//coenzyme binding
TRINITY_DN110471_c7_g1		Myristoyl-CoA:protein N-myristoyltransferase, N-terminal domain	acyl-carrier-protein biosynthetic process	glycylpeptide N-tetradecanoyltransferase activity
TRINITY_DN134890_c1_g2	MYH	Myosin tail	--	motor activity
TRINITY_DN155084_c3_g2	MYO5	Myosin head (motor domain)//Type II/IV secretion system protein	transport	motor activity//ATP binding
TRINITY_DN144166_c7_g1	KRAB	MYM-type Zinc finger with FCS sequence motif//zinc-finger C2H2-type//Zinc finger, C2H2 type//C2H2-type zinc finger//TFIIH C1-like domain//Zinc-finger double domain//PHD-finger//Adenylate kinase, active site lid//AN1-like Zinc finger//LIM domain//Hydrogenase/urease nickel incorporation, metallochaperone, hypA	DNA repair//ATP metabolic process//purine nucleobase metabolic process//cellular protein modification process	zinc ion binding//adenylate kinase activity//nickel cation binding//metal ion binding//protein binding
TRINITY_DN143826_c4_g3		MYM-type Zinc finger with FCS sequence motif	--	zinc ion binding
TRINITY_DN129468_c2_g1	PNN	Myelin proteolipid protein (PLP or lipophilin)	--	--
TRINITY_DN139199_c3_g3	MSH2	MutS domain II//MutS domain I//YopR, type III needle-polymerisation regulator//APO RNA-binding//MutS family domain IV//MutS domain III//MutS domain V	negative regulation of reciprocal meiotic recombination//DNA repair//protein secretion by the type III secretion system//response to UV-B//response to X-ray//meiotic gene conversion//intrinsic apoptotic signaling pathway in response to DNA damage by p53 class mediator//mismatch repair//meiotic mismatch repair//somatic hypermutation of immunoglobulin genes//pathogenesis//postreplication repair//in…	damaged DNA binding//guanine/thymine mispair binding//DNA-dependent ATPase activity//double-strand/single-strand DNA junction binding//Y-form DNA binding//single base insertion or deletion binding//four-way junction DNA binding//RNA binding//heteroduplex DNA loop binding//mismatched DNA binding//ATP binding
TRINITY_DN148858_c1_g2	MSH3	MutS domain II//MutS domain I	mismatch repair	mismatched DNA binding//ATP binding
TRINITY_DN151172_c3_g1		Multidrug efflux pump-associated protein AcrZ//ADAM-TS Spacer 1//Kunitz/Bovine pancreatic trypsin inhibitor domain//Linker for activation of T-cells	signal transduction//drug transmembrane transport//drug transport	serine-type endopeptidase inhibitor activity//metalloendopeptidase activity//drug transmembrane transporter activity
TRINITY_DN149290_c3_g2	HYOU1	MreB/Mbl protein//Tachykinin family//Zn-finger in ubiquitin-hydrolases and other protein	tachykinin receptor signaling pathway//cell morphogenesis//synaptic transmission	zinc ion binding//ATP binding
TRINITY_DN133394_c0_g1	ACTR3, ARP3	MreB/Mbl protein//Ribosomal L29e protein family	cell morphogenesis//ribosome biogenesis//translation	structural constituent of ribosome
TRINITY_DN148564_c1_g1		MreB/Mbl protein	cell morphogenesis	--
TRINITY_DN126101_c1_g1	MPV17	Mpv17 / PMP22 family	--	--
TRINITY_DN131776_c0_g1	MPV17L	Mpv17 / PMP22 family	--	--
TRINITY_DN141749_c3_g1		Moricin//ANTH domain	defense response to bacterium//regulation of epidermis development	phospholipid binding
TRINITY_DN152971_c2_g3	SORT1	Mo-co oxidoreductase dimerisation domain	oxidation-reduction process	molybdenum ion binding//oxidoreductase activity
TRINITY_DN141182_c1_g2		MMPL family//Exonuclease VII, large subunit//Intermediate filament protein	DNA catabolic process	structural molecule activity//exodeoxyribonuclease VII activity
TRINITY_DN130216_c6_g3		MjaI restriction endonuclease	DNA restriction-modification system//DNA catabolic process	Type II site-specific deoxyribonuclease activity//DNA binding
TRINITY_DN135994_c5_g1		Mitotic checkpoint protein//Phosphotyrosine interaction domain (PTB/PID)//Leucine-rich repeats of kinetochore protein Cenp-F/LEK1//bZIP transcription factor//Phosphotyrosine interaction domain (PTB/PID)//Phosphotyrosine-binding domain//Protein of unknown function (DUF904)//Basic region leucine zipper//TSC-22/dip/bun family//Septum formation initiator	apoptotic process//barrier septum assembly//mitotic spindle assembly checkpoint//FtsZ-dependent cytokinesis//regulation of transcription, DNA-templated//cell cycle//phagocytosis	protein homodimerization activity//transcription factor activity, sequence-specific DNA binding//sequence-specific DNA binding//transcription factor binding//protein binding//dynein binding
TRINITY_DN149618_c2_g1		Mitochondrial proteolipid//Eco47II restriction endonuclease	DNA catabolic process//DNA restriction-modification system	DNA binding//Type II site-specific deoxyribonuclease activity
TRINITY_DN142961_c5_g1		Mitochondrial proteolipid	--	--
TRINITY_DN143259_c2_g1		Mitochondrial proteolipid	--	--
TRINITY_DN147556_c5_g2		Mitochondrial proteolipid	--	--
TRINITY_DN155277_c7_g1	MYH	Mitochondrial import receptor subunit TOM5 homolog//Myosin tail//PWI domain//Myosin head (motor domain)//IQ calmodulin-binding motif	mRNA processing	ATP binding//motor activity//protein binding
TRINITY_DN155139_c10_g1		MIR domain//Dolichyl-phosphate-mannose-protein mannosyltransferase//LIM domain//impB/mucB/samB family	protein O-linked glycosylation//DNA repair	mannosyltransferase activity//zinc ion binding
TRINITY_DN144225_c0_g1	POMT	MIR domain//Dolichyl-phosphate-mannose-protein mannosyltransferase	protein O-linked glycosylation	mannosyltransferase activity
TRINITY_DN112992_c0_g1		MIR domain	--	--
TRINITY_DN132650_c2_g2		Microsomal signal peptidase 12 kDa subunit (SPC12)	signal peptide processing	peptidase activity
TRINITY_DN155347_c4_g1	SMAD9, SMAD8	MH1 domain//Transcription elongation factor, GreA/GreB, C-term	regulation of DNA-templated transcription, elongation//regulation of transcription, DNA-templated	DNA binding
TRINITY_DN155086_c7_g2	SMAD4	MH1 domain//MH2 domain//Wilm's tumour protein	regulation of transcription, DNA-templated	--
TRINITY_DN126476_c0_g1	E2.1.1.77, pcm	Methyltransferase small domain//ubiE/COQ5 methyltransferase family//Methyltransferase domain//Protein-L-isoaspartate(D-aspartate) O-methyltransferase (PCMT)//tRNA methyltransferase complex GCD14 subunit	protein methylation//RNA modification//tRNA methylation//S-adenosylmethionine metabolic process//tRNA processing//metabolic process//cellular protein modification process	tRNA (adenine-N1-)-methyltransferase activity//methyltransferase activity//protein-L-isoaspartate (D-aspartate) O-methyltransferase activity
TRINITY_DN151746_c0_g2		Methyltransferase small domain//ubiE/COQ5 methyltransferase family//Methyltransferase domain	metabolic process	methyltransferase activity
TRINITY_DN145119_c7_g1	NTMT1, METTL11A, NTM1	Methyltransferase small domain//ubiE/COQ5 methyltransferase family//Bicoid-interacting protein 3 (Bin3)//AdoMet dependent proline di-methyltransferase//Methyltransferase domain//O-methyltransferase	N-terminal protein amino acid methylation//metabolic process	methyltransferase activity//O-methyltransferase activity
TRINITY_DN132221_c1_g1	BUD23	Methyltransferase domain//Protein-L-isoaspartate(D-aspartate) O-methyltransferase (PCMT)	protein methylation//S-adenosylmethionine metabolic process//cellular protein modification process//metabolic process	methyltransferase activity//protein-L-isoaspartate (D-aspartate) O-methyltransferase activity
TRINITY_DN145838_c2_g1		Methylpurine-DNA glycosylase (MPG)	base-excision repair	DNA binding//alkylbase DNA N-glycosylase activity
TRINITY_DN145681_c4_g1	metF, MTHFR	Methylenetetrahydrofolate reductase	oxidation-reduction process//methionine metabolic process//tetrahydrofolate metabolic process	methylenetetrahydrofolate reductase (NAD(P)H) activity
TRINITY_DN154501_c0_g3	MECP2	Methyl-CpG binding domain	--	DNA binding
TRINITY_DN144437_c2_g3		Methylamine utilisation protein MauE//Vacuolar protein sorting protein 36 Vps36	methylamine metabolic process	ubiquitin binding//phosphatidylinositol-3-phosphate binding
TRINITY_DN123172_c11_g1		Metallopeptidase from vaccinia pox	viral life cycle	zinc ion binding//metalloendopeptidase activity
TRINITY_DN144826_c1_g4		Menin//C2H2-type zinc finger//BED zinc finger//Zinc-finger double domain//Zinc finger, C2H2 type//zinc-finger C2H2-type	--	metal ion binding//DNA binding
TRINITY_DN147439_c0_g2	MEN1, MNN1	Menin	--	--
TRINITY_DN155413_c4_g1	MYO1	Membrane-associating domain//Zeta toxin//IQ calmodulin-binding motif//Myosin head (motor domain)//Unconventional myosin tail, actin- and lipid-binding//Sigma-54 interaction domain	regulation of transcription, DNA-templated	kinase activity//ATP binding//transcription factor binding//motor activity//protein binding
TRINITY_DN143394_c2_g1		Membrane-associating domain	transport	transporter activity
TRINITY_DN135450_c7_g1		Membrane-associating domain	--	--
TRINITY_DN148406_c2_g1		Membrane transport protein//Secretory pathway protein Sec39	retrograde vesicle-mediated transport, Golgi to ER//transmembrane transport	--
TRINITY_DN154582_c0_g1	SGF11	Mediator of RNA pol II transcription subunit 19	positive regulation of transcription, DNA-templated//regulation of transcription from RNA polymerase II promoter	RNA polymerase II transcription cofactor activity//transcription coactivator activity
TRINITY_DN150744_c3_g1	RPC8, POLR3H	Mediator complex subunit 3 fungal//SHS2 domain found in N terminus of Rpb7p/Rpc25p/MJ0397//D-mannonate dehydratase (UxuA)	pyrimidine nucleobase metabolic process//glucuronate catabolic process//purine nucleobase metabolic process//transcription, DNA-templated//regulation of transcription from RNA polymerase II promoter	DNA binding//mannonate dehydratase activity//DNA-directed RNA polymerase activity//RNA polymerase II transcription cofactor activity
TRINITY_DN140882_c0_g1	DNAH	Mediator complex protein	regulation of transcription from RNA polymerase II promoter	RNA polymerase II transcription cofactor activity
TRINITY_DN110173_c0_g1	MED18	Med18 protein//LIM domain	regulation of transcription from RNA polymerase II promoter	zinc ion binding//RNA polymerase II transcription cofactor activity
TRINITY_DN155280_c16_g1	SOX5_6_13	Mating-type protein MAT alpha 1 HMG-box//DAP10 membrane protein//Dihydrofolate reductase//Exonuclease VII, large subunit//Centromere-associated protein K//Growth-arrest specific micro-tubule binding//Phage capsid scaffolding protein (GPO) serine peptidase//Monopolar spindle protein 2//Pheophorbide a oxygenase//Yip1 domain	signal transduction//protein localization to spindle pole body//positive regulation of phosphatidylinositol 3-kinase signaling//viral capsid assembly//dihydrofolate biosynthetic process//oxidation-reduction process//positive regulation of mating-type specific transcription, DNA-templated//regulation of immune response//DNA catabolic process//spindle pole body duplication//cell motility//mating ty…	dihydrofolate reductase activity//receptor binding//phosphatidylinositol 3-kinase binding//chlorophyllide a oxygenase [overall] activity//DNA binding, bending//exodeoxyribonuclease VII activity
TRINITY_DN147057_c2_g7	PAK2	Mating type protein A alpha Y mating type dependent binding region//Protein tyrosine kinase//Protein kinase domain	protein phosphorylation//regulation of transcription, DNA-templated//sexual reproduction	ATP binding//protein kinase activity
TRINITY_DN150068_c1_g1	KTN1	MatE	transport//drug transmembrane transport//transmembrane transport//drug transport	antiporter activity//drug transmembrane transporter activity
TRINITY_DN121005_c1_g1	MARCKS	MARCKS family	--	calmodulin binding
TRINITY_DN133694_c0_g1	GRIN2B	Man1-Src1p-C-terminal domain//Ligand-gated ion channel	ion transport//synaptic transmission//signal transduction	ionotropic glutamate receptor activity
TRINITY_DN155340_c4_g1	SLC22A17	Major Facilitator Superfamily//MiAMP1//Sugar (and other) transporter//zinc-finger C2H2-type	transmembrane transport//negative regulation of growth//defense response	metal ion binding//transmembrane transporter activity
TRINITY_DN145069_c1_g2		Major Facilitator Superfamily	transmembrane transport	--
TRINITY_DN139131_c4_g2	NIPA1	Magnesium transporter NIPA//EamA-like transporter family//Flavivirus non-structural protein NS2B	magnesium ion transport	serine-type endopeptidase activity//magnesium ion transmembrane transporter activity
TRINITY_DN126569_c1_g1		Magi 5 toxic peptide family	transport//pathogenesis	sodium channel inhibitor activity
TRINITY_DN151035_c3_g2	ARID1	Macin//Domain of unknown function (DUF3518)	chromatin remodeling//defense response	--
TRINITY_DN150237_c0_g4	CPXM2	Lysosome-associated membrane glycoprotein (Lamp)	--	--
TRINITY_DN124664_c5_g1		Lysis protein	pathogenesis//cytolysis	--
TRINITY_DN146802_c1_g1		Lymphocyte activation family X//Purple acid Phosphatase, N-terminal domain//Fungal pheromone mating factor STE2 GPCR//Zona-pellucida-binding protein (Sp38)//Immunoglobulin domain//Fibronectin type III domain	response to pheromone//hexachlorocyclohexane metabolic process//regulation of lymphocyte activation//immune response//G-protein coupled receptor signaling pathway//sensory perception of chemical stimulus//binding of sperm to zona pellucida//riboflavin metabolic process	protein binding//acid phosphatase activity//metal ion binding//mating-type factor pheromone receptor activity
TRINITY_DN145292_c1_g1	GGA	Luteovirus RNA polymerase P1-P2/replicase//GAT domain//VHS domain//Cytochrome C'//Adaptin C-terminal domain//PCRF domain//Ferritin-like domain	regulation of translational termination//purine nucleobase metabolic process//obsolete electron transport//cellular iron ion homeostasis//intracellular protein transport//translational termination//vesicle-mediated transport	RNA-directed RNA polymerase activity//ferric iron binding//electron carrier activity//iron ion binding//translation release factor activity, codon specific//heme binding
TRINITY_DN150290_c4_g1	HDAC4_5	LST-1 protein//Presenilin	immune response//cell morphogenesis	aspartic-type endopeptidase activity
TRINITY_DN152267_c0_g2		Low-density lipoprotein receptor domain class A//Ribosomal protein S14p/S29e//MAM domain, meprin/A5/mu	ribosome biogenesis//translation	protein binding//structural constituent of ribosome
TRINITY_DN147723_c2_g1		Low-density lipoprotein receptor domain class A	--	protein binding
TRINITY_DN141536_c1_g1		Low-density lipoprotein receptor domain class A	--	carbohydrate binding//protein binding
TRINITY_DN134281_c1_g2	COX3	Liver-expressed antimicrobial peptide 2 precursor (LEAP-2)//Cytochrome c oxidase subunit III	defense response to bacterium	heme-copper terminal oxidase activity
TRINITY_DN117616_c2_g6		LisH	--	protein binding
TRINITY_DN117909_c1_g2		LisH	--	protein binding
TRINITY_DN123877_c8_g1	MTTP, MTP	Lipoprotein amino terminal region//Apolipoprotein CIII (Apo-CIII)	lipid transport//lipoprotein metabolic process	lipid transporter activity//lipid binding
TRINITY_DN150818_c6_g2	JNK	Lipopolysaccharide kinase (Kdo/WaaP) family//V-type ATPase 116kDa subunit family//Protein kinase domain//Protein tyrosine kinase	proton transport//protein phosphorylation//ATP hydrolysis coupled proton transport	hydrogen ion transmembrane transporter activity//ATP binding//protein kinase activity//phosphotransferase activity, alcohol group as acceptor
TRINITY_DN130910_c5_g2		Lipopolysaccharide kinase (Kdo/WaaP) family//Protein tyrosine kinase//Protein kinase domain	serine family amino acid metabolic process//protein phosphorylation//phosphorylation	protein serine/threonine kinase activity//protein kinase activity//phosphotransferase activity, alcohol group as acceptor//ATP binding
TRINITY_DN139514_c0_g1	STK16	Lipopolysaccharide kinase (Kdo/WaaP) family//Protein tyrosine kinase//Protein kinase domain	serine family amino acid metabolic process//protein phosphorylation//phosphorylation	protein kinase activity//protein serine/threonine kinase activity//phosphotransferase activity, alcohol group as acceptor//ATP binding
TRINITY_DN123544_c0_g1	CDK6	Lipopolysaccharide kinase (Kdo/WaaP) family//Protein tyrosine kinase//Protein kinase domain	protein phosphorylation	phosphotransferase activity, alcohol group as acceptor//ATP binding//protein kinase activity
TRINITY_DN125023_c1_g1	CDK16, PCTK1	Lipopolysaccharide kinase (Kdo/WaaP) family//Protein tyrosine kinase//Protein kinase domain	protein phosphorylation	phosphotransferase activity, alcohol group as acceptor//ATP binding//protein kinase activity
TRINITY_DN150690_c6_g1	MAPKAPK2	Lipopolysaccharide kinase (Kdo/WaaP) family//Protein tyrosine kinase//Microsomal signal peptidase 12 kDa subunit (SPC12)//Protein kinase domain	signal peptide processing//protein phosphorylation//phosphorylation//serine family amino acid metabolic process	phosphotransferase activity, alcohol group as acceptor//protein kinase activity//protein serine/threonine kinase activity//peptidase activity//ATP binding
TRINITY_DN124020_c0_g1	CSNK2A	Lipopolysaccharide kinase (Kdo/WaaP) family//Protein kinase domain//Protein tyrosine kinase//7 transmembrane receptor (Secretin family)	G-protein coupled receptor signaling pathway//protein phosphorylation	protein kinase activity//phosphotransferase activity, alcohol group as acceptor//G-protein coupled receptor activity//ATP binding
TRINITY_DN142295_c4_g2	PRKCH	Lipopolysaccharide kinase (Kdo/WaaP) family//Protein kinase domain//Protein tyrosine kinase	serine family amino acid metabolic process//phosphorylation//protein phosphorylation	ATP binding//nucleotide binding//ion binding//protein serine/threonine kinase activity//protein kinase activity//phosphotransferase activity, alcohol group as acceptor
TRINITY_DN143678_c0_g1	DYRK2_3_4	Lipopolysaccharide kinase (Kdo/WaaP) family//Protein kinase domain//Protein tyrosine kinase	protein phosphorylation	protein kinase activity//ATP binding//phosphotransferase activity, alcohol group as acceptor
TRINITY_DN141502_c2_g1	PKD	Lipopolysaccharide kinase (Kdo/WaaP) family//Phorbol esters/diacylglycerol binding domain (C1 domain)//Sodium/glutamate symporter//Protein kinase domain//Protein tyrosine kinase	polyamine transport//phosphorylation//protein phosphorylation//sodium ion transport//serine family amino acid metabolic process//L-glutamate transport//intracellular signal transduction//signal transduction	phospholipid binding//metal ion binding//glutamate:sodium symporter activity//ATP binding//protein kinase C activity//protein kinase activity//phosphotransferase activity, alcohol group as acceptor
TRINITY_DN136209_c0_g1	PSKH	Lipopolysaccharide kinase (Kdo/WaaP) family//Cytokinin dehydrogenase 1, FAD and cytokinin binding//Protein tyrosine kinase//Protein kinase domain	cytokinin metabolic process//protein phosphorylation//oxidation-reduction process	protein kinase activity//cytokinin dehydrogenase activity//phosphotransferase activity, alcohol group as acceptor//flavin adenine dinucleotide binding//ATP binding
TRINITY_DN154582_c1_g2		Lipase 3 N-terminal region//CAS/CSE protein, C-terminus	lipid catabolic process	protein binding
TRINITY_DN119126_c7_g3		Linker for activation of T-cells	fin morphogenesis//cell communication//signal transduction	--
TRINITY_DN151838_c0_g2		LIN37//High-affinity nickel-transport protein//C2 domain//Slow voltage-gated potassium channel	cell cycle//ion transport//nickel cation transport//potassium ion transport//nickel cation transmembrane transport	voltage-gated potassium channel activity//nickel cation transmembrane transporter activity//protein binding//metal ion binding
TRINITY_DN148093_c1_g1	ZYX	LIM domain//HypF finger	--	zinc ion binding
TRINITY_DN155033_c19_g1		LIM domain//CHY zinc finger	--	metal ion binding//zinc ion binding
TRINITY_DN136838_c6_g1		LIM domain	heart contraction//regulation of protein kinase B signaling	zinc ion binding//metal ion binding
TRINITY_DN153841_c3_g2	GRIK5	Ligated ion channel L-glutamate- and glycine-binding site//Ligand-gated ion channel	signal transduction//synaptic transmission//ion transport	ionotropic glutamate receptor activity//extracellular-glutamate-gated ion channel activity
TRINITY_DN133127_c2_g1	GRIA2	Ligated ion channel L-glutamate- and glycine-binding site//Ligand-gated ion channel	ion transport//synaptic transmission//signal transduction	extracellular-glutamate-gated ion channel activity//ionotropic glutamate receptor activity
TRINITY_DN148006_c1_g4	GRIK1	Ligand-gated ion channel	synaptic transmission//ion transport//signal transduction	ionotropic glutamate receptor activity
TRINITY_DN106775_c0_g1		Ligand-dependent nuclear receptor-interacting factor 1	signal transduction//regulation of transcription, DNA-templated	retinoic acid receptor binding
TRINITY_DN149215_c3_g1	NR3C4, AR	Ligand-binding domain of nuclear hormone receptor//Glucocorticoid receptor//Androgen receptor//Zinc finger, C4 type (two domains)	glucocorticoid receptor signaling pathway//steroid hormone mediated signaling pathway//regulation of transcription, DNA-templated//androgen receptor signaling pathway//glucocorticoid mediated signaling pathway//signal transduction	sequence-specific DNA binding//transcription factor activity, sequence-specific DNA binding//zinc ion binding//DNA binding//androgen receptor activity//steroid binding//glucocorticoid receptor activity
TRINITY_DN149563_c1_g1	NR3A2, ESR2	Ligand-binding domain of nuclear hormone receptor//Fusion glycoprotein F0//Zinc finger, C4 type (two domains)	signal transduction//regulation of transcription, DNA-templated//induction by virus of host cell-cell fusion//steroid hormone mediated signaling pathway	zinc ion binding//steroid binding//sequence-specific DNA binding//transcription factor activity, sequence-specific DNA binding//metal ion binding//steroid hormone receptor activity
TRINITY_DN134471_c0_g1	NR1F1, RORA	Ligand-binding domain of nuclear hormone receptor	steroid hormone mediated signaling pathway//regulation of transcription, DNA-templated	--
TRINITY_DN154956_c3_g2	NR3B2, ESRRB	Ligand-binding domain of nuclear hormone receptor	regulation of transcription, DNA-templated//transcription, DNA-templated//steroid hormone mediated signaling pathway//cell migration involved in gastrulation//regulation of cellular process	cation binding//DNA binding//transcription factor activity, sequence-specific DNA binding
TRINITY_DN123733_c4_g1	NR1A2, THRB	Ligand-binding domain of nuclear hormone receptor	regulation of transcription, DNA-templated//steroid hormone mediated signaling pathway	--
TRINITY_DN141647_c2_g1	SSNA1	Leucine-rich repeats of kinetochore protein Cenp-F/LEK1//Autophagy protein Apg6	autophagy	dynein binding//transcription factor binding//protein homodimerization activity
TRINITY_DN142062_c2_g1		Leucine Rich Repeat//MutL C terminal dimerisation domain//Calponin homology (CH) domain//Leucine rich repeat	mismatch repair	protein binding//ATP binding
TRINITY_DN140615_c7_g1		Leucine Rich repeat//Leucine Rich Repeat//Leucine rich repeat	--	protein binding
TRINITY_DN151443_c6_g1		Leucine rich repeat//Leucine Rich Repeat	--	protein binding
TRINITY_DN152659_c1_g1		Leucine Rich Repeat//Leucine rich repeat	--	protein binding
TRINITY_DN155186_c3_g1	SLIT1	Leucine Rich Repeat//Leucine rich repeat	--	protein binding
TRINITY_DN125989_c0_g1		Leucine rich repeat//Leucine Rich Repeat	--	protein binding
TRINITY_DN150834_c2_g3		Leucine rich repeat//Immunoglobulin domain//Leucine Rich Repeat	--	protein binding
TRINITY_DN131201_c2_g1		Leucine rich repeat//7tm Chemosensory receptor//Leucine Rich Repeat	sensory perception of taste	protein binding
TRINITY_DN134012_c1_g1		Leucine rich repeat	--	protein binding
TRINITY_DN144626_c1_g1		Late endosomal/lysosomal adaptor and MAPK and MTOR activator	positive regulation of MAPK cascade//positive regulation of TOR signaling//cellular response to amino acid stimulus//endosome localization//cholesterol homeostasis//lysosome organization//regulation of receptor recycling	--
TRINITY_DN142720_c2_g2		Laminin Domain II//RNA polymerase II transcription mediator complex subunit 9//Protein of unknown function (DUF3166)	signal transduction//regulation of autophagy//cell adhesion//regulation of transcription from RNA polymerase II promoter	receptor binding//RNA polymerase II transcription cofactor activity
TRINITY_DN150953_c1_g2	KIF18_19	Kinesin motor domain//IstB-like ATP binding protein	microtubule-based movement//microtubule-based process	ATP binding//microtubule binding//microtubule motor activity
TRINITY_DN150772_c1_g1		Kinesin motor domain//FHA domain	microtubule-based movement//microtubule-based process	ATP binding//microtubule binding//protein binding//microtubule motor activity
TRINITY_DN154325_c1_g1		Kinesin motor domain	microtubule-based process//microtubule-based movement	microtubule motor activity//ATP binding//microtubule binding
TRINITY_DN142168_c1_g1	PIPOX	Ketopantoate reductase PanE/ApbA//Glucose inhibited division protein A//N terminus of Rad21 / Rec8 like protein//FAD dependent oxidoreductase//FAD dependent oxidoreductase//Pyridine nucleotide-disulphide oxidoreductase	oxidation-reduction process//pantothenate biosynthetic process//tRNA processing	flavin adenine dinucleotide binding//oxidoreductase activity//2-dehydropantoate 2-reductase activity//protein binding
TRINITY_DN145056_c2_g2		Keratin	--	structural constituent of cytoskeleton
TRINITY_DN144812_c1_g3		Kelch motif//Kelch motif	--	protein binding
TRINITY_DN145341_c1_g1	HCFC	Kelch motif//Kelch motif	--	protein binding
TRINITY_DN146275_c4_g1		Kelch motif//Kelch motif	--	protein binding
TRINITY_DN119239_c1_g1	KLHL29, KBTBD9	Kelch motif//BTB/POZ domain//Kelch motif	--	protein binding
TRINITY_DN148547_c0_g1	SEMA3	KduI/IolB family//Sema domain//Immunoglobulin domain//E10-like protein conserved region//Plexin repeat	oxidation-reduction process	intramolecular oxidoreductase activity, interconverting aldoses and ketoses//thiol oxidase activity//protein binding
TRINITY_DN134600_c1_g1	SPOCK	Kazal-type serine protease inhibitor domain//Kazal-type serine protease inhibitor domain//Secreted protein acidic and rich in cysteine Ca binding region	signal transduction	calcium ion binding//protein binding
TRINITY_DN117480_c1_g1		Kazal-type serine protease inhibitor domain//Kazal-type serine protease inhibitor domain//Follistatin/Osteonectin-like EGF domain	--	protein binding
TRINITY_DN149391_c5_g1		Kazal-type serine protease inhibitor domain//EF-hand domain pair//Pacifastin inhibitor (LCMII)//Follistatin/Osteonectin-like EGF domain//EF-hand domain pair//EF-hand domain//Kazal-type serine protease inhibitor domain//EF hand	--	peptidase inhibitor activity//calcium ion binding//protein binding
TRINITY_DN131090_c1_g1	GJA3, CX46	Jumping translocation breakpoint protein (JTB)//Ninjurin	cell communication//tissue regeneration//cell adhesion	--
TRINITY_DN147433_c2_g2		IucA / IucC family//Q-cell neuroblast polarisation	iron ion transport//siderophore biosynthetic process	siderophore transmembrane transporter activity
TRINITY_DN132509_c1_g1		IstB-like ATP binding protein//WD domain, G-beta repeat	--	protein binding//ATP binding
TRINITY_DN134143_c3_g2	ORC4	IstB-like ATP binding protein//DEAD/DEAH box helicase//ABC transporter//Penicillinase repressor//Type II/IV secretion system protein//AAA domain (dynein-related subfamily)//AAA domain, putative AbiEii toxin, Type IV TA system//ATPase family associated with various cellular activities (AAA)//Archaeal ATPase//Type III restriction enzyme, res subunit	transport//negative regulation of transcription, DNA-templated	ATPase activity//hydrolase activity//nucleic acid binding//DNA binding//ATP binding
TRINITY_DN131332_c2_g4		IRSp53/MIM homology domain//Poly(ADP-ribose) polymerase, regulatory domain//BAR domain	protein ADP-ribosylation//plasma membrane organization	NAD+ ADP-ribosyltransferase activity//protein binding
TRINITY_DN115671_c3_g1		Iron-sulphur cluster assembly	iron-sulfur cluster assembly	--
TRINITY_DN153936_c1_g1		Iron-binding zinc finger CDGSH type//SelR domain//Aconitate B N-terminal domain//HEAT repeat//Proteasome non-ATPase 26S subunit//Armadillo/beta-catenin-like repeat//Methyltransferase TRM13//V-ATPase subunit H	oxidation-reduction process//tRNA processing//reductive tricarboxylic acid cycle//proteasome assembly//ATP hydrolysis coupled proton transport//tricarboxylic acid cycle//glyoxylate metabolic process	peptide-methionine (R)-S-oxide reductase activity//2 iron, 2 sulfur cluster binding//aconitate hydratase activity//protein binding//hydrolase activity, acting on acid anhydrides, catalyzing transmembrane movement of substances//methyltransferase activity
TRINITY_DN146682_c0_g2		IQ calmodulin-binding motif//Unconventional myosin tail, actin- and lipid-binding//Myosin head (motor domain)	--	motor activity//protein binding//ATP binding
TRINITY_DN148021_c4_g1	NFATC1, NFAT2, NFATC	IPT/TIG domain//Rel homology DNA-binding domain//Citrate lyase, alpha subunit (CitF)	tricarboxylic acid cycle//regulation of transcription, DNA-templated//acetyl-CoA metabolic process	DNA binding//protein binding//transcription factor activity, sequence-specific DNA binding//citrate CoA-transferase activity
TRINITY_DN150658_c0_g1	NFATC2, NFAT1, NFATP	IPT/TIG domain//Rel homology DNA-binding domain	regulation of transcription, DNA-templated	protein binding//DNA binding//transcription factor activity, sequence-specific DNA binding
TRINITY_DN128888_c3_g4	KCNH5	Ion transport protein//PAS fold//Lysosome-associated membrane glycoprotein (Lamp)//PAS fold	transmembrane transport//regulation of transcription, DNA-templated//ion transport	protein binding//ion channel activity
TRINITY_DN155360_c10_g1	TPCN1	Ion transport protein//IQ calmodulin-binding motif//Cellulose binding domain	ion transport//carbohydrate metabolic process//transmembrane transport	protein binding//cellulose binding//ion channel activity
TRINITY_DN138526_c0_g2	KCNH5	Ion transport protein	phosphorylation//transmembrane transport//phosphorelay signal transduction system//potassium ion transport//ion transport//regulation of transcription, DNA-templated	phosphorelay sensor kinase activity//voltage-gated potassium channel activity//ion channel activity
TRINITY_DN113512_c3_g3	KCNK1	Ion transport protein	ion transport//transmembrane transport	ion channel activity
TRINITY_DN138426_c1_g1	KCNH2	Ion transport protein	ion transport//potassium ion transport//transmembrane transport	ion channel activity//voltage-gated potassium channel activity
TRINITY_DN153800_c4_g3	KCNJ2	Inward rectifier potassium channel//Major Facilitator Superfamily//Ion transport protein	potassium ion transport//ion transport//transmembrane transport	ion channel activity//inward rectifier potassium channel activity
TRINITY_DN133115_c3_g1	KCNH6	Inward rectifier potassium channel//Ion transport protein	ion transport//potassium ion transport//transmembrane transport	inward rectifier potassium channel activity//ion channel activity
TRINITY_DN144588_c2_g1		Intraflagellar transport complex B protein 46 C terminal	intraciliary transport	--
TRINITY_DN147004_c1_g1	CD2AP	Intermediate filament protein//SH3 domain//pKID domain//Variant SH3 domain	regulation of transcription, DNA-templated	protein binding//structural molecule activity
TRINITY_DN154360_c6_g1	CDC42BP	Intermediate filament protein//Phorbol esters/diacylglycerol binding domain (C1 domain)//DMPK coiled coil domain like//Protein kinase domain//Protein tyrosine kinase//Protein kinase C terminal domain	intracellular signal transduction//serine family amino acid metabolic process//protein phosphorylation//phosphorylation	protein kinase activity//protein serine/threonine kinase activity//structural molecule activity//ATP binding
TRINITY_DN152548_c3_g1	LMNB	Intermediate filament protein//Fibrinogen alpha/beta chain family	protein polymerization//signal transduction//platelet activation	structural molecule activity//receptor binding//protein binding, bridging
TRINITY_DN144462_c2_g1	LMNB	Intermediate filament protein	--	structural molecule activity
TRINITY_DN143829_c2_g1		Interleukin-17//LIM domain	inflammatory response//signal transduction	zinc ion binding//cytokine activity
TRINITY_DN126290_c0_g3		Interleukin-1 / 18	--	--
TRINITY_DN151988_c1_g3	SMARCAD1	Interleukin 4//Methyl-viologen-reducing hydrogenase, delta subunit//Type III restriction enzyme, res subunit//SNF2 family N-terminal domain	growth//oxidation-reduction process//methanogenesis//immune response//cell proliferation//signal transduction	hydrolase activity//growth factor activity//interleukin-4 receptor binding//ATP binding//DNA binding
TRINITY_DN150546_c2_g1	URB2	Interleukin 32	immune response	--
TRINITY_DN151912_c1_g3		Interferon-inducible GTPase (IIGP)//Septin//G-protein alpha subunit//Sigma-54 interaction domain//FtsK/SpoIIIE family//Protein of unknown function, DUF258//Ras of Complex, Roc, domain of DAPkinase//ABC transporter//AIG1 family//50S ribosome-binding GTPase//Ferrous iron transport protein B//Ras family//NB-ARC domain	G-protein coupled receptor signaling pathway//signal transduction//small GTPase mediated signal transduction//ferrous iron transport//cell cycle//regulation of transcription, DNA-templated	ATPase activity//GTP binding//GTPase activity//ATP binding//transcription factor binding//G-protein beta/gamma-subunit complex binding//ferrous iron transmembrane transporter activity//signal transducer activity//DNA binding//guanyl nucleotide binding//ADP binding//nucleotide binding
TRINITY_DN151213_c2_g1	IRF6	Interferon regulatory factor transcription factor	epithelium development	regulatory region DNA binding
TRINITY_DN153970_c2_g2		Integrase core domain//Integrase core domain	DNA integration	--
TRINITY_DN129417_c8_g1	NAALAD	Integrase core domain	DNA integration	--
TRINITY_DN135266_c1_g2	NAALAD	Integrase core domain	DNA integration	--
TRINITY_DN138171_c3_g1	ABCB7	Insulin-like growth factor binding protein//ABC transporter transmembrane region	transport//transmembrane transport//regulation of cell growth	ATP binding//insulin-like growth factor binding//ATPase activity, coupled to transmembrane movement of substances
TRINITY_DN139200_c0_g1	IGFBP3	Insulin-like growth factor binding protein	regulation of cell growth	insulin-like growth factor binding
TRINITY_DN151151_c1_g1		Insulin/IGF/Relaxin family//Nematode insulin-related peptide beta type	signal transduction	hormone activity
TRINITY_DN145798_c7_g1	ABTB2	InsA N-terminal domain	transposition, DNA-mediated	--
TRINITY_DN129557_c2_g1	cysQ, MET22, BPNT1	Inositol monophosphatase family	phosphatidylinositol phosphorylation	--
TRINITY_DN146511_c1_g1		Innexin	--	gap junction hemi-channel activity//voltage-gated channel activity
TRINITY_DN140151_c0_g1	PANX	Innexin	--	--
TRINITY_DN141786_c2_g1		Innexin	--	--
TRINITY_DN135479_c2_g3		Importin-beta N-terminal domain	intracellular protein transport	Ran GTPase binding
TRINITY_DN139070_c1_g1		Importin-beta N-terminal domain	intracellular protein transport	Ran GTPase binding
TRINITY_DN145925_c0_g1		Importin-beta N-terminal domain	intracellular protein transport	Ran GTPase binding
TRINITY_DN140932_c0_g1	POLI	impB/mucB/samB family//impB/mucB/samB family C-terminal domain	DNA repair	damaged DNA binding
TRINITY_DN154239_c7_g2	NKX63	Immunoreceptor tyrosine-based activation motif//Poxvirus P21 membrane protein	cell surface receptor signaling pathway//signal transduction	transmembrane signaling receptor activity
TRINITY_DN132337_c1_g1	FGFR1	Immunoglobulin domain//Protein tyrosine kinase	protein phosphorylation	protein kinase activity//protein binding
TRINITY_DN151425_c1_g1	HMCN	Immunoglobulin domain//Immunoglobulin C2-set domain//Alphaherpesvirus glycoprotein E	cell adhesion	protein binding
TRINITY_DN155357_c3_g1	DSCAM	Immunoglobulin domain//Fibronectin type III domain//Purple acid Phosphatase, N-terminal domain	hexachlorocyclohexane metabolic process//riboflavin metabolic process	acid phosphatase activity//protein binding//metal ion binding
TRINITY_DN137776_c3_g1	F11R, JAM1	Immunoglobulin domain	posterior lateral line development	protein binding
TRINITY_DN122566_c0_g1	JAM3	Immunoglobulin domain	--	protein binding
TRINITY_DN138769_c2_g1		Immunoglobulin domain	--	protein binding
TRINITY_DN154074_c10_g1		Immunoglobulin domain	--	protein binding
TRINITY_DN153509_c3_g1		I/LWEQ domain//Protein of unknown function (DUF904)//Acetyltransferase (GNAT) domain//CHD5-like protein//Autophagy protein Apg6//Protein of unknown function (DUF972)//DNA repair protein endonuclease SAE2/CtIP C-terminus	acyl-carrier-protein biosynthetic process//M phase//double-strand break repair via homologous recombination//FtsZ-dependent cytokinesis//tail-anchored membrane protein insertion into ER membrane//DNA repair//DNA damage checkpoint//barrier septum assembly//DNA catabolic process//DNA replication//autophagy	nuclease activity//actin binding//single-stranded DNA endodeoxyribonuclease activity//N-acetyltransferase activity
TRINITY_DN152526_c0_g1		Hydrogenase/urease nickel incorporation, metallochaperone, hypA//Aegerolysin//Integrase core domain	DNA integration//cellular protein modification process//hemolysis by symbiont of host erythrocytes	nickel cation binding
TRINITY_DN151028_c0_g2		Human adenovirus early E3A glycoprotein	--	--
TRINITY_DN144223_c0_g1		HSF-type DNA-binding//Zinc finger, C2H2 type	regulation of transcription, DNA-templated	transcription factor activity, sequence-specific DNA binding//metal ion binding//sequence-specific DNA binding
TRINITY_DN145078_c3_g1	PKN	Hr1 repeat//Exonuclease VII, large subunit//Monopolar spindle protein 2	protein phosphorylation//phosphorylation//serine family amino acid metabolic process//DNA catabolic process//spindle pole body duplication//signal transduction//protein localization to spindle pole body	ATP binding//exodeoxyribonuclease VII activity//protein serine/threonine kinase activity
TRINITY_DN150462_c5_g1	CERS	Homeobox KN domain//TLC domain//Homeobox domain//Sarcoglycan complex subunit protein//Aminopeptidase P, N-terminal domain	regulation of transcription, DNA-templated	transcription factor activity, sequence-specific DNA binding//sequence-specific DNA binding//aminopeptidase activity//DNA binding//manganese ion binding
TRINITY_DN150903_c0_g2	ARX	Homeobox KN domain//Homeobox domain	regulation of transcription, DNA-templated	DNA binding
TRINITY_DN154958_c8_g1		Homeobox domain//Domain of unknown function (DUF718)	rhamnose metabolic process	racemase and epimerase activity, acting on carbohydrates and derivatives//DNA binding
TRINITY_DN149910_c2_g2		Homeobox associated leucine zipper//Transmembrane protein//ZIP Zinc transporter//Tetraspanin family//Basic region leucine zipper//dsRNA-gated channel SID-1//TolA binding protein trimerisation//Intermediate filament protein//Autophagy protein Apg6//Septum formation initiator//Protein of unknown function (DUF904)	FtsZ-dependent cytokinesis//regulation of transcription, DNA-templated//cell cycle//nucleobase-containing compound transport//dsRNA transport//metal ion transport//protein trimerization//autophagy//barrier septum assembly//transmembrane transport	RNA transmembrane transporter activity//metal ion transmembrane transporter activity//structural molecule activity//transcription factor activity, sequence-specific DNA binding//sequence-specific DNA binding
TRINITY_DN135355_c1_g1		Homeobox associated leucine zipper//DASH complex subunit Dad4//bZIP transcription factor//Protein of unknown function (DUF972)//Septum formation initiator//Protein of unknown function (DUF904)//V-type ATPase 116kDa subunit family	ATP hydrolysis coupled proton transport//DNA replication//attachment of spindle microtubules to kinetochore//barrier septum assembly//cell cycle//regulation of transcription, DNA-templated//FtsZ-dependent cytokinesis//proton transport	sequence-specific DNA binding//transcription factor activity, sequence-specific DNA binding//hydrogen ion transmembrane transporter activity
TRINITY_DN142904_c1_g2		Homeobox associated leucine zipper	cell migration//embryonic pattern specification//cortical actin cytoskeleton organization//convergent extension//filopodium assembly//establishment of localization in cell//regulation of transcription, DNA-templated//Wnt signaling pathway	protein binding//sequence-specific DNA binding//transcription factor activity, sequence-specific DNA binding
TRINITY_DN145845_c1_g1		Holliday junction DNA helicase ruvB N-terminus//Zeta toxin//ATPase family associated with various cellular activities (AAA)//Cytidylate kinase	pyrimidine nucleobase metabolic process//DNA repair//DNA recombination//nucleobase-containing compound metabolic process	cytidylate kinase activity//kinase activity//four-way junction helicase activity//ATP binding
TRINITY_DN136694_c0_g3	MINPP1	Histidine phosphatase superfamily (branch 2)	riboflavin metabolic process//hexachlorocyclohexane metabolic process	acid phosphatase activity
TRINITY_DN153071_c0_g1		Histidine kinase	phosphorylation//phosphorelay signal transduction system	phosphorelay sensor kinase activity
TRINITY_DN141239_c1_g1	SYNCRIP, HNRPQ	Hexokinase//Amino acid permease//RNA recognition motif//RNA recognition motif. (a.k.a. RRM, RBD, or RNP domain)	amino acid transmembrane transport//carbohydrate metabolic process//amino acid transport	ATP binding//nucleic acid binding//phosphotransferase activity, alcohol group as acceptor//amino acid transmembrane transporter activity
TRINITY_DN155103_c6_g2		Herpesvirus UL6 like//Basic region leucine zipper	DNA packaging//regulation of transcription, DNA-templated	sequence-specific DNA binding//transcription factor activity, sequence-specific DNA binding
TRINITY_DN128378_c10_g1		Herpesvirus polymerase accessory protein//Ankyrin repeat//WH2 motif//Ankyrin repeat	DNA replication//viral genome replication	protein binding//actin binding//DNA polymerase processivity factor activity
TRINITY_DN140658_c3_g1	PPAP2	Herpesvirus latent membrane protein 1 (LMP1)//Poxvirus P21 membrane protein//YhhN-like protein	transformation of host cell by virus	--
TRINITY_DN116528_c3_g2		Herpesvirus latent membrane protein 1 (LMP1)//Mitochondrial proteolipid//Foamy virus envelope protein	transformation of host cell by virus	--
TRINITY_DN134795_c4_g1	MYO10	Herpesviridae UL52/UL70 DNA primase	transcription, DNA-templated//DNA replication, synthesis of RNA primer//DNA replication	DNA primase activity
TRINITY_DN117088_c0_g2	PPIL2, CYC4, CHP60	Hepatitis C virus non-structural protein NS4a//Cyclophilin type peptidyl-prolyl cis-trans isomerase/CLD	protein ubiquitination//protein folding//protein peptidyl-prolyl isomerization//viral process	peptidyl-prolyl cis-trans isomerase activity//ubiquitin-protein transferase activity
TRINITY_DN141257_c6_g1	UBE2O	Hepatitis C virus non-structural 5a zinc finger domain	--	zinc ion binding
TRINITY_DN151898_c2_g1	ADCY2	Heme NO binding associated//Domain of Unknown Function (DUF1053)//Adenylate and Guanylate cyclase catalytic domain	cyclic nucleotide biosynthetic process//cGMP biosynthetic process//cAMP biosynthetic process//purine nucleobase metabolic process//intracellular signal transduction//GTP metabolic process	phosphorus-oxygen lyase activity//guanylate cyclase activity//adenylate cyclase activity
TRINITY_DN131641_c3_g1		Heme exporter protein D (CcmD)//Thioredoxin	cytochrome complex assembly//heme transport//cell redox homeostasis	--
TRINITY_DN153399_c3_g1		Heme exporter protein D (CcmD)//Methyl-CpG binding domain	heme transport//cytochrome complex assembly	DNA binding
TRINITY_DN152771_c2_g1	TBC1D4, AS160	Helix-turn-helix domain//TMPIT-like protein//Phosphotyrosine interaction domain (PTB/PID)//Uso1 / p115 like vesicle tethering protein, C terminal region//Phosphotyrosine-binding domain//Testis development-related protein	intracellular protein transport//regulation of transcription, DNA-templated//spermatogenesis//protein transport	sequence-specific DNA binding//transcription factor activity, sequence-specific DNA binding//protein transporter activity//protein binding
TRINITY_DN136184_c8_g1		Helix-loop-helix DNA-binding domain//ADAM cysteine-rich	proteolysis	protein dimerization activity//metalloendopeptidase activity
TRINITY_DN144715_c1_g1	MLX	Helix-loop-helix DNA-binding domain	--	protein dimerization activity
TRINITY_DN145232_c0_g1	DHX30	Helicase associated domain (HA2)//Accessory gene regulator B//DEAD/DEAH box helicase//ABC transporter//Type II/IV secretion system protein	quorum sensing//pathogenesis//transport	peptidase activity//helicase activity//ATPase activity//nucleic acid binding//ATP binding
TRINITY_DN107043_c0_g1		HECT-domain (ubiquitin-transferase)//Cellulose binding domain	protein ubiquitination//carbohydrate metabolic process	cellulose binding//ubiquitin-protein transferase activity//cation binding
TRINITY_DN126052_c0_g1	HECW2	HECT-domain (ubiquitin-transferase)	protein ubiquitination	ubiquitin-protein transferase activity
TRINITY_DN137322_c0_g1	HERC3	HECT-domain (ubiquitin-transferase)	protein ubiquitination	ubiquitin-protein transferase activity
TRINITY_DN152096_c1_g1	SVIL	HECT-domain (ubiquitin-transferase)	protein ubiquitination	ubiquitin-protein transferase activity
TRINITY_DN123732_c4_g1	HECW2	HECT-domain (ubiquitin-transferase)	protein ubiquitination	ubiquitin-protein transferase activity
TRINITY_DN148354_c1_g1		HEAT repeat	--	protein binding
TRINITY_DN152224_c1_g1	E3.6.3.1	HD-ZIP protein N terminus	--	--
TRINITY_DN146786_c0_g1	SLC4A11, BTR1	HCO3- transporter family//Zn-finger in Ran binding protein and others//Band 3 cytoplasmic domain	anion transport	zinc ion binding//anion transmembrane transporter activity
TRINITY_DN150259_c2_g1		hAT family C-terminal dimerisation region	--	protein dimerization activity
TRINITY_DN139852_c3_g1		HAMP domain	signal transduction	signal transducer activity
TRINITY_DN148516_c1_g1	B4GALT3	Haem-transporter, endosomal/lysosomal, haem-responsive gene	heme transport	heme transporter activity
TRINITY_DN145660_c0_g1	NRIP1	GWT1//Predicted permease YjgP/YjgQ family	GPI anchor biosynthetic process	transferase activity, transferring acyl groups
TRINITY_DN155474_c10_g1	NF1	GTPase-activator protein for Ras-like GTPase//Lysine-rich CEACAM1 co-isolated protein family	negative regulation of apoptotic process//positive regulation of I-kappaB kinase/NF-kappaB signaling//regulation of GTPase activity//positive regulation of angiogenesis	--
TRINITY_DN127372_c5_g2		Growth-Arrest-Specific Protein 2 Domain	cell cycle arrest	--
TRINITY_DN154317_c9_g4		Growth-arrest specific micro-tubule binding//Tho complex subunit 7//MreB/Mbl protein//Fusaric acid resistance protein family//Spindle and kinetochore-associated protein 2//Baculovirus polyhedron envelope protein, PEP, C terminus	cell division//transport//mitotic nuclear division//mRNA processing//chromosome segregation//regulation of microtubule polymerization or depolymerization//cell morphogenesis//mitotic anaphase//cell motility	microtubule binding//structural molecule activity
TRINITY_DN149579_c3_g1	CCDC6, PTC	Growth-arrest specific micro-tubule binding	cell motility	--
TRINITY_DN132267_c3_g6		Growth arrest and DNA-damage-inducible proteins-interacting protein 1//Reduced folate carrier	transport//cell cycle	--
TRINITY_DN146711_c4_g1	ARNTL, BMAL1, CYC	GRIP domain//Helix-loop-helix DNA-binding domain//PAS fold//PAS fold//PAS fold	protein targeting to Golgi//regulation of transcription, DNA-templated	protein binding//protein dimerization activity
TRINITY_DN148903_c2_g3		GRB2-binding adapter (GAPT)//Popeye protein conserved region	--	--
TRINITY_DN142418_c3_g1	GNA13	G-protein alpha subunit//ADP-ribosylation factor family	G-protein coupled receptor signaling pathway//signal transduction	guanyl nucleotide binding//signal transducer activity//GTP binding//G-protein beta/gamma-subunit complex binding//GTPase activity
TRINITY_DN137313_c0_g2	PIGU	GPI transamidase subunit PIG-U	detection of mechanical stimulus involved in sensory perception of touch//GPI anchor biosynthetic process//protein localization to cell surface	GPI-anchor transamidase activity
TRINITY_DN148574_c4_g2		GPI biosynthesis protein family Pig-F//PAZ domain	GPI anchor biosynthetic process	protein binding
TRINITY_DN124175_c7_g2		GoLoco motif	--	GTPase regulator activity
TRINITY_DN130969_c1_g3	GPC4	Glypican//Rapamycin binding domain//Fz domain	proteoglycan biosynthetic process//regulation of cell migration//convergent extension involved in gastrulation//establishment of cell polarity involved in gastrulation cell migration//muscle cell migration//convergent extension involved in axis elongation//gastrulation with mouth forming second//cartilage development//unidimensional cell growth//extracellular matrix organization//striated muscle …	drug binding//heparan sulfate proteoglycan binding//protein binding
TRINITY_DN140641_c1_g1	SIAT8A	Glycosyltransferase family 29 (sialyltransferase)//Aspartyl/Asparaginyl beta-hydroxylase//COMC family	peptidyl-amino acid modification//protein glycosylation//signal transduction	pheromone activity//sialyltransferase activity
TRINITY_DN147598_c4_g2	MGAT3	Glycosyltransferase family 17	protein N-linked glycosylation	beta-1,4-mannosylglycoprotein 4-beta-N-acetylglucosaminyltransferase activity
TRINITY_DN139931_c5_g1		Glycosyl transferase family 8	--	transferase activity, transferring glycosyl groups
TRINITY_DN140972_c1_g2	GXYLT	Glycosyl transferase family 8	--	transferase activity, transferring glycosyl groups
TRINITY_DN146927_c1_g1	GANAB	Glycosyl hydrolases family 31//TMEM119 family	ossification//carbohydrate metabolic process	hydrolase activity, hydrolyzing O-glycosyl compounds
TRINITY_DN146927_c0_g1	GANAB	Glycosyl hydrolases family 31	carbohydrate metabolic process	hydrolase activity, hydrolyzing O-glycosyl compounds
TRINITY_DN149273_c0_g1	E3.2.1.14	Glycosyl hydrolases family 18	carbohydrate metabolic process	hydrolase activity, hydrolyzing O-glycosyl compounds
TRINITY_DN154292_c3_g2		Glycosyl hydrolase family 49	carbohydrate metabolic process	hydrolase activity, hydrolyzing O-glycosyl compounds
TRINITY_DN136900_c2_g1	EDEM2	Glycosyl hydrolase family 47	carbohydrate metabolic process	calcium ion binding//mannosyl-oligosaccharide 1,2-alpha-mannosidase activity
TRINITY_DN139667_c7_g2	LCT	Glycosyl hydrolase family 1	carbohydrate metabolic process	hydrolase activity, hydrolyzing O-glycosyl compounds
TRINITY_DN148721_c3_g1	GYS	Glycogen synthase	sucrose metabolic process//starch metabolic process//glycogen biosynthetic process	glycogen (starch) synthase activity
TRINITY_DN152815_c2_g1		Glycerophosphoryl diester phosphodiesterase family//Leucine operon leader peptide//C-terminal domain of RIG-I//Erv1 / Alr family	brain development//apoptotic process//oxidation-reduction process//leucine biosynthetic process//lipid metabolic process	phosphoric diester hydrolase activity//hydrolase activity, acting on acid anhydrides//thiol oxidase activity
TRINITY_DN140382_c1_g1	GST, gst	Glutathione S-transferase, N-terminal domain//Glutathione S-transferase, N-terminal domain	--	protein binding
TRINITY_DN154957_c6_g1	PDIA5	Glutaredoxin//Thioredoxin//AhpC/TSA family//Redoxin	cell redox homeostasis//obsolete electron transport//oxidation-reduction process	protein disulfide oxidoreductase activity//electron carrier activity//antioxidant activity//oxidoreductase activity
TRINITY_DN136070_c0_g2	glnA, GLUL	Glutamine synthetase, beta-Grasp domain//Glutamine synthetase, catalytic domain	nitrogen compound metabolic process//glutamine biosynthetic process//peptidoglycan biosynthetic process	ATP binding//glutamate-ammonia ligase activity
TRINITY_DN149603_c1_g3	GCLC	Glutamate-cysteine ligase family 2(GCS2)//Glutamate-cysteine ligase	response to oxidative stress//glutamate metabolic process//cell redox homeostasis//response to hormone//glutathione metabolic process//cellular modified amino acid biosynthetic process//glutathione biosynthetic process//cysteine metabolic process//response to heat//negative regulation of transcription, DNA-templated//negative regulation of apoptotic process//regulation of blood vessel size	glutamate binding//magnesium ion binding//glutamate-cysteine ligase activity//ADP binding//coenzyme binding
TRINITY_DN149333_c4_g2	G6PD, zwf	Glucose-6-phosphate dehydrogenase, NAD binding domain//Glucose-6-phosphate dehydrogenase, C-terminal domain	glucose metabolic process//pentose-phosphate shunt//oxidation-reduction process//glutathione metabolic process	glucose-6-phosphate dehydrogenase activity//NADP binding
TRINITY_DN128368_c1_g1		Glu/Leu/Phe/Val dehydrogenase, dimerisation domain//Bacterial NAD-glutamate dehydrogenase//Glutamate/Leucine/Phenylalanine/Valine dehydrogenase	cellular amino acid metabolic process//obsolete electron transport//nitrogen compound metabolic process//oxidation-reduction process//glutamate catabolic process to 2-oxoglutarate	oxidoreductase activity//glutamate dehydrogenase (NAD+) activity//nucleotide binding//oxidoreductase activity, acting on the CH-NH2 group of donors, NAD or NADP as acceptor
TRINITY_DN129167_c0_g1		Genetic interactor of prohibitin 5	mitochondrial genome maintenance	--
TRINITY_DN155478_c12_g3		GDSL-like Lipase/Acylhydrolase	--	hydrolase activity, acting on ester bonds
TRINITY_DN140340_c0_g2	ENTPD5_6	GDA1/CD39 (nucleoside phosphatase) family	--	hydrolase activity
TRINITY_DN147780_c6_g1		Gcd10p family//Integral membrane protein DUF106	tRNA methylation	--
TRINITY_DN148943_c0_g1		GATA zinc finger	regulation of transcription, DNA-templated	transcription factor activity, sequence-specific DNA binding//sequence-specific DNA binding//zinc ion binding
TRINITY_DN147518_c1_g2	DRD4	Gaa1-like, GPI transamidase component//7 transmembrane receptor (rhodopsin family)//Type II secretion system (T2SS), protein M	signal transduction//G-protein coupled receptor signaling pathway//extracellular transport	G-protein coupled receptor activity
TRINITY_DN145689_c0_g1	ROR2, NTRKR2	Fz domain//Protein tyrosine kinase//Immunoglobulin domain	protein phosphorylation	protein kinase activity//protein binding
TRINITY_DN148558_c5_g1	ROR1, NTRKR1	Fz domain//Immunoglobulin domain//Bromovirus movement protein//Protein kinase domain//Protein tyrosine kinase	transport of virus in host, cell to cell//protein phosphorylation	ATP binding//protein binding//protein kinase activity
TRINITY_DN142112_c2_g1	GPC6	Fz domain//Glypican	--	heparan sulfate proteoglycan binding//protein binding
TRINITY_DN148490_c0_g1	RUFY1, RABIP4	FYVE zinc finger//Phorbol esters/diacylglycerol binding domain (C1 domain)//TPR/MLP1/MLP2-like protein//Adenylate kinase, active site lid//Peptidase S46//Syntaxin 6, N-terminal//zinc-RING finger domain	purine nucleobase metabolic process//Golgi vesicle transport//ATP metabolic process//protein import into nucleus//intracellular signal transduction	metal ion binding//protein binding//adenylate kinase activity//serine-type aminopeptidase activity//zinc ion binding//dipeptidyl-peptidase activity
TRINITY_DN137624_c1_g1	SLC37A1_2	FxsA cytoplasmic membrane protein//Major Facilitator Superfamily	carbohydrate transport//transport//transmembrane transport	transporter activity
TRINITY_DN155059_c17_g2	BCL2L13, BCLRAMBO	Fusion glycoprotein F0//Apoptosis regulator proteins, Bcl-2 family//Interleukin-28A	positive regulation of immune response//regulation of apoptotic process//defense response to virus//induction by virus of host cell-cell fusion//signal transduction//JAK-STAT cascade	cytokine activity
TRINITY_DN134689_c1_g2		Fusaric acid resistance protein family//UDP-glucoronosyl and UDP-glucosyl transferase//Mitotic checkpoint protein//Outer membrane protein (OmpH-like)//Septation ring formation regulator, EzrA	septin ring assembly//metabolic process//transport//mitotic spindle assembly checkpoint	transferase activity, transferring hexosyl groups//unfolded protein binding
TRINITY_DN140881_c4_g3	NRXN	Fumarate reductase subunit D//Synaptobrevin	angiogenesis//fumarate metabolic process//cell adhesion//vesicle-mediated transport	metal ion binding
TRINITY_DN143586_c0_g1	E4.2.1.2B, fumC	Fumarase C C-terminus	tricarboxylic acid cycle	lyase activity
TRINITY_DN121554_c1_g5		FtsX-like permease family//Non-structural protein NS3/Small envelope protein E	--	--
TRINITY_DN141916_c2_g2	SARS, serS	FtsK/SpoIIIE family	glycine metabolic process//threonine metabolic process//L-serine metabolic process//seryl-tRNA aminoacylation	DNA binding//serine-tRNA ligase activity//nucleotide binding//ATP binding
TRINITY_DN148564_c1_g5		Frog antimicrobial peptide	defense response	--
TRINITY_DN131545_c2_g1	FZD2	Frizzled/Smoothened family membrane region//Fz domain	cilium assembly//signal transduction//endocrine pancreas development//convergent extension involved in gastrulation//G-protein coupled receptor signaling pathway//cell surface receptor signaling pathway//G-protein coupled receptor signaling pathway coupled to cGMP nucleotide second messenger//heart jogging//Wnt signaling pathway, calcium modulating pathway//epithelial cell differentiation//heart …	PDZ domain binding//G-protein coupled receptor activity//Wnt-protein binding//Wnt-activated receptor activity//protein binding
TRINITY_DN128141_c4_g1	B3GNT1, B3GNT2	Fringe-like//Galactosyltransferase	protein glycosylation	galactosyltransferase activity//transferase activity, transferring glycosyl groups
TRINITY_DN131518_c2_g1	THOC4, ALY	Fragile X-related 1 protein core C terminal//Herpesvirus latent membrane protein 1 (LMP1)	transformation of host cell by virus	RNA binding
TRINITY_DN150272_c0_g1	GART	Formyl transferase//Phosphoribosylglycinamide synthetase, N domain//Phosphoribosylglycinamide synthetase, C domain//ATP-grasp domain//D-ala D-ala ligase C-terminus//Carbamoyl-phosphate synthase L chain, ATP binding domain	tetrahydrofolate metabolic process//biosynthetic process//camera-type eye development//embryo development//peptidoglycan biosynthetic process//pigmentation//10-formyltetrahydrofolate metabolic process//purine nucleobase biosynthetic process//purine nucleobase metabolic process//'de novo' IMP biosynthetic process//D-alanine metabolic process	phosphoribosylglycinamide formyltransferase activity//phosphoribosylamine-glycine ligase activity//hydroxymethyl-, formyl- and related transferase activity//phosphoribosylformylglycinamidine cyclo-ligase activity//ATP binding//metal ion binding//D-alanine-D-alanine ligase activity//methyltransferase activity
TRINITY_DN115086_c5_g3		Formiminotransferase-cyclodeaminase//Integral membrane protein DUF106	cellular metabolic process	catalytic activity
TRINITY_DN153445_c1_g1	NEIL1	Formamidopyrimidine-DNA glycosylase N-terminal domain//Formamidopyrimidine-DNA glycosylase H2TH domain	nucleotide-excision repair//base-excision repair//DNA repair	damaged DNA binding//zinc ion binding//DNA-(apurinic or apyrimidinic site) lyase activity//hydrolase activity, hydrolyzing N-glycosyl compounds
TRINITY_DN143217_c0_g1		Formamidopyrimidine-DNA glycosylase H2TH domain//BED zinc finger//hAT family C-terminal dimerisation region	nucleotide-excision repair//DNA repair//base-excision repair	hydrolase activity, hydrolyzing N-glycosyl compounds//damaged DNA binding//protein dimerization activity//zinc ion binding//DNA binding//DNA-(apurinic or apyrimidinic site) lyase activity
TRINITY_DN141975_c3_g1	FOXN	Forkhead domain//LAGLIDADG DNA endonuclease family	regulation of transcription, DNA-templated	sequence-specific DNA binding//transcription factor activity, sequence-specific DNA binding//endonuclease activity
TRINITY_DN129988_c1_g1		Forkhead domain	regulation of transcription, DNA-templated	sequence-specific DNA binding//transcription factor activity, sequence-specific DNA binding
TRINITY_DN109789_c2_g1		FliP family//NB glycoprotein	protein secretion	--
TRINITY_DN139499_c0_g1	BECN1, VPS30, ATG6	FlgN protein//P5-type ATPase cation transporter//Autophagy protein Apg6//Transcription elongation factor, N-terminal//Exonuclease VII, large subunit	cation transport//autophagy//regulation of DNA-templated transcription, elongation//bacterial-type flagellum assembly//DNA catabolic process	ATPase activity//DNA binding//exodeoxyribonuclease VII activity
TRINITY_DN151707_c1_g1		Flavivirus capsid protein C	--	structural molecule activity
TRINITY_DN154372_c3_g1	LAMC1	Flagellar hook-associated protein 2 N-terminus//DDE superfamily endonuclease	--	nucleic acid binding
TRINITY_DN136562_c2_g1		Fingers domain of DNA polymerase lambda	DNA replication	DNA polymerase activity//DNA nucleotidylexotransferase activity//DNA-directed DNA polymerase activity//DNA binding
TRINITY_DN141951_c1_g2	TRIM1, MID2	Fibronectin type III domain//zinc-RING finger domain//Ring finger domain//FAD linked oxidases, C-terminal domain//Purple acid Phosphatase, N-terminal domain//Sperm equatorial segment protein 1//Zinc finger, C3HC4 type (RING finger)//SPRY domain//B-box zinc finger	acrosome reaction//riboflavin metabolic process//fusion of sperm to egg plasma membrane//hexachlorocyclohexane metabolic process	zinc ion binding//catalytic activity//flavin adenine dinucleotide binding//metal ion binding//acid phosphatase activity//protein binding
TRINITY_DN148600_c3_g1		Fibronectin type III domain//Purple acid Phosphatase, N-terminal domain	hexachlorocyclohexane metabolic process//riboflavin metabolic process	acid phosphatase activity//protein binding//metal ion binding
TRINITY_DN144902_c3_g2	CNTFR	Fibronectin type III domain	signal transduction	protein binding//cytokine receptor activity
TRINITY_DN146215_c1_g2	LEPR	Fibronectin type III domain	--	protein binding
TRINITY_DN146285_c0_g2	COL6A	Fibronectin type III domain	--	protein binding
TRINITY_DN151974_c1_g1	POLRMT, RPO41	Fibroblast growth factor//DNA-dependent RNA polymerase//Nucleopolyhedrovirus capsid protein P87	pyrimidine nucleobase metabolic process//cell proliferation//signal transduction//purine nucleobase metabolic process//transcription, DNA-templated//growth	DNA binding//DNA-directed RNA polymerase activity//growth factor activity
TRINITY_DN142933_c2_g2		Fibrinogen alpha/beta chain family//BAR domain	platelet activation//signal transduction//protein polymerization	protein binding, bridging//protein binding//receptor binding//zinc ion binding//phospholipid binding
TRINITY_DN139702_c0_g1	PPP1R8, NIPP1	FHA domain	--	protein binding
TRINITY_DN148684_c1_g1	dnaK	FGGY family of carbohydrate kinases, C-terminal domain//MreB/Mbl protein//KicB killing factor	fin regeneration//DNA replication//hemopoiesis//carbohydrate metabolic process//cell morphogenesis//protein folding//chromosome segregation	ATP binding//ATPase activity//unfolded protein binding//calcium ion binding//phosphotransferase activity, alcohol group as acceptor
TRINITY_DN153952_c7_g2		FGGY family of carbohydrate kinases, C-terminal domain//Apolipoprotein A1/A4/E domain	lipid transport//carbohydrate metabolic process//lipoprotein metabolic process	phosphotransferase activity, alcohol group as acceptor//lipid binding
TRINITY_DN153814_c1_g2		Ferric uptake regulator family	regulation of transcription, DNA-templated	transcription factor activity, sequence-specific DNA binding
TRINITY_DN143841_c5_g1	CHS1	Ferredoxin-dependent bilin reductase//Delta lysin family//7 transmembrane receptor (rhodopsin family)//Sporulation factor SpoIIGA	hemolysis by symbiont of host erythrocytes//oxidation-reduction process//asexual sporulation//proteolysis//G-protein coupled receptor signaling pathway//phytochromobilin biosynthetic process	G-protein coupled receptor activity//cobalt ion binding//oxidoreductase activity, acting on the CH-CH group of donors, iron-sulfur protein as acceptor//aspartic-type endopeptidase activity
TRINITY_DN136513_c4_g2	FBXL17	F-box-like//Zinc finger, C3HC4 type (RING finger)//zinc-RING finger domain//Leucine Rich repeat//F-box domain	--	protein binding//metal ion binding//zinc ion binding
TRINITY_DN139714_c0_g1	ABCG2	F-box domain//Protein of unknown function, DUF258//ABC transporter//RNA polymerase Rpb1, domain 1//ABC-2 type transporter//AAA domain, putative AbiEii toxin, Type IV TA system	pyrimidine nucleobase metabolic process//transcription, DNA-templated//purine nucleobase metabolic process	ATPase activity//GTP binding//DNA binding//DNA-directed RNA polymerase activity//ATP binding//protein binding//GTPase activity
TRINITY_DN131560_c2_g1		F-box domain	--	protein binding
TRINITY_DN150064_c1_g3		Fatty acid desaturase//Tricarboxylate carrier	transmembrane transport//ion transport//lipid metabolic process//cation transport	cation transmembrane transporter activity//ion transmembrane transporter activity
TRINITY_DN150309_c1_g1		FAST kinase-like protein, subdomain 1//Glutamate-cysteine ligase family 2(GCS2)	glutathione metabolic process//cellular modified amino acid biosynthetic process	glutamate-cysteine ligase activity//protein kinase activity
TRINITY_DN130544_c1_g2		FAR-17a/AIG1-like protein	--	chromatin binding//DNA binding
TRINITY_DN143799_c3_g2	LAP3	F/Y-rich N-terminus//Cytosol aminopeptidase family, N-terminal domain//Cytosol aminopeptidase family, catalytic domain	proteolysis	aminopeptidase activity
TRINITY_DN155482_c20_g3		F/Y rich C-terminus//PHD-finger//CXXC zinc finger domain//F/Y-rich N-terminus//SET domain	--	DNA binding//zinc ion binding//protein binding
TRINITY_DN120451_c4_g1	GDI1_2	F subunit of K+-transporting ATPase (Potass_KdpF)	potassium ion transport//protein transport//regulation of ATPase activity	potassium-transporting ATPase activity//Rab GDP-dissociation inhibitor activity
TRINITY_DN151660_c2_g1		Extensin-like protein repeat	cell wall biogenesis	structural constituent of cell wall
TRINITY_DN154296_c3_g1	MAML	Exonuclease VII, large subunit//MamL-1 domain	Notch signaling pathway//positive regulation of transcription from RNA polymerase II promoter//DNA catabolic process	transcription coactivator activity//exodeoxyribonuclease VII activity
TRINITY_DN148086_c1_g1	JAZF1	Eukaryotic protein of unknown function (DUF846)	--	--
TRINITY_DN139264_c3_g1	VDAC2	Eukaryotic porin	transmembrane transport	--
TRINITY_DN139946_c3_g1	VDAC2	Eukaryotic porin	anion transport//transmembrane transport//regulation of anion transport	voltage-gated anion channel activity
TRINITY_DN131576_c3_g2	EIF4E	Eukaryotic initiation factor 4E	translational initiation//regulation of translational initiation	RNA 7-methylguanosine cap binding//translation initiation factor activity//RNA binding
TRINITY_DN151514_c1_g1	GRIN2D	Eukaryotic DNA topoisomerase I, DNA binding fragment//Peptidase family S49 N-terminal//BTK motif//Ligand-gated ion channel//Ligated ion channel L-glutamate- and glycine-binding site//Mediator of RNA pol II transcription subunit 19	ion transport//signal transduction//intracellular signal transduction//synaptic transmission//regulation of transcription from RNA polymerase II promoter//DNA topological change	ionotropic glutamate receptor activity//extracellular-glutamate-gated ion channel activity//DNA binding//DNA topoisomerase type I activity//serine-type endopeptidase activity//RNA polymerase II transcription cofactor activity
TRINITY_DN138638_c5_g2	HTRA2, PRSS25	Equine arteritis virus serine endopeptidase S32//Trypsin//Peptidase S46	proteolysis//viral protein processing//viral process	serine-type aminopeptidase activity//dipeptidyl-peptidase activity//serine-type endopeptidase activity
TRINITY_DN114836_c0_g1		Epstein-Barr virus nuclear antigen 3 (EBNA-3)	viral process	--
TRINITY_DN154931_c4_g1		Ephrin	--	--
TRINITY_DN120488_c4_g2	ENO, eno	Enolase, N-terminal domain//Enolase, C-terminal TIM barrel domain	tryptophan biosynthetic process//tyrosine biosynthetic process//L-phenylalanine biosynthetic process//glycolytic process//gluconeogenesis	magnesium ion binding//phosphopyruvate hydratase activity
TRINITY_DN150421_c3_g1		Endoribonuclease XendoU//FKBP-type peptidyl-prolyl cis-trans isomerase	protein folding	hydrolase activity, acting on ester bonds
TRINITY_DN146901_c5_g1	TM9SF2_4	Endomembrane protein 70	--	--
TRINITY_DN147018_c4_g1	MAST	EMI domain	--	protein binding
TRINITY_DN147138_c1_g2		EMI domain	--	protein binding
TRINITY_DN151731_c1_g1	F9	EGF-like domain//Trypsin//Calcium-binding EGF domain//Vitamin K-dependent carboxylation/gamma-carboxyglutamic (GLA) domain	proteolysis	serine-type endopeptidase activity//calcium ion binding//protein binding
TRINITY_DN141961_c2_g1	PTGS1, COX1	EGF-like domain//Phospholamban	oxidation-reduction process//prostaglandin metabolic process//transport//kidney development//response to oxidative stress//calcium ion transport//response to chemical//obsolete peroxidase reaction//vasculogenesis//leukotriene metabolic process	ATPase inhibitor activity//calcium channel regulator activity//peroxidase activity//protein binding//heme binding//prostaglandin-endoperoxide synthase activity
TRINITY_DN129561_c0_g3	CNTNAP2	EGF-like domain	--	protein binding
TRINITY_DN147707_c0_g2	TGFA	EGF-like domain	--	protein binding
TRINITY_DN123120_c1_g1	PLCD	EF-hand domain//Glycerophosphoryl diester phosphodiesterase family//EF hand//EF-hand domain pair	lipid metabolic process	phosphoric diester hydrolase activity//calcium ion binding
TRINITY_DN141479_c0_g1	PPP2R3	EF-hand domain pair//EF-hand domain//EF-hand domain pair//Haem-transporter, endosomal/lysosomal, haem-responsive gene//EF hand//Secreted protein acidic and rich in cysteine Ca binding region//EF hand	signal transduction//heme transport	calcium ion binding//heme transporter activity
TRINITY_DN137616_c2_g4	MYL6	EF-hand domain pair//EF-hand domain//EF-hand domain pair//EF hand	--	calcium ion binding
TRINITY_DN152342_c1_g1		EF-hand domain pair//EF hand//Secreted protein acidic and rich in cysteine Ca binding region//EF hand//EF-hand domain pair//EF-hand domain	signal transduction	calcium ion binding
TRINITY_DN153988_c4_g1		EF-hand domain pair	--	calcium ion binding
TRINITY_DN143270_c0_g1		EF hand//Secreted protein acidic and rich in cysteine Ca binding region//EF hand//EF-hand domain pair//EF-hand domain//EF-hand domain pair	signal transduction	calcium ion binding
TRINITY_DN144821_c6_g1	EHD4	EF hand//Ras of Complex, Roc, domain of DAPkinase//Cytoskeletal-regulatory complex EF hand//Threonylcarbamoyl adenosine biosynthesis protein TsaE//50S ribosome-binding GTPase	tRNA threonylcarbamoyladenosine modification//small GTPase mediated signal transduction	GTP binding//protein binding//calcium ion binding
TRINITY_DN136424_c2_g2		EF hand//EF-hand domain pair//EF-hand domain	--	calcium ion binding
TRINITY_DN143269_c0_g3	SLC25A23S	EF hand//Dockerin type I repeat//EF-hand domain//Secreted protein acidic and rich in cysteine Ca binding region//EF hand//EF-hand domain pair//Cytoskeletal-regulatory complex EF hand//EF-hand domain pair	transmembrane transport//signal transduction//carbohydrate metabolic process	protein binding//hydrolase activity, hydrolyzing O-glycosyl compounds//calcium ion binding
TRINITY_DN151788_c1_g1	SLC43A3	EF hand//Dockerin type I repeat//EF-hand domain//EF hand//Major Facilitator Superfamily//Secreted protein acidic and rich in cysteine Ca binding region//EF-hand domain pair//Cytoskeletal-regulatory complex EF hand//EF-hand domain pair	carbohydrate metabolic process//signal transduction//transmembrane transport	calcium ion binding//hydrolase activity, hydrolyzing O-glycosyl compounds//protein binding
TRINITY_DN129029_c4_g5		Ectropic viral integration site 2A protein (EVI2A)//LIM domain	--	zinc ion binding
TRINITY_DN152402_c3_g1		Eco57I restriction-modification methylase	DNA modification	catalytic activity//DNA binding
TRINITY_DN125436_c4_g2		EamA-like transporter family	--	--
TRINITY_DN146201_c0_g1		E7 protein, Early protein//Presenilin//ZIP Zinc transporter//Ryanodine Receptor TM 4-6//Translocon-associated protein (TRAP), alpha subunit//CDC45-like protein//Neurotransmitter-gated ion-channel transmembrane region	regulation of transcription, DNA-templated//cellular calcium ion homeostasis//metal ion transport//ion transport//calcium ion transport//DNA replication initiation//transmembrane transport	DNA binding//aspartic-type endopeptidase activity//metal ion transmembrane transporter activity//ryanodine-sensitive calcium-release channel activity//transcription factor activity, sequence-specific DNA binding
TRINITY_DN142888_c0_g1	E2F3	E2F/DP family winged-helix DNA-binding domain	regulation of transcription, DNA-templated	transcription factor activity, sequence-specific DNA binding
TRINITY_DN139504_c7_g1	glyA, SHMT	E2 binding domain//Serine hydroxymethyltransferase	protein neddylation	ATP binding//acid-amino acid ligase activity//transferase activity
TRINITY_DN136105_c0_g2	DNAH	Dynein heavy chain and region D6 of dynein motor	microtubule-based movement//microtubule-based process	microtubule motor activity
TRINITY_DN147534_c10_g1		Dynamin GTPase effector domain	--	GTP binding//GTPase activity
TRINITY_DN152468_c3_g1	DNM	Dynamin GTPase effector domain	--	GTP binding//GTPase activity
TRINITY_DN142813_c2_g2	ETF1, ERF1	DUSP domain	protein deubiquitination//proteolysis	ubiquitin-specific protease activity
TRINITY_DN130451_c2_g1	K14165	Dual specificity phosphatase, catalytic domain//Protein-tyrosine phosphatase	tyrosine metabolic process//protein dephosphorylation	protein tyrosine phosphatase activity//protein tyrosine/serine/threonine phosphatase activity
TRINITY_DN138724_c3_g4		Drosophila accessory gland-specific peptide 26Ab (Acp26Ab)//Hpt domain	signal transduction//mating behavior//phosphorelay signal transduction system	signal transducer activity
TRINITY_DN148548_c1_g1		Draxin//WD domain, G-beta repeat	axon guidance//Wnt signaling pathway	protein binding
TRINITY_DN136936_c5_g2		Domain of unknown function (DUF3357)	starch metabolic process//sucrose metabolic process//galactose metabolic process	sucrose alpha-glucosidase activity//beta-fructofuranosidase activity
TRINITY_DN121209_c4_g2		Domain of unknown function (DUF1984)	phytochelatin biosynthetic process//response to metal ion	glutathione gamma-glutamylcysteinyltransferase activity//metal ion binding
TRINITY_DN121324_c5_g1	EIF5	Domain found in IF2B/IF5//CDC45-like protein	translational initiation//RNA metabolic process//DNA replication initiation//regulation of translational initiation	translation initiation factor activity
TRINITY_DN146024_c1_g1	RGS	Domain found in Dishevelled, Egl-10, and Pleckstrin (DEP)//Regulator of G protein signalling-like domain//GGL domain	regulation of GTPase activity//G-protein coupled receptor signaling pathway//intracellular signal transduction//signal transduction	signal transducer activity//Rho guanyl-nucleotide exchange factor activity
TRINITY_DN148780_c0_g1	HGF	DolP-mannose mannosyltransferase	protein O-linked mannosylation	dolichyl-phosphate-mannose-protein mannosyltransferase activity
TRINITY_DN116524_c2_g1		Dockerin type I repeat	carbohydrate metabolic process	hydrolase activity, hydrolyzing O-glycosyl compounds
TRINITY_DN128043_c0_g1	ASPG	DNL zinc finger//Asparaginase	cellular amino acid metabolic process	zinc ion binding
TRINITY_DN120216_c3_g1		DNL zinc finger	--	zinc ion binding
TRINITY_DN138879_c3_g1	TOP3	DNA topoisomerase	DNA topological change	DNA topoisomerase activity//DNA binding
TRINITY_DN147875_c0_g1		DNA primase DnaG DnaB-binding//Cytomegalovirus IE1 protein//Origin recognition complex (ORC) subunit 3 N-terminus	DNA replication//transcription, DNA-templated//DNA replication, synthesis of RNA primer//regulation of viral process	DNA primase activity//DNA binding
TRINITY_DN151079_c2_g5		DNA polymerase phi//SUR7/PalI family//NOA36 protein	DNA replication//transcription, DNA-templated	zinc ion binding//DNA binding//DNA-directed DNA polymerase activity
TRINITY_DN116754_c0_g1		DNA polymerase family B, exonuclease domain	--	3'-5' exonuclease activity
TRINITY_DN149060_c0_g2	POLG1	DNA polymerase family A//3'-5' exonuclease	nucleobase-containing compound metabolic process//DNA replication	DNA binding//nucleic acid binding//DNA-directed DNA polymerase activity//3'-5' exonuclease activity
TRINITY_DN150379_c5_g1		DNA binding protein S1FA//Tobravirus 2B protein//Protein of unknown function (DUF3586)	proteolysis//transmission of virus//regulation of transcription, DNA-templated	cysteine-type endopeptidase activity//DNA binding
TRINITY_DN149051_c4_g1		Divalent cation transporter//Cation channel sperm-associated protein subunit beta protein family	cation transport	cation transmembrane transporter activity
TRINITY_DN133597_c4_g1	CTBP	D-isomer specific 2-hydroxyacid dehydrogenase, catalytic domain	regulation of melanocyte differentiation//clustering of voltage-gated calcium channels//oxidation-reduction process//metabolic process//synapse assembly involved in innervation//camera-type eye development	NAD binding//oxidoreductase activity, acting on the CH-OH group of donors, NAD or NADP as acceptor
TRINITY_DN120954_c2_g2	DUS2	Dihydrouridine synthase (Dus)//SOR/SNZ family//FMN-dependent dehydrogenase	tRNA processing//vitamin B6 biosynthetic process//pyridoxal phosphate biosynthetic process//oxidation-reduction process	oxidoreductase activity//tRNA dihydrouridine synthase activity//flavin adenine dinucleotide binding
TRINITY_DN154442_c3_g1		Dihydroorotate dehydrogenase	pyrimidine nucleobase metabolic process//'de novo' pyrimidine nucleobase biosynthetic process//UMP biosynthetic process//oxidation-reduction process	oxidoreductase activity, acting on the CH-CH group of donors//dihydroorotate oxidase activity
TRINITY_DN149449_c0_g1	SERPINH1, HSP47	DIE2/ALG10 family	dolichol-linked oligosaccharide biosynthetic process	dolichyl-phosphate-glucose-glycolipid alpha-glucosyltransferase activity//serine-type endopeptidase inhibitor activity
TRINITY_DN154573_c2_g1	DICER1, DCR1	Dicer dimerisation domain//Ribonuclease III domain//Major Facilitator Superfamily//Ribonuclease-III-like//Type III restriction enzyme, res subunit//DEAD/DEAH box helicase//PAZ domain	transmembrane transport//regulation of RNA metabolic process//RNA processing	endoribonuclease activity, producing 5'-phosphomonoesters//DNA binding//ribonuclease III activity//RNA binding//nucleic acid binding//hydrolase activity//protein binding//ATP binding
TRINITY_DN152777_c1_g1		Dicer dimerisation domain//Lantibiotic alpha//Zinc finger C-x8-C-x5-C-x3-H type (and similar)	defense response to Gram-positive bacterium//regulation of RNA metabolic process	endoribonuclease activity, producing 5'-phosphomonoesters//metal ion binding
TRINITY_DN130800_c4_g1	ZDHHC	DHHC palmitoyltransferase//Insulin-like growth factor binding protein	regulation of cell growth	insulin-like growth factor binding//zinc ion binding
TRINITY_DN155065_c5_g1		DHHC palmitoyltransferase//Carboxypeptidase Taq (M32) metallopeptidase//LacY proton/sugar symporter	proteolysis//transport	metal ion binding//zinc ion binding//metallocarboxypeptidase activity
TRINITY_DN130074_c5_g1		Dephospho-CoA kinase	pantothenate biosynthetic process//coenzyme A biosynthetic process	dephospho-CoA kinase activity//ATP binding
TRINITY_DN130001_c4_g1	DHPS, dys	Deoxyhypusine synthase	peptidyl-lysine modification to peptidyl-hypusine	--
TRINITY_DN138968_c0_g1		delta endotoxin, N-terminal domain//Golgi transport complex subunit 5//V-type ATPase 116kDa subunit family//Leucine-rich repeats of kinetochore protein Cenp-F/LEK1//Alternative oxidase//Intermediate filament protein//Protein of unknown function (DUF972)	pathogenesis//proton transport//intra-Golgi vesicle-mediated transport//DNA replication//obsolete electron transport//oxidation-reduction process//ATP hydrolysis coupled proton transport	dynein binding//hydrogen ion transmembrane transporter activity//alternative oxidase activity//transcription factor binding//protein homodimerization activity//structural molecule activity
TRINITY_DN133963_c1_g1	BCKDHA, bkdA1	Dehydrogenase E1 component//Thiamine pyrophosphate enzyme, C-terminal TPP binding domain//1-deoxy-D-xylulose-5-phosphate synthase	terpenoid biosynthetic process//metabolic process//steroid biosynthetic process	1-deoxy-D-xylulose-5-phosphate synthase activity//catalytic activity//thiamine pyrophosphate binding//oxidoreductase activity, acting on the aldehyde or oxo group of donors, disulfide as acceptor
TRINITY_DN152860_c1_g1	OGDH, sucA	Dehydrogenase E1 component	metabolic process	oxidoreductase activity, acting on the aldehyde or oxo group of donors, disulfide as acceptor
TRINITY_DN124126_c3_g3		Dehydrin	response to water//response to stress	--
TRINITY_DN132300_c6_g1		Defensin-like peptide family	--	--
TRINITY_DN146352_c0_g2		DEC-1 protein, N-terminal region//Adenylate cyclase associated (CAP) N terminal//WH2 motif	cytoskeleton organization//chorion-containing eggshell formation	actin binding//structural constituent of chorion
TRINITY_DN141563_c0_g1	TNFRSF10, TRAILR	Death domain//Ferrous iron transport protein B C terminus//TNFR/NGFR cysteine-rich region//Stem cell factor	cell adhesion//signal transduction//ferrous iron transport	stem cell factor receptor binding//protein binding//ferrous iron transmembrane transporter activity
TRINITY_DN147690_c6_g1		DEAD/DEAH box helicase//Type III restriction enzyme, res subunit//NOA36 protein//SecA DEAD-like domain//SNF2 family N-terminal domain	protein import	zinc ion binding//DNA binding//ATP binding//hydrolase activity//nucleic acid binding
TRINITY_DN147664_c2_g2	DDX4, VASA	DEAD/DEAH box helicase//Type III restriction enzyme, res subunit	--	hydrolase activity//DNA binding//nucleic acid binding//ATP binding
TRINITY_DN141116_c2_g2	GRIA2	DBF zinc finger//Ligated ion channel L-glutamate- and glycine-binding site	ion transport//signal transduction//synaptic transmission	extracellular-glutamate-gated ion channel activity//zinc ion binding//ionotropic glutamate receptor activity//nucleic acid binding
TRINITY_DN150147_c3_g1		DASH complex subunit Dam1//bZIP transcription factor//Growth-arrest specific micro-tubule binding//Leucine-rich repeats of kinetochore protein Cenp-F/LEK1//Fibrinogen alpha/beta chain family//Tho complex subunit 7//Septum formation initiator//Nucleopolyhedrovirus P10 protein//Baculovirus polyhedron envelope protein, PEP, C terminus//TPR/MLP1/MLP2-like protein	attachment of spindle microtubules to kinetochore//mRNA processing//protein polymerization//signal transduction//cell cycle//protein import into nucleus//cell motility//regulation of transcription, DNA-templated//platelet activation	transcription factor binding//transcription factor activity, sequence-specific DNA binding//sequence-specific DNA binding//protein homodimerization activity//structural molecule activity//receptor binding//dynein binding//protein binding, bridging
TRINITY_DN138551_c2_g2	PDP	D-aminopeptidase, domain B	protein dephosphorylation	aminopeptidase activity//metal ion binding//protein serine/threonine phosphatase activity
TRINITY_DN142074_c3_g1	AMER1	D-amino acid oxidase activator	negative regulation of D-amino-acid oxidase activity	--
TRINITY_DN152734_c1_g1		Cytoplasmic dynein 1 intermediate chain 2//MOZ/SAS family	microtubule-based movement//regulation of transcription, DNA-templated	transferase activity, transferring acyl groups other than amino-acyl groups
TRINITY_DN151615_c5_g1		Cytokine-induced anti-apoptosis inhibitor 1, Fe-S biogenesis	iron-sulfur cluster assembly	iron-sulfur cluster binding
TRINITY_DN128747_c1_g1	CYP2J	Cytochrome P450	oxidation-reduction process	heme binding//iron ion binding//oxidoreductase activity, acting on paired donors, with incorporation or reduction of molecular oxygen
TRINITY_DN132718_c5_g1	SET, TAF1, I2PP2A	Cytochrome c/c1 heme lyase//Novel Ras effector 1 C-terminal SARAH (Sav/Rassf/Hpo) domain//Nucleosome assembly protein (NAP)//C terminal SARAH domain of Mst1//SOR/SNZ family//Protein of unknown function (DUF904)//Bacteriophage Mu Gam like protein	pyridoxal phosphate biosynthetic process//barrier septum assembly//chlorophyll metabolic process//serine family amino acid metabolic process//nucleosome assembly//vitamin B6 biosynthetic process//signal transduction//phosphorylation//DNA protection//FtsZ-dependent cytokinesis	holocytochrome-c synthase activity//protein serine/threonine kinase activity//double-stranded DNA binding
TRINITY_DN134568_c1_g2	KDM6B, JMJD3	Cytochrome c oxidase subunit VIIc	proton transport//mitochondrial electron transport, cytochrome c to oxygen	cytochrome-c oxidase activity
TRINITY_DN127887_c3_g1	AMOT	Cytochrome C oxidase chain VIIB	proton transport//mitochondrial electron transport, cytochrome c to oxygen	cytochrome-c oxidase activity
TRINITY_DN149836_c0_g2	TTBK	Cysteine rich repeat//Protein kinase domain//Protein tyrosine kinase//MMPL family	protein phosphorylation	ATP binding//protein kinase activity
TRINITY_DN134854_c0_g5		Cyclohydrolase (MCH)//Ligand-gated ion channel//Ligated ion channel L-glutamate- and glycine-binding site	nitrogen compound metabolic process//folic acid biosynthetic process//synaptic transmission//signal transduction//one-carbon metabolic process//ion transport	methenyltetrahydromethanopterin cyclohydrolase activity//ionotropic glutamate receptor activity//extracellular-glutamate-gated ion channel activity
TRINITY_DN153281_c3_g2		Cyclodipeptide synthase//Myosin-like coiled-coil protein	--	syntaxin binding//transferase activity, transferring amino-acyl groups
TRINITY_DN131959_c9_g1	UTP21, WDR36	Cyclin-dependent kinase inhibitor 3 (CDKN3)//WD domain, G-beta repeat	tyrosine metabolic process//protein dephosphorylation	protein tyrosine phosphatase activity//protein binding//phosphoprotein phosphatase activity
TRINITY_DN129348_c7_g1	CDKN1B, P27, KIP1	Cyclin-dependent kinase inhibitor	cell cycle arrest//regulation of protein kinase activity	cyclin-dependent protein serine/threonine kinase inhibitor activity
TRINITY_DN148134_c1_g1	CCND2	Cyclin, C-terminal domain	--	--
TRINITY_DN143333_c2_g1		CXCR4 Chemokine receptor N terminal	--	cytokine binding
TRINITY_DN145266_c0_g1		CW-type Zinc Finger	--	ATP binding//zinc ion binding
TRINITY_DN128101_c1_g1	ATP2B	Cwf15/Cwc15 cell cycle control protein//E1-E2 ATPase//Ryanodine Receptor TM 4-6//DDHD domain//ZIP Zinc transporter//Translocation protein Sec62//Floricaula / Leafy protein//Integral membrane protein DUF106//Transcription initiation factor IIF, alpha subunit (TFIIF-alpha)//Predicted permease YjgP/YjgQ family//CDC45-like protein	transmembrane transport//DNA replication initiation//positive regulation of transcription elongation from RNA polymerase II promoter//protein transport//calcium ion transport//mRNA splicing, via spliceosome//cellular calcium ion homeostasis//metal ion transport//regulation of transcription, DNA-templated//transcription initiation from RNA polymerase II promoter	metal ion binding//ryanodine-sensitive calcium-release channel activity//protein transporter activity//nucleotide binding//DNA binding//metal ion transmembrane transporter activity
TRINITY_DN144874_c6_g1	MAP9	Cwf15/Cwc15 cell cycle control protein//CDC45-like protein	DNA replication initiation//mRNA splicing, via spliceosome	--
TRINITY_DN116367_c2_g1	cutA	CutA1 divalent ion tolerance protein	response to metal ion	--
TRINITY_DN118858_c2_g1		CUT1-like DNA-binding domain of SATB	--	DNA binding
TRINITY_DN153595_c3_g1		CUE domain//EGF-like domain//Calcium-binding EGF domain//Adenylosuccinate lyase C-terminal	purine nucleobase metabolic process//alanine metabolic process//IMP biosynthetic process//purine ribonucleotide biosynthetic process//aspartate metabolic process	protein binding//N6-(1,2-dicarboxyethyl)AMP AMP-lyase (fumarate-forming) activity//calcium ion binding
TRINITY_DN118146_c1_g1	SLC31A1, CTR1	Ctr copper transporter family	copper ion transmembrane transport//copper ion transport	copper ion transmembrane transporter activity
TRINITY_DN134061_c1_g1		Ctr copper transporter family	copper ion transmembrane transport//copper ion transport	copper ion transmembrane transporter activity
TRINITY_DN149375_c3_g1	pyrG, CTPS	CTP synthase N-terminus	pyrimidine nucleobase metabolic process//pyrimidine nucleotide biosynthetic process	CTP synthase activity
TRINITY_DN146632_c0_g1	COL4A	C-terminal tandem repeated domain in type 4 procollagen//Amelogenin	multicellular organismal development	extracellular matrix structural constituent
TRINITY_DN155424_c30_g3	COL4A	C-terminal tandem repeated domain in type 4 procollagen	--	extracellular matrix structural constituent
TRINITY_DN133203_c1_g1		Cortexin of kidney//Phi-29-like late genes activator (early protein GP4)//Phospholamban	calcium ion transport//pyrimidine nucleobase metabolic process//regulation of transcription, DNA-templated//transport//transcription, DNA-templated//purine nucleobase metabolic process	DNA-directed RNA polymerase activity//sigma factor activity//ATPase inhibitor activity//calcium channel regulator activity
TRINITY_DN149439_c2_g2	GRLF1	Core-2/I-Branching enzyme//Ras family//Nucleolar GTP-binding protein 1 (NOG1)//Ribosomal L28 family//Ras of Complex, Roc, domain of DAPkinase//U-box domain//RhoGAP domain	ribosome biogenesis//protein ubiquitination//signal transduction//small GTPase mediated signal transduction	GTP binding//structural constituent of ribosome//ubiquitin-protein transferase activity//acetylglucosaminyltransferase activity
TRINITY_DN120512_c1_g5		Copper-binding of amyloid precursor, CuBD	--	transition metal ion binding
TRINITY_DN149304_c0_g1		Condensin II non structural maintenance of chromosomes subunit//HEAT repeat//Importin-beta N-terminal domain	intracellular protein transport	Ran GTPase binding//protein binding
TRINITY_DN126154_c3_g1		Commissureless	axon guidance	--
TRINITY_DN111090_c0_g1	AATF, BFR2	Colipase, N-terminal domain	lipid catabolic process//digestion	enzyme activator activity
TRINITY_DN125430_c4_g3	TWF	Cofilin/tropomyosin-type actin-binding protein	--	actin binding
TRINITY_DN136419_c0_g2		Cofilin/tropomyosin-type actin-binding protein	--	actin binding
TRINITY_DN155092_c5_g1		CobD/Cbib protein//RNA polymerase II transcription mediator complex subunit 9//Uncharacterized protein family UPF0016	regulation of transcription from RNA polymerase II promoter//cobalamin biosynthetic process	RNA polymerase II transcription cofactor activity//threonine-phosphate decarboxylase activity
TRINITY_DN145618_c1_g1		CobD/Cbib protein//alpha/beta hydrolase fold//Phospholipase/Carboxylesterase//Dipeptidyl peptidase IV (DPP IV) N-terminal region//Dienelactone hydrolase family//X-Pro dipeptidyl-peptidase (S15 family)//Prolyl oligopeptidase family	metabolic process//proteolysis//cobalamin biosynthetic process	serine-type peptidase activity//hydrolase activity//threonine-phosphate decarboxylase activity
TRINITY_DN135681_c1_g1	SCC1, MCD1, RAD21	Cobalamin biosynthesis protein CobT//N terminus of Rad21 / Rec8 like protein//Ribosomal protein S27a	ribosome biogenesis//cobalamin biosynthetic process//translation	structural constituent of ribosome//protein binding
TRINITY_DN132278_c1_g3	GRM2_3	CoA binding domain//Nine Cysteines Domain of family 3 GPCR//7 transmembrane sweet-taste receptor of 3 GCPR	G-protein coupled receptor signaling pathway	G-protein coupled receptor activity//cofactor binding
TRINITY_DN122681_c5_g1		Circovirus capsid protein	viral capsid assembly	--
TRINITY_DN130162_c0_g3	BBIP1	Cilia BBSome complex subunit 10	melanosome transport//Kupffer's vesicle development//cilium assembly	--
TRINITY_DN153832_c0_g2	CBX5, HP1A	Chromo shadow domain	--	--
TRINITY_DN154268_c2_g1		Chordopoxvirus multifunctional envelope protein A27	fusion of virus membrane with host plasma membrane	--
TRINITY_DN148049_c1_g1		Chloroplast envelope transporter//WD domain, G-beta repeat	regulation of transcription, DNA-templated	protein binding
TRINITY_DN134881_c5_g1		Chloroplast envelope transporter	--	--
TRINITY_DN129619_c4_g1		Chloramphenicol phosphotransferase-like protein	--	transferase activity//ATP binding
TRINITY_DN151019_c2_g1		Chitin recognition protein//Interleukin 2//tRNA synthetases class I (M)	tRNA aminoacylation for protein translation//growth//signal transduction//cell proliferation//immune response	nucleotide binding//ATP binding//growth factor activity//interleukin-2 receptor binding//chitin binding//aminoacyl-tRNA ligase activity
TRINITY_DN117411_c1_g1		CG-1 domain	--	DNA binding
TRINITY_DN141132_c0_g1	PRPF19, PRP19	Centrosome microtubule-binding domain of Cep57//WD domain, G-beta repeat//U-box domain//C-terminal domain of 1-Cys peroxiredoxin	negative regulation of DNA damage response, signal transduction by p53 class mediator//oxidation-reduction process//protein ubiquitination	ubiquitin-protein transferase activity//peroxiredoxin activity//protein binding//microtubule binding
TRINITY_DN140974_c0_g1		Centrosome microtubule-binding domain of Cep57//Growth-arrest specific micro-tubule binding//Homeobox associated leucine zipper	cell motility//regulation of transcription, DNA-templated	microtubule binding//transcription factor activity, sequence-specific DNA binding//sequence-specific DNA binding
TRINITY_DN119081_c1_g1	BCL2	Centrosome microtubule-binding domain of Cep57//Bcl-2 homology region 4//Apoptosis regulator proteins, Bcl-2 family	regulation of apoptotic process	microtubule binding
TRINITY_DN119979_c0_g2		Centromere/kinetochore Zw10	mitotic nuclear division	--
TRINITY_DN155487_c13_g1	AIF1	Centromere protein Scm3	--	calcium ion binding//histone binding
TRINITY_DN140409_c2_g2	PDIA4, ERP72	Centromere protein B dimerisation domain//Redoxin//Nop14-like family//AhpC/TSA family//Translocon-associated protein (TRAP), alpha subunit//Sigma-70, non-essential region//NOA36 protein//Copper fist DNA binding domain//Thioredoxin	cell redox homeostasis//oxidation-reduction process//regulation of transcription, DNA-templated//DNA-templated transcription, initiation	chromatin binding//oxidoreductase activity//sigma factor activity//transcription factor activity, sequence-specific DNA binding//antioxidant activity//copper ion binding//DNA binding//zinc ion binding
TRINITY_DN155320_c10_g2	HMCN	Cenp-O kinetochore centromere component//EGF-like domain//Calcium-binding EGF domain	centromere complex assembly	calcium ion binding//protein binding
TRINITY_DN151656_c3_g2	ATP13A2	Cell cycle exit and neuronal differentiation protein 1//E1-E2 ATPase	neuron differentiation//cerebellum development//cation transport	metal ion binding//nucleotide binding//cation-transporting ATPase activity//ATP binding
TRINITY_DN146128_c4_g2		CDR ABC transporter//Anthrax receptor extracellular domain	signal transduction//transport	ATP binding//ATPase activity, coupled to transmembrane movement of substances//receptor activity
TRINITY_DN137942_c8_g1		CDR ABC transporter	transport	ATPase activity, coupled to transmembrane movement of substances//ATP binding
TRINITY_DN136883_c2_g1	SERBP1	CDR ABC transporter	transport	ATP binding//ATPase activity, coupled to transmembrane movement of substances
TRINITY_DN150913_c0_g2	CEPT1	CDP-alcohol phosphatidyltransferase//Cation efflux family	cation transport//phospholipid biosynthetic process//transmembrane transport	cation transmembrane transporter activity//phosphotransferase activity, for other substituted phosphate groups
TRINITY_DN153474_c5_g2	NASP	CDC45-like protein//Phosphoinositide 3-kinase gamma adapter protein p101 subunit//Tetratricopeptide repeat//Nop14-like family//RNA polymerase I-associated factor PAF67//MAS20 protein import receptor//DNA polymerase phi//Eukaryotic translation initiation factor 3 subunit 8 N-terminus//Golgi-dynamics membrane-trafficking//Tetratricopeptide repeat//Tetratricopeptide repeat//TPR repeat//TMPIT-like pr…	regulation of translational initiation//translational initiation//DNA replication initiation//intracellular protein transport//transport//DNA replication//protein targeting//transcription, DNA-templated	DNA binding//protein binding//1-phosphatidylinositol-3-kinase regulator activity//translation initiation factor activity//translation initiation factor binding//DNA-directed DNA polymerase activity
TRINITY_DN154862_c6_g1	PIK3C	CDC45-like protein//Phosphatidylinositol 3- and 4-kinase	phosphatidylinositol-mediated signaling//phosphatidylinositol phosphorylation//DNA replication initiation	phosphotransferase activity, alcohol group as acceptor//kinase activity//ATP binding
TRINITY_DN132034_c3_g1		Cdc37 N terminal kinase binding//Synaphin protein	neurotransmitter transport	syntaxin binding//protein kinase binding
TRINITY_DN122111_c9_g1		CBL proto-oncogene N-terminus, EF hand-like domain	--	calcium ion binding
TRINITY_DN123029_c0_g2	M6PR	Cation-independent mannose-6-phosphate receptor repeat	mannose transport//protein targeting to lysosome//transport	protein domain specific binding//transporter activity//mannose transmembrane transporter activity//mannose binding
TRINITY_DN135528_c1_g2	SLC30A5_7, ZNT5_7, MTP, MSC2	Cation efflux family	cation transport//transmembrane transport	cation transmembrane transporter activity
TRINITY_DN150352_c2_g2	msrB	Caspase recruitment domain//SelR domain	oxidation-reduction process//regulation of apoptotic process	peptide-methionine (R)-S-oxide reductase activity
TRINITY_DN152993_c3_g2	GLIS1_3	Caspase recruitment domain//Iodothyronine deiodinase	oxidation-reduction process//regulation of apoptotic process	thyroxine 5'-deiodinase activity
TRINITY_DN143329_c0_g1		Caspase recruitment domain	regulation of apoptotic process	--
TRINITY_DN151383_c9_g2	SUZ12	CAS/CSE protein, C-terminus	--	protein binding
TRINITY_DN131003_c4_g1		Carboxypeptidase inhibitor I68	negative regulation of endopeptidase activity//blood coagulation	metalloendopeptidase inhibitor activity
TRINITY_DN141391_c1_g1	PRODH	Carboxypeptidase activation peptide	proteolysis	carboxypeptidase activity
TRINITY_DN152794_c2_g1		Carbohydrate binding domain (family 11)//Nucleolar and spindle-associated protein//E7 protein, Early protein//Heme NO binding associated//Mis12 protein//Myosin N-terminal SH3-like domain	microtubule cytoskeleton organization//establishment of mitotic spindle localization//cGMP biosynthetic process//purine nucleobase metabolic process//starch metabolic process//cellulose catabolic process//sucrose metabolic process//mitotic nuclear division//cell cycle//mitotic cytokinesis//GTP metabolic process//regulation of transcription, DNA-templated	motor activity//guanylate cyclase activity//ATP binding//cellulase activity//transcription factor activity, sequence-specific DNA binding//DNA binding
TRINITY_DN153851_c2_g1	PLXNB	Carbamoyltransferase N-terminus//Sema domain//IPT/TIG domain//Plexin repeat	biosynthetic process	catalytic activity//protein binding
TRINITY_DN132304_c1_g1		cAMP-dependent protein kinase inhibitor	regulation of protein kinase activity//negative regulation of protein kinase activity	cAMP-dependent protein kinase inhibitor activity
TRINITY_DN146612_c0_g1		Calponin homology (CH) domain//Carbohydrate/starch-binding module (family 21)	--	protein binding
TRINITY_DN131337_c6_g7		Calponin homology (CH) domain	actomyosin structure organization	protein binding//actin binding
TRINITY_DN132525_c1_g3	CAPN1	Calpain family cysteine protease	proteolysis	calcium-dependent cysteine-type endopeptidase activity
TRINITY_DN153644_c5_g1	FAT1_2_3	Calcium-binding EGF domain//S1 RNA binding domain//Cadherin cytoplasmic region//EGF-like domain//Cadherin domain	homophilic cell adhesion via plasma membrane adhesion molecules	nucleic acid binding//calcium ion binding//protein binding
TRINITY_DN154795_c1_g1		Calcium-binding EGF domain//Interleukin-17//SPRY domain//Low-density lipoprotein receptor domain class A//Arylesterase	signal transduction//inflammatory response	arylesterase activity//protein binding//calcium ion binding//cytokine activity
TRINITY_DN141432_c2_g1	MLLT1_3, ENL, AF9	Calcium-activated SK potassium channel//Cytoplasmic N-terminal domain of rhomboid serine protease//YEATS family	potassium ion transport//regulation of transcription, DNA-templated	serine-type endopeptidase activity//small conductance calcium-activated potassium channel activity
TRINITY_DN145182_c0_g1	INPP4	Calcium/calmodulin-dependent protein kinase II inhibitor//C2 domain	regulation of protein kinase activity	protein kinase inhibitor activity//protein binding
TRINITY_DN125684_c6_g1	CALCA	Calcitonin / CGRP / IAPP family	signal transduction	hormone activity
TRINITY_DN151593_c3_g1	MRE11	Calcineurin-like phosphoesterase//Ankyrin repeat//Mre11 DNA-binding presumed domain//Ankyrin repeat	double-strand break repair	hydrolase activity//manganese ion binding//endonuclease activity//protein binding
TRINITY_DN142246_c3_g1	PPP3C, CNA	Calcineurin-like phosphoesterase	--	hydrolase activity
TRINITY_DN141189_c2_g1	CNOT7_8, CAF1, POP2	CAF1 family ribonuclease	--	--
TRINITY_DN147642_c1_g1	NF1	Cactus-binding C-terminus of cactin protein	--	protein binding
TRINITY_DN153721_c3_g1	CAD	Ca2+-ATPase N terminal autoinhibitory domain//Conotoxin I-superfamily//ATP-grasp domain//Aspartate/ornithine carbamoyltransferase, Asp/Orn binding domain//Amidohydrolase family//Peptidase C26//Aspartate/ornithine carbamoyltransferase, carbamoyl-P binding domain//Carbamoyl-phosphate synthase L chain, ATP binding domain//D-ala D-ala ligase C-terminus	peptidoglycan biosynthetic process//D-alanine metabolic process//cellular amino acid metabolic process//glutamine metabolic process//pathogenesis	D-alanine-D-alanine ligase activity//calmodulin binding//amino acid binding//hydrolase activity//metal ion binding//ATP binding//carboxyl- or carbamoyltransferase activity
TRINITY_DN139307_c2_g2		C2H2-type zinc finger//Zinc-finger double domain//Zinc finger, C2H2 type//zinc-finger C2H2-type//Sec23/Sec24 zinc finger//Hydrogenase/urease nickel incorporation, metallochaperone, hypA//Proteasome complex subunit Rpn13 ubiquitin receptor//Adenylate kinase, active site lid	intracellular protein transport//ER to Golgi vesicle-mediated transport//ATP metabolic process//purine nucleobase metabolic process//cellular protein modification process	adenylate kinase activity//zinc ion binding//nickel cation binding//metal ion binding
TRINITY_DN137085_c0_g1		C2H2-type zinc finger//Zinc-finger double domain//Zinc finger, C2H2 type//Ezrin/radixin/moesin family	--	metal ion binding//cytoskeletal protein binding
TRINITY_DN140635_c3_g1	ZBTB3	C2H2-type zinc finger//Zinc-finger double domain//Zinc finger, C2H2 type//BTB/POZ domain//zinc-finger C2H2-type//Nucleopolyhedrovirus capsid protein P87	--	metal ion binding//protein binding
TRINITY_DN149575_c0_g1		C2H2-type zinc finger//Zinc finger, C2H2 type//Homeobox domain//Homeobox KN domain	regulation of transcription, DNA-templated	metal ion binding//DNA binding
TRINITY_DN115397_c3_g1	KRAB	C2H2-type zinc finger//TFIIH C1-like domain//Zinc-finger double domain//Zinc finger, C2H2 type//Zn-finger in ubiquitin-hydrolases and other protein//CHY zinc finger//zinc-finger C2H2-type//Transcription factor S-II (TFIIS)//Sec23/Sec24 zinc finger//MYM-type Zinc finger with FCS sequence motif//Phorbol esters/diacylglycerol binding domain (C1 domain)//Hydrogenase/urease nickel incorporation, metal…	intracellular protein transport//DNA repair//ER to Golgi vesicle-mediated transport//intracellular signal transduction//ATP metabolic process//purine nucleobase metabolic process//transcription, DNA-templated//cellular protein modification process	zinc ion binding//adenylate kinase activity//nickel cation binding//nucleic acid binding//metal ion binding
TRINITY_DN154588_c2_g1		C2H2-type zinc finger//TFIIH C1-like domain//Zinc-finger double domain//Zinc finger, C2H2 type//zinc-finger C2H2-type//Adenylate kinase, active site lid	DNA repair//purine nucleobase metabolic process//ATP metabolic process	metal ion binding//zinc ion binding//adenylate kinase activity
TRINITY_DN132869_c2_g2		C2H2 zinc-finger//Zinc knuckle	--	zinc ion binding//nucleic acid binding
TRINITY_DN122411_c1_g1		C2 domain//Synaptotagmin-like mitochondrial-lipid-binding domain	--	lipid binding//protein binding
TRINITY_DN149850_c1_g3		C2 domain//PDZ domain//Phorbol esters/diacylglycerol binding domain (C1 domain)//PDZ domain (Also known as DHR or GLGF)	intracellular signal transduction	protein binding
TRINITY_DN141805_c1_g4	SYT14_16	C2 domain//Homoserine dehydrogenase	cellular amino acid metabolic process//oxidation-reduction process	protein binding
TRINITY_DN146520_c3_g1		C2 domain//Autophagy protein Apg6//Vacuolar sorting 38 and autophagy-related subunit 14	autophagy//positive regulation of autophagy	protein binding
TRINITY_DN131649_c7_g1	TC2N	C2 domain	--	protein binding
TRINITY_DN137597_c2_g7		C2 domain	--	protein binding
TRINITY_DN142262_c4_g1	PRF1	C2 domain	--	protein binding
TRINITY_DN150575_c1_g2	DYSF	C2 domain	--	protein binding
TRINITY_DN151054_c2_g2		C2 domain	--	protein binding
TRINITY_DN151590_c0_g1		C2 domain	--	protein binding
TRINITY_DN154115_c5_g2	UNC13, MUNC13	C2 domain	--	protein binding
TRINITY_DN121606_c4_g2		C1-like domain//zinc-finger C2H2-type//Zinc finger, C2H2 type//CHY zinc finger//C2H2-type zinc finger//Zinc-finger double domain//Adenylate kinase, active site lid//Adenosine/AMP deaminase//LIM domain//AN1-like Zinc finger//S-adenosyl-L-homocysteine hydrolase//Phorbol esters/diacylglycerol binding domain (C1 domain)//Hydrogenase/urease nickel incorporation, metallochaperone, hypA	oxidation-reduction process//methionine metabolic process//cellular protein modification process//purine nucleobase metabolic process//intracellular signal transduction//one-carbon metabolic process//ATP metabolic process	deaminase activity//adenosylhomocysteinase activity//protein-disulfide reductase activity//metal ion binding//nickel cation binding//zinc ion binding//adenylate kinase activity
TRINITY_DN155389_c8_g1	CPKC	C1-like domain//Protein kinase C terminal domain//Protein tyrosine kinase//Protein kinase domain//Phorbol esters/diacylglycerol binding domain (C1 domain)//PHD-finger//C2 domain	oxidation-reduction process//protein phosphorylation//phosphorylation//serine family amino acid metabolic process//intracellular signal transduction	ATP binding//protein binding//protein-disulfide reductase activity//protein kinase activity//protein serine/threonine kinase activity
TRINITY_DN130683_c1_g1		C1-like domain//PHD-finger//Phorbol esters/diacylglycerol binding domain (C1 domain)	oxidation-reduction process//intracellular signal transduction	protein binding//protein-disulfide reductase activity
TRINITY_DN140732_c4_g3	SET, TAF1, I2PP2A	C terminal SARAH domain of Mst1//Bacteriophage Mu Gam like protein//Protein of unknown function (DUF904)//Nucleosome assembly protein (NAP)//Novel Ras effector 1 C-terminal SARAH (Sav/Rassf/Hpo) domain	DNA protection//serine family amino acid metabolic process//barrier septum assembly//phosphorylation//FtsZ-dependent cytokinesis//signal transduction//nucleosome assembly	double-stranded DNA binding//protein serine/threonine kinase activity
TRINITY_DN140722_c2_g2	CHORDC1, CHP1	BTK motif//SRX, signal recognition particle receptor alpha subunit	intracellular signal transduction	protein binding
TRINITY_DN136207_c0_g1	ZBTB1	BTB/POZ domain//Zinc-finger double domain//Zinc finger, C2H2 type//Glycoprotein hormone	signal transduction	zinc ion binding//hormone activity//protein binding//metal ion binding//nucleic acid binding
TRINITY_DN140215_c2_g2		BTB/POZ domain//Zinc finger, C2H2 type//AT hook motif//C2H2-type zinc finger//Zinc-finger double domain	--	protein binding//metal ion binding//DNA binding
TRINITY_DN143127_c1_g1	ZBTB2	BTB/POZ domain//YSIRK type signal peptide	--	protein binding
TRINITY_DN145916_c0_g1	BTBD11	BTB/POZ domain//Ankyrin repeat//Ankyrin repeat	--	protein binding
TRINITY_DN127247_c2_g1		BTB/POZ domain	protein homooligomerization	--
TRINITY_DN121432_c0_g1		BT1 family	transport	--
TRINITY_DN155203_c5_g1	MLL1	Bromodomain//F/Y rich C-terminus//SET domain//F/Y-rich N-terminus//PHD-finger	--	protein binding
TRINITY_DN120946_c0_g2		Bombinin	defense response to bacterium	--
TRINITY_DN132234_c10_g2	BNIP3L	BNIP3	positive regulation of apoptotic process	--
TRINITY_DN141830_c1_g2		Biopterin-dependent aromatic amino acid hydroxylase	oxidation-reduction process	oxidoreductase activity, acting on paired donors, with incorporation or reduction of molecular oxygen, reduced pteridine as one donor, and incorporation of one atom of oxygen
TRINITY_DN154617_c3_g1		Binding-protein-dependent transport system inner membrane component//Arenavirus glycoprotein	transport	--
TRINITY_DN145134_c1_g4	SPT	Beta-eliminating lyase//Aminotransferase class I and II	biosynthetic process//cellular amino acid metabolic process	lyase activity//pyridoxal phosphate binding//transferase activity
TRINITY_DN155080_c1_g3		BESS motif//Magnesium transporter NIPA	magnesium ion transport	magnesium ion transmembrane transporter activity//DNA binding
TRINITY_DN149901_c1_g3		BED zinc finger	--	DNA binding
TRINITY_DN149552_c2_g1		B-cell receptor-associated protein 31-like	intracellular protein transport	--
TRINITY_DN145211_c0_g1	SPATA2	B-box zinc finger//FYVE zinc finger	--	zinc ion binding//metal ion binding
TRINITY_DN136157_c1_g1	MTMR9	Basic region leucine zipper	dephosphorylation//regulation of transcription, DNA-templated	phosphatase activity//sequence-specific DNA binding//transcription factor activity, sequence-specific DNA binding
TRINITY_DN140970_c2_g1		BAR domain	--	protein binding
TRINITY_DN151539_c2_g3		Baculovirus polyhedron envelope protein, PEP, C terminus//Sec34-like family//Nucleopolyhedrovirus P10 protein//Apovitellenin I (Apo-VLDL-II)	lipid metabolic process//intracellular protein transport	enzyme inhibitor activity//structural molecule activity
TRINITY_DN155119_c5_g4		Bacteriophage T4 beta-glucosyltransferase	DNA modification	DNA beta-glucosyltransferase activity
TRINITY_DN143419_c4_g2		Bacteriochlorophyll A protein	photosynthesis	--
TRINITY_DN148014_c1_g1	PHIP, WDR11	Auxin response factor//Gametogenetin//Bromodomain	gamete generation//response to hormone//regulation of transcription, DNA-templated//double-strand break repair	DNA binding//protein binding
TRINITY_DN155084_c2_g2	MYO9	Autophagy protein Apg6//Septum formation initiator//Phorbol esters/diacylglycerol binding domain (C1 domain)//Cyanobacterial and plastid NDH-1 subunit M//RhoGAP domain	obsolete electron transport//oxidation-reduction process//intracellular signal transduction//signal transduction//cell cycle//autophagy	oxidoreductase activity, acting on NAD(P)H, quinone or similar compound as acceptor
TRINITY_DN119653_c5_g1	MED4	Autophagy protein Apg6//Phage capsid scaffolding protein (GPO) serine peptidase//Ezrin/radixin/moesin family//Phage minor structural protein GP20//Rho Binding//Vitamin-D-receptor interacting Mediator subunit 4//Exonuclease VII, large subunit//Isocitrate lyase family//Proteolipid membrane potential modulator//MutS domain II	regulation of transcription from RNA polymerase II promoter//glyoxylate cycle//mismatch repair//DNA catabolic process//autophagy//carboxylic acid metabolic process//viral capsid assembly	RNA polymerase II transcription cofactor activity//exodeoxyribonuclease VII activity//Rho GTPase binding//isocitrate lyase activity//ATP binding//cytoskeletal protein binding//mismatched DNA binding//structural molecule activity
TRINITY_DN136255_c0_g2	DAAM	Autophagy protein Apg6//Interleukin 22 IL-10-related T-cell-derived-inducible factor//Diaphanous GTPase-binding Domain//BsuBI/PstI restriction endonuclease C-terminus//Diaphanous FH3 Domain//CDK-activating kinase assembly factor MAT1	DNA restriction-modification system//autophagy//cell cycle//cellular component organization//actin cytoskeleton organization//DNA catabolic process	magnesium ion binding//Rho GTPase binding//actin binding//DNA binding//Type II site-specific deoxyribonuclease activity
TRINITY_DN147263_c3_g1		Autophagy protein Apg6//Growth-arrest specific micro-tubule binding//L-fucokinase//Transmembrane protein//Fusaric acid resistance protein family//Protein of unknown function (DUF904)//Ezrin/radixin/moesin family	FtsZ-dependent cytokinesis//autophagy//cell motility//barrier septum assembly//transport	transferase activity, transferring phosphorus-containing groups//cytoskeletal protein binding
TRINITY_DN139699_c2_g2		Autophagy protein Apg6//Baculovirus polyhedron envelope protein, PEP, C terminus//Septation ring formation regulator, EzrA//Methyl-accepting chemotaxis protein (MCP) signalling domain//Leucine-rich repeats of kinetochore protein Cenp-F/LEK1//Fibrinogen alpha/beta chain family//Myosin-like coiled-coil protein//Myosin tail//Intermediate filament protein//RIM-binding protein of the cytomatrix active…	regulation of embryonic development//regulation of cell adhesion//platelet activation//protein import into nucleus//DNA catabolic process//DNA replication//cell adhesion//regulation of cell migration//autophagy//protein polymerization//septin ring assembly//cell motility//signal transduction	exodeoxyribonuclease VII activity//protein binding, bridging//signal transducer activity//protein homodimerization activity//receptor binding//kinase activity//dynein binding//motor activity//syntaxin binding//transcription factor binding//structural molecule activity
TRINITY_DN141684_c3_g3	PIK3R	Autophagy protein Apg6	autophagy//phosphorylation	phosphatidylinositol 3-kinase regulator activity//kinase activity
TRINITY_DN140795_c1_g5		Autophagy protein Apg6	autophagy	--
TRINITY_DN155083_c0_g3		Autophagy protein Apg6	autophagy	--
TRINITY_DN144052_c1_g2		Attacin, N-terminal region//BTB/POZ domain//Rad9	DNA damage checkpoint	binding//protein binding
TRINITY_DN139726_c1_g2	CRBN	ATP-dependent protease La (LON) substrate-binding domain	proteolysis//obsolete ATP-dependent proteolysis	ATP-dependent peptidase activity
TRINITY_DN150837_c1_g1	CDC42BP	ATP-binding cassette cobalt transporter//Phorbol esters/diacylglycerol binding domain (C1 domain)//B-box zinc finger//Somatotropin hormone family//Basic region leucine zipper//emp24/gp25L/p24 family/GOLD//DMPK coiled coil domain like	regulation of transcription, DNA-templated//actin cytoskeleton reorganization//phosphorylation//protein phosphorylation//intracellular signal transduction//signal transduction//transport//serine family amino acid metabolic process	phospholipid binding//zinc ion binding//hormone activity//protein serine/threonine kinase activity//ATP binding//hydrolase activity, acting on acid anhydrides, catalyzing transmembrane movement of substances//metal ion binding//sequence-specific DNA binding//transcription factor activity, sequence-specific DNA binding
TRINITY_DN155096_c5_g2	DDX24, MAK5	ATPase family associated with various cellular activities (AAA)//Type III restriction enzyme, res subunit//DEAD/DEAH box helicase	--	ATP binding//hydrolase activity//DNA binding//nucleic acid binding
TRINITY_DN136051_c1_g1		ATPase family associated with various cellular activities (AAA)//Protein of unknown function, DUF258//Threonylcarbamoyl adenosine biosynthesis protein TsaE//Holliday junction DNA helicase ruvB N-terminus//TIP49 C-terminus//AAA domain (dynein-related subfamily)	tRNA threonylcarbamoyladenosine modification//DNA recombination//DNA repair	four-way junction helicase activity//GTPase activity//ATP binding//DNA helicase activity//ATPase activity//GTP binding
TRINITY_DN149054_c3_g1		ATPase family associated with various cellular activities (AAA)//GGL domain//IstB-like ATP binding protein//ABC transporter//Threonylcarbamoyl adenosine biosynthesis protein TsaE//ATPase family associated with various cellular activities (AAA)//Viral (Superfamily 1) RNA helicase//Holliday junction DNA helicase ruvB N-terminus//Protein of unknown function, DUF258//Replication factor RFC1 C termina…	tRNA threonylcarbamoyladenosine modification//DNA recombination//DNA replication//signal transduction//G-protein coupled receptor signaling pathway//DNA repair//regulation of transcription, DNA-templated	ATP binding//transcription factor binding//GTPase activity//ATPase activity//GTP binding//kinase activity//four-way junction helicase activity//ADP binding//signal transducer activity//nucleotide phosphatase activity, acting on free nucleotides//DNA clamp loader activity
TRINITY_DN153027_c2_g2		ATPase family associated with various cellular activities (AAA)//Ankyrin repeat//Ankyrin repeat//Uroporphyrinogen-III synthase HemD	chlorophyll metabolic process//tetrapyrrole biosynthetic process//heme biosynthetic process	ATP binding//uroporphyrinogen-III synthase activity//protein binding
TRINITY_DN133279_c6_g1		ATP1G1/PLM/MAT8 family//Sodium/calcium exchanger protein	ion transport//transmembrane transport	ion channel activity
TRINITY_DN125672_c1_g1		ATP1G1/PLM/MAT8 family	ion transport	ion channel activity
TRINITY_DN142098_c1_g1	SLC16A9	ATP synthase protein 8//Major Facilitator Superfamily	ATP synthesis coupled proton transport//proton transport//transmembrane transport	hydrogen ion transmembrane transporter activity
TRINITY_DN152657_c2_g1		ATP synthase j chain	proton transport//ATP synthesis coupled proton transport	hydrogen ion transmembrane transporter activity
TRINITY_DN139967_c1_g1		ATP synthase E chain//NOA36 protein//Peptide hormone//DNA polymerase phi//ARID/BRIGHT DNA binding domain	signal transduction//DNA replication//ATP synthesis coupled proton transport//proton transport//transcription, DNA-templated	zinc ion binding//DNA binding//hormone activity//hydrogen ion transmembrane transporter activity//DNA-directed DNA polymerase activity
TRINITY_DN123164_c1_g1	DVL	ATP synthase E chain//Domain found in Dishevelled, Egl-10, and Pleckstrin (DEP)//PDZ domain (Also known as DHR or GLGF)	canonical Wnt signaling pathway//positive regulation of transcription, DNA-templated//cell migration in hindbrain//heart morphogenesis//proton transport//regulation of JNK cascade//planar cell polarity pathway involved in neural tube closure//convergent extension involved in axis elongation//signal transduction//intracellular signal transduction//ATP synthesis coupled proton transport//cochlea mo…	signal transducer activity//hydrogen ion transmembrane transporter activity//protein binding//frizzled binding
TRINITY_DN139790_c1_g1	YKT6	ATP synthase (E/31 kDa) subunit//Synaptobrevin	oxidative phosphorylation//proton transport//vesicle-mediated transport//protein transport//ATP hydrolysis coupled proton transport	transferase activity//proton-transporting ATPase activity, rotational mechanism
TRINITY_DN145068_c1_g1		ATP synthase (E/31 kDa) subunit//Prominin	ATP hydrolysis coupled proton transport//oxidative phosphorylation//proton transport	proton-transporting ATPase activity, rotational mechanism
TRINITY_DN152494_c4_g2		AT hook motif	--	DNA binding
TRINITY_DN148145_c5_g1		Aspartyl protease	proteolysis	aspartic-type endopeptidase activity
TRINITY_DN131988_c3_g1		AsnC-type helix-turn-helix domain//Bacterial regulatory proteins, luxR family//Bacterial regulatory protein, arsR family//Sigma-70, region 4//Helix-turn-helix//Cro/C1-type HTH DNA-binding domain//Sigma-70, region 4//MarR family//Hepatocyte nuclear factor 1 (HNF-1), N terminus//IclR helix-turn-helix domain	DNA-templated transcription, initiation//regulation of transcription, DNA-templated//positive regulation of transcription, DNA-templated	DNA binding//sigma factor activity//transcription factor activity, sequence-specific DNA binding//sequence-specific DNA binding
TRINITY_DN152139_c3_g1	ASF1	ASF1 like histone chaperone	chromatin assembly or disassembly	--
TRINITY_DN124566_c2_g4		Armadillo/beta-catenin-like repeat	--	protein binding
TRINITY_DN145145_c1_g1		ARID/BRIGHT DNA binding domain//Lysis protein	cytolysis//pathogenesis	DNA binding
TRINITY_DN153202_c2_g1	ARID1	ARID/BRIGHT DNA binding domain//Domain of unknown function (DUF3518)//CDR ABC transporter	chromatin remodeling//transport	DNA binding//ATP binding//ATPase activity, coupled to transmembrane movement of substances
TRINITY_DN114823_c2_g1		ARID/BRIGHT DNA binding domain	--	DNA binding
TRINITY_DN145666_c2_g1	ATE1, ate1	Arginine-tRNA-protein transferase, N terminus//Arginine-tRNA-protein transferase, C terminus	protein arginylation	arginyltransferase activity
TRINITY_DN152733_c3_g3	TMEM17	Arc-like DNA binding domain//Cortexin of kidney	--	DNA binding
TRINITY_DN153149_c2_g2		Archaeal ATPase//DNA polymerase III, delta subunit, C terminal//Spectrin repeat	DNA replication//blood vessel morphogenesis	ATP binding//protein binding//DNA-directed DNA polymerase activity//DNA binding
TRINITY_DN151353_c0_g3	SHROOM	Apx/Shroom domain ASD1	--	actin filament binding
TRINITY_DN136135_c0_g2	ANGEL	ApbE family	protein flavinylation	--
TRINITY_DN139638_c1_g1		AP2 domain	regulation of transcription, DNA-templated	transcription factor activity, sequence-specific DNA binding
TRINITY_DN152425_c3_g2	IARS, ileS	Anticodon-binding domain of tRNA//tRNA synthetases class I (M)//tRNA synthetases class I (I, L, M and V)	tRNA aminoacylation for protein translation	ATP binding//aminoacyl-tRNA ligase activity//nucleotide binding
TRINITY_DN150113_c2_g2		Anticodon nuclease activator family//SAM domain (Sterile alpha motif)//Dehydrin//PsbL protein//SAM domain (Sterile alpha motif)//Sterile alpha motif (SAM)/Pointed domain	response to stress//regulation of viral process//response to water//photosynthesis	protein binding//nuclease activity//sequence-specific DNA binding
TRINITY_DN146128_c4_g1		Anthrax receptor C-terminus region	signal transduction	receptor activity
TRINITY_DN129487_c1_g1		ANTH domain	--	phospholipid binding
TRINITY_DN137764_c2_g1	COX15	Annexin//Alphavirus core protein//Dimethlysulfonioproprionate lyase//Cytochrome oxidase assembly protein	oxidation-reduction process//proteolysis//heme a biosynthetic process	dimethylpropiothetin dethiomethylase activity//serine-type endopeptidase activity//calcium ion binding//calcium-dependent phospholipid binding//oxidoreductase activity, acting on the CH-CH group of donors
TRINITY_DN153452_c2_g2	ANXA5	Annexin	--	calcium ion binding//calcium-dependent phospholipid binding
TRINITY_DN126330_c1_g2		Ankyrin-G binding motif of KCNQ2-3	potassium ion transport	potassium channel activity
TRINITY_DN154848_c6_g1	TP53BP2, ASPP2	Ankyrin repeat//Variant SH3 domain//SH3 domain//Ankyrin repeat	--	protein binding
TRINITY_DN154158_c6_g2	EHMT	Ankyrin repeat//Pre-SET motif//TIM21//Ankyrin repeat//Ribosomal L32p protein family	protein import into mitochondrial matrix//histone lysine methylation//ribosome biogenesis//protein methylation//translation//lysine catabolic process	protein binding//histone-lysine N-methyltransferase activity//zinc ion binding//structural constituent of ribosome
TRINITY_DN154015_c3_g1	NOTCH	Ankyrin repeat//EGF-like domain//Glycosyl hydrolase family 46//NOTCH protein//NOTCH protein//Calcium-binding EGF domain//Shugoshin C terminus//APJ endogenous ligand//Ankyrin repeat	negative regulation of neurogenesis//amino sugar metabolic process//neural plate development//peripheral nervous system neuron axonogenesis//Notch signaling pathway//cell differentiation//signal transduction//pronephros development//multicellular organismal development//liver development//meiotic chromosome segregation//regulation of receptor-mediated endocytosis//somatic stem cell population mai…	apelin receptor binding//chitosanase activity//protein binding//hormone activity//calcium ion binding
TRINITY_DN145711_c1_g1		Ankyrin repeat//Bacteriophage Mu Gam like protein//Ankyrin repeat	DNA protection	double-stranded DNA binding//protein binding
TRINITY_DN117852_c0_g1		Ankyrin repeat//Ankyrin repeat	--	protein binding
TRINITY_DN124622_c0_g2		Ankyrin repeat//Ankyrin repeat	--	protein binding
TRINITY_DN136272_c3_g2		Ankyrin repeat//Ankyrin repeat	--	protein binding
TRINITY_DN141800_c1_g2	ASB14	Ankyrin repeat//Ankyrin repeat	--	protein binding
TRINITY_DN150254_c0_g2	ANKRD28	Ankyrin repeat//Ankyrin repeat	--	protein binding
TRINITY_DN154870_c1_g1	ANKRD44	Ankyrin repeat//Ankyrin repeat	--	protein binding
TRINITY_DN131383_c0_g2		Androgen receptor//MYM-type Zinc finger with FCS sequence motif//C2H2-type zinc finger//BED zinc finger//Zinc-finger double domain//Adenylate cyclase associated (CAP) N terminal//Zinc finger, C2H2 type	signal transduction//regulation of transcription, DNA-templated//androgen receptor signaling pathway//cytoskeleton organization	steroid binding//androgen receptor activity//DNA binding//actin binding//zinc ion binding//metal ion binding
TRINITY_DN150701_c0_g1		Anaphase-promoting complex subunit 1//WD domain, G-beta repeat//Linker for activation of T-cells	signal transduction	protein binding
TRINITY_DN141195_c1_g3	ACSL, fadD	AMP-binding enzyme//SecE/Sec61-gamma subunits of protein translocation complex	intracellular protein transport//protein targeting//metabolic process	catalytic activity
TRINITY_DN130086_c4_g1		AMP-binding enzyme//Meckelin (Transmembrane protein 67)	metabolic process//negative regulation of centrosome duplication//cilium assembly	catalytic activity
TRINITY_DN146460_c0_g2	ACSL, fadD	AMP-binding enzyme	metabolic process	catalytic activity
TRINITY_DN149919_c1_g1	AADAT, KAT2	Aminotransferase class I and II//Immunoglobulin domain	biosynthetic process	protein binding//pyridoxal phosphate binding
TRINITY_DN127153_c2_g2		Aminoglycoside/hydroxyurea antibiotic resistance kinase	protein phosphorylation//secondary metabolic process	phosphotransferase activity, alcohol group as acceptor
TRINITY_DN150489_c1_g1	groEL, HSPD1	Aminoacyl tRNA synthetase class II, N-terminal domain//Nucleopolyhedrovirus P10 protein//EcoEI R protein C-terminal//TCP-1/cpn60 chaperonin family	DNA modification//tyrosine biosynthetic process//L-phenylalanine biosynthetic process//phenylalanyl-tRNA aminoacylation//tryptophan biosynthetic process	DNA binding//catalytic activity//nucleotide binding//ATP binding//phenylalanine-tRNA ligase activity
TRINITY_DN143191_c0_g3	SLC12A4_5_6, KCC	Amino acid permease//Solute carrier family 12//Amino acid permease	ion transport//amino acid transport//amino acid transmembrane transport//transmembrane transport//transport	amino acid transmembrane transporter activity//transporter activity
TRINITY_DN133821_c2_g3	SLC12A9, CCC6	Amino acid permease//Amino acid permease//1,3-beta-glucan synthase component	amino acid transport//sucrose metabolic process//amino acid transmembrane transport//starch metabolic process//transmembrane transport//(1->3)-beta-D-glucan biosynthetic process//transport	amino acid transmembrane transporter activity//1,3-beta-D-glucan synthase activity
TRINITY_DN134340_c6_g1		Amino acid permease	amino acid transport//amino acid transmembrane transport	amino acid transmembrane transporter activity
TRINITY_DN155299_c5_g4		Amidohydrolase family//Amidohydrolase	pyrimidine nucleobase catabolic process//nitrogen compound metabolic process//peripheral nervous system neuron axonogenesis	hydrolase activity, acting on carbon-nitrogen (but not peptide) bonds, in cyclic amides//hydrolase activity
TRINITY_DN134985_c3_g1		Amelogenin	multicellular organismal development	--
TRINITY_DN132150_c3_g1		Alternative oxidase	obsolete electron transport//oxidation-reduction process	alternative oxidase activity
TRINITY_DN144943_c3_g3	CD164, MGC24	Alphavirus glycoprotein J	suppression by virus of host apoptotic process	--
TRINITY_DN150418_c0_g2	THBS2S	Alphaherpesvirus tegument protein US9//Thrombospondin C-terminal region//Thrombospondin type 3 repeat	cell adhesion	calcium ion binding
TRINITY_DN154769_c8_g1		Alphaherpesvirus tegument protein US9	--	--
TRINITY_DN150441_c2_g2	MAN2	Alpha mannosidase, middle domain//Glycosyl hydrolase family 57//Glycosyl hydrolases family 38 C-terminal domain//Glycosyl hydrolases family 38 N-terminal domain//Polysaccharide deacetylase//Dihydrouridine synthase (Dus)	nitrogen compound metabolic process//oxidation-reduction process//tRNA processing//mannose metabolic process//carbohydrate metabolic process	alpha-mannosidase activity//hydrolase activity, hydrolyzing O-glycosyl compounds//mannosidase activity//tRNA dihydrouridine synthase activity//catalytic activity//zinc ion binding//flavin adenine dinucleotide binding//hydrolase activity, acting on carbon-nitrogen (but not peptide) bonds
TRINITY_DN139783_c0_g8	glgB	Alpha amylase, C-terminal all-beta domain//2Fe-2S iron-sulfur cluster binding domain	obsolete electron transport//carbohydrate metabolic process	iron-sulfur cluster binding//catalytic activity//cation binding//electron carrier activity
TRINITY_DN144278_c3_g2	SLC3A2, MDU1	Alpha amylase, catalytic domain//Beta-galactosidase C-terminal domain	glycosphingolipid metabolic process//glycosaminoglycan catabolic process//glycerolipid metabolic process//regulation of syncytium formation by plasma membrane fusion//galactose metabolic process//carbohydrate metabolic process	cation binding//beta-galactosidase activity//catalytic activity
TRINITY_DN149455_c3_g2	UTP4, CIRH1A	Alpha amylase inhibitor//WD domain, G-beta repeat	--	protein binding//alpha-amylase inhibitor activity
TRINITY_DN153980_c3_g1	ALG8	ALG6, ALG8 glycosyltransferase family	--	transferase activity, transferring hexosyl groups
TRINITY_DN136794_c5_g2	RPP25	Alba	--	nucleic acid binding
TRINITY_DN132944_c8_g1	RAB8B	ADP-ribosylation factor family//Ras family//Ras of Complex, Roc, domain of DAPkinase	small GTPase mediated signal transduction	GTP binding
TRINITY_DN139700_c6_g1	obg	ADP-ribosylation factor family//Gtr1/RagA G protein conserved region//GTP1/OBG//50S ribosome-binding GTPase//Ferrous iron transport protein B//Ras family//FtsK/SpoIIIE family//Protein of unknown function, DUF258//ABC transporter//Nucleolar GTP-binding protein 1 (NOG1)	small GTPase mediated signal transduction//ferrous iron transport	nucleotide binding//ATP binding//GTPase activity//GTP binding//ATPase activity//DNA binding//ferrous iron transmembrane transporter activity
TRINITY_DN151604_c0_g1		ADP-ribosylation factor family//G-protein alpha subunit	signal transduction//G-protein coupled receptor signaling pathway	G-protein beta/gamma-subunit complex binding//GTP binding//guanyl nucleotide binding//signal transducer activity//GTPase activity
TRINITY_DN124147_c7_g1		ADP-ribosylation factor family//G10 protein	small GTPase mediated signal transduction//semicircular canal development	GTP binding
TRINITY_DN121510_c6_g1		ADP-ribosylation factor family//Ethanolamine utilisation - propanediol utilisation//50S ribosome-binding GTPase//Protein of unknown function, DUF258//Elongation factor Tu domain 2	cellular biogenic amine metabolic process	GTP binding//ATP binding//GTPase activity
TRINITY_DN120058_c0_g1	ARF3	ADP-ribosylation factor family	--	GTP binding
TRINITY_DN149819_c0_g2	SLC6A6S	Adipogenin//Sodium:neurotransmitter symporter family//BTK motif	neurotransmitter transport//intracellular signal transduction//cation transport//fat cell differentiation	neurotransmitter:sodium symporter activity
TRINITY_DN151785_c3_g1	DNAJC11	Adipogenin//BED zinc finger//Fcf1	fat cell differentiation	DNA binding
TRINITY_DN155158_c6_g1		Adenylylsulphate kinase//HPr Serine kinase C-terminal domain//RNA helicase//Molybdopterin guanine dinucleotide synthesis protein B//NB-ARC domain//IstB-like ATP binding protein//SRP54-type protein, GTPase domain//Protein of unknown function, DUF258	Mo-molybdopterin cofactor biosynthetic process//sulfate assimilation//regulation of carbohydrate metabolic process//purine nucleobase metabolic process//SRP-dependent cotranslational protein targeting to membrane//phosphorelay signal transduction system//phosphorylation	RNA helicase activity//GTP binding//protein kinase activity//GTPase activity//ATP binding//phosphorelay sensor kinase activity//RNA binding//adenylylsulfate kinase activity//ADP binding
TRINITY_DN145723_c1_g1	purA, ADSS	Adenylosuccinate synthetase	aspartate metabolic process//purine nucleotide biosynthetic process//alanine metabolic process//purine nucleobase metabolic process	adenylosuccinate synthase activity//GTP binding
TRINITY_DN155229_c14_g3		Adenylate kinase, active site lid//zinc-finger C2H2-type//Zinc finger, C2H2 type//Protein of unknown function (DUF1035)//C2H2-type zinc finger	purine nucleobase metabolic process//ATP metabolic process	metal ion binding//adenylate kinase activity//structural molecule activity
TRINITY_DN128154_c3_g2	KRAB	Adenylate kinase, active site lid//AN1-like Zinc finger//LIM domain//Phorbol esters/diacylglycerol binding domain (C1 domain)//DNA directed RNA polymerase, 7 kDa subunit//BED zinc finger//Hydrogenase/urease nickel incorporation, metallochaperone, hypA//Dof domain, zinc finger//GATA zinc finger//zinc-finger C2H2-type//Zinc finger, C2H2 type//CHY zinc finger//TFIIH C1-like domain//C2H2-type zinc fi…	intracellular signal transduction//ATP metabolic process//pyrimidine nucleobase metabolic process//purine nucleobase metabolic process//transcription, DNA-templated//regulation of transcription, DNA-templated//DNA repair//cellular protein modification process	DNA-directed RNA polymerase activity//nickel cation binding//adenylate kinase activity//metal ion binding//sequence-specific DNA binding//transcription factor activity, sequence-specific DNA binding//DNA binding//zinc ion binding
TRINITY_DN152372_c1_g2	MYBPC2	Adenylate kinase, active site lid//Adenovirus minor core protein PV//Immunoglobulin domain//Fibronectin type III domain//Subunit 17 of Mediator complex	regulation of transcription from RNA polymerase II promoter//purine nucleobase metabolic process//ATP metabolic process	protein binding//RNA polymerase II transcription cofactor activity//adenylate kinase activity
TRINITY_DN133907_c1_g2		Adenylate cyclase associated (CAP) N terminal//TIP39 peptide//CUE domain	cytoskeleton organization//neuropeptide signaling pathway	protein binding//actin binding
TRINITY_DN143169_c0_g3	IRS2	Adenylate cyclase associated (CAP) N terminal//PTB domain (IRS-1 type)	signal transduction//cytoskeleton organization	insulin receptor binding//actin binding
TRINITY_DN143585_c0_g1		Adenylate cyclase associated (CAP) N terminal//Androgen receptor	regulation of transcription, DNA-templated//androgen receptor signaling pathway//signal transduction//cytoskeleton organization	steroid binding//androgen receptor activity//actin binding//DNA binding
TRINITY_DN137336_c3_g1	ABCD2, ALDL1	Adenovirus IVa2 protein//AAA domain, putative AbiEii toxin, Type IV TA system//ATPase family associated with various cellular activities (AAA)//ABC transporter transmembrane region 2//MutS domain V//Archaeal ATPase//ABC transporter	transmembrane transport//transport//mismatch repair//viral transcription	mismatched DNA binding//ATP binding//ATPase activity//ATPase activity, coupled to transmembrane movement of substances
TRINITY_DN149629_c4_g1	ADARB	Adenosine-deaminase (editase) domain	nitrogen compound metabolic process//RNA processing//purine nucleobase metabolic process	RNA binding//adenosine deaminase activity
TRINITY_DN143453_c0_g1		Adaptin N terminal region//XFP C-terminal domain//HEAT repeat//V-ATPase subunit H//Armadillo/beta-catenin-like repeat//Importin beta binding domain	intracellular protein transport//carbohydrate metabolic process//ATP hydrolysis coupled proton transport//protein transport//protein import into nucleus//vesicle-mediated transport	hydrolase activity, acting on acid anhydrides, catalyzing transmembrane movement of substances//aldehyde-lyase activity//protein transporter activity//protein binding
TRINITY_DN154685_c10_g2		Adaptin N terminal region//HEAT repeat	vesicle-mediated transport//intracellular protein transport	protein binding
TRINITY_DN144642_c1_g1	IPI1, TEX10	Adaptin N terminal region//HEAT repeat	intracellular protein transport//vesicle-mediated transport	protein binding
TRINITY_DN139096_c7_g1	AP3B	Adaptin N terminal region	vesicle-mediated transport//intracellular protein transport	--
TRINITY_DN143833_c0_g2	COPG	Adaptin N terminal region	intracellular protein transport//vesicle-mediated transport	structural molecule activity
TRINITY_DN147001_c2_g3		Acyltransferase	metabolic process	transferase activity, transferring acyl groups
TRINITY_DN142555_c0_g1	E1.3.3.6, ACOX1, ACOX3	Acyl-CoA dehydrogenase, middle domain//Acyl-CoA oxidase//Acyl-CoA dehydrogenase, C-terminal domain	obsolete electron transport//oxidation-reduction process//fatty acid beta-oxidation//acyl-CoA metabolic process	acyl-CoA dehydrogenase activity//acyl-CoA oxidase activity//oxidoreductase activity, acting on the CH-CH group of donors
TRINITY_DN142664_c0_g3	ACADS, bcd	Acyl-CoA dehydrogenase, middle domain	oxidation-reduction process//obsolete electron transport	acyl-CoA dehydrogenase activity
TRINITY_DN151214_c2_g2		Acyl CoA binding protein//Ryanodine Receptor TM 4-6//Golgi-dynamics membrane-trafficking	transport//calcium ion transport//cellular calcium ion homeostasis	fatty-acyl-CoA binding//ryanodine-sensitive calcium-release channel activity
TRINITY_DN149845_c5_g2	ACO, acnA	Aconitase C-terminal domain	metabolic process	--
TRINITY_DN134752_c0_g1		Acetyltransferase (GNAT) family//Acetyltransferase (GNAT) domain//Acetyltransferase (GNAT) domain	acyl-carrier-protein biosynthetic process	N-acetyltransferase activity
TRINITY_DN118385_c2_g1	PRKAG	Acetyltransferase (GNAT) domain//Translation initiation factor IF-3, N-terminal domain//Exocyst complex subunit Sec15-like	translational initiation//acyl-carrier-protein biosynthetic process//vesicle docking involved in exocytosis//regulation of translational initiation	N-acetyltransferase activity//translation initiation factor activity
TRINITY_DN144868_c1_g1	PCAF, KAT2, GCN5	Acetyltransferase (GNAT) domain//Acetyltransferase (GNAT) family//PCAF (P300/CBP-associated factor) N-terminal domain//Bromodomain	acyl-carrier-protein biosynthetic process//regulation of transcription, DNA-templated	histone acetyltransferase activity//N-acetyltransferase activity//protein binding
TRINITY_DN154274_c7_g1		Acetyltransferase (GNAT) domain	acyl-carrier-protein biosynthetic process	N-acetyltransferase activity
TRINITY_DN128573_c1_g3		Abl-interactor HHR	--	--
TRINITY_DN150473_c2_g2		Abl-interactor HHR	--	--
TRINITY_DN140120_c4_g1	FZD3	ABC transporter transmembrane region 2//Fz domain//Frizzled/Smoothened family membrane region	cell surface receptor signaling pathway//transmembrane transport//transport	ATP binding//protein binding//ATPase activity, coupled to transmembrane movement of substances
TRINITY_DN140895_c0_g3	TSR1	AARP2CN (NUC121) domain//Topoisomerase DNA binding C4 zinc finger//Nucleolar and spindle-associated protein	DNA topological change//microtubule cytoskeleton organization//establishment of mitotic spindle localization//ribosome biogenesis//mitotic cytokinesis	DNA topoisomerase activity//DNA binding
TRINITY_DN152840_c1_g3	ABCC12	AAA domain, putative AbiEii toxin, Type IV TA system//AAA domain (dynein-related subfamily)//ABC transporter//50S ribosome-binding GTPase	--	GTP binding//ATPase activity//ATP binding
TRINITY_DN138414_c0_g2	ABCA1	AAA domain, putative AbiEii toxin, Type IV TA system	--	ATP binding
TRINITY_DN155104_c1_g1	PEX6, PXAAA1	AAA domain (dynein-related subfamily)//PhoH-like protein//TIP49 C-terminus//Parvovirus non-structural protein NS1//RNA helicase//Threonylcarbamoyl adenosine biosynthesis protein TsaE//ATPase family associated with various cellular activities (AAA)//AAA domain (Cdc48 subfamily)//ATPase family associated with various cellular activities (AAA)//Sigma-54 interaction domain//IstB-like ATP binding prot…	DNA recombination//tRNA threonylcarbamoyladenosine modification//DNA repair//regulation of transcription, DNA-templated//viral genome replication	ATP binding//transcription factor binding//four-way junction helicase activity//RNA binding//RNA helicase activity//ATPase activity//DNA helicase activity
TRINITY_DN146322_c2_g1	E2.7.7.41, CDS1, CDS2, cdsA	A1 Propeptide	proteolysis	aspartic-type endopeptidase activity
TRINITY_DN139769_c1_g2	QCR6, UQCRH	7 transmembrane sweet-taste receptor of 3 GCPR//Accessory gene regulator B	pathogenesis//quorum sensing//G-protein coupled receptor signaling pathway	G-protein coupled receptor activity//peptidase activity
TRINITY_DN143524_c4_g2	AGTR1	7 transmembrane receptor (rhodopsin family)//Uncharacterised protein family (UPF0182)	G-protein coupled receptor signaling pathway	G-protein coupled receptor activity
TRINITY_DN145810_c0_g1	S1PR2, EDG5	7 transmembrane receptor (rhodopsin family)//DHHC palmitoyltransferase//Ninjurin//Iron-sulfur binding domain of endonuclease III	convergent extension involved in gastrulation//G-protein coupled receptor signaling pathway//cell adhesion//tissue regeneration//regulation of cartilage development//negative regulation of cell migration//mesodermal cell migration//sphingosine-1-phosphate signaling pathway//heart morphogenesis	4 iron, 4 sulfur cluster binding//zinc ion binding//sphingosine-1-phosphate receptor activity//G-protein coupled receptor activity
TRINITY_DN150453_c2_g1	CPSF3L, INTS11	7 transmembrane receptor (rhodopsin family)	regulation of RNA splicing//G-protein coupled receptor signaling pathway	G-protein coupled receptor activity//hydrolase activity
TRINITY_DN116254_c1_g1	NMUR1	7 transmembrane receptor (rhodopsin family)	G-protein coupled receptor signaling pathway	G-protein coupled receptor activity
TRINITY_DN144717_c1_g3	P2RY4	7 transmembrane receptor (rhodopsin family)	G-protein coupled receptor signaling pathway	G-protein coupled receptor activity
TRINITY_DN149373_c6_g1	ADORA1	7 transmembrane receptor (rhodopsin family)	G-protein coupled receptor signaling pathway	G-protein coupled receptor activity
TRINITY_DN118066_c4_g2	ogt, MGMT	6-O-methylguanine DNA methyltransferase, DNA binding domain//6-O-methylguanine DNA methyltransferase, ribonuclease-like domain	DNA repair//methylation	methylated-DNA-[protein]-cysteine S-methyltransferase activity//catalytic activity
TRINITY_DN132914_c0_g1		5'-nucleotidase//CHDNT (NUC034) domain//Accessory Sec system GspB-transporter	protein transport//nucleotide metabolic process//regulation of transcription, DNA-templated	magnesium ion binding//DNA binding//5'-nucleotidase activity//zinc ion binding//hydrolase activity, acting on acid anhydrides, in phosphorus-containing anhydrides//nucleotide binding//ATP binding
TRINITY_DN138896_c5_g1	SLC10A7, P7	5-aminolevulinate synthase presequence//Sodium Bile acid symporter family	threonine metabolic process//glycine metabolic process//L-serine metabolic process//acyl-carrier-protein biosynthetic process//porphyrin-containing compound metabolic process//heme biosynthetic process//sodium ion transport//transport	pyridoxal phosphate binding//symporter activity//5-aminolevulinate synthase activity
TRINITY_DN132510_c0_g1	SAR1	50S ribosome-binding GTPase//Ras of Complex, Roc, domain of DAPkinase//Ras family//ADP-ribosylation factor family//Gtr1/RagA G protein conserved region//G-protein alpha subunit	small GTPase mediated signal transduction//signal transduction//G-protein coupled receptor signaling pathway	GTPase activity//G-protein beta/gamma-subunit complex binding//GTP binding//signal transducer activity//guanyl nucleotide binding
TRINITY_DN141094_c6_g1	fusA, GFM, EFG	50S ribosome-binding GTPase	--	GTP binding
TRINITY_DN148150_c0_g2		3-oxo-5-alpha-steroid 4-dehydrogenase	lipid metabolic process	oxidoreductase activity, acting on the CH-CH group of donors
TRINITY_DN132961_c1_g1	HADHA	3-hydroxyacyl-CoA dehydrogenase, NAD binding domain//D-isomer specific 2-hydroxyacid dehydrogenase, NAD binding domain//NAD binding domain of 6-phosphogluconate dehydrogenase//NAD-dependent glycerol-3-phosphate dehydrogenase N-terminus//3-hydroxyacyl-CoA dehydrogenase, C-terminal domain	response to bacterium//beta-alanine metabolic process//limonene catabolic process//lysine catabolic process//valine catabolic process//D-gluconate metabolic process//leucine catabolic process//isoleucine catabolic process//benzoate metabolic process//tryptophan metabolic process//fatty acid beta-oxidation//glycerol-3-phosphate catabolic process//fatty acid biosynthetic process//fatty acid metabol…	3-hydroxyacyl-CoA dehydrogenase activity//NAD binding//phosphogluconate dehydrogenase (decarboxylating) activity//enoyl-CoA hydratase activity//coenzyme binding//nucleotide binding//oxidoreductase activity//oxidoreductase activity, acting on the CH-OH group of donors, NAD or NADP as acceptor
TRINITY_DN131174_c1_g1	PDE9	3'5'-cyclic nucleotide phosphodiesterase//Sigma-54 factor, Activator interacting domain (AID)//Aphid transmission protein	purine nucleobase metabolic process//transmission of virus//transcription, DNA-templated//pyrimidine nucleobase metabolic process//DNA-templated transcription, initiation//regulation of transcription, DNA-templated//signal transduction	transcription factor activity, sequence-specific DNA binding//DNA binding//sigma factor activity//DNA-directed RNA polymerase activity//3',5'-cyclic-nucleotide phosphodiesterase activity
TRINITY_DN151614_c1_g1	PDE3B	3'5'-cyclic nucleotide phosphodiesterase//Mitochondrial proteolipid	purine nucleobase metabolic process//signal transduction	3',5'-cyclic-nucleotide phosphodiesterase activity
TRINITY_DN133190_c0_g1	PDE1	3'5'-cyclic nucleotide phosphodiesterase N-terminal//3'5'-cyclic nucleotide phosphodiesterase	signal transduction//purine nucleobase metabolic process	3',5'-cyclic-nucleotide phosphodiesterase activity
TRINITY_DN147637_c1_g1	PDE7	3'5'-cyclic nucleotide phosphodiesterase	signal transduction//purine nucleobase metabolic process	3',5'-cyclic-nucleotide phosphodiesterase activity
TRINITY_DN150314_c0_g2	PDE8	3'5'-cyclic nucleotide phosphodiesterase	signal transduction//purine nucleobase metabolic process	3',5'-cyclic-nucleotide phosphodiesterase activity
TRINITY_DN121970_c3_g3	PDE6D	--	visual perception//purine nucleobase metabolic process	3',5'-cyclic-nucleotide phosphodiesterase activity
TRINITY_DN135964_c2_g2		--	transport	--
TRINITY_DN124706_c0_g1	SLC25A39_40	--	transmembrane transport	--
TRINITY_DN129921_c5_g2	SLC25A44	--	transmembrane transport	--
TRINITY_DN111007_c7_g1	ETF1, ERF1	--	translational termination//regulation of translational termination	translation release factor activity, codon specific
TRINITY_DN104869_c0_g1	NBN, NBS1	--	single-organism cellular process	--
TRINITY_DN153948_c6_g5	PLXNA	--	signal transduction//regulation of small GTPase mediated signal transduction//multicellular organismal development	GTPase activator activity//receptor activity
TRINITY_DN137787_c5_g1	DOK1	--	signal transduction	insulin receptor binding//phospholipid binding
TRINITY_DN120241_c2_g1	ADCK, ABC1	--	serine family amino acid metabolic process//phosphorylation	protein serine/threonine kinase activity//ATP binding
TRINITY_DN149717_c1_g2	rnc, DROSHA, RNT1	--	rRNA catabolic process//regulation of RNA metabolic process//RNA processing	ribonuclease III activity//double-stranded RNA binding
TRINITY_DN143920_c5_g5		--	regulation of transcription, DNA-templated//endoderm formation	sequence-specific DNA binding//transcription factor activity, sequence-specific DNA binding
TRINITY_DN147797_c1_g2	RGL2	--	regulation of small GTPase mediated signal transduction//regulation of GTPase activity	guanyl-nucleotide exchange factor activity
TRINITY_DN147863_c3_g3	HM13	--	regulation of neuron apoptotic process	--
TRINITY_DN134069_c1_g3	DPYSL2, CRMP2	--	pyrimidine nucleobase catabolic process//nitrogen compound metabolic process//peripheral nervous system neuron axonogenesis	hydrolase activity, acting on carbon-nitrogen (but not peptide) bonds, in cyclic amides
TRINITY_DN129115_c7_g1	COX7A	--	proton transport//mitochondrial electron transport, cytochrome c to oxygen//obsolete electron transport	cytochrome-c oxidase activity//electron carrier activity
TRINITY_DN129175_c2_g1	VPS26	--	protein transport//vacuolar transport	--
TRINITY_DN138190_c1_g2	SUV39H, CLR4	--	protein methylation//regulation of transcription, DNA-templated//exocrine pancreas development//cell differentiation//retina morphogenesis in camera-type eye//cell cycle//lysine catabolic process//histone H3-K9 methylation	histone-lysine N-methyltransferase activity//zinc ion binding
TRINITY_DN135161_c1_g1		--	protein dephosphorylation//tyrosine metabolic process	protein tyrosine phosphatase activity
TRINITY_DN151290_c2_g1	CHK	--	phosphorylation//glycerophospholipid biosynthetic process	kinase activity
TRINITY_DN114857_c0_g1		--	oxidation-reduction process	oxidoreductase activity
TRINITY_DN146036_c3_g1	PTCD3	--	mitochondrial translation//regulation of translation	ribosomal small subunit binding//rRNA binding
TRINITY_DN153947_c2_g1	mmuM	--	methionine metabolic process	S-adenosylmethionine-homocysteine S-methyltransferase activity
TRINITY_DN145449_c1_g2	ACTR2, ARP2	--	meiotic cell cycle//movement of cell or subcellular component//cytoplasmic transport//asymmetric cell division//spindle localization//establishment or maintenance of cell polarity//actin cytoskeleton organization//meiotic cytokinesis	actin binding//ATP binding
TRINITY_DN137048_c5_g2		--	lymphangiogenesis	--
TRINITY_DN125449_c3_g1	SLC25A28_37, MFRN	--	iron ion transport//erythrocyte maturation//transmembrane transport//mitochondrial iron ion transport//embryonic hemopoiesis//iron ion homeostasis	iron ion transmembrane transporter activity
TRINITY_DN143576_c1_g1	SMPD3	--	glycosphingolipid metabolic process	sphingomyelin phosphodiesterase activity
TRINITY_DN117900_c4_g2		--	embryonic hemopoiesis	--
TRINITY_DN123302_c6_g3	RFC2_4	--	DNA replication//retina development in camera-type eye	ATP binding//DNA binding//nucleoside-triphosphatase activity
TRINITY_DN123762_c0_g3	CRY	--	DNA repair//response to temperature stimulus//negative regulation of transcription, DNA-templated//response to light stimulus	DNA photolyase activity
TRINITY_DN136742_c2_g2	PTP4A	--	dephosphorylation	phosphatase activity
TRINITY_DN113107_c4_g1	TAF8	--	cell differentiation//multicellular organismal development//regulation of transcription, DNA-templated	protein heterodimerization activity
TRINITY_DN119719_c1_g6	ATP1A	--	ATP biosynthetic process//cation transport//monovalent inorganic cation transport	ATP binding//cation-transporting ATPase activity//monovalent inorganic cation transmembrane transporter activity//metal ion binding
TRINITY_DN122427_c5_g1	MEIS1	--	artery morphogenesis//embryonic retina morphogenesis in camera-type eye//macrophage differentiation//neutrophil differentiation//venous blood vessel development//regulation of transcription, DNA-templated//primitive erythrocyte differentiation//heart looping//embryonic pattern specification//blood vessel lumenization//definitive hemopoiesis//positive regulation of angiogenesis//angioblast cell mi…	protein binding//transcription factor activity, sequence-specific DNA binding//sequence-specific DNA binding
TRINITY_DN153536_c6_g1	NAT8L	--	acyl-carrier-protein biosynthetic process	N-acetyltransferase activity
TRINITY_DN124984_c5_g1		--	actin cytoskeleton organization	actin binding
TRINITY_DN152582_c1_g1		--	--	single-stranded DNA binding
TRINITY_DN130019_c2_g1		--	--	purine ribonucleoside binding//purine ribonucleoside triphosphate binding//purine ribonucleotide binding
TRINITY_DN135623_c1_g1	YWHAB_Q_Z	--	--	protein domain specific binding//monooxygenase activity
TRINITY_DN150632_c2_g2		--	--	protein domain specific binding//monooxygenase activity
TRINITY_DN127703_c0_g1		--	--	phospholipid binding
TRINITY_DN152007_c1_g1		--	--	nucleic acid binding//zinc ion binding
TRINITY_DN140351_c1_g2		--	--	heme binding//metal ion binding
TRINITY_DN141201_c4_g3	PGRMC1_2	--	--	heme binding
TRINITY_DN146920_c3_g1	PMPCA, MAS2	--	--	catalytic activity
TRINITY_DN123089_c0_g1	RIX7, NVL	--	--	ATP binding//nucleoside-triphosphatase activity
TRINITY_DN127041_c1_g1		--	--	--
TRINITY_DN127992_c0_g1		--	--	--
TRINITY_DN139004_c1_g1	EPC	--	--	--
TRINITY_DN143608_c2_g2		--	--	--
TRINITY_DN145929_c0_g2		--	--	--
TRINITY_DN147554_c0_g2		--	--	--
TRINITY_DN147840_c2_g2		--	--	--
TRINITY_DN147964_c2_g1		--	--	--

## Sheet: 2nBY-YB
Genes	KO Name	PFAM description	BP Description	MF Description
TRINITY_DN109961_c4_g1		short chain dehydrogenase	metabolic process	oxidoreductase activity
TRINITY_DN111562_c0_g2		MYM-type Zinc finger with FCS sequence motif	--	zinc ion binding
TRINITY_DN112283_c2_g2	CSRP	LIM domain//Nine Cysteines Domain of family 3 GPCR	G-protein coupled receptor signaling pathway	G-protein coupled receptor activity//zinc ion binding
TRINITY_DN113704_c6_g1	SLC25A32, MFT	--	transmembrane transport	--
TRINITY_DN117703_c2_g3		Methyl-CpG binding domain//LIM domain//Desulfoferrodoxin, N-terminal domain//AN1-like Zinc finger//Phorbol esters/diacylglycerol binding domain (C1 domain)//BED zinc finger//Transcription factor S-II (TFIIS)//Zinc finger, C2H2 type//TFIIH C1-like domain//Zinc-finger double domain//C2H2-type zinc finger	transcription, DNA-templated//DNA repair//intracellular signal transduction	iron ion binding//nucleic acid binding//metal ion binding//DNA binding//zinc ion binding
TRINITY_DN117984_c3_g1		Adenylate kinase, active site lid//AN1-like Zinc finger//LIM domain//BED zinc finger//Hydrogenase/urease nickel incorporation, metallochaperone, hypA//Sec23/Sec24 zinc finger//HNH endonuclease//zinc-finger C2H2-type//Zinc finger, C2H2 type//CHY zinc finger//Zinc-finger double domain//C2H2-type zinc finger	purine nucleobase metabolic process//cellular protein modification process//intracellular protein transport//ER to Golgi vesicle-mediated transport//ATP metabolic process	nucleic acid binding//metal ion binding//DNA binding//adenylate kinase activity//zinc ion binding//nickel cation binding//endonuclease activity
TRINITY_DN120189_c4_g1	SFRS1_9	RNA recognition motif. (a.k.a. RRM, RBD, or RNP domain)//RNA recognition motif	--	nucleic acid binding
TRINITY_DN121652_c2_g3		Zinc finger, C2H2 type//CHY zinc finger//C2H2-type zinc finger//Zinc-finger double domain//TFIIH C1-like domain//zinc-finger C2H2-type//FYVE zinc finger//Phorbol esters/diacylglycerol binding domain (C1 domain)//AN1-like Zinc finger//MYM-type Zinc finger with FCS sequence motif//HNH endonuclease//Dof domain, zinc finger//BED zinc finger//Hydrogenase/urease nickel incorporation, metallochaperone, …	DNA repair//regulation of transcription, DNA-templated//ATP metabolic process//intracellular signal transduction//purine nucleobase metabolic process//cellular protein modification process	zinc ion binding//adenylate kinase activity//DNA binding//nickel cation binding//endonuclease activity//metal ion binding//nucleic acid binding
TRINITY_DN124284_c3_g1		AN1-like Zinc finger//LIM domain//Adenylate kinase, active site lid//BED zinc finger//Hydrogenase/urease nickel incorporation, metallochaperone, hypA//zinc-finger C2H2-type//HNH endonuclease//C2H2-type zinc finger//TFIIH C1-like domain//Zinc-finger double domain//Zinc finger, C2H2 type	cellular protein modification process//purine nucleobase metabolic process//ATP metabolic process//DNA repair	nucleic acid binding//metal ion binding//endonuclease activity//nickel cation binding//DNA binding//zinc ion binding//adenylate kinase activity
TRINITY_DN124899_c2_g1		Glutaredoxin//Nop14-like family//CDC45-like protein	cell redox homeostasis//obsolete electron transport//DNA replication initiation	electron carrier activity//protein disulfide oxidoreductase activity
TRINITY_DN125321_c0_g3	BTBD14	BTB/POZ domain	--	protein binding
TRINITY_DN125600_c0_g2		Zinc knuckle	--	nucleic acid binding//zinc ion binding
TRINITY_DN126183_c0_g1	COX6A	Cytochrome c oxidase subunit VIa	proton transport//mitochondrial electron transport, cytochrome c to oxygen	cytochrome-c oxidase activity
TRINITY_DN126376_c7_g2		Cytochrome P450	oxidation-reduction process	oxidoreductase activity, acting on paired donors, with incorporation or reduction of molecular oxygen//iron ion binding//heme binding
TRINITY_DN126661_c15_g1	SLC29A1_2_3, ENT1_2_3	Nucleoside transporter//RNA polymerase Rpb2, domain 2	purine nucleobase metabolic process//transcription, DNA-templated//nucleoside transport//transport//pyrimidine nucleobase metabolic process	nucleoside transmembrane transporter activity//DNA binding//DNA-directed RNA polymerase activity
TRINITY_DN127982_c0_g2	EFNA	Ephrin	--	--
TRINITY_DN129257_c3_g2	ELAVL1, HUR	RNA recognition motif. (a.k.a. RRM, RBD, or RNP domain)	--	nucleic acid binding
TRINITY_DN131374_c5_g1		Mitochondrial proteolipid	--	--
TRINITY_DN131955_c3_g1	HHIP	EspG protein//Biotin/lipoate A/B protein ligase family	pathogenesis//cellular protein modification process//proteolysis	cysteine-type endopeptidase activity
TRINITY_DN132375_c1_g1		S-adenosylmethionine-dependent methyltransferase//Ring finger domain//U-box domain//zinc-RING finger domain//Mitochondrial 39-S ribosomal protein L47 (MRP-L47)//SPRY domain//K-box region//B-box zinc finger//Zinc-finger of the MIZ type in Nse subunit//Zinc finger, C3HC4 type (RING finger)	regulation of transcription, DNA-templated//ribosome biogenesis//protein ubiquitination//translation	zinc ion binding//structural constituent of ribosome//ubiquitin-protein transferase activity//protein binding//methyltransferase activity//transcription factor activity, sequence-specific DNA binding//metal ion binding
TRINITY_DN133815_c1_g1	SSRP1	YABBY protein//Dual oxidase maturation factor	protein transport//multicellular organismal development	--
TRINITY_DN133998_c13_g1		Dynein light chain type 1	microtubule-based process	--
TRINITY_DN134064_c1_g2	AKT	Protein tyrosine kinase//Protein kinase domain//Ptu family	transport//protein phosphorylation//pathogenesis	calcium channel inhibitor activity//ATP binding//protein kinase activity
TRINITY_DN135131_c1_g1	FAM125	--	protein transport	SH3 domain binding
TRINITY_DN135131_c1_g2	FAM125	Rab3 GTPase-activating protein catalytic subunit	protein transport	SH3 domain binding//GTPase activator activity
TRINITY_DN135485_c0_g2	PLG	Trypsin	proteolysis	serine-type endopeptidase activity
TRINITY_DN135753_c0_g1	TSPYL2, CINAP, DENTT	FlhB HrpN YscU SpaS Family	protein secretion	--
TRINITY_DN136646_c3_g1	ZDHHC9_14_18	--	--	zinc ion binding//metal ion binding
TRINITY_DN137218_c3_g1	TGFBR1, ALK5	Protein kinase domain//Protein tyrosine kinase	protein phosphorylation	ATP binding//protein kinase activity
TRINITY_DN137705_c2_g3	RPS6e, RPS6	Ribosomal protein S6e	rRNA processing//ribosome biogenesis//translation//ribosomal small subunit biogenesis	structural constituent of ribosome
TRINITY_DN137823_c0_g2		Tho complex subunit THP2//Herpes virus intermediate/early protein 2/3//RasGAP C-terminus//Myosin-like coiled-coil protein//Laminin Domain II	regulation of transcription, DNA-templated//transcription elongation from RNA polymerase II promoter//small GTPase mediated signal transduction//cell adhesion//mRNA export from nucleus	GTPase activator activity//syntaxin binding
TRINITY_DN138478_c2_g4		Phosphatidyl serine synthase//CDR ABC transporter//Oxaloacetate decarboxylase, gamma chain//ATP synthase protein 8	phosphatidylserine biosynthetic process//pyruvate metabolic process//transport//ATP synthesis coupled proton transport//sodium ion export//proline metabolic process//arginine metabolic process//sodium ion transport//proton transport	ATPase activity, coupled to transmembrane movement of substances//sodium ion transmembrane transporter activity//ATP binding//oxaloacetate decarboxylase activity//hydrogen ion transmembrane transporter activity
TRINITY_DN139655_c0_g1	SRP19	UBX domain//SRP19 protein	SRP-dependent cotranslational protein targeting to membrane	protein binding//7S RNA binding
TRINITY_DN141336_c3_g1	CYP26C	Pescadillo N-terminus//Cytochrome P450	ribosome biogenesis//oxidation-reduction process	iron ion binding//oxidoreductase activity, acting on paired donors, with incorporation or reduction of molecular oxygen//heme binding
TRINITY_DN141913_c5_g2		Beta/Gamma crystallin	single organismal cell-cell adhesion	--
TRINITY_DN142575_c2_g3		PTN/MK heparin-binding protein family, N-terminal domain	growth//signal transduction//cell proliferation	growth factor activity
TRINITY_DN143131_c2_g1		AN1-like Zinc finger//Piccolo Zn-finger//C1-like domain//Zinc finger, C2H2 type//Zinc-finger double domain//C2H2-type zinc finger//DNA directed RNA polymerase, 7 kDa subunit	pyrimidine nucleobase metabolic process//transcription, DNA-templated//purine nucleobase metabolic process//oxidation-reduction process	DNA binding//zinc ion binding//DNA-directed RNA polymerase activity//protein-disulfide reductase activity//metal ion binding
TRINITY_DN143139_c4_g1		RNA recognition motif//RNA recognition motif. (a.k.a. RRM, RBD, or RNP domain)//Nuclear transport factor 2 (NTF2) domain	transport	nucleic acid binding
TRINITY_DN143348_c3_g1	DES	Lysis protein//Intermediate filament protein	cytolysis//pathogenesis	structural molecule activity
TRINITY_DN143548_c3_g1		Prenyltransferase and squalene oxidase repeat	--	catalytic activity
TRINITY_DN144820_c5_g2		'Paired box' domain//Crp-like helix-turn-helix domain//Bacterial regulatory proteins, luxR family//Sigma-70, region 4//AsnC-type helix-turn-helix domain//Transposase	regulation of transcription, DNA-templated//DNA integration//DNA-templated transcription, initiation//transposition, DNA-mediated	transcription factor activity, sequence-specific DNA binding//sequence-specific DNA binding//sigma factor activity//DNA binding
TRINITY_DN146709_c1_g2	FMN2	CD20-like family	--	--
TRINITY_DN146842_c4_g2	PCLO	C2 domain	--	protein binding
TRINITY_DN147329_c3_g2		B-box zinc finger//Ring finger domain//zinc-RING finger domain//Zinc finger, C3HC4 type (RING finger)	--	protein binding//zinc ion binding//metal ion binding
TRINITY_DN147372_c2_g2	HOX_6	--	regulation of transcription, DNA-templated//multicellular organismal development	sequence-specific DNA binding//transcription factor activity, sequence-specific DNA binding
TRINITY_DN148122_c4_g1	AIP1	PDZ domain//Procyclic acidic repetitive protein (PARP)//PDZ domain (Also known as DHR or GLGF)	--	protein binding
TRINITY_DN148570_c1_g1	RASGRP2	EF-hand domain pair//Metallothionein//EF-hand domain pair//EF hand//RasGEF domain//EF-hand domain//Phorbol esters/diacylglycerol binding domain (C1 domain)//EF hand	intracellular signal transduction//regulation of GTPase activity//small GTPase mediated signal transduction	calcium ion binding//metal ion binding//guanyl-nucleotide exchange factor activity
TRINITY_DN148596_c2_g1		Zinc knuckle//C2H2 zinc-finger	--	nucleic acid binding//zinc ion binding
TRINITY_DN150401_c2_g2		Ubiquitin family	--	protein binding
TRINITY_DN150662_c0_g1		Organic solute transporter subunit beta protein	bile acid and bile salt transport//transport	transporter activity//protein heterodimerization activity
TRINITY_DN153716_c3_g1		PRP1 splicing factor, N-terminal	mRNA splicing, via spliceosome	--
TRINITY_DN154892_c1_g1		Cleft lip and palate transmembrane protein 1 (CLPTM1)//Thioredoxin//Histone RNA hairpin-binding protein RNA-binding domain	cell redox homeostasis	RNA binding
TRINITY_DN154979_c1_g1		F-box domain//Integral membrane protein DUF92//F-box-like	--	protein binding
TRINITY_DN155274_c5_g2		VMA21-like domain	vacuolar proton-transporting V-type ATPase complex assembly	--
TRINITY_DN155349_c3_g2		SET domain	--	protein binding
TRINITY_DN110017_c0_g1		Immunoglobulin domain//Poxvirus mRNA capping enzyme, small subunit//Orbivirus RNA-dependent RNA polymerase (VP1)	purine nucleobase metabolic process//transcription, DNA-templated//RNA modification//7-methylguanosine mRNA capping	protein binding//RNA-directed RNA polymerase activity//RNA binding//mRNA (guanine-N7-)-methyltransferase activity
TRINITY_DN111365_c6_g2		Ring finger domain//High potential iron-sulfur protein//VirB8 protein	aerobic electron transport chain//obsolete electron transport	electron carrier activity//zinc ion binding//protein binding
TRINITY_DN112096_c1_g2	CAPN9	EF hand//EF hand//EF-hand domain pair//Cytoskeletal-regulatory complex EF hand//EF-hand domain//EF-hand domain pair	proteolysis	protein binding//calcium ion binding//calcium-dependent cysteine-type endopeptidase activity
TRINITY_DN112170_c0_g1	ATPeV0A, ATP6N	V-type ATPase 116kDa subunit family	ATP hydrolysis coupled proton transport//proton transport	hydrogen ion transmembrane transporter activity
TRINITY_DN116646_c6_g2	KRAB	Zinc finger, C2H2 type//Sir2 family//PHD-finger//C2H2-type zinc finger//Zinc-finger double domain//zinc-finger C2H2-type//Phorbol esters/diacylglycerol binding domain (C1 domain)//DNA Polymerase alpha zinc finger//Hydrogenase/urease nickel incorporation, metallochaperone, hypA//Adenylate kinase, active site lid//AN1-like Zinc finger	intracellular signal transduction//ATP metabolic process//cellular protein modification process//DNA replication//purine nucleobase metabolic process	NAD+ binding//nickel cation binding//zinc ion binding//adenylate kinase activity//nucleoside binding//protein binding//metal ion binding//DNA-directed DNA polymerase activity
TRINITY_DN117008_c4_g1		zinc-finger C2H2-type//Zinc finger, C2H2 type//Zinc-finger double domain//TFIIH C1-like domain//C2H2-type zinc finger//PHD-finger//Adenylate kinase, active site lid//AN1-like Zinc finger//FYVE zinc finger//Hydrogenase/urease nickel incorporation, metallochaperone, hypA//Phorbol esters/diacylglycerol binding domain (C1 domain)	DNA repair//ATP metabolic process//intracellular signal transduction//purine nucleobase metabolic process//cellular protein modification process	adenylate kinase activity//zinc ion binding//nickel cation binding//metal ion binding//protein binding
TRINITY_DN117126_c2_g1		ABC transporter C-terminal domain//Autophagy protein Apg6//Syntaxin 6, N-terminal//Sec34-like family//FemAB family//Uso1 / p115 like vesicle tethering protein, C terminal region//Septation ring formation regulator, EzrA//V-type ATPase 116kDa subunit family//Acetyl co-enzyme A carboxylase carboxyltransferase alpha subunit//TMPIT-like protein//cGMP-dependent protein kinase interacting domain//Prefo…	proton transport//Golgi vesicle transport//peptidoglycan biosynthetic process//DNA damage checkpoint//DNA catabolic process//DNA replication//cell adhesion//protein folding//autophagy//ATP hydrolysis coupled proton transport//protein transport//septin ring assembly//regulation of cell shape//DNA repair//fatty acid biosynthetic process//intracellular protein transport//pyruvate metabolic process	DNA binding//transferase activity, transferring amino-acyl groups//single-stranded DNA endodeoxyribonuclease activity//hydrogen ion transmembrane transporter activity//acetyl-CoA carboxylase activity//protein transporter activity//unfolded protein binding//protein kinase binding
TRINITY_DN117502_c1_g5	KRAB	Zinc finger, C2H2 type//Rad4 beta-hairpin domain 1//TFIIH C1-like domain//C2H2-type zinc finger//Zinc-finger double domain//zinc-finger C2H2-type//Hydrogenase/urease nickel incorporation, metallochaperone, hypA//Phorbol esters/diacylglycerol binding domain (C1 domain)//Adenylate kinase, active site lid//RNA polymerase Rpb1, domain 1//LIM domain	cellular protein modification process//transcription, DNA-templated//purine nucleobase metabolic process//intracellular signal transduction//ATP metabolic process//DNA repair//pyrimidine nucleobase metabolic process	metal ion binding//DNA-directed RNA polymerase activity//nickel cation binding//DNA binding//adenylate kinase activity//zinc ion binding
TRINITY_DN119671_c9_g1		Alphaherpesvirus glycoprotein E	--	--
TRINITY_DN119958_c8_g1	SLC8A, NCX	PetN//Lumenal portion of Cytochrome b559, alpha (gene psbE) subunit	photosynthesis//sarcomere organization//transmembrane transport//cellular calcium ion homeostasis//regulation of heart contraction//obsolete electron transport//cytochrome complex assembly//cell communication//calcium ion transport	metal ion binding//calcium:sodium antiporter activity//electron transporter, transferring electrons within cytochrome b6/f complex of photosystem II activity
TRINITY_DN120851_c3_g1		Cation channel sperm-associated protein subunit beta protein family	--	--
TRINITY_DN121022_c2_g2	KRAB	TRAF-type zinc finger//Hydrogenase/urease nickel incorporation, metallochaperone, hypA//BED zinc finger//Phorbol esters/diacylglycerol binding domain (C1 domain)//FYVE zinc finger//AN1-like Zinc finger//Adenylate kinase, active site lid//Zinc-finger double domain//C2H2-type zinc finger//Zinc finger, C2H2 type//zinc-finger C2H2-type	intracellular signal transduction//ATP metabolic process//purine nucleobase metabolic process//cellular protein modification process	DNA binding//zinc ion binding//adenylate kinase activity//nickel cation binding//metal ion binding
TRINITY_DN121610_c1_g1		Centromere kinetochore component W	mitotic nuclear division//kinetochore assembly	DNA binding
TRINITY_DN122016_c0_g2		Mitochondrial proteolipid	--	--
TRINITY_DN122874_c4_g2	LOXL2_3_4	Scavenger receptor cysteine-rich domain//Hepsin, SRCR//Lysyl oxidase//Scavenger receptor cysteine-rich domain	oxidation-reduction process//signal transduction	serine-type exopeptidase activity//serine-type endopeptidase activity//copper ion binding//oxidoreductase activity, acting on the CH-NH2 group of donors, oxygen as acceptor//scavenger receptor activity
TRINITY_DN123645_c0_g1		KRAB box	regulation of transcription, DNA-templated	nucleic acid binding
TRINITY_DN123665_c4_g1		Androgen receptor//Nuclear envelope localisation domain//Zinc finger, C2HC type//Transcription factor IIA, alpha/beta subunit	signal transduction//transcription initiation from RNA polymerase II promoter//androgen receptor signaling pathway//regulation of transcription, DNA-templated	steroid binding//zinc ion binding//DNA binding//androgen receptor activity//transcription factor activity, sequence-specific DNA binding
TRINITY_DN123888_c8_g2		Domain of unknown function (DUF3594)//Bone sialoprotein II (BSP-II)	ossification//cell adhesion//regulation of transcription, DNA-templated	histone binding
TRINITY_DN124168_c3_g1		Sarcolipin	--	enzyme regulator activity
TRINITY_DN124208_c5_g1	CKAP5, XMAP215	DNA damage checkpoint protein	DNA damage checkpoint	--
TRINITY_DN124292_c3_g1		Immunoglobulin domain	--	protein binding
TRINITY_DN124428_c0_g1		XLF-Cernunnos, XRcc4-like factor, NHEJ component	double-strand break repair	--
TRINITY_DN125431_c0_g1	KRAB	Zinc finger, C2H2 type//TFIIH C1-like domain//Zinc-finger double domain//C2H2-type zinc finger//NB glycoprotein//zinc-finger C2H2-type//AN1-like Zinc finger//LIM domain	DNA repair	metal ion binding//zinc ion binding
TRINITY_DN125843_c2_g1	CEP135, CEP4	Vacuolar sorting 38 and autophagy-related subunit 14//TPR/MLP1/MLP2-like protein//Autophagy protein Apg6//Bcr-Abl oncoprotein oligomerisation domain//Intermediate filament protein//Tho complex subunit 7//B-cell receptor-associated protein 31-like//HAUS augmin-like complex subunit 5//Fibrinogen alpha/beta chain family//USP8 interacting//Vesicle transport v-SNARE protein N-terminus//Leucine-rich re…	protein import into nucleus//platelet activation//protein phosphorylation//phosphorylation//spindle assembly//positive regulation of autophagy//autophagy//mRNA processing//protein polymerization//protein ubiquitination//serine family amino acid metabolic process//signal transduction//intracellular protein transport	GTPase activator activity//protein binding, bridging//protein serine/threonine kinase activity//receptor binding//acid-amino acid ligase activity//protein homodimerization activity//dynein binding//protein tag//structural molecule activity//transcription factor binding
TRINITY_DN126806_c4_g2		Cytidylate kinase	pyrimidine nucleobase metabolic process//nucleobase-containing compound metabolic process	cytidylate kinase activity//ATP binding
TRINITY_DN127317_c4_g3		EGF-like domain//Calcium-binding EGF domain	--	protein binding//calcium ion binding
TRINITY_DN127947_c1_g1	BCL2L10	Apoptosis regulator proteins, Bcl-2 family	regulation of apoptotic process	--
TRINITY_DN128125_c3_g1	SEPT5, PNUTL1, CDCREL1	Septin//Ras family//AIG1 family//ABC transporter//Ras of Complex, Roc, domain of DAPkinase//50S ribosome-binding GTPase//Protein of unknown function, DUF258	small GTPase mediated signal transduction//regulation of exocytosis//cell cycle	ATP binding//GTPase activity//GTP binding//ATPase activity
TRINITY_DN128228_c8_g1		Helix-turn-helix domain, rpiR family	regulation of transcription, DNA-templated	transcription factor activity, sequence-specific DNA binding
TRINITY_DN128243_c6_g1		Phorbol esters/diacylglycerol binding domain (C1 domain)//BED zinc finger//TRAF-type zinc finger//Hydrogenase/urease nickel incorporation, metallochaperone, hypA//LIM domain//AN1-like Zinc finger//Adenylate kinase, active site lid//C2H2-type zinc finger//TFIIH C1-like domain//Zinc-finger double domain//Zinc finger, C2H2 type//zinc-finger C2H2-type//HNH endonuclease	purine nucleobase metabolic process//cellular protein modification process//DNA repair//intracellular signal transduction//ATP metabolic process	nucleic acid binding//metal ion binding//DNA binding//adenylate kinase activity//zinc ion binding//endonuclease activity//nickel cation binding
TRINITY_DN128609_c3_g1		SCAMP family//ATP:guanido phosphotransferase, C-terminal catalytic domain	protein transport	transferase activity, transferring phosphorus-containing groups//kinase activity
TRINITY_DN128665_c9_g1	SMARCA2_4	LIN37//Cytochrome C oxidase chain VIIB//BRK domain	neuron differentiation//mitochondrial electron transport, cytochrome c to oxygen//neural crest cell development//embryonic camera-type eye morphogenesis//activation of MAPKKK activity//optic nerve formation//heart looping//regulation of transcription, DNA-templated//retina layer formation//central nervous system development//cell cycle//cardiac muscle cell proliferation//proton transport//cell mi…	cytochrome-c oxidase activity//ATP binding//helicase activity//DNA binding//hydrolase activity, acting on acid anhydrides//protein binding
TRINITY_DN128749_c0_g3		Kelch motif//Kelch motif	--	protein binding
TRINITY_DN128828_c7_g2	CHP, CHP1	EF-hand domain//EF-hand domain pair//EF hand//EF hand//Class II histocompatibility antigen, beta domain//EF-hand domain pair	antigen processing and presentation//immune response	calcium ion binding
TRINITY_DN129102_c0_g1	AP3B	Adaptin C-terminal domain	vesicle-mediated transport//intracellular protein transport	--
TRINITY_DN129244_c4_g2	LDH, ldh	lactate/malate dehydrogenase, NAD binding domain//Family 4 glycosyl hydrolase//DASH complex subunit Ask1	carbohydrate metabolic process//attachment of spindle microtubules to kinetochore//oxidation-reduction process	hydrolase activity, hydrolyzing O-glycosyl compounds//oxidoreductase activity
TRINITY_DN129362_c0_g1		THAP domain//Transposase DDE domain	transposition, DNA-mediated	nucleic acid binding//DNA binding//transposase activity
TRINITY_DN129647_c4_g3	ZNF830, CCDC16	Cytoplasmic tRNA 2-thiolation protein 2//Transmembrane protein//Glycine radical	metabolic process//tRNA thio-modification//tRNA wobble uridine modification	tRNA binding//catalytic activity
TRINITY_DN130725_c2_g3		Elongation factor TS//XPG I-region	translational elongation//regulation of translational elongation	translation elongation factor activity//nuclease activity
TRINITY_DN130728_c2_g1	TUBA	Tubulin/FtsZ family, GTPase domain	obsolete GTP catabolic process//protein polymerization//microtubule-based process	GTP binding//structural constituent of cytoskeleton//GTPase activity
TRINITY_DN130996_c1_g2		Zinc-finger double domain//C2H2-type zinc finger//Centrosomin N-terminal motif 1//Zinc finger, C2H2 type//zinc-finger C2H2-type//Mo-co oxidoreductase dimerisation domain//BED zinc finger//Testis development-related protein	oxidation-reduction process//spermatogenesis	metal ion binding//DNA binding//molybdenum ion binding//oxidoreductase activity
TRINITY_DN131058_c9_g1		Immunoglobulin domain//Pilin (bacterial filament)	cell adhesion	protein binding
TRINITY_DN131443_c0_g1	KANSL1	Alphavirus E3 glycoprotein	--	serine-type endopeptidase activity
TRINITY_DN131645_c3_g3		Recombinase Flp protein N-terminus	DNA recombination	--
TRINITY_DN131826_c6_g1		SOCS box	intracellular signal transduction	--
TRINITY_DN131873_c0_g1	PPP2R3	EF-hand domain//GRF zinc finger//EF hand//EF-hand domain pair//EF-hand domain pair//EF hand//DEAD_2//Secreted protein acidic and rich in cysteine Ca binding region	signal transduction	ATP binding//zinc ion binding//ATP-dependent DNA helicase activity//DNA binding//calcium ion binding
TRINITY_DN132103_c3_g1	GPR61	7 transmembrane receptor (rhodopsin family)	G-protein coupled receptor signaling pathway	G-protein coupled receptor activity
TRINITY_DN132656_c1_g1		Ribosomal subunit 39S	--	--
TRINITY_DN132948_c6_g1		LST-1 protein//Renin receptor-like protein//GRB2-binding adapter (GAPT)	cell morphogenesis//immune response//signal transduction	receptor activity
TRINITY_DN133075_c2_g3	HS6ST1	Sulfotransferase family	--	sulfotransferase activity
TRINITY_DN133158_c0_g1	fabF	3-Oxoacyl-[acyl-carrier-protein (ACP)] synthase III//Thiolase, N-terminal domain	fatty acid biosynthetic process//acyl-carrier-protein biosynthetic process//metabolic process	transferase activity, transferring acyl groups other than amino-acyl groups//3-oxoacyl-[acyl-carrier-protein] synthase activity
TRINITY_DN133161_c2_g1		Myelin proteolipid protein (PLP or lipophilin)	--	--
TRINITY_DN133433_c10_g2		Phorbol esters/diacylglycerol binding domain (C1 domain)//Hydrogenase/urease nickel incorporation, metallochaperone, hypA//FYVE zinc finger//C2H2-type zinc finger//Zinc-finger double domain//Zinc finger, C2H2 type//C1-like domain//zinc-finger C2H2-type	cellular protein modification process//intracellular signal transduction//oxidation-reduction process	nickel cation binding//metal ion binding//protein-disulfide reductase activity
TRINITY_DN133453_c3_g2	MEIS1	Homeobox domain//Homeobox KN domain	regulation of transcription, DNA-templated	DNA binding//sequence-specific DNA binding//transcription factor activity, sequence-specific DNA binding
TRINITY_DN133505_c5_g1	E3.1.1.17, gnl, RGN	NHL repeat	pentose-phosphate shunt//L-ascorbic acid biosynthetic process//caprolactam catabolic process//L-ascorbic acid metabolic process//cellular calcium ion homeostasis//positive regulation of ATPase activity//regulation of calcium-mediated signaling	protein binding//gluconolactonase activity//enzyme regulator activity//calcium ion binding//zinc ion binding
TRINITY_DN133569_c6_g1		Variant SH3 domain//SH3 domain	--	protein binding
TRINITY_DN133583_c0_g1	serC, PSAT1	--	L-serine metabolic process//glycine metabolic process//vitamin B6 metabolic process//threonine metabolic process//L-serine biosynthetic process	O-phospho-L-serine:2-oxoglutarate aminotransferase activity//pyridoxal phosphate binding
TRINITY_DN133871_c5_g1		Dual specificity phosphatase, catalytic domain	protein dephosphorylation	protein tyrosine/serine/threonine phosphatase activity
TRINITY_DN134069_c1_g2		DASH complex subunit Dad4//Viral A-type inclusion protein repeat//zinc RING finger of MSL2//Bluetongue virus non-structural protein NS2//Glutamate-cysteine ligase	attachment of spindle microtubules to kinetochore//glutathione metabolic process//viral process//glutathione biosynthetic process	ubiquitin protein ligase activity//RNA binding//glutamate-cysteine ligase activity
TRINITY_DN134328_c2_g2		Mitochondrial proteolipid	--	--
TRINITY_DN134615_c4_g3	SMARCA2_4	DNA-binding domain//Circovirus capsid protein//CorA-like Mg2+ transporter protein	neural crest cell development//viral capsid assembly//neuron differentiation//embryonic camera-type eye morphogenesis//optic nerve formation//activation of MAPKKK activity//transmembrane transport//retina layer formation//regulation of transcription, DNA-templated//central nervous system development//heart looping//cardiac muscle cell proliferation//fin regeneration//cell migration involved in he…	ATP binding//DNA binding//helicase activity//metal ion transmembrane transporter activity
TRINITY_DN134767_c3_g1	FBXW1_11, BTRC, betaTRCP	The Golgi pH Regulator (GPHR) Family N-terminal//WD domain, G-beta repeat	--	protein binding//protein dimerization activity
TRINITY_DN134820_c3_g1	CTSF	Papain family cysteine protease//Peptidase C1-like family//Cystatin domain	proteolysis	cysteine-type peptidase activity//cysteine-type endopeptidase activity//cysteine-type endopeptidase inhibitor activity
TRINITY_DN135030_c5_g1		GCM motif protein	regulation of transcription, DNA-templated	DNA binding
TRINITY_DN135537_c0_g1		Phage shock protein B	regulation of transcription, DNA-templated//phage shock	--
TRINITY_DN135611_c3_g1		Immunoglobulin domain	--	protein binding
TRINITY_DN135872_c3_g1	K14165	Protein-tyrosine phosphatase//Dual specificity phosphatase, catalytic domain	tyrosine metabolic process//protein dephosphorylation	protein tyrosine phosphatase activity//protein tyrosine/serine/threonine phosphatase activity
TRINITY_DN136043_c0_g1	ABCC5	ABC transporter transmembrane region//AAA domain, putative AbiEii toxin, Type IV TA system//DEAD/DEAH box helicase//ABC transporter	transport//transmembrane transport	ATPase activity, coupled to transmembrane movement of substances//ATP binding//nucleic acid binding//ATPase activity
TRINITY_DN136166_c6_g2	DNAJB14	Tetratricopeptide repeat	--	protein binding
TRINITY_DN136347_c4_g1		PGAP1-like protein	GPI anchor metabolic process//intracellular protein transport	hydrolase activity, acting on ester bonds
TRINITY_DN136825_c1_g2	TPM4	FemAB family//Fusion glycoprotein F0//Fibrinogen alpha/beta chain family//Autophagy protein Apg6//Baculovirus polyhedron envelope protein, PEP, C terminus//Bacterial flagellin C-terminal helical region//emp24/gp25L/p24 family/GOLD//Exonuclease VII, large subunit//SNARE domain//Laminin Domain I//DMPK coiled coil domain like//Laminin Domain II//Nucleopolyhedrovirus P10 protein//Spectrin repeat//TPR…	transport//signal transduction//bacterial-type flagellum-dependent cell motility//induction by virus of host cell-cell fusion//DNA catabolic process//serine family amino acid metabolic process//cell adhesion//autophagy//regulation of cell migration//protein polymerization//regulation of embryonic development//protein phosphorylation//phosphorylation//platelet activation//peptidoglycan biosyntheti…	cytoskeletal protein binding//structural molecule activity//protein binding//ATP binding//protein serine/threonine kinase activity//receptor binding//exodeoxyribonuclease VII activity//protein binding, bridging//transferase activity, transferring amino-acyl groups
TRINITY_DN136847_c0_g2	KLC	Tetratricopeptide repeat//Tetratricopeptide repeat//Region in Clathrin and VPS//TPR repeat//FAT domain//Tetratricopeptide repeat//Tetratricopeptide repeat//Tetratricopeptide repeat//Meiosis protein SPO22/ZIP4 like	intracellular protein transport//meiotic cell cycle//vesicle-mediated transport//microtubule-based process	protein binding//identical protein binding//microtubule motor activity
TRINITY_DN137164_c2_g1	KCNH1	Ion transport protein//Kinesin-associated microtubule-binding//Aminotransferase class-III	ion transport//transmembrane transport	pyridoxal phosphate binding//ion channel activity//transaminase activity//microtubule binding
TRINITY_DN138136_c1_g2		Ring finger domain//zinc-RING finger domain//Zinc finger, C3HC4 type (RING finger)//U-box domain//RING-like zinc finger//B-box zinc finger//zinc RING finger of MSL2	protein ubiquitination	ubiquitin-protein transferase activity//metal ion binding//zinc ion binding//ubiquitin protein ligase activity//protein binding
TRINITY_DN138237_c0_g1		GGL domain//Kunitz/Bovine pancreatic trypsin inhibitor domain	G-protein coupled receptor signaling pathway//signal transduction	serine-type endopeptidase inhibitor activity//signal transducer activity
TRINITY_DN138254_c0_g1	ZBTB37	Zinc finger, C2H2 type//Zinc-finger double domain//C2H2-type zinc finger//BTB/POZ domain//BTB/POZ domain	protein homooligomerization	protein binding//nucleic acid binding//metal ion binding//zinc ion binding
TRINITY_DN138736_c0_g1		Ring finger domain//CobN/Magnesium Chelatase//zinc-RING finger domain//RING-like zinc finger	biosynthetic process	nucleic acid binding//zinc ion binding//metal ion binding//protein binding
TRINITY_DN138883_c0_g2		PAS fold//Helix-loop-helix DNA-binding domain//PAS fold//Single-minded protein C-terminus	dopaminergic neuron differentiation//signal transduction//hypothalamus cell differentiation//regulation of transcription, DNA-templated	protein binding//transcription factor activity, sequence-specific DNA binding//protein dimerization activity//DNA binding//signal transducer activity
TRINITY_DN138918_c1_g6	RAB10	50S ribosome-binding GTPase//Protein of unknown function, DUF258//Ras family//Ras of Complex, Roc, domain of DAPkinase//Gtr1/RagA G protein conserved region//ADP-ribosylation factor family	small GTPase mediated signal transduction	GTP binding//GTPase activity
TRINITY_DN138933_c3_g1	EFEMP1, FBLN3	EGF-like domain//Calcium-binding EGF domain	--	calcium ion binding//protein binding
TRINITY_DN139025_c2_g4		Tymovirus coat protein	--	structural molecule activity
TRINITY_DN139560_c2_g2	CYBRD1	Cytochrome b/b6/petB//Eukaryotic cytochrome b561	transport//electron transport chain//respiratory electron transport chain	oxidoreductase activity//metal ion binding
TRINITY_DN139780_c2_g1		Histone methylation protein DOT1	lysine catabolic process//protein methylation	histone-lysine N-methyltransferase activity
TRINITY_DN139879_c7_g1		Lipopolysaccharide kinase (Kdo/WaaP) family//Protein kinase domain//Protein tyrosine kinase	intestinal epithelial cell differentiation//serine family amino acid metabolic process//energy homeostasis//protein phosphorylation//phosphorylation	protein serine/threonine kinase activity//protein kinase activity//phosphotransferase activity, alcohol group as acceptor//ATP binding
TRINITY_DN140004_c3_g4		TSC-22/dip/bun family	regulation of transcription, DNA-templated	transcription factor activity, sequence-specific DNA binding
TRINITY_DN140088_c2_g1	LPAR1, EDG2	7 transmembrane receptor (rhodopsin family)	G-protein coupled receptor signaling pathway	G-protein coupled receptor activity
TRINITY_DN140481_c0_g3	TRIM2_3	Beta-galactosidase C-terminal domain//NHL repeat	glycosaminoglycan catabolic process//glycosphingolipid metabolic process//galactose metabolic process//glycerolipid metabolic process	protein binding//beta-galactosidase activity
TRINITY_DN140484_c3_g1		Alphaherpesvirus glycoprotein E//Immunoglobulin domain//[2Fe-2S] binding domain	oxidation-reduction process	oxidoreductase activity//protein binding//metal ion binding
TRINITY_DN140501_c0_g1	IDUA	Glycosyl hydrolases family 39	carbohydrate metabolic process	hydrolase activity, hydrolyzing O-glycosyl compounds
TRINITY_DN140542_c7_g1		Late nodulin protein//Immunoglobulin domain//Scavenger receptor cysteine-rich domain	nodule morphogenesis//signal transduction	scavenger receptor activity//metal ion binding//protein binding
TRINITY_DN140702_c4_g1		Cytochrome P450	oxidation-reduction process	heme binding//iron ion binding//oxidoreductase activity, acting on paired donors, with incorporation or reduction of molecular oxygen
TRINITY_DN140802_c1_g1		TMEM9	--	--
TRINITY_DN140977_c0_g1	FUT10	Glycosyltransferase family 10 (fucosyltransferase) C-term	protein glycosylation	fucosyltransferase activity
TRINITY_DN141456_c1_g1	ELF1_2_4	Ets-domain//Leucyl/phenylalanyl-tRNA protein transferase	protein catabolic process//regulation of transcription, DNA-templated	transcription factor activity, sequence-specific DNA binding//sequence-specific DNA binding//leucyltransferase activity
TRINITY_DN141744_c5_g1		Protein of unknown function (DUF2890)	viral process	--
TRINITY_DN141795_c0_g2	ITGB3	--	signal transduction//cell adhesion//integrin-mediated signaling pathway//multicellular organismal development	protein binding//receptor activity
TRINITY_DN142072_c6_g4	TNFRSF21, DR6	Death domain//TNFR/NGFR cysteine-rich region	sprouting angiogenesis//signal transduction//establishment of endothelial blood-brain barrier	protein binding
TRINITY_DN142622_c0_g1	TP53I3	Zinc-binding dehydrogenase	oxidation-reduction process	--
TRINITY_DN142882_c6_g1		RNA polymerase III RPC4//CAF1 family ribonuclease//SH3 domain//Variant SH3 domain//RhoGEF domain//RhoGAP domain//ZipA, C-terminal FtsZ-binding domain	regulation of GTPase activity//transcription from RNA polymerase III promoter//signal transduction//regulation of Rho protein signal transduction//pyrimidine nucleobase metabolic process//transcription, DNA-templated//purine nucleobase metabolic process//barrier septum assembly	DNA binding//protein binding//Rho guanyl-nucleotide exchange factor activity//DNA-directed RNA polymerase activity
TRINITY_DN142944_c1_g2		Kelch motif//Kelch motif	--	protein binding
TRINITY_DN142959_c3_g2	HS6ST1	Sulfotransferase family	--	sulfotransferase activity
TRINITY_DN143018_c2_g1	SCRN	Peptidase family C69	proteolysis	dipeptidase activity
TRINITY_DN143167_c1_g1	FBLN1_2	Nitrile hydratase, alpha chain//Calcium-binding EGF domain//EGF-like domain	nitrogen compound metabolic process	catalytic activity//transition metal ion binding//protein binding//calcium ion binding
TRINITY_DN143188_c4_g1	ENO, eno	Enolase, C-terminal TIM barrel domain//Enolase, N-terminal domain	gluconeogenesis//glycolytic process//L-phenylalanine biosynthetic process//tyrosine biosynthetic process//tryptophan biosynthetic process	phosphopyruvate hydratase activity//magnesium ion binding
TRINITY_DN143416_c2_g2	SNX8, MVP1	PX domain	cell communication	calcium ion binding//phosphatidylinositol binding
TRINITY_DN143530_c1_g2	katE, CAT, catB, srpA	Catalase	obsolete peroxidase reaction//tryptophan metabolic process//methane metabolic process//response to oxidative stress//response to copper ion//hydrogen peroxide catabolic process//oxidation-reduction process	catalase activity//heme binding//metal ion binding
TRINITY_DN144119_c0_g1	CCBL	Cys/Met metabolism PLP-dependent enzyme//Aminotransferase class I and II//Mitochondrial proteolipid	biosynthetic process	pyridoxal phosphate binding
TRINITY_DN144544_c2_g1	ppnK, NADK	Diacylglycerol kinase catalytic domain//ATP-NAD kinase	nicotinate nucleotide metabolic process//NADP biosynthetic process//nicotinamide metabolic process//metabolic process	NAD+ kinase activity//kinase activity
TRINITY_DN144915_c1_g1		Telomeric single stranded DNA binding POT1/CDC13//Bicoid-interacting protein 3 (Bin3)//FtsJ-like methyltransferase	telomere maintenance//methylation	DNA binding//methyltransferase activity
TRINITY_DN144995_c1_g1		Outer membrane protein (OmpH-like)//WW domain	--	protein binding//unfolded protein binding
TRINITY_DN145279_c1_g2	CHRND	Neurotransmitter-gated ion-channel ligand binding domain	transport//ion transport	extracellular ligand-gated ion channel activity
TRINITY_DN145353_c5_g2		--	regulation of cell morphogenesis//cortical actin cytoskeleton organization	--
TRINITY_DN145402_c0_g1	CRABP2	Colipase, C-terminal domain	digestion//transport//lipid catabolic process	lipid binding//enzyme activator activity//transporter activity
TRINITY_DN145645_c2_g1		LST-1 protein	cell morphogenesis//immune response	--
TRINITY_DN145765_c3_g1	DSG2	Cadherin cytoplasmic region//Cadherin domain	cell adhesion//convergent extension involved in gastrulation//desmosome assembly//epiboly involved in gastrulation with mouth forming second//homophilic cell adhesion via plasma membrane adhesion molecules	calcium ion binding
TRINITY_DN146004_c0_g2	MMP14	Astacin (Peptidase family M12A)//Peptidase M66//Domain of unknown function (DUF3377)//Matrixin	cartilage development//establishment of cell polarity//cell migration involved in gastrulation//convergent extension involved in gastrulation//anterior/posterior axis specification//response to hypoxia//proteolysis//embryonic cranial skeleton morphogenesis	metalloendopeptidase activity//calcium ion binding//zinc ion binding
TRINITY_DN146046_c0_g1		Interferon-induced 6-16 family	--	--
TRINITY_DN146065_c1_g1	FOXK	FHA domain//Forkhead domain	regulation of transcription, DNA-templated	transcription factor activity, sequence-specific DNA binding//sequence-specific DNA binding//protein binding
TRINITY_DN146140_c0_g3	CDHR1, PCDH21	Cadherin domain	homophilic cell adhesion via plasma membrane adhesion molecules	calcium ion binding
TRINITY_DN146957_c3_g2		RNA recognition motif. (a.k.a. RRM, RBD, or RNP domain)//MukB N-terminal	chromosome segregation//chromosome condensation	RNA binding//DNA binding//nucleotide binding//ATP binding//nucleic acid binding
TRINITY_DN146997_c1_g1	AGAP2	Putative GTPase activating protein for Arf	--	GTP binding//zinc ion binding//phospholipid binding//GTPase activator activity
TRINITY_DN147256_c7_g2		Class II histocompatibility antigen, beta domain//CXXC zinc finger domain	antigen processing and presentation//immune response	zinc ion binding//DNA binding
TRINITY_DN147540_c6_g1	MYO1	Variant SH3 domain//SH3 domain//Unconventional myosin tail, actin- and lipid-binding//Myosin head (motor domain)	--	motor activity//protein binding//ATP binding
TRINITY_DN147951_c7_g1		D-isomer specific 2-hydroxyacid dehydrogenase, NAD binding domain	oxidation-reduction process	NAD binding
TRINITY_DN147954_c1_g2	PTPRD	GATA zinc finger//Fibronectin type III domain//Fibronectin-III type domain//Purple acid Phosphatase, N-terminal domain//Protein-tyrosine phosphatase//Domain of unknown function (DUF3377)//Tissue factor	protein dephosphorylation//riboflavin metabolic process//regulation of transcription, DNA-templated//hexachlorocyclohexane metabolic process//tyrosine metabolic process	zinc ion binding//protein binding//metalloendopeptidase activity//acid phosphatase activity//protein tyrosine phosphatase activity//sequence-specific DNA binding//metal ion binding//transcription factor activity, sequence-specific DNA binding
TRINITY_DN147988_c3_g3		Ribosomal protein S27	ribosome biogenesis//translation	structural constituent of ribosome
TRINITY_DN148005_c0_g1		Ubiquinol cytochrome reductase transmembrane region	proton transport//oxidative phosphorylation//obsolete electron transport//oxidation-reduction process	ubiquinol-cytochrome-c reductase activity
TRINITY_DN148148_c1_g5	KRT2	Intermediate filament protein	--	structural molecule activity
TRINITY_DN148168_c1_g3		Granulocyte-macrophage colony-stimulating factor	growth//immune response//cell proliferation//signal transduction	granulocyte macrophage colony-stimulating factor receptor binding//growth factor activity
TRINITY_DN148288_c0_g1		Patched family	signal transduction//gene silencing by miRNA	hedgehog receptor activity
TRINITY_DN148367_c5_g5	GRM6_7_8	7 transmembrane sweet-taste receptor of 3 GCPR	G-protein coupled receptor signaling pathway	G-protein coupled receptor activity
TRINITY_DN148585_c3_g4	PHYH	tRNAHis guanylyltransferase	tRNA modification	magnesium ion binding//tRNA guanylyltransferase activity
TRINITY_DN148640_c1_g4	SGSH	Sulfate permease family//Sulfatase//Type I phosphodiesterase / nucleotide pyrophosphatase	sulfate transport//metabolic process	sulfuric ester hydrolase activity//catalytic activity//sulfate transmembrane transporter activity
TRINITY_DN149105_c1_g1	RRM2	Musculoskeletal, temporally activated-embryonic nuclear protein 1//Ribonucleotide reductase, small chain//Pumilio-family RNA binding repeat	chondrocyte differentiation//deoxyribonucleoside diphosphate metabolic process//tissue regeneration//oxidation-reduction process//chondrocyte proliferation	RNA binding
TRINITY_DN149262_c1_g1	LMO7, FBXO20	PDZ domain//Outer membrane protein (OmpH-like)//PDZ domain (Also known as DHR or GLGF)	--	unfolded protein binding//protein binding
TRINITY_DN149339_c1_g2	SORBS1, SH3D5, PONSIN, CAP	Keratin, high-sulphur matrix protein//SH3 domain//Variant SH3 domain	--	protein binding//structural molecule activity
TRINITY_DN149379_c1_g1	IGSF2_3	Immunoglobulin domain//Zinc finger, C2H2 type//Zinc-finger double domain//Protein-arginine deiminase (PAD) N-terminal domain	nitrogen compound metabolic process	metal ion binding//protein-arginine deiminase activity//calcium ion binding//protein binding
TRINITY_DN149433_c6_g1	GNG5	GGL domain	nucleosome assembly//G-protein coupled receptor signaling pathway//signal transduction	signal transducer activity//DNA binding//protein heterodimerization activity
TRINITY_DN149477_c1_g1		Lens epithelial cell protein LEP503	multicellular organismal development	--
TRINITY_DN149644_c3_g1		PROCN (NUC071) domain//ATP synthase protein 8	proton transport//ATP synthesis coupled proton transport//mRNA splicing, via spliceosome	hydrogen ion transmembrane transporter activity
TRINITY_DN149780_c1_g1	SENP7	Ulp1 protease family, C-terminal catalytic domain	proteolysis	cysteine-type peptidase activity
TRINITY_DN149885_c3_g1	HNRNPF_H	RNA recognition motif. (a.k.a. RRM, RBD, or RNP domain)//Eukaryotic translation initiation factor 4E binding protein (EIF4EBP)	negative regulation of translational initiation	nucleic acid binding//eukaryotic initiation factor 4E binding//nucleotide binding
TRINITY_DN150249_c6_g3	STCH	MreB/Mbl protein//Thiamine pyrophosphate enzyme, N-terminal TPP binding domain//FGGY family of carbohydrate kinases, C-terminal domain//D-lactate dehydrogenase, membrane binding	cell morphogenesis//transmembrane transport//carbohydrate metabolic process	phosphotransferase activity, alcohol group as acceptor//flavin adenine dinucleotide binding//ATP binding//thiamine pyrophosphate binding
TRINITY_DN150394_c2_g1		Ras association (RalGDS/AF-6) domain//Intermediate filament protein	signal transduction	structural molecule activity
TRINITY_DN150743_c5_g3		REV protein (anti-repression trans-activator protein)//bZIP transcription factor//TSC-22/dip/bun family//Leucine-rich repeats of kinetochore protein Cenp-F/LEK1//UME (NUC010) domain	serine family amino acid metabolic process//phosphorylation//regulation of transcription, DNA-templated	transcription factor activity, sequence-specific DNA binding//protein homodimerization activity//sequence-specific DNA binding//transcription factor binding//dynein binding//protein serine/threonine kinase activity
TRINITY_DN150876_c1_g1	TRIM36	Fibronectin type III domain//Zinc finger, C3HC4 type (RING finger)//Apyrase//zinc-RING finger domain//B-box zinc finger//SPRY domain	--	pyrophosphatase activity//calcium ion binding//protein binding//metal ion binding//zinc ion binding
TRINITY_DN150915_c3_g1	RAB43	Protein of unknown function, DUF258//Ras of Complex, Roc, domain of DAPkinase//Ferrous iron transport protein B//50S ribosome-binding GTPase//Threonylcarbamoyl adenosine biosynthesis protein TsaE//Ras family//Nuf2 family//Ethanolamine utilisation - propanediol utilisation//ADP-ribosylation factor family//Gtr1/RagA G protein conserved region//AAA domain (dynein-related subfamily)	tRNA threonylcarbamoyladenosine modification//small GTPase mediated signal transduction//mitotic nuclear division//cellular biogenic amine metabolic process//protein transport//ferrous iron transport	ATP binding//GTPase activity//GTP binding//ATPase activity//ferrous iron transmembrane transporter activity
TRINITY_DN151008_c4_g1	PLCL1, PRIP	Saposin-like type B, region 1//Phosphatidylinositol-specific phospholipase C, Y domain//C2 domain	diacylglycerol metabolic process//phospholipid catabolic process//lipid metabolic process//signal transduction//intracellular signal transduction	phosphatidylinositol phospholipase C activity//protein binding
TRINITY_DN151137_c4_g2	DDIT3, GADD153	bZIP transcription factor//Centrosomin N-terminal motif 1//Growth-arrest specific micro-tubule binding//Septum formation initiator//Homeobox associated leucine zipper//Basic region leucine zipper	cell cycle//cell motility//regulation of transcription, DNA-templated	transcription factor activity, sequence-specific DNA binding//sequence-specific DNA binding
TRINITY_DN151171_c1_g3	CLIP1, RSN	Myc leucine zipper domain//U1 zinc finger//Prefoldin subunit//Not1 N-terminal domain, CCR4-Not complex component	protein folding//regulation of transcription, DNA-templated	transcription factor activity, sequence-specific DNA binding//unfolded protein binding//zinc ion binding
TRINITY_DN151208_c1_g1		Transcription factor IIA, alpha/beta subunit	transcription initiation from RNA polymerase II promoter	--
TRINITY_DN151282_c2_g1	KIFC1	Kinesin motor domain//Type III restriction enzyme, res subunit	microtubule-based process//microtubule-based movement	DNA binding//microtubule motor activity//hydrolase activity//ATP binding//microtubule binding
TRINITY_DN151413_c1_g3		Alpha-2-macroglobulin RAP, C-terminal domain//Protein of unknown function (DUF904)//PA26 p53-induced protein (sestrin)	barrier septum assembly//FtsZ-dependent cytokinesis//regulation of response to reactive oxygen species//signal transduction	heparin binding//low-density lipoprotein particle receptor binding
TRINITY_DN151582_c3_g1		Sodium/hydrogen exchanger family	regulation of pH//transmembrane transport//cation transport	solute:proton antiporter activity
TRINITY_DN151586_c1_g3		Diaphanous FH3 Domain//Ezrin/radixin/moesin family	cellular component organization	actin binding//cytoskeletal protein binding
TRINITY_DN151627_c0_g1	QN1	Prefoldin subunit//Viral coat protein	protein folding	structural molecule activity//unfolded protein binding
TRINITY_DN151769_c2_g1	PLXNC	Sema domain//Vestigial/Tondu family	regulation of transcription, DNA-templated	protein binding
TRINITY_DN151841_c1_g3	MAP3K19, YSK4	Ankyrin repeat//Ankyrin repeat	--	protein binding
TRINITY_DN152154_c3_g1		Sema domain	--	protein binding
TRINITY_DN152200_c1_g1		Proteolipid membrane potential modulator	--	--
TRINITY_DN152238_c1_g1	SNX14	5'-nucleotidase, C-terminal domain//Oxaloacetate decarboxylase, gamma chain//PX domain	pyruvate metabolic process//arginine metabolic process//nucleotide catabolic process//proline metabolic process//sodium ion export//sodium ion transport	sodium ion transmembrane transporter activity//hydrolase activity//oxaloacetate decarboxylase activity//phosphatidylinositol binding
TRINITY_DN152451_c1_g3		Type II/IV secretion system protein//NB-ARC domain//Microsomal signal peptidase 12 kDa subunit (SPC12)//Helicase associated domain (HA2)//Archaeal ATPase//TRAF-like zinc-finger//Viral (Superfamily 1) RNA helicase//DEAD/DEAH box helicase//RWD domain//Zinc finger C-x8-C-x5-C-x3-H type (and similar)//RNA recognition motif. (a.k.a. RRM, RBD, or RNP domain)//RNA recognition motif	signal peptide processing//transport	peptidase activity//zinc ion binding//helicase activity//protein binding//ADP binding//ATP binding//nucleic acid binding//metal ion binding
TRINITY_DN152463_c2_g2		Membrane-associating domain	--	--
TRINITY_DN152517_c0_g1	CAMK1	Protein kinase domain	protein phosphorylation	protein kinase activity//ATP binding//kinase activity
TRINITY_DN153091_c7_g1		Response gene to complement 32 protein family//A20-like zinc finger	regulation of cell cycle	zinc ion binding//DNA binding
TRINITY_DN153554_c3_g1	AKAP1	KH domain//Fungal tRNA ligase phosphodiesterase domain//KH domain//Ribosome receptor lysine/proline rich region	protein transport//tRNA splicing, via endonucleolytic cleavage and ligation	RNA ligase (ATP) activity//RNA binding//ATP binding
TRINITY_DN153584_c1_g1	HRAD1, RAD17	Repair protein Rad1/Rec1/Rad17//Protein of unknown function (DUF2741)	DNA repair//electron transport chain	--
TRINITY_DN153785_c1_g1	BRAF	C1-like domain//Raf-like Ras-binding domain//Protein tyrosine kinase//Protein kinase domain//SPRY domain//Phorbol esters/diacylglycerol binding domain (C1 domain)//Lipopolysaccharide kinase (Kdo/WaaP) family	intracellular signal transduction//signal transduction//protein phosphorylation//oxidation-reduction process	phosphotransferase activity, alcohol group as acceptor//protein kinase activity//receptor signaling protein activity//protein binding//ATP binding//protein-disulfide reductase activity
TRINITY_DN153786_c1_g1	EIF2AK3	Oxaloacetate decarboxylase, gamma chain//Lipopolysaccharide kinase (Kdo/WaaP) family//Herpesvirus ICP4-like protein C-terminal region//Protein kinase domain//Protein tyrosine kinase//Snurportin1	proline metabolic process//arginine metabolic process//pyruvate metabolic process//positive regulation of transcription, DNA-templated//sodium ion transport//protein phosphorylation//sodium ion export	phosphotransferase activity, alcohol group as acceptor//protein kinase activity//sodium ion transmembrane transporter activity//protein binding//ATP binding//oxaloacetate decarboxylase activity
TRINITY_DN154027_c4_g2	F10	'Cold-shock' DNA-binding domain//EGF-like domain//Trypsin	regulation of transcription, DNA-templated//proteolysis	DNA binding//serine-type endopeptidase activity//protein binding
TRINITY_DN154070_c3_g1	ESP1	Peptidase family C50//TPR repeat//Tetratricopeptide repeat	proteolysis	peptidase activity//protein binding
TRINITY_DN154189_c5_g1	RAD50	ABC transporter//Centromere protein H (CENP-H)//AAA domain, putative AbiEii toxin, Type IV TA system	kinetochore assembly	ATP binding//ATPase activity
TRINITY_DN154318_c5_g1		ABC transporter//AAA domain, putative AbiEii toxin, Type IV TA system	--	ATPase activity//ATP binding
TRINITY_DN154763_c3_g4	KIF5	SWI5-dependent HO expression protein 3//K-box region//Centrosomin N-terminal motif 1//TMPIT-like protein//TPR/MLP1/MLP2-like protein//Protein of unknown function (DUF972)//Leucine-rich repeats of kinetochore protein Cenp-F/LEK1//Centromere protein H (CENP-H)	endoplasmic reticulum inheritance//protein import into nucleus//regulation of transcription, DNA-templated//DNA replication//kinetochore assembly//mRNA transport	dynein binding//transcription factor binding//protein homodimerization activity//transcription factor activity, sequence-specific DNA binding
TRINITY_DN154769_c8_g2		EF-hand domain//EF-hand domain pair	--	calcium ion binding
TRINITY_DN154861_c1_g1	EP300, CREBBP, KAT3	Creb binding	acyl-carrier-protein biosynthetic process//regulation of transcription, DNA-templated//histone acetylation	histone acetyltransferase activity//transcription coactivator activity
TRINITY_DN154935_c3_g3		Eukaryotic integral membrane protein (DUF1751)//Rhomboid family	retrograde vesicle-mediated transport, Golgi to ER	serine-type endopeptidase activity
TRINITY_DN155245_c4_g1		Sema domain//Plexin repeat	--	protein binding
TRINITY_DN155294_c7_g1	KRAB	FYVE zinc finger//Hydrogenase/urease nickel incorporation, metallochaperone, hypA//Phorbol esters/diacylglycerol binding domain (C1 domain)//Adenylate kinase, active site lid//LIM domain//AN1-like Zinc finger//Zinc finger, C2H2 type//Zinc-finger double domain//TFIIH C1-like domain//C2H2-type zinc finger//Sec23/Sec24 zinc finger//zinc-finger C2H2-type//C1-like domain	DNA repair//intracellular protein transport//ATP metabolic process//intracellular signal transduction//ER to Golgi vesicle-mediated transport//purine nucleobase metabolic process//oxidation-reduction process//cellular protein modification process	adenylate kinase activity//zinc ion binding//nickel cation binding//metal ion binding//protein-disulfide reductase activity
TRINITY_DN155331_c3_g1	PK, pyk	--	carbon utilization//phosphorylation//purine nucleobase metabolic process//gluconeogenesis//glycolytic process	potassium ion binding//magnesium ion binding//pyruvate kinase activity
TRINITY_DN155352_c3_g4	MDM2	RING-H2 zinc finger//Ring finger domain	negative regulation of apoptotic process//response to X-ray//negative regulation of cell cycle arrest	zinc ion binding//cation binding//protein binding
TRINITY_DN109747_c0_g1	RLN	Insulin/IGF/Relaxin family//Nematode insulin-related peptide beta type	signal transduction	hormone activity
TRINITY_DN109908_c3_g1	UBC	Ubiquitin-like domain//Ubiquitin family	--	protein binding
TRINITY_DN110841_c9_g1	ALG13	Glycosyltransferase family 28 C-terminal domain	--	transferase activity, transferring hexosyl groups
TRINITY_DN112054_c3_g1		6-O-methylguanine DNA methyltransferase, ribonuclease-like domain	DNA repair	methylated-DNA-[protein]-cysteine S-methyltransferase activity
TRINITY_DN113631_c3_g2	XRCC1	--	single strand break repair//DNA repair	damaged DNA binding
TRINITY_DN114927_c9_g1		P5-type ATPase cation transporter	cation transport	ATPase activity
TRINITY_DN114936_c11_g1		Haemagglutinin-neuraminidase	viral life cycle//signal transduction	host cell surface receptor binding
TRINITY_DN115460_c2_g1	KIF13	Transcriptional regulator of RNA polII, SAGA, subunit	--	--
TRINITY_DN115902_c1_g1	SLC6A15S	Sodium:neurotransmitter symporter family	neurotransmitter transport//cation transport	neurotransmitter:sodium symporter activity
TRINITY_DN118035_c1_g1		Frog antimicrobial peptide	defense response	--
TRINITY_DN118101_c4_g1		Zinc finger, C2H2 type//C2H2-type zinc finger//TFIIH C1-like domain//Zinc-finger double domain//PHD-finger//Sec23/Sec24 zinc finger//Transcription factor S-II (TFIIS)//zinc-finger C2H2-type//GATA zinc finger//S-adenosyl-L-homocysteine hydrolase//Membrane transport protein//Hydrogenase/urease nickel incorporation, metallochaperone, hypA//Phorbol esters/diacylglycerol binding domain (C1 domain)//Ad…	cellular protein modification process//methionine metabolic process//regulation of transcription, DNA-templated//DNA repair//purine nucleobase metabolic process//transcription, DNA-templated//transmembrane transport//intracellular protein transport//ER to Golgi vesicle-mediated transport//one-carbon metabolic process//intracellular signal transduction//ATP metabolic process	protein binding//zinc ion binding//nucleic acid binding//metal ion binding//transcription factor activity, sequence-specific DNA binding//sequence-specific DNA binding//adenosylhomocysteinase activity//adenylate kinase activity//nickel cation binding
TRINITY_DN118112_c6_g2		Mitochondrial proteolipid	--	--
TRINITY_DN121137_c2_g3	KRAB	zinc-finger C2H2-type//C1-like domain//C2H2-type zinc finger//TFIIH C1-like domain//Zinc-finger double domain//Zinc finger, C2H2 type//AN1-like Zinc finger//BED zinc finger	DNA repair//oxidation-reduction process	DNA binding//protein-disulfide reductase activity//metal ion binding//zinc ion binding
TRINITY_DN122826_c2_g1		WD domain, G-beta repeat	protein ubiquitination	protein binding//ubiquitin-protein transferase activity
TRINITY_DN123118_c3_g3	PHKG	Protein kinase domain//CrcB-like protein, Camphor Resistance (CrcB)//Protein tyrosine kinase//Collagenase//Lipopolysaccharide kinase (Kdo/WaaP) family	proteolysis//protein phosphorylation	phosphotransferase activity, alcohol group as acceptor//zinc ion binding//protein kinase activity//ATP binding//serine-type endopeptidase activity
TRINITY_DN123542_c6_g1		Hydrogenase/urease nickel incorporation, metallochaperone, hypA//LIM domain//AN1-like Zinc finger//Adenylate kinase, active site lid//Pyridoxal-dependent decarboxylase conserved domain//TFIIH C1-like domain//C2H2-type zinc finger//Zinc-finger double domain//Zinc finger, C2H2 type//zinc-finger C2H2-type	cellular protein modification process//purine nucleobase metabolic process//ATP metabolic process//carboxylic acid metabolic process//DNA repair	carboxy-lyase activity//metal ion binding//nickel cation binding//pyridoxal phosphate binding//adenylate kinase activity//zinc ion binding
TRINITY_DN124175_c7_g1		Eclosion hormone//SFI toxin family//GoLoco motif	pathogenesis//neuropeptide signaling pathway//ecdysis, chitin-based cuticle	ecdysis-triggering hormone activity//GTPase regulator activity
TRINITY_DN124335_c2_g1		LIM domain//AN1-like Zinc finger//Hydrogenase/urease nickel incorporation, metallochaperone, hypA//BED zinc finger//zinc-finger C2H2-type//Transcription factor S-II (TFIIS)//Sec23/Sec24 zinc finger//HNH endonuclease//PHD-finger//Zinc-finger double domain//C2H2-type zinc finger//DNL zinc finger//Zinc finger, C2H2 type//CHY zinc finger//ROS/MUCR transcriptional regulator protein	regulation of transcription, DNA-templated//intracellular protein transport//ER to Golgi vesicle-mediated transport//transcription, DNA-templated//cellular protein modification process	DNA binding//zinc ion binding//endonuclease activity//nickel cation binding//nucleic acid binding//metal ion binding//protein binding
TRINITY_DN125220_c0_g2		Rieske-like [2Fe-2S] domain//Rieske [2Fe-2S] domain//UV-endonuclease UvdE	nitrate assimilation//nucleotide-excision repair//nitrogen compound metabolic process//oxidation-reduction process//response to UV	endonuclease activity//oxidoreductase activity//2 iron, 2 sulfur cluster binding//nitrite reductase [NAD(P)H] activity
TRINITY_DN125396_c0_g1	RDM1, RAD52B	Rad52/22 family double-strand break repair protein//Glycosyl hydrolase family 67 C-terminus//RNA recognition motif. (a.k.a. RRM, RBD, or RNP domain)	xylan catabolic process//carbohydrate metabolic process//DNA repair//DNA recombination	alpha-glucuronidase activity//RNA binding//DNA binding//nucleotide binding//nucleic acid binding
TRINITY_DN128213_c1_g2	PSMA3	Proteasome subunit//Proteasome subunit A N-terminal signature	ubiquitin-dependent protein catabolic process//proteolysis involved in cellular protein catabolic process	threonine-type endopeptidase activity//endopeptidase activity
TRINITY_DN128934_c0_g1		LIM domain//Prokaryotic dksA/traR C4-type zinc finger	--	zinc ion binding
TRINITY_DN129218_c1_g2		Cyclophilin type peptidyl-prolyl cis-trans isomerase/CLD	protein folding//response to hypoxia//protein peptidyl-prolyl isomerization	peptidyl-prolyl cis-trans isomerase activity
TRINITY_DN129407_c1_g1	SLC38A3, SNAT3	Baculoviral E56 protein, specific to ODV envelope//Ribosomal protein L7/L12 dimerisation domain	ribosome biogenesis//translation	structural constituent of ribosome
TRINITY_DN130052_c2_g1	SUMO, SMT3	Mpp10 protein//Peptidase family S49 N-terminal//Integral membrane protein DUF106//Oxaloacetate decarboxylase, gamma chain	sodium ion transport//rRNA processing//sodium ion export//proline metabolic process//pyruvate metabolic process//arginine metabolic process	oxaloacetate decarboxylase activity//serine-type endopeptidase activity//sodium ion transmembrane transporter activity
TRINITY_DN130447_c3_g3	TSPAN14	Tetraspanin family	--	--
TRINITY_DN130739_c4_g1	SPDEF	Ets-domain	regulation of transcription, DNA-templated	sequence-specific DNA binding//transcription factor activity, sequence-specific DNA binding
TRINITY_DN131046_c0_g1	D4ST1	Sulfotransferase family	dermatan sulfate proteoglycan metabolic process//carbohydrate biosynthetic process	sulfotransferase activity//N-acetylgalactosamine 4-O-sulfotransferase activity
TRINITY_DN131674_c6_g1	ATPeF0B, ATP5F1, ATP4	Mitochondrial ATP synthase B chain precursor (ATP-synt_B)	proton transport//ATP synthesis coupled proton transport	hydrogen ion transmembrane transporter activity//proton-transporting ATP synthase activity, rotational mechanism
TRINITY_DN131886_c0_g2		THAP domain	--	nucleic acid binding
TRINITY_DN132252_c2_g2		--	brain development	--
TRINITY_DN132663_c1_g1		RNA recognition motif//RNA recognition motif. (a.k.a. RRM, RBD, or RNP domain)	--	nucleic acid binding
TRINITY_DN133206_c0_g2		Protein of unknown function (DUF2755)//FlhB HrpN YscU SpaS Family	protein secretion	--
TRINITY_DN133345_c4_g1	FSCN1_2	Fibroblast growth factor//Fascin domain	growth//cell proliferation//signal transduction	actin filament binding//protein binding, bridging//growth factor activity
TRINITY_DN133464_c1_g1	PPID, CYPD	Tetratricopeptide repeat//TNFR/NGFR cysteine-rich region//Tetratricopeptide repeat//Tetratricopeptide repeat//Cyclophilin type peptidyl-prolyl cis-trans isomerase/CLD//Tetratricopeptide repeat//TPR repeat	protein folding//protein peptidyl-prolyl isomerization	peptidyl-prolyl cis-trans isomerase activity//protein binding
TRINITY_DN134632_c3_g2		23S rRNA methylase leader peptide (ErmC)	response to antibiotic	--
TRINITY_DN134877_c1_g1		Nicastrin	proteolysis//protein processing//regulation of signal transduction	peptidase activity
TRINITY_DN135019_c1_g1	CENPT	Transcription initiation factor IID, 31kD subunit//Late nodulin protein//Core histone H2A/H2B/H3/H4	nodule morphogenesis//DNA-templated transcription, initiation	metal ion binding//DNA binding
TRINITY_DN135190_c1_g1		KH domain//FHA domain//KH domain	--	protein binding//RNA binding
TRINITY_DN136697_c4_g3		Ribosomal L39 protein	ribosome biogenesis//translation	structural constituent of ribosome
TRINITY_DN136911_c5_g2		Tetratricopeptide repeat//Tetratricopeptide repeat//XPC-binding domain//Plant specific mitochondrial import receptor subunit TOM20//TPR repeat//Tetratricopeptide repeat//Tetratricopeptide repeat//Tetratricopeptide repeat	protein import into mitochondrial outer membrane//nucleotide-excision repair//DNA repair//proteasome-mediated ubiquitin-dependent protein catabolic process	damaged DNA binding//protein binding
TRINITY_DN137562_c4_g1	FYN	Protein kinase domain//Protein tyrosine kinase	protein phosphorylation	protein kinase activity//ATP binding
TRINITY_DN137727_c0_g1		Accessory gene regulator B	pathogenesis//quorum sensing	peptidase activity
TRINITY_DN137848_c5_g1	RASSF7_8	TMPIT-like protein//Ras association (RalGDS/AF-6) domain//Fusaric acid resistance protein family	transport//signal transduction	--
TRINITY_DN138023_c2_g4		CorA-like Mg2+ transporter protein//Fibrinogen alpha/beta chain family//cGMP-dependent protein kinase interacting domain	transmembrane transport//metal ion transport//platelet activation//signal transduction//protein polymerization	protein binding, bridging//receptor binding//metal ion transmembrane transporter activity//protein kinase binding
TRINITY_DN138367_c3_g1		E10-like protein conserved region//Fibrinogen alpha/beta chain family	oxidation-reduction process//platelet activation//protein polymerization//signal transduction	thiol oxidase activity//protein binding, bridging//receptor binding
TRINITY_DN138931_c0_g1	SCP2, SCPX	Thiolase, C-terminal domain//Thiolase, N-terminal domain	metabolic process	transferase activity, transferring acyl groups other than amino-acyl groups//sterol binding
TRINITY_DN139826_c2_g1		Ubiquitin-like autophagy protein Apg12	autophagosome assembly	--
TRINITY_DN141000_c5_g1		zinc-finger C2H2-type//Zinc finger, C2H2 type//Zinc-finger double domain//C2H2-type zinc finger	--	metal ion binding
TRINITY_DN141425_c1_g1	PRC1	Microtubule associated protein (MAP65/ASE1 family)	cytokinesis//microtubule cytoskeleton organization	microtubule binding
TRINITY_DN142133_c1_g2		Protein of unknown function (DUF1170)//PDZ domain//PDZ domain (Also known as DHR or GLGF)	regulation of signal transduction	protein binding
TRINITY_DN142713_c2_g1	HEXA_B	Glycosyl hydrolase family 20, catalytic domain	carbohydrate metabolic process	hydrolase activity, hydrolyzing O-glycosyl compounds
TRINITY_DN142835_c0_g1		Glycolipid transfer protein (GLTP)//GDA1/CD39 (nucleoside phosphatase) family//THAP domain	phosphorylation//glycolipid transport	hydrolase activity//nucleic acid binding//glycolipid binding//glycolipid transporter activity//kinase activity
TRINITY_DN143235_c2_g2		3'5'-cyclic nucleotide phosphodiesterase	signal transduction//purine nucleobase metabolic process	3',5'-cyclic-nucleotide phosphodiesterase activity
TRINITY_DN143458_c3_g1	NCKAP1, NAP125	Molybdopterin oxidoreductase Fe4S4 domain	oxidation-reduction process	oxidoreductase activity
TRINITY_DN143527_c5_g3		Autophagy protein Apg6//Heme NO binding associated//Vacuolar sorting 38 and autophagy-related subunit 14	autophagy//cGMP biosynthetic process//purine nucleobase metabolic process//GTP metabolic process//positive regulation of autophagy	guanylate cyclase activity
TRINITY_DN143806_c2_g3	IDH1, IDH2, icd	Isocitrate/isopropylmalate dehydrogenase//Phenylalanine zipper	intracellular signal transduction//signal transduction//tricarboxylic acid cycle//oxidation-reduction process//glutathione metabolic process//isocitrate metabolic process//reductive tricarboxylic acid cycle	oxidoreductase activity, acting on the CH-OH group of donors, NAD or NADP as acceptor//magnesium ion binding//NAD binding//signal transducer activity//isocitrate dehydrogenase (NADP+) activity
TRINITY_DN143904_c0_g3	SLC35D	EamA-like transporter family	--	--
TRINITY_DN143996_c2_g1	MLF1IP, CENPU	V-type ATPase 116kDa subunit family//Sec34-like family//SWI5-dependent HO expression protein 3//Mitochondrial proteolipid	proton transport//endoplasmic reticulum inheritance//ATP hydrolysis coupled proton transport//intracellular protein transport//mRNA transport	hydrogen ion transmembrane transporter activity
TRINITY_DN144112_c1_g1	CHRM1	5'-AMP-activated protein kinase beta subunit, interaction domain//7 transmembrane receptor (rhodopsin family)	G-protein coupled receptor signaling pathway	G-protein coupled receptor activity//protein binding
TRINITY_DN144195_c0_g1		Telomere recombination	--	double-stranded RNA binding
TRINITY_DN144447_c0_g1	TTBK	Catechol dioxygenase N terminus	catechol-containing compound metabolic process//carbazole catabolic process//benzoate metabolic process//oxidation-reduction process//xylene catabolic process//1,4-dichlorobenzene catabolic process//toluene catabolic process	catechol 1,2-dioxygenase activity//iron ion binding
TRINITY_DN144881_c2_g1	FOS	Autophagy protein Apg6//Septum formation initiator//bZIP transcription factor//Transmembrane protein//Basic region leucine zipper//Homeobox associated leucine zipper//bZIP Maf transcription factor	regulation of transcription, DNA-templated//autophagy//cell cycle	DNA binding//sequence-specific DNA binding//transcription factor activity, sequence-specific DNA binding
TRINITY_DN145016_c5_g3		Bcl-2-modifying factor, apoptosis	apoptotic process	--
TRINITY_DN145421_c8_g3	YWHAE	Orbivirus outer capsid protein VP5	--	structural molecule activity//monooxygenase activity//protein domain specific binding
TRINITY_DN146044_c4_g2	PHRF1	NusA N-terminal domain//GTPase-activator protein for Ras-like GTPase	regulation of DNA-templated transcription, termination//regulation of GTPase activity	transcription factor activity, sequence-specific DNA binding
TRINITY_DN146101_c2_g1	CCT2	TCP-1/cpn60 chaperonin family//Prephenate dehydratase	tryptophan biosynthetic process//tyrosine biosynthetic process//L-phenylalanine biosynthetic process	prephenate dehydratase activity//ATP binding
TRINITY_DN146230_c0_g1	ZFHX4	Zinc finger, C2H2 type//C2H2-type zinc finger//A-kinase anchoring protein 95 (AKAP95)	--	DNA binding//metal ion binding
TRINITY_DN146468_c1_g1	PSMB3	Proteasome subunit	proteolysis involved in cellular protein catabolic process	threonine-type endopeptidase activity
TRINITY_DN146515_c1_g1	GRIN2D	Iron-containing outer mitochondrial membrane protein N-terminus	--	2 iron, 2 sulfur cluster binding
TRINITY_DN147220_c1_g1		P5-type ATPase cation transporter//Neuroendocrine-specific golgi protein P55 (NESP55)//Maf1 regulator	response to parathyroid hormone//negative regulation of transcription from RNA polymerase III promoter//cation transport	ATPase activity
TRINITY_DN147242_c3_g1		THAP domain	--	nucleic acid binding
TRINITY_DN147521_c2_g1		Putative SAM-dependent RNA methyltransferase	RNA modification//tRNA processing	tRNA methyltransferase activity
TRINITY_DN147725_c2_g1		Ets-domain//HSF-type DNA-binding	heart morphogenesis//angiogenesis//vasculogenesis//regulation of transcription, DNA-templated//angioblast cell differentiation//hemangioblast cell differentiation//myeloid cell differentiation	transcription factor activity, sequence-specific DNA binding//sequence-specific DNA binding
TRINITY_DN148219_c0_g2	MELK	Lipopolysaccharide kinase (Kdo/WaaP) family//Protein tyrosine kinase//Protein kinase domain	protein phosphorylation	ATP binding//phosphotransferase activity, alcohol group as acceptor//protein kinase activity
TRINITY_DN148488_c1_g1	ST14, PRSS14	Trypsin//Low-density lipoprotein receptor domain class A	proteolysis	protein binding//serine-type endopeptidase activity
TRINITY_DN148543_c0_g1		Phosphatidylinositolglycan class N (PIG-N)	GPI anchor biosynthetic process	transferase activity
TRINITY_DN148906_c8_g2		7 transmembrane receptor (rhodopsin family)	G-protein coupled receptor signaling pathway	G-protein coupled receptor activity
TRINITY_DN148985_c0_g2		Phosphotyrosine-binding domain//Phosphotyrosine interaction domain (PTB/PID)	--	phospholipid binding//protein binding
TRINITY_DN148995_c0_g1	PSMB2	Proteasome subunit	proteolysis involved in cellular protein catabolic process	threonine-type endopeptidase activity
TRINITY_DN149147_c8_g2	SLC25A32, MFT	--	transmembrane transport	--
TRINITY_DN149867_c0_g1	BRRN1, BRN1, CAPH	Condensin complex subunit 2	chromosome condensation//cell division//mitotic sister chromatid segregation//mitotic chromosome condensation	--
TRINITY_DN150544_c3_g1	ELOVL1	GNS1/SUR4 family	--	--
TRINITY_DN150639_c4_g6	GPKOW	Mpp10 protein//Coagulation Factor V LSPD Repeat	blood coagulation//rRNA processing	--
TRINITY_DN151222_c1_g1	ITGA1	Lysine-rich CEACAM1 co-isolated protein family//Viral D10 N-terminal	negative regulation of apoptotic process//positive regulation of I-kappaB kinase/NF-kappaB signaling//positive regulation of angiogenesis	phosphatase activity
TRINITY_DN151260_c1_g1		Chordopoxvirus DNA-directed RNA polymerase 7 kDa polypeptide (RPO7)//ABC transporter//IQ calmodulin-binding motif//Myosin head (motor domain)	pyrimidine nucleobase metabolic process//purine nucleobase metabolic process//transcription, DNA-templated	DNA binding//ATPase activity//DNA-directed RNA polymerase activity//motor activity//protein binding//ATP binding
TRINITY_DN151923_c2_g1		Alpha mannosidase, middle domain//Glycosyl hydrolases family 38 C-terminal domain//Glycosyl hydrolases family 38 N-terminal domain	mannose metabolic process//carbohydrate metabolic process	mannosidase activity//zinc ion binding//hydrolase activity, hydrolyzing O-glycosyl compounds//alpha-mannosidase activity
TRINITY_DN152260_c2_g1		Pyruvate flavodoxin/ferredoxin oxidoreductase, thiamine diP-bdg	oxidation-reduction process	oxidoreductase activity
TRINITY_DN152278_c1_g2	IGF2BP3	KH domain//KH domain//NusA-like KH domain//RNA recognition motif. (a.k.a. RRM, RBD, or RNP domain)//Protein of unknown function (DUF552)//KH domain	barrier septum assembly//regulation of translation	nucleic acid binding//mRNA 3'-UTR binding//nucleotide binding//RNA binding
TRINITY_DN152634_c1_g1	KCNJ8	SNARE domain//Inward rectifier potassium channel//DEC-1 protein, N-terminal region	chorion-containing eggshell formation//potassium ion transport	protein binding//structural constituent of chorion//inward rectifier potassium channel activity
TRINITY_DN152934_c3_g1	TCN2	Eukaryotic cobalamin-binding protein	cobalamin transport	cobalamin binding
TRINITY_DN153206_c2_g1	PARP10_14_15	Hydrogenase/urease nickel incorporation, metallochaperone, hypA//DNA directed RNA polymerase, 7 kDa subunit//RNA recognition motif. (a.k.a. RRM, RBD, or RNP domain)//Poly(ADP-ribose) polymerase catalytic domain	cellular protein modification process//transcription, DNA-templated//purine nucleobase metabolic process//pyrimidine nucleobase metabolic process	nucleic acid binding//DNA-directed RNA polymerase activity//NAD+ ADP-ribosyltransferase activity//nickel cation binding//DNA binding
TRINITY_DN153288_c4_g2	C4	A-macroglobulin receptor//A-macroglobulin complement component	--	--
TRINITY_DN153514_c5_g1		Paired amphipathic helix repeat	regulation of transcription, DNA-templated	--
TRINITY_DN153649_c5_g1		Origin recognition complex (ORC) subunit 5 C-terminus//Signal recognition particle, alpha subunit, N-terminal//Integral membrane protein DUF92//Ryanodine Receptor TM 4-6//Peroxisomal biogenesis factor 11 (PEX11)//Peptidase family S49 N-terminal//MAS20 protein import receptor//Sorbitol phosphotransferase enzyme II N-terminus//7 transmembrane receptor (rhodopsin family)//Translocation protein Sec62	cellular calcium ion homeostasis//peroxisome fission//carbohydrate transport//DNA replication//protein targeting//phosphoenolpyruvate-dependent sugar phosphotransferase system//calcium ion transport//protein transport//G-protein coupled receptor signaling pathway//intracellular protein transport	protein transporter activity//serine-type endopeptidase activity//GTPase activity//G-protein coupled receptor activity//ryanodine-sensitive calcium-release channel activity//protein-N(PI)-phosphohistidine-sugar phosphotransferase activity//GTP binding//signal recognition particle binding
TRINITY_DN153794_c3_g3		Transcription factor COE1 DNA-binding domain	--	DNA binding
TRINITY_DN153913_c2_g3		RNA polymerase Rpb2, domain 4	purine nucleobase metabolic process//pyrimidine nucleobase metabolic process//transcription, DNA-templated	DNA binding//DNA-directed RNA polymerase activity
TRINITY_DN154075_c6_g1		Tetratricopeptide repeat//Retinoblastoma-associated protein A domain//Variant SH3 domain//SH3 domain//TPR repeat//RhoGAP domain//BAG domain//Arfaptin-like domain//MAS20 protein import receptor//IRSp53/MIM homology domain//Methyltransferase small domain	intracellular protein transport//protein methylation//signal transduction//plasma membrane organization//protein targeting//regulation of cell cycle	methyltransferase activity//chaperone binding//protein methyltransferase activity//protein domain specific binding//protein binding
TRINITY_DN154161_c3_g1	SLC39A1_2_3, ZIP1_2_3	ZIP Zinc transporter//TcdA/TcdB pore forming domain	metal ion transport//transmembrane transport//pathogenesis	metal ion transmembrane transporter activity
TRINITY_DN154399_c7_g1	MKI67	DASH complex subunit Dad3//Ferrous iron transport protein B C terminus//FHA domain	attachment of spindle microtubules to kinetochore//ferrous iron transport	protein binding//ferrous iron transmembrane transporter activity
TRINITY_DN154616_c3_g3	VCP, CDC48	Sigma-54 interaction domain//Viral (Superfamily 1) RNA helicase//Holliday junction DNA helicase ruvB N-terminus//AAA domain (dynein-related subfamily)//Sigma-54 interaction domain//Zeta toxin//AAA domain (Cdc48 subfamily)//Type III restriction enzyme, res subunit//NB-ARC domain//IstB-like ATP binding protein//ATPase family associated with various cellular activities (AAA)//ABC transporter//Ethano…	double-strand break repair//protein ubiquitination//viral genome replication//tRNA threonylcarbamoyladenosine modification//cell cycle//translesion synthesis//cellular biogenic amine metabolic process//ER-associated ubiquitin-dependent protein catabolic process//protein N-linked glycosylation via asparagine//transport//DNA recombination//DNA repair//regulation of transcription, DNA-templated	RNA helicase activity//kinase activity//ATPase activity//ATP binding//RNA binding//DNA binding//ADP binding//four-way junction helicase activity//transcription factor binding//lipid binding//nucleoside-triphosphatase activity//DNA helicase activity//hydrolase activity
TRINITY_DN154789_c7_g1	ATG2	Conserved region of Rad21 / Rec8 like protein//Helix-turn-helix domain//BTK motif	intracellular signal transduction	sequence-specific DNA binding
TRINITY_DN154930_c6_g1		PCRF domain//Dimerisation domain of Ca+-activated chloride-channel, anoctamin//Zinc knuckle//Cytochrome B6-F complex Fe-S subunit//Baculovirus polyhedron envelope protein, PEP, C terminus//Barwin family//Integrase core domain	defense response to fungus//DNA integration//translational termination//obsolete electron transport//oxidation-reduction process//defense response to bacterium//regulation of translational termination	zinc ion binding//translation release factor activity, codon specific//structural molecule activity//protein dimerization activity//2 iron, 2 sulfur cluster binding//nucleic acid binding//plastoquinol--plastocyanin reductase activity
TRINITY_DN155391_c12_g1		Oxaloacetate decarboxylase, gamma chain//Peptidase family S49 N-terminal	sodium ion export//sodium ion transport//arginine metabolic process//pyruvate metabolic process//proline metabolic process	oxaloacetate decarboxylase activity//serine-type endopeptidase activity//sodium ion transmembrane transporter activity

## Sheet: 3nBY-BSB
Genes	KO Name	PFAM description	BP Description	MF Description
TRINITY_DN110017_c0_g1		Immunoglobulin domain//Poxvirus mRNA capping enzyme, small subunit//Orbivirus RNA-dependent RNA polymerase (VP1)	purine nucleobase metabolic process//transcription, DNA-templated//RNA modification//7-methylguanosine mRNA capping	protein binding//RNA-directed RNA polymerase activity//RNA binding//mRNA (guanine-N7-)-methyltransferase activity
TRINITY_DN111365_c6_g2		Ring finger domain//High potential iron-sulfur protein//VirB8 protein	aerobic electron transport chain//obsolete electron transport	electron carrier activity//zinc ion binding//protein binding
TRINITY_DN112096_c1_g2	CAPN9	EF hand//EF hand//EF-hand domain pair//Cytoskeletal-regulatory complex EF hand//EF-hand domain//EF-hand domain pair	proteolysis	protein binding//calcium ion binding//calcium-dependent cysteine-type endopeptidase activity
TRINITY_DN112170_c0_g1	ATPeV0A, ATP6N	V-type ATPase 116kDa subunit family	ATP hydrolysis coupled proton transport//proton transport	hydrogen ion transmembrane transporter activity
TRINITY_DN116646_c6_g2	KRAB	Zinc finger, C2H2 type//Sir2 family//PHD-finger//C2H2-type zinc finger//Zinc-finger double domain//zinc-finger C2H2-type//Phorbol esters/diacylglycerol binding domain (C1 domain)//DNA Polymerase alpha zinc finger//Hydrogenase/urease nickel incorporation, metallochaperone, hypA//Adenylate kinase, active site lid//AN1-like Zinc finger	intracellular signal transduction//ATP metabolic process//cellular protein modification process//DNA replication//purine nucleobase metabolic process	NAD+ binding//nickel cation binding//zinc ion binding//adenylate kinase activity//nucleoside binding//protein binding//metal ion binding//DNA-directed DNA polymerase activity
TRINITY_DN117008_c4_g1		zinc-finger C2H2-type//Zinc finger, C2H2 type//Zinc-finger double domain//TFIIH C1-like domain//C2H2-type zinc finger//PHD-finger//Adenylate kinase, active site lid//AN1-like Zinc finger//FYVE zinc finger//Hydrogenase/urease nickel incorporation, metallochaperone, hypA//Phorbol esters/diacylglycerol binding domain (C1 domain)	DNA repair//ATP metabolic process//intracellular signal transduction//purine nucleobase metabolic process//cellular protein modification process	adenylate kinase activity//zinc ion binding//nickel cation binding//metal ion binding//protein binding
TRINITY_DN117126_c2_g1		ABC transporter C-terminal domain//Autophagy protein Apg6//Syntaxin 6, N-terminal//Sec34-like family//FemAB family//Uso1 / p115 like vesicle tethering protein, C terminal region//Septation ring formation regulator, EzrA//V-type ATPase 116kDa subunit family//Acetyl co-enzyme A carboxylase carboxyltransferase alpha subunit//TMPIT-like protein//cGMP-dependent protein kinase interacting domain//Prefo…	proton transport//Golgi vesicle transport//peptidoglycan biosynthetic process//DNA damage checkpoint//DNA catabolic process//DNA replication//cell adhesion//protein folding//autophagy//ATP hydrolysis coupled proton transport//protein transport//septin ring assembly//regulation of cell shape//DNA repair//fatty acid biosynthetic process//intracellular protein transport//pyruvate metabolic process	DNA binding//transferase activity, transferring amino-acyl groups//single-stranded DNA endodeoxyribonuclease activity//hydrogen ion transmembrane transporter activity//acetyl-CoA carboxylase activity//protein transporter activity//unfolded protein binding//protein kinase binding
TRINITY_DN117502_c1_g5	KRAB	Zinc finger, C2H2 type//Rad4 beta-hairpin domain 1//TFIIH C1-like domain//C2H2-type zinc finger//Zinc-finger double domain//zinc-finger C2H2-type//Hydrogenase/urease nickel incorporation, metallochaperone, hypA//Phorbol esters/diacylglycerol binding domain (C1 domain)//Adenylate kinase, active site lid//RNA polymerase Rpb1, domain 1//LIM domain	cellular protein modification process//transcription, DNA-templated//purine nucleobase metabolic process//intracellular signal transduction//ATP metabolic process//DNA repair//pyrimidine nucleobase metabolic process	metal ion binding//DNA-directed RNA polymerase activity//nickel cation binding//DNA binding//adenylate kinase activity//zinc ion binding
TRINITY_DN119671_c9_g1		Alphaherpesvirus glycoprotein E	--	--
TRINITY_DN119958_c8_g1	SLC8A, NCX	PetN//Lumenal portion of Cytochrome b559, alpha (gene psbE) subunit	photosynthesis//sarcomere organization//transmembrane transport//cellular calcium ion homeostasis//regulation of heart contraction//obsolete electron transport//cytochrome complex assembly//cell communication//calcium ion transport	metal ion binding//calcium:sodium antiporter activity//electron transporter, transferring electrons within cytochrome b6/f complex of photosystem II activity
TRINITY_DN120851_c3_g1		Cation channel sperm-associated protein subunit beta protein family	--	--
TRINITY_DN121022_c2_g2	KRAB	TRAF-type zinc finger//Hydrogenase/urease nickel incorporation, metallochaperone, hypA//BED zinc finger//Phorbol esters/diacylglycerol binding domain (C1 domain)//FYVE zinc finger//AN1-like Zinc finger//Adenylate kinase, active site lid//Zinc-finger double domain//C2H2-type zinc finger//Zinc finger, C2H2 type//zinc-finger C2H2-type	intracellular signal transduction//ATP metabolic process//purine nucleobase metabolic process//cellular protein modification process	DNA binding//zinc ion binding//adenylate kinase activity//nickel cation binding//metal ion binding
TRINITY_DN121610_c1_g1		Centromere kinetochore component W	mitotic nuclear division//kinetochore assembly	DNA binding
TRINITY_DN122016_c0_g2		Mitochondrial proteolipid	--	--
TRINITY_DN122874_c4_g2	LOXL2_3_4	Scavenger receptor cysteine-rich domain//Hepsin, SRCR//Lysyl oxidase//Scavenger receptor cysteine-rich domain	oxidation-reduction process//signal transduction	serine-type exopeptidase activity//serine-type endopeptidase activity//copper ion binding//oxidoreductase activity, acting on the CH-NH2 group of donors, oxygen as acceptor//scavenger receptor activity
TRINITY_DN123645_c0_g1		KRAB box	regulation of transcription, DNA-templated	nucleic acid binding
TRINITY_DN123665_c4_g1		Androgen receptor//Nuclear envelope localisation domain//Zinc finger, C2HC type//Transcription factor IIA, alpha/beta subunit	signal transduction//transcription initiation from RNA polymerase II promoter//androgen receptor signaling pathway//regulation of transcription, DNA-templated	steroid binding//zinc ion binding//DNA binding//androgen receptor activity//transcription factor activity, sequence-specific DNA binding
TRINITY_DN123888_c8_g2		Domain of unknown function (DUF3594)//Bone sialoprotein II (BSP-II)	ossification//cell adhesion//regulation of transcription, DNA-templated	histone binding
TRINITY_DN124168_c3_g1		Sarcolipin	--	enzyme regulator activity
TRINITY_DN124208_c5_g1	CKAP5, XMAP215	DNA damage checkpoint protein	DNA damage checkpoint	--
TRINITY_DN124292_c3_g1		Immunoglobulin domain	--	protein binding
TRINITY_DN124428_c0_g1		XLF-Cernunnos, XRcc4-like factor, NHEJ component	double-strand break repair	--
TRINITY_DN125431_c0_g1	KRAB	Zinc finger, C2H2 type//TFIIH C1-like domain//Zinc-finger double domain//C2H2-type zinc finger//NB glycoprotein//zinc-finger C2H2-type//AN1-like Zinc finger//LIM domain	DNA repair	metal ion binding//zinc ion binding
TRINITY_DN125843_c2_g1	CEP135, CEP4	Vacuolar sorting 38 and autophagy-related subunit 14//TPR/MLP1/MLP2-like protein//Autophagy protein Apg6//Bcr-Abl oncoprotein oligomerisation domain//Intermediate filament protein//Tho complex subunit 7//B-cell receptor-associated protein 31-like//HAUS augmin-like complex subunit 5//Fibrinogen alpha/beta chain family//USP8 interacting//Vesicle transport v-SNARE protein N-terminus//Leucine-rich re…	protein import into nucleus//platelet activation//protein phosphorylation//phosphorylation//spindle assembly//positive regulation of autophagy//autophagy//mRNA processing//protein polymerization//protein ubiquitination//serine family amino acid metabolic process//signal transduction//intracellular protein transport	GTPase activator activity//protein binding, bridging//protein serine/threonine kinase activity//receptor binding//acid-amino acid ligase activity//protein homodimerization activity//dynein binding//protein tag//structural molecule activity//transcription factor binding
TRINITY_DN126806_c4_g2		Cytidylate kinase	pyrimidine nucleobase metabolic process//nucleobase-containing compound metabolic process	cytidylate kinase activity//ATP binding
TRINITY_DN127317_c4_g3		EGF-like domain//Calcium-binding EGF domain	--	protein binding//calcium ion binding
TRINITY_DN127947_c1_g1	BCL2L10	Apoptosis regulator proteins, Bcl-2 family	regulation of apoptotic process	--
TRINITY_DN128125_c3_g1	SEPT5, PNUTL1, CDCREL1	Septin//Ras family//AIG1 family//ABC transporter//Ras of Complex, Roc, domain of DAPkinase//50S ribosome-binding GTPase//Protein of unknown function, DUF258	small GTPase mediated signal transduction//regulation of exocytosis//cell cycle	ATP binding//GTPase activity//GTP binding//ATPase activity
TRINITY_DN128228_c8_g1		Helix-turn-helix domain, rpiR family	regulation of transcription, DNA-templated	transcription factor activity, sequence-specific DNA binding
TRINITY_DN128243_c6_g1		Phorbol esters/diacylglycerol binding domain (C1 domain)//BED zinc finger//TRAF-type zinc finger//Hydrogenase/urease nickel incorporation, metallochaperone, hypA//LIM domain//AN1-like Zinc finger//Adenylate kinase, active site lid//C2H2-type zinc finger//TFIIH C1-like domain//Zinc-finger double domain//Zinc finger, C2H2 type//zinc-finger C2H2-type//HNH endonuclease	purine nucleobase metabolic process//cellular protein modification process//DNA repair//intracellular signal transduction//ATP metabolic process	nucleic acid binding//metal ion binding//DNA binding//adenylate kinase activity//zinc ion binding//endonuclease activity//nickel cation binding
TRINITY_DN128609_c3_g1		SCAMP family//ATP:guanido phosphotransferase, C-terminal catalytic domain	protein transport	transferase activity, transferring phosphorus-containing groups//kinase activity
TRINITY_DN128665_c9_g1	SMARCA2_4	LIN37//Cytochrome C oxidase chain VIIB//BRK domain	neuron differentiation//mitochondrial electron transport, cytochrome c to oxygen//neural crest cell development//embryonic camera-type eye morphogenesis//activation of MAPKKK activity//optic nerve formation//heart looping//regulation of transcription, DNA-templated//retina layer formation//central nervous system development//cell cycle//cardiac muscle cell proliferation//proton transport//cell mi…	cytochrome-c oxidase activity//ATP binding//helicase activity//DNA binding//hydrolase activity, acting on acid anhydrides//protein binding
TRINITY_DN128749_c0_g3		Kelch motif//Kelch motif	--	protein binding
TRINITY_DN128828_c7_g2	CHP, CHP1	EF-hand domain//EF-hand domain pair//EF hand//EF hand//Class II histocompatibility antigen, beta domain//EF-hand domain pair	antigen processing and presentation//immune response	calcium ion binding
TRINITY_DN129102_c0_g1	AP3B	Adaptin C-terminal domain	vesicle-mediated transport//intracellular protein transport	--
TRINITY_DN129244_c4_g2	LDH, ldh	lactate/malate dehydrogenase, NAD binding domain//Family 4 glycosyl hydrolase//DASH complex subunit Ask1	carbohydrate metabolic process//attachment of spindle microtubules to kinetochore//oxidation-reduction process	hydrolase activity, hydrolyzing O-glycosyl compounds//oxidoreductase activity
TRINITY_DN129362_c0_g1		THAP domain//Transposase DDE domain	transposition, DNA-mediated	nucleic acid binding//DNA binding//transposase activity
TRINITY_DN129647_c4_g3	ZNF830, CCDC16	Cytoplasmic tRNA 2-thiolation protein 2//Transmembrane protein//Glycine radical	metabolic process//tRNA thio-modification//tRNA wobble uridine modification	tRNA binding//catalytic activity
TRINITY_DN130725_c2_g3		Elongation factor TS//XPG I-region	translational elongation//regulation of translational elongation	translation elongation factor activity//nuclease activity
TRINITY_DN130728_c2_g1	TUBA	Tubulin/FtsZ family, GTPase domain	obsolete GTP catabolic process//protein polymerization//microtubule-based process	GTP binding//structural constituent of cytoskeleton//GTPase activity
TRINITY_DN130996_c1_g2		Zinc-finger double domain//C2H2-type zinc finger//Centrosomin N-terminal motif 1//Zinc finger, C2H2 type//zinc-finger C2H2-type//Mo-co oxidoreductase dimerisation domain//BED zinc finger//Testis development-related protein	oxidation-reduction process//spermatogenesis	metal ion binding//DNA binding//molybdenum ion binding//oxidoreductase activity
TRINITY_DN131058_c9_g1		Immunoglobulin domain//Pilin (bacterial filament)	cell adhesion	protein binding
TRINITY_DN131443_c0_g1	KANSL1	Alphavirus E3 glycoprotein	--	serine-type endopeptidase activity
TRINITY_DN131645_c3_g3		Recombinase Flp protein N-terminus	DNA recombination	--
TRINITY_DN131826_c6_g1		SOCS box	intracellular signal transduction	--
TRINITY_DN131873_c0_g1	PPP2R3	EF-hand domain//GRF zinc finger//EF hand//EF-hand domain pair//EF-hand domain pair//EF hand//DEAD_2//Secreted protein acidic and rich in cysteine Ca binding region	signal transduction	ATP binding//zinc ion binding//ATP-dependent DNA helicase activity//DNA binding//calcium ion binding
TRINITY_DN132103_c3_g1	GPR61	7 transmembrane receptor (rhodopsin family)	G-protein coupled receptor signaling pathway	G-protein coupled receptor activity
TRINITY_DN132656_c1_g1		Ribosomal subunit 39S	--	--
TRINITY_DN132948_c6_g1		LST-1 protein//Renin receptor-like protein//GRB2-binding adapter (GAPT)	cell morphogenesis//immune response//signal transduction	receptor activity
TRINITY_DN133075_c2_g3	HS6ST1	Sulfotransferase family	--	sulfotransferase activity
TRINITY_DN133158_c0_g1	fabF	3-Oxoacyl-[acyl-carrier-protein (ACP)] synthase III//Thiolase, N-terminal domain	fatty acid biosynthetic process//acyl-carrier-protein biosynthetic process//metabolic process	transferase activity, transferring acyl groups other than amino-acyl groups//3-oxoacyl-[acyl-carrier-protein] synthase activity
TRINITY_DN133161_c2_g1		Myelin proteolipid protein (PLP or lipophilin)	--	--
TRINITY_DN133433_c10_g2		Phorbol esters/diacylglycerol binding domain (C1 domain)//Hydrogenase/urease nickel incorporation, metallochaperone, hypA//FYVE zinc finger//C2H2-type zinc finger//Zinc-finger double domain//Zinc finger, C2H2 type//C1-like domain//zinc-finger C2H2-type	cellular protein modification process//intracellular signal transduction//oxidation-reduction process	nickel cation binding//metal ion binding//protein-disulfide reductase activity
TRINITY_DN133453_c3_g2	MEIS1	Homeobox domain//Homeobox KN domain	regulation of transcription, DNA-templated	DNA binding//sequence-specific DNA binding//transcription factor activity, sequence-specific DNA binding
TRINITY_DN133505_c5_g1	E3.1.1.17, gnl, RGN	NHL repeat	pentose-phosphate shunt//L-ascorbic acid biosynthetic process//caprolactam catabolic process//L-ascorbic acid metabolic process//cellular calcium ion homeostasis//positive regulation of ATPase activity//regulation of calcium-mediated signaling	protein binding//gluconolactonase activity//enzyme regulator activity//calcium ion binding//zinc ion binding
TRINITY_DN133569_c6_g1		Variant SH3 domain//SH3 domain	--	protein binding
TRINITY_DN133583_c0_g1	serC, PSAT1	--	L-serine metabolic process//glycine metabolic process//vitamin B6 metabolic process//threonine metabolic process//L-serine biosynthetic process	O-phospho-L-serine:2-oxoglutarate aminotransferase activity//pyridoxal phosphate binding
TRINITY_DN133871_c5_g1		Dual specificity phosphatase, catalytic domain	protein dephosphorylation	protein tyrosine/serine/threonine phosphatase activity
TRINITY_DN134069_c1_g2		DASH complex subunit Dad4//Viral A-type inclusion protein repeat//zinc RING finger of MSL2//Bluetongue virus non-structural protein NS2//Glutamate-cysteine ligase	attachment of spindle microtubules to kinetochore//glutathione metabolic process//viral process//glutathione biosynthetic process	ubiquitin protein ligase activity//RNA binding//glutamate-cysteine ligase activity
TRINITY_DN134328_c2_g2		Mitochondrial proteolipid	--	--
TRINITY_DN134615_c4_g3	SMARCA2_4	DNA-binding domain//Circovirus capsid protein//CorA-like Mg2+ transporter protein	neural crest cell development//viral capsid assembly//neuron differentiation//embryonic camera-type eye morphogenesis//optic nerve formation//activation of MAPKKK activity//transmembrane transport//retina layer formation//regulation of transcription, DNA-templated//central nervous system development//heart looping//cardiac muscle cell proliferation//fin regeneration//cell migration involved in he…	ATP binding//DNA binding//helicase activity//metal ion transmembrane transporter activity
TRINITY_DN134767_c3_g1	FBXW1_11, BTRC, betaTRCP	The Golgi pH Regulator (GPHR) Family N-terminal//WD domain, G-beta repeat	--	protein binding//protein dimerization activity
TRINITY_DN134820_c3_g1	CTSF	Papain family cysteine protease//Peptidase C1-like family//Cystatin domain	proteolysis	cysteine-type peptidase activity//cysteine-type endopeptidase activity//cysteine-type endopeptidase inhibitor activity
TRINITY_DN135030_c5_g1		GCM motif protein	regulation of transcription, DNA-templated	DNA binding
TRINITY_DN135537_c0_g1		Phage shock protein B	regulation of transcription, DNA-templated//phage shock	--
TRINITY_DN135611_c3_g1		Immunoglobulin domain	--	protein binding
TRINITY_DN135872_c3_g1	K14165	Protein-tyrosine phosphatase//Dual specificity phosphatase, catalytic domain	tyrosine metabolic process//protein dephosphorylation	protein tyrosine phosphatase activity//protein tyrosine/serine/threonine phosphatase activity
TRINITY_DN136043_c0_g1	ABCC5	ABC transporter transmembrane region//AAA domain, putative AbiEii toxin, Type IV TA system//DEAD/DEAH box helicase//ABC transporter	transport//transmembrane transport	ATPase activity, coupled to transmembrane movement of substances//ATP binding//nucleic acid binding//ATPase activity
TRINITY_DN136166_c6_g2	DNAJB14	Tetratricopeptide repeat	--	protein binding
TRINITY_DN136347_c4_g1		PGAP1-like protein	GPI anchor metabolic process//intracellular protein transport	hydrolase activity, acting on ester bonds
TRINITY_DN136825_c1_g2	TPM4	FemAB family//Fusion glycoprotein F0//Fibrinogen alpha/beta chain family//Autophagy protein Apg6//Baculovirus polyhedron envelope protein, PEP, C terminus//Bacterial flagellin C-terminal helical region//emp24/gp25L/p24 family/GOLD//Exonuclease VII, large subunit//SNARE domain//Laminin Domain I//DMPK coiled coil domain like//Laminin Domain II//Nucleopolyhedrovirus P10 protein//Spectrin repeat//TPR…	transport//signal transduction//bacterial-type flagellum-dependent cell motility//induction by virus of host cell-cell fusion//DNA catabolic process//serine family amino acid metabolic process//cell adhesion//autophagy//regulation of cell migration//protein polymerization//regulation of embryonic development//protein phosphorylation//phosphorylation//platelet activation//peptidoglycan biosyntheti…	cytoskeletal protein binding//structural molecule activity//protein binding//ATP binding//protein serine/threonine kinase activity//receptor binding//exodeoxyribonuclease VII activity//protein binding, bridging//transferase activity, transferring amino-acyl groups
TRINITY_DN136847_c0_g2	KLC	Tetratricopeptide repeat//Tetratricopeptide repeat//Region in Clathrin and VPS//TPR repeat//FAT domain//Tetratricopeptide repeat//Tetratricopeptide repeat//Tetratricopeptide repeat//Meiosis protein SPO22/ZIP4 like	intracellular protein transport//meiotic cell cycle//vesicle-mediated transport//microtubule-based process	protein binding//identical protein binding//microtubule motor activity
TRINITY_DN137164_c2_g1	KCNH1	Ion transport protein//Kinesin-associated microtubule-binding//Aminotransferase class-III	ion transport//transmembrane transport	pyridoxal phosphate binding//ion channel activity//transaminase activity//microtubule binding
TRINITY_DN138136_c1_g2		Ring finger domain//zinc-RING finger domain//Zinc finger, C3HC4 type (RING finger)//U-box domain//RING-like zinc finger//B-box zinc finger//zinc RING finger of MSL2	protein ubiquitination	ubiquitin-protein transferase activity//metal ion binding//zinc ion binding//ubiquitin protein ligase activity//protein binding
TRINITY_DN138237_c0_g1		GGL domain//Kunitz/Bovine pancreatic trypsin inhibitor domain	G-protein coupled receptor signaling pathway//signal transduction	serine-type endopeptidase inhibitor activity//signal transducer activity
TRINITY_DN138254_c0_g1	ZBTB37	Zinc finger, C2H2 type//Zinc-finger double domain//C2H2-type zinc finger//BTB/POZ domain//BTB/POZ domain	protein homooligomerization	protein binding//nucleic acid binding//metal ion binding//zinc ion binding
TRINITY_DN138736_c0_g1		Ring finger domain//CobN/Magnesium Chelatase//zinc-RING finger domain//RING-like zinc finger	biosynthetic process	nucleic acid binding//zinc ion binding//metal ion binding//protein binding
TRINITY_DN138883_c0_g2		PAS fold//Helix-loop-helix DNA-binding domain//PAS fold//Single-minded protein C-terminus	dopaminergic neuron differentiation//signal transduction//hypothalamus cell differentiation//regulation of transcription, DNA-templated	protein binding//transcription factor activity, sequence-specific DNA binding//protein dimerization activity//DNA binding//signal transducer activity
TRINITY_DN138918_c1_g6	RAB10	50S ribosome-binding GTPase//Protein of unknown function, DUF258//Ras family//Ras of Complex, Roc, domain of DAPkinase//Gtr1/RagA G protein conserved region//ADP-ribosylation factor family	small GTPase mediated signal transduction	GTP binding//GTPase activity
TRINITY_DN138933_c3_g1	EFEMP1, FBLN3	EGF-like domain//Calcium-binding EGF domain	--	calcium ion binding//protein binding
TRINITY_DN139025_c2_g4		Tymovirus coat protein	--	structural molecule activity
TRINITY_DN139560_c2_g2	CYBRD1	Cytochrome b/b6/petB//Eukaryotic cytochrome b561	transport//electron transport chain//respiratory electron transport chain	oxidoreductase activity//metal ion binding
TRINITY_DN139780_c2_g1		Histone methylation protein DOT1	lysine catabolic process//protein methylation	histone-lysine N-methyltransferase activity
TRINITY_DN139879_c7_g1		Lipopolysaccharide kinase (Kdo/WaaP) family//Protein kinase domain//Protein tyrosine kinase	intestinal epithelial cell differentiation//serine family amino acid metabolic process//energy homeostasis//protein phosphorylation//phosphorylation	protein serine/threonine kinase activity//protein kinase activity//phosphotransferase activity, alcohol group as acceptor//ATP binding
TRINITY_DN140004_c3_g4		TSC-22/dip/bun family	regulation of transcription, DNA-templated	transcription factor activity, sequence-specific DNA binding
TRINITY_DN140088_c2_g1	LPAR1, EDG2	7 transmembrane receptor (rhodopsin family)	G-protein coupled receptor signaling pathway	G-protein coupled receptor activity
TRINITY_DN140481_c0_g3	TRIM2_3	Beta-galactosidase C-terminal domain//NHL repeat	glycosaminoglycan catabolic process//glycosphingolipid metabolic process//galactose metabolic process//glycerolipid metabolic process	protein binding//beta-galactosidase activity
TRINITY_DN140484_c3_g1		Alphaherpesvirus glycoprotein E//Immunoglobulin domain//[2Fe-2S] binding domain	oxidation-reduction process	oxidoreductase activity//protein binding//metal ion binding
TRINITY_DN140501_c0_g1	IDUA	Glycosyl hydrolases family 39	carbohydrate metabolic process	hydrolase activity, hydrolyzing O-glycosyl compounds
TRINITY_DN140542_c7_g1		Late nodulin protein//Immunoglobulin domain//Scavenger receptor cysteine-rich domain	nodule morphogenesis//signal transduction	scavenger receptor activity//metal ion binding//protein binding
TRINITY_DN140702_c4_g1		Cytochrome P450	oxidation-reduction process	heme binding//iron ion binding//oxidoreductase activity, acting on paired donors, with incorporation or reduction of molecular oxygen
TRINITY_DN140802_c1_g1		TMEM9	--	--
TRINITY_DN140977_c0_g1	FUT10	Glycosyltransferase family 10 (fucosyltransferase) C-term	protein glycosylation	fucosyltransferase activity
TRINITY_DN141456_c1_g1	ELF1_2_4	Ets-domain//Leucyl/phenylalanyl-tRNA protein transferase	protein catabolic process//regulation of transcription, DNA-templated	transcription factor activity, sequence-specific DNA binding//sequence-specific DNA binding//leucyltransferase activity
TRINITY_DN141744_c5_g1		Protein of unknown function (DUF2890)	viral process	--
TRINITY_DN141795_c0_g2	ITGB3	--	signal transduction//cell adhesion//integrin-mediated signaling pathway//multicellular organismal development	protein binding//receptor activity
TRINITY_DN142072_c6_g4	TNFRSF21, DR6	Death domain//TNFR/NGFR cysteine-rich region	sprouting angiogenesis//signal transduction//establishment of endothelial blood-brain barrier	protein binding
TRINITY_DN142622_c0_g1	TP53I3	Zinc-binding dehydrogenase	oxidation-reduction process	--
TRINITY_DN142882_c6_g1		RNA polymerase III RPC4//CAF1 family ribonuclease//SH3 domain//Variant SH3 domain//RhoGEF domain//RhoGAP domain//ZipA, C-terminal FtsZ-binding domain	regulation of GTPase activity//transcription from RNA polymerase III promoter//signal transduction//regulation of Rho protein signal transduction//pyrimidine nucleobase metabolic process//transcription, DNA-templated//purine nucleobase metabolic process//barrier septum assembly	DNA binding//protein binding//Rho guanyl-nucleotide exchange factor activity//DNA-directed RNA polymerase activity
TRINITY_DN142944_c1_g2		Kelch motif//Kelch motif	--	protein binding
TRINITY_DN142959_c3_g2	HS6ST1	Sulfotransferase family	--	sulfotransferase activity
TRINITY_DN143018_c2_g1	SCRN	Peptidase family C69	proteolysis	dipeptidase activity
TRINITY_DN143167_c1_g1	FBLN1_2	Nitrile hydratase, alpha chain//Calcium-binding EGF domain//EGF-like domain	nitrogen compound metabolic process	catalytic activity//transition metal ion binding//protein binding//calcium ion binding
TRINITY_DN143188_c4_g1	ENO, eno	Enolase, C-terminal TIM barrel domain//Enolase, N-terminal domain	gluconeogenesis//glycolytic process//L-phenylalanine biosynthetic process//tyrosine biosynthetic process//tryptophan biosynthetic process	phosphopyruvate hydratase activity//magnesium ion binding
TRINITY_DN143416_c2_g2	SNX8, MVP1	PX domain	cell communication	calcium ion binding//phosphatidylinositol binding
TRINITY_DN143530_c1_g2	katE, CAT, catB, srpA	Catalase	obsolete peroxidase reaction//tryptophan metabolic process//methane metabolic process//response to oxidative stress//response to copper ion//hydrogen peroxide catabolic process//oxidation-reduction process	catalase activity//heme binding//metal ion binding
[truncated: 1,732 more rows]

## Sheet: 3nBY-YB
Genes	KO Name	PFAM description	BP Description	MF Description
[truncated: 103 more rows]
